# Supplementary material for: Predicting nutrient content of ray-finned fishes using phylogenetic information
Source: Nat Commun. 2018 Sep 25;9:3742. doi: 10.1038/s41467-018-06199-w (PMC6156416; doi:10.1038/s41467-018-06199-w)
Supplement: Supplementary file 4 — Supplementary Data 1 [file 41467_2018_6199_MOESM4_ESM.csv]

species_name	alt_name	coun_iso	description	common_name	class	order	family	genus	species	subspecies	fish	fillet	bones	head	eyes	viscera	skin	dorsal	ventral	fin	roe	liver	leg	othpart	othpart_sp	lean	fatty	young	farmed	habcat	depmin	depmax	range	maxlen	lencat	a_lw	b_lw	troph	protein	fat	iron	zinc	vita	vitb12	vitd	kcal	fac_sat	fac_mon	fac_pol
[UNIT]																															m	m		cm					g/100g	g/100g	mg/100g	mg/100g	RE/100g	mcg/100g	mcg/100g	kcal	g/100g	g/100g	g/100g
Acanthistius_brasilianus		ARG	Argentinan seabass; fresh; raw; meat	Argentine Seabass	Actinopterygii	Perciformes	Serranidae	Acanthistius	brasilianus		TRUE	TRUE	FALSE	FALSE	FALSE	FALSE	FALSE	FALSE	FALSE	FALSE	FALSE	FALSE	FALSE	FALSE		NA	NA	NA	NA	Benthopelagic	30	NA	Subtropical	60	Small (<30 cm)	0.00955	2.96	4	17.9	1	NA	NA	NA	NA	NA	83	NA	NA	NA
Acanthogobius_flavimanus		JPN/KOR	Goby	Goby	Actinopterygii	Gobioidei	Gobiidae	Acanthogobius	flavimanus		TRUE	TRUE	FALSE	FALSE	FALSE	FALSE	FALSE	FALSE	FALSE	FALSE	FALSE	FALSE	FALSE	FALSE		NA	NA	NA	NA	Demersal	1	6	Temperate	30	Small (<30 cm)	NA	NA	3.39	18.9	0.65	2.1	0.6	7	2.7	3	86.5	0.03	0.02	0.04
Acanthogobius_hasta		KOR	Javelin goby	Javelin goby	Actinopterygii	Gobioidei	Gobiidae	Acanthogobius	hasta		TRUE	TRUE	FALSE	FALSE	FALSE	FALSE	FALSE	FALSE	FALSE	FALSE	FALSE	FALSE	FALSE	FALSE		NA	NA	NA	NA	Demersal	NA	NA	Temperate	50	Small (<30 cm)	NA	NA	3	16.4	0.7	0.9	NA	NA	NA	NA	77	NA	NA	NA
Acanthopagrus_schlegelii		JPN/KOR	Black sea bream	Black sea bream	Actinopterygii	Perciformes	Sparidae	Acanthopagrus	schlegelii		TRUE	TRUE	FALSE	FALSE	FALSE	FALSE	FALSE	FALSE	FALSE	FALSE	FALSE	FALSE	FALSE	FALSE		NA	NA	NA	NA	Demersal	15	50	Subtropical	61	Medium (30-90 cm)	NA	NA	3.24	19.6	4.5	0.75	0.8	12	3.7	4	125.5	1.78	2.33	1.07
Acheilognathus_rhombeus		KOR	Flat bitterling	Flat bitterling	Actinopterygii	Cypriniformes	Cyprinidae	Acheilognathus	rhombeus		TRUE	TRUE	FALSE	FALSE	FALSE	FALSE	FALSE	FALSE	FALSE	FALSE	FALSE	FALSE	FALSE	FALSE		NA	NA	NA	NA	Benthopelagic	NA	NA	Temperate	NA	Small (<30 cm)	0.01023	3.09	2.1	17.5	1.2	1.2	NA	NA	NA	NA	86	NA	NA	NA
Ailia_coila		BGD	Gangetic ailia; raw	Gangetic Ailia	Actinopterygii	Siluriformes	Schilbeidae	Ailia	coila		TRUE	TRUE	TRUE	FALSE	FALSE	FALSE	FALSE	FALSE	FALSE	FALSE	FALSE	FALSE	FALSE	FALSE		NA	NA	NA	NA	Pelagic	NA	NA	Tropical	30	Small (<30 cm)	0.00661	3.05	3.4	15.3	6.2	0.9	NA	NA	NA	NA	117	NA	NA	NA
Alcichthys_elongatus	Alcichthys_alcicornis	KOR	Elkhorn sculpin	Elkhorn sculpin	Actinopterygii	Scorpaeniformes	Cottidae	Alcichthys	elongatus		TRUE	TRUE	FALSE	FALSE	FALSE	FALSE	FALSE	FALSE	FALSE	FALSE	FALSE	FALSE	FALSE	FALSE		NA	NA	NA	NA	Demersal	15	269	Boreal	44	Small (<30 cm)	0.00661	3.17	3.6	17.1	0.1	0.8	NA	NA	NA	NA	74	NA	NA	NA
Allothunnus_fallai			Tuna; slender; flesh; raw	Slender Tuna	Actinopterygii	Perciformes	Scombridae	Allothunnus	fallai		TRUE	TRUE	FALSE	FALSE	FALSE	FALSE	FALSE	FALSE	FALSE	FALSE	FALSE	FALSE	FALSE	FALSE		NA	NA	NA	NA	Pelagic	0	20	Subtropical	105	Medium (30-90 cm)	NA	NA	3.7	19.8	23.9	1.3	1.1	227	0.7	NA	293	NA	NA	NA
Amblypharyngodon_mola		BGD	Mola carplet; whole; eyes included; raw	Mola Carplet	Actinopterygii	Cypriniformes	Cyprinidae	Amblypharyngodon	mola		TRUE	TRUE	TRUE	TRUE	TRUE	TRUE	TRUE	TRUE	TRUE	TRUE	TRUE	TRUE	TRUE	TRUE		NA	NA	NA	NA	Benthopelagic	NA	NA	Tropical	20	Small (<30 cm)	0.00871	3.17	3.3	17.1	4.4	3.8	3.19	2680	NA	NA	108	NA	NA	NA
Ammodytes_personatus		JPN/KOR	Sandlance	Sandlance	Actinopterygii	Perciformes	Ammodytidae	Ammodytes	personatus		TRUE	TRUE	FALSE	FALSE	FALSE	FALSE	FALSE	FALSE	FALSE	FALSE	FALSE	FALSE	FALSE	FALSE		NA	NA	NA	NA	Demersal	0	50	Temperate	18.3	Small (<30 cm)	0.009332543	3.19	3.09	16.6	5.15	7.9	3.9	200	11	21	119.5	1.13	1.03	1.61
Anabas_testudineus		KHM	Climbing perch; raw	Climbing Perch	Actinopterygii	Perciformes	Anabantidae	Anabas	testudineus		TRUE	TRUE	FALSE	FALSE	FALSE	FALSE	FALSE	FALSE	FALSE	FALSE	FALSE	FALSE	FALSE	FALSE		NA	NA	NA	NA	Demersal	0	NA	Tropical	25	Small (<30 cm)	0.0263	2.91	3	NA	NA	NA	NA	NA	NA	NA	NA	NA	NA	NA
Anchoa_compressa		KOR	Deep-bodied anchovy	Deep-bodied anchovy	Actinopterygii	Clupeiformes	Engraulidae	Anchoa	compressa		TRUE	TRUE	FALSE	FALSE	FALSE	FALSE	FALSE	FALSE	FALSE	FALSE	FALSE	FALSE	FALSE	FALSE		NA	NA	NA	NA	Pelagic-neritic	0	50	Subtropical	13.3	Small (<30 cm)	0.00501	3.15	3.4	16.9	10.1	1.4	NA	NA	NA	NA	167	NA	NA	NA
Anguilla_japonica		JPN/KOR	Eel, raw	Eel	Actinopterygii	Anguilliformes	Anguillidae	Anguilla	japonica		TRUE	TRUE	FALSE	FALSE	FALSE	FALSE	FALSE	FALSE	FALSE	FALSE	FALSE	FALSE	FALSE	FALSE		NA	NA	NA	NA	Demersal	1	400	Subtropical	150	Medium (30-90 cm)	0.000707946	3.18	3.55	15.75	18.2	1.05	1.4	2400	3.5	18	239	4.12	8.44	2.89
Anoplopoma_fimbria		JPN/KOR	Sablefish	Sablefish	Actinopterygii	Scorpaeniformes	Anoplopomatidae	Anoplopoma	fimbria		TRUE	TRUE	FALSE	FALSE	FALSE	FALSE	FALSE	FALSE	FALSE	FALSE	FALSE	FALSE	FALSE	FALSE		NA	NA	NA	NA	Bathydemersal	175	2740	Temperate	120	Medium (30-90 cm)	0.01122018	2.98	3.84	13.35	13.25	1.25	0.3	1500	2.8	3.5	181	4.5	9.87	1.59
Arctoscopus_japonicus		JPN	Fish; sailfin sandfish*; raw_*Syn. sandfish_	Sailfin Sandfish/Sandfish	Actinopterygii	Perciformes	Trichodontidae	Arctoscopus	japonicus		TRUE	TRUE	FALSE	FALSE	FALSE	FALSE	FALSE	FALSE	FALSE	FALSE	FALSE	FALSE	FALSE	FALSE		NA	NA	NA	NA	Bathydemersal	0	550	Boreal	30	Small (<30 cm)	0.01122018	3.04	3.51	14.1	5.7	0.5	0.6	20	1.7	2	113	1.02	1.91	1.49
Argyrops_bleekeri		KOR	Taiwan tai	Taiwan tai	Actinopterygii	Perciformes	Sparidae	Argyrops	bleekeri		TRUE	TRUE	FALSE	FALSE	FALSE	FALSE	FALSE	FALSE	FALSE	FALSE	FALSE	FALSE	FALSE	FALSE		NA	NA	NA	NA	Demersal	NA	NA	Tropical	40	Small (<30 cm)	0.02291	2.93	3.8	17.8	2.7	9.1	NA	NA	NA	NA	101	NA	NA	NA
Auxis_rochei		KOR	Frigate mackerel	Frigate mackerel	Actinopterygii	Perciformes	Scombridae	Auxis	rochei		TRUE	TRUE	FALSE	FALSE	FALSE	FALSE	FALSE	FALSE	FALSE	FALSE	FALSE	FALSE	FALSE	FALSE		NA	NA	NA	NA	Pelagic-neritic	10	NA	Tropical	50	Medium (30-90 cm)	0.00933	3.06	4.3	24.1	5.9	1.7	NA	NA	NA	NA	159	NA	NA	NA
Auxis_thazard		KOR	Bullet mackerel	Bullet mackerel	Actinopterygii	Perciformes	Scombridae	Auxis	thazard		TRUE	TRUE	FALSE	FALSE	FALSE	FALSE	FALSE	FALSE	FALSE	FALSE	FALSE	FALSE	FALSE	FALSE		NA	NA	NA	NA	Pelagic-neritic	50	NA	Tropical	65	Medium (30-90 cm)	0.00933	3.06	4.4	23.4	7.3	1.9	NA	NA	NA	NA	168	NA	NA	NA
Bagrus_bajad			Bayad; raw	Bayad	Actinopterygii	Siluriformes	Bagridae	Bagrus	bajad		TRUE	TRUE	FALSE	FALSE	FALSE	FALSE	FALSE	FALSE	FALSE	FALSE	FALSE	FALSE	FALSE	FALSE		NA	NA	NA	NA	Demersal	NA	60	Tropical	112	Medium (30-90 cm)	0.00955	3	4	27.5	1.1	1.1	0.73	9	2.8	0.8	120	NA	NA	NA
Banjos_banjos		KOR	Banjo fish	Banjo fish	Actinopterygii	Perciformes	Banjosidae	Banjos	banjos		TRUE	TRUE	FALSE	FALSE	FALSE	FALSE	FALSE	FALSE	FALSE	FALSE	FALSE	FALSE	FALSE	FALSE		NA	NA	NA	NA	Demersal	50	400	Tropical	20	Small (<30 cm)	0.01995	3.01	4	20.8	0.9	1.4	NA	NA	NA	NA	97	NA	NA	NA
Barbonymus_gonionotus		KHM	Common silver barb; raw	Silver Barb	Actinopterygii	Cypriniformes	Cyprinidae	Barbonymus	gonionotus		TRUE	TRUE	FALSE	FALSE	FALSE	FALSE	FALSE	FALSE	FALSE	FALSE	FALSE	FALSE	FALSE	FALSE		NA	NA	NA	NA	Benthopelagic	15	NA	Tropical	40.5	Small (<30 cm)	0.01514	2.9	2.4	6.25	NA	NA	NA	NA	2	NA	NA	NA	NA	NA
Bero_elegans		KOR	Elegant sculpin	Elegant sculpin	Actinopterygii	Scorpaeniformes	Cottidae	Bero	elegans		TRUE	TRUE	FALSE	FALSE	FALSE	FALSE	FALSE	FALSE	FALSE	FALSE	FALSE	FALSE	FALSE	FALSE		NA	NA	NA	NA	Demersal	0	40	Temperate	20	Small (<30 cm)	0.00661	3.17	3.4	19.5	0.4	0.9	NA	NA	NA	NA	86	NA	NA	NA
Beryx_decadactylus		KOR	Broad alfonsino	Broad alfonsino	Actinopterygii	Beryciformes	Berycidae	Beryx	decadactylus		TRUE	TRUE	FALSE	FALSE	FALSE	FALSE	FALSE	FALSE	FALSE	FALSE	FALSE	FALSE	FALSE	FALSE		NA	NA	NA	NA	Bathydemersal	110	1000	Subtropical	100	Medium (30-90 cm)	0.01445	3.08	4.1	18.5	4.5	2	NA	NA	NA	NA	122	NA	NA	NA
Beryx_splendens		JPN	Fish; splendid alfonsino*; raw_*Syn. alfonsino_	Splended Alfonsino	Actinopterygii	Beryciformes	Berycidae	Beryx	splendens		TRUE	TRUE	FALSE	FALSE	FALSE	FALSE	FALSE	FALSE	FALSE	FALSE	FALSE	FALSE	FALSE	FALSE		NA	NA	NA	NA	Benthopelagic	25	1300	Subtropical	70	Medium (30-90 cm)	0.0162181	3.06	4.27	17.8	9	0.3	0.3	63	1.1	2	160	2.15	3.8	1.6
Bodianus_bilunulatus		KOR	Crescent-banded wrasse	Crescent-banded wrasse	Actinopterygii	Perciformes	Labridae	Bodianus	bilunulatus		TRUE	TRUE	FALSE	FALSE	FALSE	FALSE	FALSE	FALSE	FALSE	FALSE	FALSE	FALSE	FALSE	FALSE		NA	NA	NA	NA	Reef	3	160	Tropical	55	Small (<30 cm)	NA	NA	3.4	20.3	1.9	1.5	NA	NA	NA	NA	104	NA	NA	NA
Boreogadus_saida		CAN	Cod	Polar Cod	Actinopterygii	Gadiformes	Gadidae	Boreogadus	saida		TRUE	TRUE	FALSE	FALSE	FALSE	FALSE	FALSE	FALSE	FALSE	FALSE	FALSE	FALSE	FALSE	FALSE		NA	NA	NA	NA	Demersal	0	400	Polar	30	Small (<30 cm)	0.00437	3.17	3.1	NA	NA	0.25	0.37	24	NA	NA	NA	NA	NA	NA
Brama_japonica		KOR	Pacific pomfret	Pacific pomfret	Actinopterygii	Perciformes	Bramidae	Brama	japonica		TRUE	TRUE	FALSE	FALSE	FALSE	FALSE	FALSE	FALSE	FALSE	FALSE	FALSE	FALSE	FALSE	FALSE		NA	NA	NA	NA	Pelagic	271	620	Subtropical	61	Medium (30-90 cm)	0.01862	2.94	4.4	18.9	2.6	0.4	NA	NA	NA	NA	104	NA	NA	NA
Branchiostegus_japonicus		JPN/KOR	Blanquillo	Blanquillo	Actinopterygii	Perciformes	Branchiostegidae	Branchiostegus	japonicus		TRUE	TRUE	FALSE	FALSE	FALSE	FALSE	FALSE	FALSE	FALSE	FALSE	FALSE	FALSE	FALSE	FALSE		NA	NA	NA	NA	Demersal	30	200	Tropical	46	Medium (30-90 cm)	NA	NA	3.4	18.45	1.9	0.45	0.3	27	2.1	1	97.5	0.8	0.81	0.83
Caesio_xanthonota			Yellowtail; fusilier; raw	Yellowback Fusilier	Actinopterygii	Perciformes	Caesionidae	Caesio	xanthonota		TRUE	TRUE	FALSE	FALSE	FALSE	FALSE	FALSE	FALSE	FALSE	FALSE	FALSE	FALSE	FALSE	FALSE		NA	NA	NA	NA	Reef	0	50	Tropical	40	Small (<30 cm)	0.01072	3.08	3.4	21.1	0.8	0.4	0.4	19	0.41	NA	93	NA	NA	NA
Callanthias_japonicus		KOR	Yellowtail red bass	Yellowtail red bass	Actinopterygii	Perciformes	Callanthiidae	Callanthias	japonicus		TRUE	TRUE	FALSE	FALSE	FALSE	FALSE	FALSE	FALSE	FALSE	FALSE	FALSE	FALSE	FALSE	FALSE		NA	NA	NA	NA	Benthopelagic	70	200	Temperate	20	Small (<30 cm)	0.00977	3.07	3.4	17.3	2.1	0.7	NA	NA	NA	NA	94	NA	NA	NA
Callionymus_japonicus	Calliurichthys_japonicus	KOR	Dragonet	Dragonet	Actinopterygii	Perciformes	Callionymidae	Callionymus	japonicus		TRUE	TRUE	FALSE	FALSE	FALSE	FALSE	FALSE	FALSE	FALSE	FALSE	FALSE	FALSE	FALSE	FALSE		NA	NA	NA	NA		5	208	Subtropical	20	Small (<30 cm)	0.00871	2.83	3.4	16.5	0.6	1.3	NA	NA	NA	NA	78	NA	NA	NA
Caranx_sexfasciatus		KOR	Six-bed jack	Six-bed jack	Actinopterygii	Perciformes	Carangidae	Caranx	sexfasciatus		TRUE	TRUE	FALSE	FALSE	FALSE	FALSE	FALSE	FALSE	FALSE	FALSE	FALSE	FALSE	FALSE	FALSE		NA	NA	NA	NA	Reef	0	146	Tropical	120	Medium (30-90 cm)	NA	NA	4.5	24	1.1	1.7	NA	NA	NA	NA	112	NA	NA	NA
Carassius_auratus		JPN/KOR	Crucian carp	Crucian carp	Actinopterygii	Cypriniformes	Cyprinidae	Carassius	auratus		TRUE	TRUE	FALSE	FALSE	FALSE	FALSE	FALSE	FALSE	FALSE	FALSE	FALSE	FALSE	FALSE	FALSE		NA	NA	NA	NA	Benthopelagic	0	20	Subtropical	48	Small (<30 cm)	0.01412538	3.02	2.78	18.15	2.15	1.95	1.9	12	5.5	4	97.5	0.52	0.72	0.69
Catla_catla		BGD	Catla; raw	Catla	Actinopterygii	Cypriniformes	Cyprinidae	Catla	catla		TRUE	TRUE	TRUE	FALSE	FALSE	FALSE	FALSE	FALSE	FALSE	FALSE	FALSE	FALSE	FALSE	FALSE		NA	NA	NA	NA	Benthopelagic	5	NA	Subtropical	182	Large (>=90 cm)	0.00955	3.07	2.8	19.9	2.6	0.6	0.48	3	NA	0	103	NA	NA	NA
Cephalopholis_miniata			Cod; coral	Coral Hind	Actinopterygii	Perciformes	Serranidae	Cephalopholis	miniata		TRUE	TRUE	FALSE	FALSE	FALSE	FALSE	FALSE	FALSE	FALSE	FALSE	FALSE	FALSE	FALSE	FALSE		NA	NA	NA	NA	Reef	2	150	Tropical	50	Small (<30 cm)	0.01202	3.04	4.3	18.4	0.5	0.4	0.4	0	1	NA	81	NA	NA	NA
Channa_punctata		BGD	Spotted snakehead; raw	Spotted Snakehead	Actinopterygii	Perciformes	Channidae	Channa	punctatus		TRUE	TRUE	TRUE	FALSE	FALSE	FALSE	FALSE	FALSE	FALSE	FALSE	FALSE	FALSE	FALSE	FALSE		NA	NA	NA	NA	Benthopelagic	NA	NA	Tropical	31	Small (<30 cm)	0.01072	2.97	3.8	17.3	2.4	1.5	1.08	191	NA	NA	91	NA	NA	NA
Channa_striata		BGD	Striped snake-head; raw	Striped Snakehead	Actinopterygii	Perciformes	Channidae	Channa	striata		TRUE	TRUE	TRUE	FALSE	FALSE	FALSE	FALSE	FALSE	FALSE	FALSE	FALSE	FALSE	FALSE	FALSE		NA	NA	NA	NA	Benthopelagic	1	10	Tropical	100	Medium (30-90 cm)	0.01	2.96	3.4	17.7	3.3	1	0.31	NA	NA	NA	101	NA	NA	NA
Nemadactylus_bergi	Cheilodactylus_bergi	ARG	Casta_eta; fresh; raw; meat	Castaneda	Actinopterygii	Perciformes	Cheilodactylidae	Cheilodactylus	bergi		TRUE	TRUE	FALSE	FALSE	FALSE	FALSE	FALSE	FALSE	FALSE	FALSE	FALSE	FALSE	FALSE	FALSE		NA	NA	NA	NA	Demersal	NA	NA	Subtropical	39.5	Small (<30 cm)	0.01	3.01	3.2	18.4	2.3	NA	NA	NA	NA	NA	95	NA	NA	NA
Cheilopogon_agoo		KOR	Flying fish, raw	Japanese flying fish	Actinopterygii	Beloniformes	Exocoetidae	Cypselurus	agoo	agoo	TRUE	TRUE	FALSE	FALSE	FALSE	FALSE	FALSE	FALSE	FALSE	FALSE	FALSE	FALSE	FALSE	FALSE		NA	NA	NA	NA	Pelagic-neritic	0	NA	Subtropical	35	Small (<30 cm)	0.00417	3.12	3.4	22.2	0.5	0.9	NA	NA	NA	NA	99	NA	NA	NA
Chelidonichthys_spinosus		JPN/KOR	Bluefin searobin	Bluefin searobin	Actinopterygii	Scorpaeniformes	Triglidae	Chelidonichthys	spinosus		TRUE	TRUE	FALSE	FALSE	FALSE	FALSE	FALSE	FALSE	FALSE	FALSE	FALSE	FALSE	FALSE	FALSE		NA	NA	NA	NA	Demersal	25	615	Tropical	40	Small (<30 cm)	NA	NA	3.79	19.75	2.6	0.5	0.5	9	2.2	3	108	0.96	1.04	0.85
Chelidoperca_hirundinacea		KOR	Princess small porgy	Princess porgy	Actinopterygii	Perciformes	Serranidae	Chelidoperca	hirundinacea		TRUE	TRUE	FALSE	FALSE	FALSE	FALSE	FALSE	FALSE	FALSE	FALSE	FALSE	FALSE	FALSE	FALSE		NA	NA	NA	NA	Demersal	80	200	Tropical	15	Small (<30 cm)	0.01072	3.06	4	20.1	0.6	1.5	NA	NA	NA	NA	90	NA	NA	NA
Chelon_parsia		BGD	Mullet; Gold spot; raw	Goldspot Mullet	Actinopterygii	Mugiliformes	Mugilidae	Chelon	parsia		TRUE	TRUE	TRUE	FALSE	FALSE	FALSE	FALSE	FALSE	FALSE	FALSE	FALSE	FALSE	FALSE	FALSE		NA	NA	NA	NA	Demersal	10	NA	Tropical	16	Small (<30 cm)	0.01148	2.99	2	18.7	5	2.1	1.43	NA	NA	NA	120	NA	NA	NA
Chirolophis_japonicus		KOR	Fringed blenny	Fringed blenny	Actinopterygii	Perciformes	Stichaeidae	Chirolophis	japonicus		TRUE	TRUE	FALSE	FALSE	FALSE	FALSE	FALSE	FALSE	FALSE	FALSE	FALSE	FALSE	FALSE	FALSE		NA	NA	NA	NA	Benthopelagic	NA	NA	Temperate	55	Medium (30-90 cm)	0.00389	3.12	3.6	17.2	0.1	0.6	NA	NA	NA	NA	74	NA	NA	NA
Chitala_chitala		BGD	Clown knife fish; without bones; raw	Clown Knifefish	Actinopterygii	Osteoglossiformes	Notopteridae	Chitala	chitala		TRUE	TRUE	FALSE	TRUE	TRUE	FALSE	FALSE	FALSE	FALSE	FALSE	FALSE	FALSE	FALSE	FALSE		NA	NA	NA	NA	Demersal	NA	NA	Tropical	122	Medium (30-90 cm)	NA	NA	3.7	17.8	2.8	1.6	0.61	30	NA	NA	96	NA	NA	NA
Choerodon_azurio		KOR	Razor fish	Azurio tuskfish	Actinopterygii	Perciformes	Labridae	Choerodon	azurio		TRUE	TRUE	FALSE	FALSE	FALSE	FALSE	FALSE	FALSE	FALSE	FALSE	FALSE	FALSE	FALSE	FALSE		NA	NA	NA	NA	Reef	8	50	Subtropical	40	Small (<30 cm)	0.0166	3.03	3.5	20.3	0.5	0.7	NA	NA	NA	NA	90	NA	NA	NA
Chromis_notata		KOR	Demoiselles	Pearl-spot chromis	Actinopterygii	Perciformes	Pomacentridae	Chromis	notata		TRUE	TRUE	FALSE	FALSE	FALSE	FALSE	FALSE	FALSE	FALSE	FALSE	FALSE	FALSE	FALSE	FALSE		NA	NA	NA	NA	Reef	2	15	Subtropical	17	Small (<30 cm)	0.01778	3	3.4	19.5	0.4	0.7	NA	NA	NA	NA	88	NA	NA	NA
Cirrhinus_cirrhosus		BGD	Mrigal carp; eyes included; raw	Mrigal Carp	Actinopterygii	Cypriniformes	Cyprinidae	Cirrhinus	cirrhosus		TRUE	TRUE	TRUE	TRUE	TRUE	FALSE	FALSE	FALSE	FALSE	FALSE	FALSE	FALSE	FALSE	FALSE		NA	NA	NA	NA	Benthopelagic	5	NA	Tropical	100	Medium (30-90 cm)	0.00851	3	2.4	18.6	3	1.8	0.29	11	NA	NA	102	NA	NA	NA
Clarias_anguillaris			Mudfish/African catfish; raw	Mudfish	Actinopterygii	Siluriformes	Clariidae	Clarias	anguillaris		TRUE	TRUE	FALSE	FALSE	FALSE	FALSE	FALSE	FALSE	FALSE	FALSE	FALSE	FALSE	FALSE	FALSE		NA	NA	NA	NA	Demersal	1	NA	Tropical	100	Medium (30-90 cm)	0.00741	3.03	3.4	25.8	1.8	1.4	0.8	16	2.6	1.3	120	NA	NA	NA
Clarias_batrachus		BGD/KHM	Catfish; gunther's walking; raw	Philippine Catfish	Actinopterygii	Siluriformes	Clariidae	Clarias	batrachus		TRUE	TRUE	FALSE	FALSE	FALSE	FALSE	FALSE	FALSE	FALSE	FALSE	FALSE	FALSE	FALSE	FALSE		NA	NA	NA	NA	Demersal	1	NA	Tropical	47	Small (<30 cm)	0.00794	2.95	3.4	10.925	4.6	0.8	0.53	15	NA	NA	103	NA	NA	NA
Cleisthenes_pinetorum		KOR	Pointhead flounder	Pointhead flounder	Actinopterygii	Pleuronectiformes	Pleuronectidae	Cleisthenes	pinetorum		TRUE	TRUE	FALSE	FALSE	FALSE	FALSE	FALSE	FALSE	FALSE	FALSE	FALSE	FALSE	FALSE	FALSE		NA	NA	NA	NA	Demersal	50	200	Temperate	NA		0.00631	3.12	3.4	18.1	0.6	4	NA	NA	NA	NA	82	NA	NA	NA
Clidoderma_asperrimum		KOR	Roughscale sole	Roughscale sole	Actinopterygii	Pleuronectiformes	Pleuronectidae	Clidoderma	asperrimum		TRUE	TRUE	FALSE	FALSE	FALSE	FALSE	FALSE	FALSE	FALSE	FALSE	FALSE	FALSE	FALSE	FALSE		NA	NA	NA	NA	Demersal	15	1900	Temperate	62	Medium (30-90 cm)	0.00912	3.13	3.8	17.4	0.2	0.6	NA	NA	NA	NA	76	NA	NA	NA
Clupea_harengus		USA/XXX	Fish; herring; Atlantic; raw	Atlantic Herring	Actinopterygii	Clupeiformes	Clupeidae	Clupea	harengus	harengus	TRUE	TRUE	TRUE	FALSE	FALSE	FALSE	FALSE	FALSE	FALSE	FALSE	TRUE	FALSE	FALSE	FALSE		NA	NA	NA	NA	Benthopelagic	0	364	Temperate	45	Small (<30 cm)	0.00646	3.05	3.4	17.96	8.72	1.1	0.99	NA	NA	9.5	158	2.04	3.736	2.133
Clupea_pallasii_pallasii		JPN/KOR	Pacific herring, raw	Pacific herring	Actinopterygii	Clupeiformes	Clupeidae	Clupea	pallasii		TRUE	TRUE	FALSE	FALSE	FALSE	FALSE	FALSE	FALSE	FALSE	FALSE	FALSE	FALSE	FALSE	FALSE		NA	NA	NA	NA	Pelagic-neritic	0	475	Temperate	46	Small (<30 cm)	0.00759	3.07	3.2	16.85	15.1	0.9	1.1	18	17.4	22	214.5	2.97	7.18	2.39
Cobitis_sinensis		KOR	Spiny loach	Siberian spiny loach	Actinopterygii	Salmoniformes	Salmonidae	Cobitis	sinensis		TRUE	TRUE	FALSE	FALSE	FALSE	FALSE	FALSE	FALSE	FALSE	FALSE	FALSE	FALSE	FALSE	FALSE		NA	NA	NA	NA	Benthopelagic	NA	NA	Subtropical	11.4	Small (<30 cm)	0.00575	3.12	3.3	17.5	3.3	2.7	NA	NA	NA	NA	107	NA	NA	NA
Coilia_dussumieri		BGD	Anchovy; Gold spotted grebadier; raw	Goldspotted Grenadier Anchovy	Actinopterygii	Clupeiformes	Engraulidae	Coilia	dussumieri		TRUE	TRUE	TRUE	TRUE	TRUE	TRUE	TRUE	TRUE	TRUE	TRUE	TRUE	TRUE	TRUE	TRUE		NA	NA	NA	NA	Pelagic-neritic	0	50	Tropical	20	Small (<30 cm)	0.00407	3.07	3.3	13.2	2.1	4.5	1.25	NA	NA	NA	71	NA	NA	NA
Coilia_nasus		KOR	Japanese grenadier anchovy	Japanese grenadier anchovy	Actinopterygii	Clupeiformes	Engraulidae	Coilia	nasus		TRUE	TRUE	FALSE	FALSE	FALSE	FALSE	FALSE	FALSE	FALSE	FALSE	FALSE	FALSE	FALSE	FALSE		NA	NA	NA	NA	Pelagic-neritic	0	50	Subtropical	41	Small (<30 cm)	0.00331	3.04	3	15.9	10.8	1.1	NA	NA	NA	NA	169	NA	NA	NA
Trichogaster_fasciata	Colisa_fasciata	BGD	Gourami; Banded gourami; eyes included; raw	Banded Gourami	Actinopterygii	Perciformes	Belontiidae	Colisa	fasciata		TRUE	TRUE	TRUE	TRUE	TRUE	FALSE	FALSE	FALSE	FALSE	FALSE	FALSE	FALSE	FALSE	FALSE		NA	NA	NA	NA	Benthopelagic	NA	NA	Tropical	12.5	Small (<30 cm)	0.02138	3.01	3.1	15.8	4.6	0.9	1.35	39	NA	NA	105	NA	NA	NA
Collichthys_niveatus		KOR	Collichthys niveatus	Collichthys niveatus	Actinopterygii	Perciformes	Sciaenidae	Collichthys	niveatus		TRUE	TRUE	FALSE	FALSE	FALSE	FALSE	FALSE	FALSE	FALSE	FALSE	FALSE	FALSE	FALSE	FALSE		NA	NA	NA	NA	Demersal	NA	80	Subtropical	15	Small (<30 cm)	0.00832	3.09	3.4	17	3.9	1.3	NA	NA	NA	NA	109	NA	NA	NA
Cololabis_saira		JPN/KOR	Pacific saury	Pacific saury	Actinopterygii	Beloniformes	Scomberesocidae	Cololabis	saira		TRUE	TRUE	FALSE	FALSE	FALSE	FALSE	FALSE	FALSE	FALSE	FALSE	FALSE	FALSE	FALSE	FALSE		NA	NA	NA	NA	Pelagic	0	230	Subtropical	48.8	Medium (30-90 cm)	0.002398834	3.14	3.71	20.15	14.15	1.5	0.8	16	15.4	14.9	219.5	4.06	10.01	4.39
Conger_myriaster		JPN/KOR	Conger eel	Conger eel	Actinopterygii	Anguilliformes	Congridae	Conger	myriaster		TRUE	TRUE	FALSE	FALSE	FALSE	FALSE	FALSE	FALSE	FALSE	FALSE	FALSE	FALSE	FALSE	FALSE		NA	NA	NA	NA	Bathydemersal	320	830	Temperate	100	Medium (30-90 cm)	0.000660693	3.16	3.98	17.35	7.85	0.65	0.7	500	2.3	0.4	148	2.26	3.7	1.65
Coregonus_autumnalis		CAN	Cisco, raw	Arctic Cisco	Actinopterygii	Salmoniformes	Coregonidae	Coregonus	autumnalis		TRUE	TRUE	FALSE	FALSE	FALSE	FALSE	FALSE	FALSE	FALSE	FALSE	FALSE	FALSE	FALSE	FALSE		NA	NA	NA	NA	Pelagic-neritic	NA	NA	Polar	65	Medium (30-90 cm)	0.00389	3.21	3.7	16.7	3.84	0.82	0.63	NA	NA	NA	115.84	1.2	1.8	1.3
Coregonus_clupeaformis		CAN	Whitefish, raw	Lake Whitefish	Actinopterygii	Salmoniformes	Coregonidae	Coregonus	clupeaformis		TRUE	TRUE	FALSE	FALSE	FALSE	FALSE	FALSE	FALSE	FALSE	FALSE	FALSE	FALSE	FALSE	FALSE		NA	NA	NA	NA	Demersal	18	128	Temperate	100	Medium (30-90 cm)	0.0055	3.22	3.2	16.88	2.45	0.31	0.51	11.31	NA	4.4	99.8	NA	NA	NA
Coreoperca_kawamebari		KOR	Spotear brook perch	Spotear brook perch	Actinopterygii	Perciformes	Percichthyidae	Coreoperca	kawamebari		TRUE	TRUE	FALSE	FALSE	FALSE	FALSE	FALSE	FALSE	FALSE	FALSE	FALSE	FALSE	FALSE	FALSE		NA	NA	NA	NA	Benthopelagic	NA	NA	Temperate	11	Small (<30 cm)	0.01072	3.05	3.8	19.5	1	1.1	NA	NA	NA	NA	92	NA	NA	NA
Coryphaena_hippurus		JPN/KOR	Dolphinfish	Dolphinfish	Actinopterygii	Perciformes	Coryphaenidae	Coryphaena	hippurus		TRUE	TRUE	FALSE	FALSE	FALSE	FALSE	FALSE	FALSE	FALSE	FALSE	FALSE	FALSE	FALSE	FALSE		NA	NA	NA	NA	Pelagic-neritic	0	85	Subtropical	210	Large (>=90 cm)	0.01659587	2.84	3.83	17.3	1.5	0.7	0.5	8	2.6	5	87	0.5	0.33	0.55
Cottus_poecilopus		KOR	Alpine bullhead	Alpine bullhead	Actinopterygii	Scorpaeniformes	Cottidae	Cottus	poecilopterus		TRUE	TRUE	FALSE	FALSE	FALSE	FALSE	FALSE	FALSE	FALSE	FALSE	FALSE	FALSE	FALSE	FALSE		NA	NA	NA	NA	Demersal	0	15	Temperate	15	Small (<30 cm)	0.00661	3.17	3	15	4.2	2.8	NA	NA	NA	NA	104	NA	NA	NA
Cottus_pollux		JPN	Fish; Japanese sculpin*; raw_*Syn. Japanese fluvial sculpin_	Japanese Sculpin/Japanese Fluvial Sculpin	Actinopterygii	Scorpaeniformes	Cottidae	Cottus	pollux		TRUE	TRUE	FALSE	FALSE	FALSE	FALSE	FALSE	FALSE	FALSE	FALSE	TRUE	TRUE	TRUE	TRUE		NA	NA	NA	NA	Demersal	NA	NA	Temperate	18.3	Small (<30 cm)	0.006606934	3.17	3.32	15	5	2.8	1.7	180	28.2	3	111	0.86	1.25	1.17
Crossocheilus_latius		BGD	Stone roller; raw	Stone Roller	Actinopterygii	Cypriniformes	Cyprinidae	Crossocheilus	latius		TRUE	TRUE	TRUE	FALSE	FALSE	FALSE	FALSE	FALSE	FALSE	FALSE	FALSE	FALSE	FALSE	FALSE		NA	NA	NA	NA	Benthopelagic	NA	NA	Tropical	15.2	Small (<30 cm)	0.00661	3.1	2.4	15.3	3.9	2.2	1.09	NA	NA	NA	97	NA	NA	NA
Ctenopharyngodon_idella		KOR	Grass carp	Grass carp	Actinopterygii	Cypriniformes	Cyprinidae	Ctenopharyngodon	idellus		TRUE	TRUE	FALSE	FALSE	FALSE	FALSE	FALSE	FALSE	FALSE	FALSE	FALSE	FALSE	FALSE	FALSE		NA	NA	NA	NA	Demersal	0	30	Subtropical	150	Medium (30-90 cm)	0.01349	2.97	2	17.1	1.7	1.7	NA	NA	NA	NA	89	NA	NA	NA
Cynoglossus_joyneri		KOR	Red tongue sole	Red tonguesole	Actinopterygii	Pleuronectiformes	Cynoglossidae	Cynoglossus	joyneri		TRUE	TRUE	FALSE	FALSE	FALSE	FALSE	FALSE	FALSE	FALSE	FALSE	FALSE	FALSE	FALSE	FALSE		NA	NA	NA	NA	Demersal	20	70	Subtropical	24	Small (<30 cm)	0.00355	3.1	3.5	18.6	0.4	1	NA	NA	NA	NA	84	NA	NA	NA
Cynoglossus_semilaevis		KOR	Tongue sole	Tongue sole	Actinopterygii	Pleuronectiformes	Cynoglossidae	Cynoglossus	semilaevis		TRUE	TRUE	FALSE	FALSE	FALSE	FALSE	FALSE	FALSE	FALSE	FALSE	FALSE	FALSE	FALSE	FALSE		NA	NA	NA	NA	Demersal	NA	NA	Subtropical	57.1	Medium (30-90 cm)	0.01585	2.91	4	19.2	1.15	0.3	NA	NA	NA	NA	93	NA	NA	NA
Cynoscion_striatus		ARG	Striped weakfish; fresh; meat; raw	Striped Weakfish	Actinopterygii	Perciformes	Sciaenidae	Cynoscion	striatus		TRUE	TRUE	FALSE	FALSE	FALSE	FALSE	FALSE	FALSE	FALSE	FALSE	FALSE	FALSE	FALSE	FALSE		NA	NA	NA	NA	Demersal	NA	60	Subtropical	60	Medium (30-90 cm)	0.00851	3.08	3.9	17.8	2.8	2.2	NA	NA	NA	NA	97	NA	NA	NA
Cyprinus_carpio		BGD/JPN/KOR	Common carp, raw	Common carp	Actinopterygii	Cypriniformes	Cyprinidae	Cyprinus	carpio		TRUE	TRUE	FALSE	FALSE	FALSE	FALSE	FALSE	FALSE	FALSE	FALSE	FALSE	FALSE	FALSE	FALSE		NA	NA	NA	NA	Benthopelagic	0	50	Subtropical	120	Medium (30-90 cm)	0.02089296	2.91	3.38	17.96666667	5.233333333	0.933333333	0.965	3	10	10.3	124	2.03	4.67	1.85
Cyprinus_carpio_nudus		KOR	Israeli carp	Israeli carp	Actinopterygii	Cypriniformes	Cyprinidae	Cyprinus	carpio	nudus	TRUE	TRUE	FALSE	FALSE	FALSE	FALSE	FALSE	FALSE	FALSE	FALSE	FALSE	FALSE	FALSE	FALSE		NA	NA	NA	NA	Benthopelagic	0	50	Subtropical	120	Medium (30-90 cm)	0.02089296	2.91	3.38	16.8	11.2	1.2	NA	NA	NA	NA	178	NA	NA	NA
Dactyloptena_peterseni		KOR	Flying gurmard	Starry flying gurnard	Actinopterygii	Scorpaeniformes	Dactylopteridae	Daicocus	peterseni		TRUE	TRUE	FALSE	FALSE	FALSE	FALSE	FALSE	FALSE	FALSE	FALSE	FALSE	FALSE	FALSE	FALSE		NA	NA	NA	NA	Demersal	NA	400	Tropical	36	Small (<30 cm)	0.00389	3.12	3.5	19.2	5.1	1.2	NA	NA	NA	NA	129	NA	NA	NA
Decapterus_maruadsi		JPN/KOR	White-tipped mackerel scad	White-tipped mackerel scad	Actinopterygii	Perciformes	Cheilodactylidae	Decapterus	maruadsi		TRUE	TRUE	FALSE	FALSE	FALSE	FALSE	FALSE	FALSE	FALSE	FALSE	FALSE	FALSE	FALSE	FALSE		NA	NA	NA	NA	Reef	NA	NA	Tropical	25	Small (<30 cm)	0.0123	2.94	3.4	18.45	3.45	1.45	1.3	11	9.9	18.7	112.5	1.76	1.09	1.56
Decapterus_muroadsi		JPN	Fish; horse mackerel; brownstriped mackerel scad; raw	Brownstriped Mackerel Scad	Actinopterygii	Perciformes	Carangidae	Decapterus	muroadsi		TRUE	TRUE	FALSE	FALSE	FALSE	FALSE	FALSE	FALSE	FALSE	FALSE	FALSE	FALSE	FALSE	FALSE		NA	NA	NA	NA	Pelagic	1	320	Tropical	55.5	Medium (30-90 cm)	NA	NA	3.4	23.6	6.9	1.6	1	4	12.8	6	166	1.79	1.11	1.66
Dentex_tumifrons		JPN/KOR	Yellow porgy	Yellow Sea Bream	Actinopterygii	Lophiiformes	Lophiidae	Dentex	tumifrons		TRUE	TRUE	FALSE	FALSE	FALSE	FALSE	FALSE	FALSE	FALSE	FALSE	FALSE	FALSE	FALSE	FALSE		NA	NA	NA	NA	Demersal	30	346	Subtropical	42.7	Small (<30 cm)	0.02290868	2.94	3.76	19.4	2.4	0.35	0.4	50	3.2	4	105	0.87	0.83	0.68
Dexistes_rikuzenius		KOR	Rikuzen sole	Rikuzen flounder	Actinopterygii	Pleuronectiformes	Pleuronectidae	Dexistes	rikuzenius		TRUE	TRUE	FALSE	FALSE	FALSE	FALSE	FALSE	FALSE	FALSE	FALSE	FALSE	FALSE	FALSE	FALSE		NA	NA	NA	NA	Demersal	42	200	Temperate	22	Small (<30 cm)	0.00891	3.09	3	19.4	1.1	0.6	NA	NA	NA	NA	93	NA	NA	NA
Diagramma_pictum			Sweetlip; painted; raw	Painted Sweetlips	Actinopterygii	Perciformes	Haemulidae	Diagramma	pictum		TRUE	TRUE	FALSE	FALSE	FALSE	FALSE	FALSE	FALSE	FALSE	FALSE	FALSE	FALSE	FALSE	FALSE		NA	NA	NA	NA	Reef	1	170	Tropical	100	Medium (30-90 cm)	0.00933	3.02	3.7	19.8	0.2	0.4	0.6	29	2.11	NA	84	NA	NA	NA
Dictyosoma_burgeri		KOR	Ribbed gunnel	Ribbed gunnel	Actinopterygii	Perciformes	Stichaeidae	Dictyosoma	burgeri		TRUE	TRUE	FALSE	FALSE	FALSE	FALSE	FALSE	FALSE	FALSE	FALSE	FALSE	FALSE	FALSE	FALSE		NA	NA	NA	NA	Demersal	NA	NA	Temperate	25	Small (<30 cm)	0.00389	3.12	2.5	22	1.2	1.2	NA	NA	NA	NA	107	NA	NA	NA
Dissostichus_eleginoides		JPN	Fish; Patagonian toothfish; raw	Patagonian Toothfish	Actinopterygii	Perciformes	Nototheniidae	Dissostichus	eleginoides		TRUE	TRUE	FALSE	FALSE	FALSE	FALSE	FALSE	FALSE	FALSE	FALSE	FALSE	FALSE	FALSE	FALSE		NA	NA	NA	NA	Pelagic	50	3850	Temperate	215	Large (>=90 cm)	0.00603	3.18	4	13.3	22.9	0.1	0.3	1800	0.6	17	272	4.15	13.33	1.31
Ditrema_temminckii_temminckii		KOR	Surffish	Surffish	Actinopterygii	Perciformes	Embiotocidae	Ditrema	temminckii	temminckii	TRUE	TRUE	FALSE	FALSE	FALSE	FALSE	FALSE	FALSE	FALSE	FALSE	FALSE	FALSE	FALSE	FALSE		NA	NA	NA	NA	Demersal	NA	NA	Temperate	24	Small (<30 cm)	0.01	3.04	3.7	18.9	0.9	1	NA	NA	NA	NA	89	NA	NA	NA
Doederleinia_berycoides		KOR	Black-throat perch	Blackthroat seaperch	Actinopterygii	Perciformes	Acropomatidae	Doederleinia	berycoides		TRUE	TRUE	FALSE	FALSE	FALSE	FALSE	FALSE	FALSE	FALSE	FALSE	FALSE	FALSE	FALSE	FALSE		NA	NA	NA	NA	Demersal	100	600	Tropical	40	Small (<30 cm)	0.00933	2.98	3.9	22.3	5.3	0.3	NA	NA	NA	NA	144	NA	NA	NA
Eleginus_gracilis		KOR	Saffron cod	Saffron cod	Actinopterygii	Gadiformes	Gadidae	Eleginus	gracilis		TRUE	TRUE	FALSE	FALSE	FALSE	FALSE	FALSE	FALSE	FALSE	FALSE	FALSE	FALSE	FALSE	FALSE		NA	NA	NA	NA	Demersal	0	300	Polar	55	Medium (30-90 cm)	0.00692	3.03	4.1	12.6	4.3	4	NA	NA	NA	NA	97	NA	NA	NA
Engraulis_anchoita_hubbs_larini		ARG	Argentine anchovy; fresh; raw; meat	Argentine Anchovy	Actinopterygii	Clupeiformes	Engraulidae	Engraulis	anchoita		TRUE	TRUE	FALSE	FALSE	FALSE	FALSE	FALSE	FALSE	FALSE	FALSE	FALSE	FALSE	FALSE	FALSE		NA	NA	NA	NA	Pelagic-neritic	30	200	Subtropical	17	Small (<30 cm)	0.00437	3.13	2.5	19.2	5.4	NA	NA	NA	NA	NA	129	NA	NA	NA
Engraulis_encrasicolus			Anchovy; fillet; raw	European Anchovy	Actinopterygii	Clupeiformes	Engraulidae	Engraulis	encrasicolus		TRUE	TRUE	FALSE	FALSE	FALSE	FALSE	FALSE	FALSE	FALSE	FALSE	TRUE	TRUE	TRUE	TRUE		NA	NA	NA	NA	Pelagic-neritic	0	400	Subtropical	20	Small (<30 cm)	0.00468	3.1	3.1	22.8	0.9	0.9	1.9	1	2.1	3.5	99	NA	NA	NA
Engraulis_japonicus		JPN/KOR	Anchovy	Anchovy	Actinopterygii	Clupeiformes	Engraulidae	Engraulis	japonicus		TRUE	TRUE	FALSE	FALSE	FALSE	FALSE	FALSE	FALSE	FALSE	FALSE	FALSE	FALSE	FALSE	FALSE		NA	NA	NA	NA	Pelagic-neritic	0	400	Temperate	18	Small (<30 cm)	0.004466837	3.14	3.14	17.95	8.75	2.25	1	11	13.9	4	159.5	3.79	2.65	2.78
Engraulis_ringens		PER	Anchoveta(=Peruvian anchovy)	Anchoveta	Actinopterygii	Clupeiformes	Engraulidae	Engraulis	ringens		TRUE	TRUE	FALSE	FALSE	FALSE	FALSE	FALSE	FALSE	FALSE	FALSE	TRUE	TRUE	TRUE	TRUE		NA	NA	NA	NA	Pelagic-neritic	3	80	Subtropical	20	Small (<30 cm)	0.00447	3.13	2.9	21	9	1.4	NA	NA	NA	NA	165	NA	NA	NA
Epinephelus_aeneus			White grouper; raw	White Grouper	Actinopterygii	Perciformes	Serranidae	Epinephelus	aeneus		TRUE	TRUE	FALSE	FALSE	FALSE	FALSE	FALSE	FALSE	FALSE	FALSE	FALSE	FALSE	FALSE	FALSE		NA	NA	NA	NA	Demersal	20	200	Subtropical	120	Medium (30-90 cm)	0.00977	3.03	4	33.8	4.3	1.4	0.65	30	6.6	7.5	174	NA	NA	NA
Epinephelus_akaara		KOR	Red-spotted grouper	Red-spotted grouper	Actinopterygii	Perciformes	Serranidae	Epinephelus	akaara		TRUE	TRUE	FALSE	FALSE	FALSE	FALSE	FALSE	FALSE	FALSE	FALSE	FALSE	FALSE	FALSE	FALSE		NA	NA	NA	NA	Reef	1	55	Tropical	58	Medium (30-90 cm)	0.01479	3.07	4	21	1.1	1.3	NA	NA	NA	NA	99	NA	NA	NA
Epinephelus_awoara		KOR	Yellow grouper	Yellow grouper	Actinopterygii	Perciformes	Serranidae	Epinephelus	awoara		TRUE	TRUE	FALSE	FALSE	FALSE	FALSE	FALSE	FALSE	FALSE	FALSE	FALSE	FALSE	FALSE	FALSE		NA	NA	NA	NA	Reef	10	50	Tropical	60	Medium (30-90 cm)	0.01122	3.04	3.6	19.4	1.2	0.9	NA	NA	NA	NA	95	NA	NA	NA
Epinephelus_epistictus		KOR	Black-spotted grouper	Dotted grouper	Actinopterygii	Perciformes	Serranidae	Epinephelus	epistictus		TRUE	TRUE	FALSE	FALSE	FALSE	FALSE	FALSE	FALSE	FALSE	FALSE	FALSE	FALSE	FALSE	FALSE		NA	NA	NA	NA	Demersal	NA	800	Tropical	80	Medium (30-90 cm)	0.01122	3.04	4	19.3	1.9	1	NA	NA	NA	NA	100	NA	NA	NA
Hyporthodus_septemfasciatus	Epinephelus_septemfasciatus	KOR	Seven-band grouper	Convict grouper	Actinopterygii	Perciformes	Serranidae	Epinephelus	septemfasciatus		TRUE	TRUE	FALSE	FALSE	FALSE	FALSE	FALSE	FALSE	FALSE	FALSE	FALSE	FALSE	FALSE	FALSE		NA	NA	NA	NA	Reef	5	30	Tropical	155	Medium (30-90 cm)	0.00933	3.05	4	18.8	1.3	1	NA	NA	NA	NA	93	NA	NA	NA
Chanodichthys_dabryi	Erythroculter_hypselonotus	KOR	Humpback	Humpback	Actinopterygii	Cypriniformes	Cyprinidae	Erythroculter	hypselonotus		TRUE	TRUE	FALSE	FALSE	FALSE	FALSE	FALSE	FALSE	FALSE	FALSE	FALSE	FALSE	FALSE	FALSE		NA	NA	NA	NA	Benthopelagic	NA	NA	Temperate	42	Small (<30 cm)	0.00832	3.11	3.3	18.7	1.1	1.1	NA	NA	NA	NA	90	NA	NA	NA
Esox_lucius		CAN	Pike, raw	Northern Pike	Actinopterygii	Esociformes	Esocidae	Esox	lucius		TRUE	TRUE	FALSE	FALSE	FALSE	FALSE	FALSE	FALSE	FALSE	FALSE	FALSE	FALSE	FALSE	FALSE		NA	NA	NA	NA	Demersal	0	30	Subtropical	150	Medium (30-90 cm)	0.00427	3.09	4.1	17.83	0.58	0.18	0.7	NA	NA	NA	84.2	NA	NA	NA
Ethmalosa_fimbriata		GMB	West African herring; bonga; shad	Bonga Shad	Actinopterygii	Clupeiformes	Clupeidae	Ethmalosa	fimbriata		TRUE	TRUE	FALSE	FALSE	FALSE	FALSE	FALSE	FALSE	FALSE	FALSE	FALSE	FALSE	FALSE	FALSE		NA	NA	NA	NA	Pelagic-neritic	0	50	Tropical	45	Small (<30 cm)	0.00977	3.05	2.5	19.1	2.9	1.7	1.6	NA	NA	NA	103	NA	NA	NA
Etrumeus_sadina	Etrumeus_teres	JPN/KOR	Bigeye sardine	Bigeye sardine	Actinopterygii	Clupeiformes	Clupeidae	Etrumeus	teres		TRUE	TRUE	FALSE	FALSE	FALSE	FALSE	FALSE	FALSE	FALSE	FALSE	FALSE	FALSE	FALSE	FALSE		NA	NA	NA	NA	Pelagic-neritic	0	125	Subtropical	33	Small (<30 cm)	0.005495409	3.1	3.56	19.9	5.5	1.9	1.3	130	14.2	9	137	1.39	0.94	1.14
Eumicrotremus_orbis		KOR	Pacific spiny lumpsucker	Pacific spiny lumpsucker	Actinopterygii	Scorpaeniformes	Cyclopteridae	Eumicrotremus	orbis		TRUE	TRUE	FALSE	FALSE	FALSE	FALSE	FALSE	FALSE	FALSE	FALSE	FALSE	FALSE	FALSE	FALSE		NA	NA	NA	NA	Demersal	0	575	Temperate	18	Small (<30 cm)	0.02291	3.01	3.2	7.2	3	1.2	NA	NA	NA	NA	62	NA	NA	NA
Euthynnus_affinis		BGD	Tuna; without bones; raw	Kawakawa	Actinopterygii	Perciformes	Scombridae	Euthynnus	affinis		TRUE	TRUE	FALSE	FALSE	FALSE	FALSE	FALSE	FALSE	FALSE	FALSE	FALSE	FALSE	FALSE	FALSE		NA	NA	NA	NA	Pelagic-neritic	0	200	Tropical	100	Medium (30-90 cm)	0.00955	3.04	4.5	25	2	1.3	0.27	31	NA	3.12	118	0.6	0.4	0.6
Eutropiichthys_vacha		BGD	Catfish; Bacha; raw	Batchwa Vacha	Actinopterygii	Siluriformes	Schilbeidae	Eutropiichthys	vacha		TRUE	TRUE	TRUE	FALSE	FALSE	FALSE	FALSE	FALSE	FALSE	FALSE	FALSE	FALSE	FALSE	FALSE		NA	NA	NA	NA	Pelagic	NA	NA	Tropical	34	Small (<30 cm)	0.00603	2.98	3.9	16.1	6.4	0.7	NA	NA	NA	NA	122	NA	NA	NA
Evistias_acutirostris		KOR	Bed boarhead	Striped boarfish	Actinopterygii	Perciformes	Pentacerotidae	Evistias	acutirostris		TRUE	TRUE	FALSE	FALSE	FALSE	FALSE	FALSE	FALSE	FALSE	FALSE	FALSE	FALSE	FALSE	FALSE		NA	NA	NA	NA	Reef	18	193	Temperate	90	Medium (30-90 cm)	0.01995	3.01	3.5	18.6	2.6	1.2	NA	NA	NA	NA	103	NA	NA	NA
Synchiropus_altivelis	Foetorepus_altivelis	KOR	Red dragonet	Highfin bigeye dragonet	Actinopterygii	Perciformes	Callionymidae	Foetorepus	altivelis		TRUE	TRUE	FALSE	FALSE	FALSE	FALSE	FALSE	FALSE	FALSE	FALSE	FALSE	FALSE	FALSE	FALSE		NA	NA	NA	NA	Demersal	70	600	Tropical	17	Small (<30 cm)	0.01072	2.93	3.8	16.9	0.5	0.6	NA	NA	NA	NA	77	NA	NA	NA
Gadus_macrocephalus		JPN/KOR	Pacific cod, raw	Pacific cod	Actinopterygii	Gadiformes	Gadidae	Gadus	macrocephalus		TRUE	TRUE	FALSE	FALSE	FALSE	FALSE	FALSE	FALSE	FALSE	FALSE	FALSE	FALSE	FALSE	FALSE		NA	NA	NA	NA	Demersal	183	1280	Temperate	119	Medium (30-90 cm)	0.007762473	3.08	4.16	18.55	0.25	0.3	0.5	10	1.3	1	81.5	0.03	0.03	0.07
Gadus_morhua		FIN/ISL/RUS/USA	Fish; cod; Atlantic; raw	Atlantic cod	Actinopterygii	Gadiformes	Gadidae	Gadus	morhua		TRUE	TRUE	FALSE	FALSE	FALSE	FALSE	FALSE	FALSE	FALSE	FALSE	TRUE	FALSE	FALSE	FALSE		NA	NA	NA	NA	Benthopelagic	0	600	Temperate	200	Medium (30-90 cm)	0.00759	3.06	4.1	17.755	0.542666666	0.25	0.395	12	0.91	2.758333333	77	0.116631904	0.080694653	0.235742147
Genypterus_blacodes		ARG	Pink cusk-eel; fresh; raw; meat	Pink Cusk-Eel	Actinopterygii	Ophidiiformes	Ophidiidae	Genypterus	blacodes		TRUE	TRUE	FALSE	FALSE	FALSE	FALSE	FALSE	FALSE	FALSE	FALSE	FALSE	FALSE	FALSE	FALSE		NA	NA	NA	NA	Bathydemersal	22	1000	Temperate	200	Large (>=90 cm)	0.00214	3.14	4.2	15.8	0.9	NA	NA	NA	NA	NA	72	NA	NA	NA
Genypterus_capensis		JPN	Fish; kingclip; raw	Kingclip	Actinopterygii	Ophidiiformes	Ophidiidae	Genypterus	capensis		TRUE	TRUE	FALSE	FALSE	FALSE	FALSE	FALSE	FALSE	FALSE	FALSE	FALSE	FALSE	FALSE	FALSE		NA	NA	NA	NA	Bathydemersal	50	500	Temperate	180	Medium (30-90 cm)	0.002344228	3.15	4.44	18.2	0.1	0.3	0.5	5	1.3	0	78	0.01	0.01	0.03
Girella_punctata		JPN/KOR	Girella	Girella	Actinopterygii	Perciformes	Kyphosidae	Girella	punctata		TRUE	TRUE	FALSE	FALSE	FALSE	FALSE	FALSE	FALSE	FALSE	FALSE	FALSE	FALSE	FALSE	FALSE		NA	NA	NA	NA	Reef	0	30	Temperate	50	Medium (30-90 cm)	0.01584893	3.03	2.86	19.8	2.95	0.7	0.9	55	1.8	1	111.5	1.17	1.09	1.01
Glossanodon_semifasciatus		JPN/KOR	Deepsea smelt	Deep-sea smelt	Actinopterygii	Salmoniformes	Argentinidae	Glossanodon	semifasciatus		TRUE	TRUE	FALSE	FALSE	FALSE	FALSE	FALSE	FALSE	FALSE	FALSE	FALSE	FALSE	FALSE	FALSE		NA	NA	NA	NA	Benthopelagic	70	1017	Temperate	25.62	Small (<30 cm)	0.003890451	3.14	3.14	18.7	1.2	0.4	0.4	75	3.4	0	91	0.25	0.23	0.35
Glossogobius_giuris		BGD	Goby; Tank goby; raw	Tank Goby	Actinopterygii	Perciformes	Gobiidae	Glossogobius	giuris		TRUE	TRUE	TRUE	FALSE	FALSE	FALSE	FALSE	FALSE	FALSE	FALSE	FALSE	FALSE	FALSE	FALSE		NA	NA	NA	NA	Benthopelagic	0	5	Tropical	50	Small (<30 cm)	0.00871	3.06	3.7	14.7	2.5	1.2	0.93	NA	NA	NA	81	NA	NA	NA
Glyptocephalus_stelleri		KOR	Blackfin flounder	Blackfin flounder	Actinopterygii	Pleuronectiformes	Pleuronectidae	Glyptocephalus	stelleri		TRUE	TRUE	FALSE	FALSE	FALSE	FALSE	FALSE	FALSE	FALSE	FALSE	FALSE	FALSE	FALSE	FALSE		NA	NA	NA	TRUE	Reef	8	1600	Temperate	52	Small (<30 cm)	0.00575	3.09	3.2	18.2	0.4	0.6	NA	NA	NA	NA	83	NA	NA	NA
Xenocephalus_elongatus	Gnathagnus_elongatus	KOR	Blue-spotted stargazer	Blue-spotted stargazer	Actinopterygii	Perciformes	Uranoscopidae	Gnathagnus	elongatus		TRUE	TRUE	FALSE	FALSE	FALSE	FALSE	FALSE	FALSE	FALSE	FALSE	FALSE	FALSE	FALSE	FALSE		NA	NA	NA	NA	Pelagic	35	440		30	Small (<30 cm)	0.00417	3.08	4.3	17.4	0.2	0.4	NA	NA	NA	NA	76	NA	NA	NA
Gnathopogon_caerulescens		JPN	Fish; willow shiner; raw	Willow Shiner	Actinopterygii	Cypriniformes	Cyprinidae	Gnathopogon	caerulescens		TRUE	TRUE	FALSE	FALSE	FALSE	FALSE	FALSE	FALSE	FALSE	FALSE	FALSE	FALSE	FALSE	FALSE		NA	NA	NA	NA	Benthopelagic	NA	NA	Temperate	9.89	Small (<30 cm)	0.008317639	3.14	3.23	17.5	4.1	1.3	3.4	250	9	5	113	0.82	1.23	1.06
Cheilodactylus_quadricornis	Goniistius_quadricornis	KOR	Black-barred morwong	Black-barred morwong	Actinopterygii	Perciformes	Cheilodactylidae	Goniistius	quadricornis		TRUE	TRUE	FALSE	FALSE	FALSE	FALSE	FALSE	FALSE	FALSE	FALSE	FALSE	FALSE	FALSE	FALSE		NA	NA	NA	NA	Reef	NA	NA	Temperate	40	Small (<30 cm)	0.01175	3.02	2.7	19.2	3.1	1.3	NA	NA	NA	NA	110	NA	NA	NA
Cheilodactylus_zonatus	Goniistius_zonatus	KOR	Whitespot-tail morwong	Spottedtail morwong	Actinopterygii	Scorpaeniformes	Scorpaenidae	Goniistius	zonatus		TRUE	TRUE	FALSE	FALSE	FALSE	FALSE	FALSE	FALSE	FALSE	FALSE	FALSE	FALSE	FALSE	FALSE		NA	NA	NA	NA	Benthopelagic	NA	NA	Tropical	45	Small (<30 cm)	0.01175	3.02	3.3	19.8	2.3	1.3	NA	NA	NA	NA	106	NA	NA	NA
Gudusia_chapra		BGD	Indian river shad; raw	Indian River Shad	Actinopterygii	Clupeiformes	Clupeidae	Gudusia	chapra		TRUE	TRUE	TRUE	TRUE	TRUE	TRUE	TRUE	TRUE	TRUE	TRUE	TRUE	TRUE	TRUE	TRUE		NA	NA	NA	NA	Pelagic	NA	NA	Subtropical	20	Small (<30 cm)	0.0123	3.04	3.1	15.4	4.9	4.8	1.97	6	NA	NA	106	NA	NA	NA
Gymnocanthus_herzensteini		KOR	Black edged sculpin	Black edged sculpin	Actinopterygii	Scorpaeniformes	Cottidae	Gymnocanthus	herzensteini		TRUE	TRUE	FALSE	FALSE	FALSE	FALSE	FALSE	FALSE	FALSE	FALSE	FALSE	FALSE	FALSE	FALSE		NA	NA	NA	NA	Demersal	0	300	Temperate	32	Small (<30 cm)	0.00661	3.17	3.3	19.5	0.9	2.5	NA	NA	NA	NA	93	NA	NA	NA
Halieutaea_stellata		KOR	Red bat fish	Minipizza bat fish	Actinopterygii	Lophiiformes	Ogcocephalidae	Halieutaea	stellata		TRUE	TRUE	FALSE	FALSE	FALSE	FALSE	FALSE	FALSE	FALSE	FALSE	FALSE	FALSE	FALSE	FALSE		NA	NA	NA	NA	Demersal	50	400	Tropical	30	Small (<30 cm)	0.01	3.04	3.5	15.8	0.5	1	NA	NA	NA	NA	71	NA	NA	NA
Hapalogenys_analis	Hapalogenys_mucronatus	KOR	Belted beard	Broadbanded velvetchin	Actinopterygii	Perciformes	Haemulidae	Hapalogenys	mucronatus		TRUE	TRUE	FALSE	FALSE	FALSE	FALSE	FALSE	FALSE	FALSE	FALSE	FALSE	FALSE	FALSE	FALSE		NA	NA	NA	NA	Benthopelagic	20	100	Tropical	20.1	Small (<30 cm)	0.01995	3.01	4.1	18.5	2.6	1.1	NA	NA	NA	NA	103	NA	NA	NA
Hapalogenys_nigripinnis		KOR	Beard grunt	Short barbeled velvetchin	Actinopterygii	Perciformes	Haemulidae	Hapalogenys	nigripinnis		TRUE	TRUE	FALSE	FALSE	FALSE	FALSE	FALSE	FALSE	FALSE	FALSE	FALSE	FALSE	FALSE	FALSE		NA	NA	NA	NA	Benthopelagic	NA	NA	Temperate	40	Small (<30 cm)	0.01995	3.01	4	19	2.3	1.3	NA	NA	NA	NA	102	NA	NA	NA
Helicolenus_dactylopterus_labillei		ARG	Blackbelly rosefish; fresh; raw; meat	Blackbelly Rosefish	Actinopterygii	Scorpaeniformes	Scorpaenidae	Helicolenus	dactylopterus		TRUE	TRUE	FALSE	FALSE	FALSE	FALSE	FALSE	FALSE	FALSE	FALSE	FALSE	FALSE	FALSE	FALSE		NA	NA	NA	NA	Bathydemersal	50	1100	Temperate	47	Small (<30 cm)	0.01096	3.09	3.5	17.1	4.5	NA	NA	NA	NA	NA	109	NA	NA	NA
Helicolenus_hilgendorfii		KOR	Hilgendorf saucord; Rosefish	Hilgendorf saucord; Rosefish	Actinopterygii	Scorpaeniformes	Scorpaenidae	Helicolenus	hilgendorfi		TRUE	TRUE	FALSE	FALSE	FALSE	FALSE	FALSE	FALSE	FALSE	FALSE	FALSE	FALSE	FALSE	FALSE		NA	NA	NA	NA	Demersal	150	500	Temperate	27	Small (<30 cm)	0.01047	3.07	3.2	16.7	3.9	0.7	NA	NA	NA	NA	108	NA	NA	NA
Hemibarbus_labeo		KOR	Skin carp	Barbel steed	Actinopterygii	Cypriniformes	Cyprinidae	Hemibarbus	labeo		TRUE	TRUE	FALSE	FALSE	FALSE	FALSE	FALSE	FALSE	FALSE	FALSE	FALSE	FALSE	FALSE	FALSE		NA	NA	NA	NA	Benthopelagic	5	20	Temperate	62	Medium (30-90 cm)	0.00631	3.08	3.5	17.3	3	1	NA	NA	NA	NA	105	NA	NA	NA
Hemibarbus_longirostris		KOR	Long-nose barbel	Long-nose barbel	Actinopterygii	Cypriniformes	Cyprinidae	Hemibarbus	longirostris		TRUE	TRUE	FALSE	FALSE	FALSE	FALSE	FALSE	FALSE	FALSE	FALSE	FALSE	FALSE	FALSE	FALSE		NA	NA	NA	NA	Benthopelagic	NA	NA	Temperate	20	Small (<30 cm)	0.0049	3.2	3.3	17.7	1.5	1.4	NA	NA	NA	NA	90	NA	NA	NA
Hemitripterus_villosus		KOR	Shaggy sea raven	Shaggy sea raven	Actinopterygii	Scorpaeniformes	Hemitripteridae	Hemitripterus	villosus		TRUE	TRUE	FALSE	FALSE	FALSE	FALSE	FALSE	FALSE	FALSE	FALSE	FALSE	FALSE	FALSE	FALSE		NA	NA	NA	NA	Demersal	0	550	Temperate	35	Small (<30 cm)	0.01096	3.06	4.3	18.6	1.8	0.5	NA	NA	NA	NA	97	NA	NA	NA
Henicorhynchus_siamensis		KHM	Fish; Siamese mud carp; raw	Siamese Mud Carp	Actinopterygii	Cypriniformes	Cyprinidae	Henicorhynchus	siamensis		TRUE	TRUE	FALSE	FALSE	FALSE	FALSE	FALSE	FALSE	FALSE	FALSE	FALSE	FALSE	FALSE	FALSE		NA	NA	NA	NA	Benthopelagic	NA	NA	Tropical	20	Small (<30 cm)	0.00977	2.97	2	6.25	NA	NA	NA	NA	1.6	NA	NA	NA	NA	NA
Heteropneustes_fossilis		BGD	Stinging catfish; raw	Stinging Catfish	Actinopterygii	Siluriformes	Heteropneustidae	Heteropneustes	fossilis		TRUE	TRUE	TRUE	FALSE	FALSE	FALSE	FALSE	FALSE	FALSE	FALSE	FALSE	FALSE	FALSE	FALSE		NA	NA	NA	NA	Demersal	NA	NA	Tropical	30	Small (<30 cm)	0.00398	3.13	3.6	17.2	3.5	2.1	0.55	16	NA	NA	101	NA	NA	NA
Heteropriacanthus_cruentatus		KOR	Bull-eye	Glasseye	Actinopterygii	Perciformes	Priacanthidae	Heteropriacanthus	cruentatus		TRUE	TRUE	FALSE	FALSE	FALSE	FALSE	FALSE	FALSE	FALSE	FALSE	FALSE	FALSE	FALSE	FALSE		NA	NA	NA	NA	Reef	3	300	Subtropical	50.7	Small (<30 cm)	0.01698	2.9	3.6	18	2.2	1.1	NA	NA	NA	NA	97	NA	NA	NA
Hexagrammos_agrammus		KOR	Spottybelly greenling	Spottybelly greenling	Actinopterygii	Scorpaeniformes	Hexagrammidae	Hexagrammos	agrammus		TRUE	TRUE	FALSE	FALSE	FALSE	FALSE	FALSE	FALSE	FALSE	FALSE	FALSE	FALSE	FALSE	FALSE		NA	NA	NA	NA	Demersal	NA	NA	Temperate	30	Small (<30 cm)	0.00891	3.1	3.3	17.5	1.3	2.9	NA	NA	NA	NA	89	NA	NA	NA
Hexagrammos_octogrammus		KOR	Masked greenling	Masked greenling	Actinopterygii	Scorpaeniformes	Hexagrammidae	Hexagrammos	octogrammus		TRUE	TRUE	FALSE	FALSE	FALSE	FALSE	FALSE	FALSE	FALSE	FALSE	FALSE	FALSE	FALSE	FALSE		NA	NA	NA	NA	Demersal	0	200	Temperate	42	Small (<30 cm)	0.00389	3.12	3.5	17.5	1.2	1.8	NA	NA	NA	NA	85	NA	NA	NA
Hexagrammos_otakii		JPN/KOR	Fat greenling	Fat greenling	Actinopterygii	Scorpaeniformes	Hexagrammidae	Hexagrammos	otakii		TRUE	TRUE	FALSE	FALSE	FALSE	FALSE	FALSE	FALSE	FALSE	FALSE	FALSE	FALSE	FALSE	FALSE		NA	NA	NA	NA	Demersal	139	155	Temperate	57	Medium (30-90 cm)	NA	NA	3.8	20.05	3.2	0.35	0.5	6	2.2	9	116	0.76	1.05	0.99
Hime_japonica		KOR	Japanese thread-sail fish	Hime japonica	Actinopterygii	Aulopiformes	Aulopidae	Aulopus	japonicus		TRUE	TRUE	FALSE	FALSE	FALSE	FALSE	FALSE	FALSE	FALSE	FALSE	FALSE	FALSE	FALSE	FALSE		NA	NA	NA	NA	Demersal	85	510	Tropical	22.3	Small (<30 cm)	NA	NA	4	20.9	1.1	1	NA	NA	NA	NA	99	NA	NA	NA
Hippoglossus_stenolepis		JPN	Fish; Pacific halibut; raw	Pacific Halibut	Actinopterygii	Pleuronectiformes	Pleuronectidae	Hippoglossus	stenolepis		TRUE	TRUE	FALSE	FALSE	FALSE	FALSE	FALSE	FALSE	FALSE	FALSE	FALSE	FALSE	FALSE	FALSE		NA	NA	NA	NA	Demersal	0	1200	Temperate	267	Large (>=90 cm)	0.007079456	3.1	4.14	19.9	1.7	0.1	0.5	13	2.1	3	100	0.27	0.53	0.39
Histiopterus_typus		KOR	Boarfish	Sailfin armourhead	Actinopterygii	Perciformes	Pentacerotidae	Histiopterus	typus		TRUE	TRUE	FALSE	FALSE	FALSE	FALSE	FALSE	FALSE	FALSE	FALSE	FALSE	FALSE	FALSE	FALSE		NA	NA	NA	NA	Reef	40	421		42	Small (<30 cm)	0.01995	3.01	3.5	19.3	1.6	1.2	NA	NA	NA	NA	97	NA	NA	NA
Hoplias_malabaricus		ARG	Trahira; fresh; raw; meat	Trahira	Actinopterygii	Characiformes	Erythrinidae	Hoplias	malabaricus		TRUE	TRUE	FALSE	FALSE	FALSE	FALSE	FALSE	FALSE	FALSE	FALSE	FALSE	FALSE	FALSE	FALSE		NA	NA	NA	NA	Benthopelagic	NA	NA	Tropical	55.2	Small (<30 cm)	0.00851	3.13	4.5	18.1	0.6	NA	NA	NA	NA	NA	79	NA	NA	NA
Hoplobrotula_armata		KOR	Armored weasel-fish	Armored weasel-fish	Actinopterygii	Ophidiiformes	Ophidiidae	Hoplobrotula	armata		TRUE	TRUE	FALSE	FALSE	FALSE	FALSE	FALSE	FALSE	FALSE	FALSE	FALSE	FALSE	FALSE	FALSE		NA	NA	NA	NA	Bathydemersal	200	350		70	Medium (30-90 cm)	0.00407	3.12	4	18.2	0.7	1	NA	NA	NA	NA	83	NA	NA	NA
Hime_japonica	Hypomesus_japonicus	JPN	Fish; Japanese Surf smelt; raw	Japanese Surf Smelt	Actinopterygii	Osmeriformes	Osmeridae	Hypomesus	japonicus		TRUE	TRUE	FALSE	FALSE	FALSE	FALSE	FALSE	FALSE	FALSE	FALSE	FALSE	FALSE	FALSE	FALSE		NA	NA	NA	NA	Demersal	0	50	Temperate	25	Small (<30 cm)	0.004168693	3.12	3.23	19.5	0.6	0.3	1.3	4	5.4	1	88	0.09	0.08	0.2
Hypomesus_nipponensis		JPN	Fish; Japanese smelt*; raw_*Syn. Pond smelt_	Japanese Smelt/Pond Smelt	Actinopterygii	Osmeriformes	Osmeridae	Hypomesus	nipponensis		TRUE	TRUE	FALSE	FALSE	FALSE	FALSE	FALSE	FALSE	FALSE	FALSE	FALSE	FALSE	FALSE	FALSE		NA	NA	NA	NA	Reef	NA	NA	Tropical	17	Small (<30 cm)	0.004168693	3.12	3.2	14.4	1.7	0.9	2	99	7.9	2	77	0.29	0.32	0.56
Hypomesus_olidus		KOR	Pond smelt	Pond smelt	Actinopterygii	Salmoniformes	Osmeridae	Hypomesus	olidus		TRUE	TRUE	FALSE	FALSE	FALSE	FALSE	FALSE	FALSE	FALSE	FALSE	FALSE	FALSE	FALSE	FALSE		NA	NA	NA	NA	Pelagic-neritic	10	NA	Boreal	20	Small (<30 cm)	0.00407	3.12	3.2	18.4	0.8	0.9	NA	NA	NA	NA	85	NA	NA	NA
Hypophthalmichthys_molitrix		BGD/KOR	Silver big-head carp	Silver big-head carp	Actinopterygii	Cypriniformes	Cyprinidae	Hypophthalmichthys	molitrix		TRUE	TRUE	FALSE	FALSE	FALSE	FALSE	FALSE	FALSE	FALSE	FALSE	FALSE	FALSE	FALSE	FALSE		NA	NA	NA	NA	Benthopelagic	0	20	Subtropical	105	Small (<30 cm)	0.01148	3.06	2	18.25	3.4	1.35	0.28	NA	NA	NA	106	NA	NA	NA
Hypophthalmichthys_nobilis		KOR	Big-head carp	Big-head carp	Actinopterygii	Cypriniformes	Cyprinidae	Aristichthys	nobilis		TRUE	TRUE	FALSE	FALSE	FALSE	FALSE	FALSE	FALSE	FALSE	FALSE	FALSE	FALSE	FALSE	FALSE		NA	NA	NA	NA	Benthopelagic	5	NA	Temperate	146	Medium (30-90 cm)	0.01413	3.04	2.8	17.5	2.1	1.2	NA	NA	NA	NA	96	NA	NA	NA
Hypoptychus_dybowskii		KOR	Naked sand lance	Korean sandlance	Actinopterygii	Gasterosteiformes	Hypoptychidae	Hypoptychus	dybowskii		TRUE	TRUE	FALSE	FALSE	FALSE	FALSE	FALSE	FALSE	FALSE	FALSE	FALSE	FALSE	FALSE	FALSE		NA	NA	NA	NA	Benthopelagic	NA	NA	Temperate	10	Small (<30 cm)	0.00389	3.12	3.3	21.5	3.4	1.7	NA	NA	NA	NA	123	NA	NA	NA
Hyporhamphus_sajori		JPN/KOR	Half beak	Half beak	Actinopterygii	Beloniformes	Hemiramphidae	Hyporhamphus	sajori		TRUE	TRUE	FALSE	FALSE	FALSE	FALSE	FALSE	FALSE	FALSE	FALSE	FALSE	FALSE	FALSE	FALSE		NA	NA	NA	NA	Pelagic	30	50	Temperate	40	Medium (30-90 cm)	0.002344228	3.16	3.4	18.7	1.5	1.9	1.9	0	5.5	3	94.5	0.26	0.21	0.42
Ilisha_elongata		KOR	Slender shad	Elongate ilisha	Actinopterygii	Clupeiformes	Pristigasteridae	Ilisha	elongata		TRUE	TRUE	FALSE	FALSE	FALSE	FALSE	FALSE	FALSE	FALSE	FALSE	FALSE	FALSE	FALSE	FALSE		NA	NA	NA	NA	Pelagic-neritic	5	NA	Tropical	60	Medium (30-90 cm)	0.00891	3.04	3.8	20.1	4.7	0.8	NA	NA	NA	NA	129	NA	NA	NA
Inimicus_japonicus		JPN/KOR	Devil stingfish	Devil stingfish	Actinopterygii	Scorpaeniformes	Synanceiidae	Inimicus	japonicus		TRUE	TRUE	FALSE	FALSE	FALSE	FALSE	FALSE	FALSE	FALSE	FALSE	FALSE	FALSE	FALSE	FALSE		NA	NA	NA	NA	Demersal	10	200	Tropical	29	Small (<30 cm)	NA	NA	4.2	19.05	0.3	0.5	0.7	2	0.6	1	84.5	0.03	0.02	0.05
Johnius_grypotus		KOR	Corvina	Corvina	Actinopterygii	Perciformes	Sciaenidae	Johnius	grypotus		TRUE	TRUE	FALSE	FALSE	FALSE	FALSE	FALSE	FALSE	FALSE	FALSE	FALSE	FALSE	FALSE	FALSE		NA	NA	NA	NA	Benthopelagic	25	110	Tropical	13.7	Small (<30 cm)	0.00832	3.09	3.4	15.2	2.5	2.6	NA	NA	NA	NA	88	NA	NA	NA
Carangoides_equula	Kaiwarinus_equula	KOR	Horse kingfish	Whitefin trevally	Actinopterygii	Perciformes	Carangidae	Kaiwarinus	equula		TRUE	TRUE	FALSE	FALSE	FALSE	FALSE	FALSE	FALSE	FALSE	FALSE	FALSE	FALSE	FALSE	FALSE		NA	NA	NA	NA	Reef	64	226	Tropical	50	Small (<30 cm)	0.01445	2.92	4	19.6	3	1	NA	NA	NA	NA	111	NA	NA	NA
Kareius_bicoloratus		KOR	Stone flounder	Stone flounder	Actinopterygii	Pleuronectiformes	Pleuronectidae	Kareius	bicoloratus		TRUE	TRUE	FALSE	FALSE	FALSE	FALSE	FALSE	FALSE	FALSE	FALSE	FALSE	FALSE	FALSE	FALSE		NA	NA	NA	NA	Demersal	NA	150	Temperate	50	Small (<30 cm)	0.00759	3.06	3.7	20	0.6	0.2	NA	NA	NA	NA	90	NA	NA	NA
Katsuwonus_pelamis		JPN/KOR	Skipjack tuna, raw	Skipjack tuna	Actinopterygii	Perciformes	Scombridae	Katsuwonus	pelamis		TRUE	TRUE	FALSE	FALSE	FALSE	FALSE	FALSE	FALSE	FALSE	FALSE	FALSE	FALSE	FALSE	FALSE		NA	NA	NA	NA	Pelagic-neritic	0	260	Tropical	122.1	Medium (30-90 cm)	0.01096478	3.11	4.43	25.45	4	1.85	0.9	20	8.6	9	146	1.5	1.33	1.84
Konosirus_punctatus		JPN/KOR	Gizzard shad	Gizzard shad	Actinopterygii	Clupeiformes	Clupeidae	Konosirus	punctatus		TRUE	TRUE	FALSE	FALSE	FALSE	FALSE	FALSE	FALSE	FALSE	FALSE	FALSE	FALSE	FALSE	FALSE		NA	NA	NA	NA	Pelagic-neritic	0	50	Subtropical	32	Small (<30 cm)	0.01202265	3.02	2.87	19.1	5.5	1.25	0.7	0	10.2	9	133.5	2.29	2.51	1.95
Labeo_bata		BGD	Bata; raw	Bata	Actinopterygii	Cypriniformes	Cyprinidae	Labeo	bata		TRUE	TRUE	TRUE	FALSE	FALSE	FALSE	FALSE	FALSE	FALSE	FALSE	FALSE	FALSE	FALSE	FALSE		NA	NA	NA	NA	Benthopelagic	NA	NA	Tropical	61	Small (<30 cm)	0.01023	3.01	NA	15.9	4.7	1.2	0.94	NA	NA	NA	106	NA	NA	NA
Labeo_calbasu		BGD	Calbasu; without bones; raw	Orangefin Labeo	Actinopterygii	Cypriniformes	Cyprinidae	Labeo	calbasu		TRUE	TRUE	FALSE	FALSE	FALSE	FALSE	FALSE	FALSE	FALSE	FALSE	FALSE	FALSE	FALSE	FALSE		NA	NA	NA	NA	Demersal	0	10	Tropical	90	Medium (30-90 cm)	0.01288	3.04	2	17	3	1.1	0.36	NA	NA	NA	95	NA	NA	NA
Labeo_gonius		BGD	Kuria labeo; without bones; raw	Kuria Labeo	Actinopterygii	Cypriniformes	Cyprinidae	Labeo	gonius		TRUE	TRUE	FALSE	FALSE	FALSE	FALSE	FALSE	FALSE	FALSE	FALSE	FALSE	FALSE	FALSE	FALSE		NA	NA	NA	NA	Benthopelagic	NA	NA	Tropical	150	Medium (30-90 cm)	0.00468	3.11	NA	17.6	4.3	0.3	0.06	NA	NA	NA	109	NA	NA	NA
Labeo_rohita		BGD	Rohu; without bones; raw	Roho Labeo	Actinopterygii	Cypriniformes	Cyprinidae	Labeo	rohita		TRUE	TRUE	FALSE	FALSE	FALSE	FALSE	FALSE	FALSE	FALSE	FALSE	FALSE	FALSE	FALSE	FALSE		NA	NA	NA	NA	Benthopelagic	5	NA	Tropical	200	Medium (30-90 cm)	0.01	3.01	2.2	20.6	2.6	0.4	1.13	4	NA	NA	105	0.9	0.7	0.7
Labracoglossa_argenteiventris		JPN	Fish; yellowstriped butterfish; raw	Yellowstriped butterfish	Actinopterygii	Perciformes	Kyphosidae	Labracoglossa	argentiventris		TRUE	TRUE	FALSE	FALSE	FALSE	FALSE	FALSE	FALSE	FALSE	FALSE	FALSE	FALSE	FALSE	FALSE		NA	NA	NA	NA	Reef	NA	NA	Tropical	20	Small (<30 cm)	0.01479	3	3.4	18.7	9	0.6	1.3	16	2	4	164	2.71	2.17	2.16
Lagocephalus_lunaris		KOR	Chestunt puffer	Lunartail puffer	Actinopterygii	Tetraodontiformes	Tetraodontidae	Lagocephalus	lunaris		TRUE	TRUE	FALSE	FALSE	FALSE	FALSE	FALSE	FALSE	FALSE	FALSE	FALSE	FALSE	FALSE	FALSE		NA	NA	NA	NA	Demersal	NA	NA	Tropical	45	Small (<30 cm)	0.02512	2.89	3.7	17.3	0.7	1	NA	NA	NA	NA	80	NA	NA	NA
Larimichthys_crocea		KOR	Large yellow croaker	Large yellow croaker	Actinopterygii	Perciformes	Sciaenidae	Larimichthys	crocea		TRUE	TRUE	FALSE	FALSE	FALSE	FALSE	FALSE	FALSE	FALSE	FALSE	FALSE	FALSE	FALSE	FALSE		NA	NA	NA	NA	Benthopelagic	0	120	Temperate	80	Medium (30-90 cm)	0.00832	3.09	3.7	17.2	3.4	1.2	NA	NA	NA	NA	105	NA	NA	NA
Larimichthys_polyactis		KOR	Yellow croaker; raw	Yellow croaker	Actinopterygii	Perciformes	Sciaenidae	Larimichthys	polyactis		TRUE	TRUE	FALSE	FALSE	FALSE	FALSE	FALSE	FALSE	FALSE	FALSE	FALSE	FALSE	FALSE	FALSE		NA	NA	NA	NA	Benthopelagic	NA	120	Subtropical	40	Small (<30 cm)	0.01318	3.03	3.6	15.8	9.5	0.5	NA	NA	NA	NA	169	NA	NA	NA
Lateolabrax_japonicus		JPN/KOR	Common sea bass	Common sea bass	Actinopterygii	Perciformes	Percichthyidae	Lateolabrax	japonicus		TRUE	TRUE	FALSE	FALSE	FALSE	FALSE	FALSE	FALSE	FALSE	FALSE	FALSE	FALSE	FALSE	FALSE		NA	NA	NA	NA	Reef	5	50	Subtropical	102	Small (<30 cm)	0.02238721	2.95	3.36	18.83333333	3.766666667	0.8	0.5	180	2	10	116	1.04	1.2	1.08
Lates_calcarifer		BGD	Giant sea perch; without bones; raw	Barramundi	Actinopterygii	Perciformes	Centropomidae	Lates	calcarifer		TRUE	TRUE	FALSE	FALSE	FALSE	FALSE	FALSE	FALSE	FALSE	FALSE	FALSE	FALSE	FALSE	FALSE		NA	NA	NA	NA	Demersal	10	40	Tropical	200	Medium (30-90 cm)	0.00912	3.02	3.8	18.6	2.5	1	0.16	8	NA	1.5	96	NA	NA	NA
Lepidopsetta_mochigarei		KOR	Dusky sole	Dusky sole	Actinopterygii	Pleuronectiformes	Pleuronectidae	Lepidopsetta	mochigarei		TRUE	TRUE	FALSE	FALSE	FALSE	FALSE	FALSE	FALSE	FALSE	FALSE	FALSE	FALSE	FALSE	FALSE		NA	NA	NA	NA	Demersal	NA	NA	Temperate	40	Small (<30 cm)	0.00891	3.09	3.2	16.8	1.4	1.2	NA	NA	NA	NA	84	NA	NA	NA
Lepidotrigla_alata		KOR	Fork-snout searobin	Fork-snout searobin	Actinopterygii	Scorpaeniformes	Triglidae	Lepidotrigla	alata		TRUE	TRUE	FALSE	FALSE	FALSE	FALSE	FALSE	FALSE	FALSE	FALSE	FALSE	FALSE	FALSE	FALSE		NA	NA	NA	NA	Demersal	60	100	Temperate	20	Small (<30 cm)	0.00912	3.06	3.5	16.9	0.4	1	NA	NA	NA	NA	75	NA	NA	NA
Lepidotrigla_microptera		KOR	Rad-wing searobin	Red-wing searobin	Actinopterygii	Scorpaeniformes	Triglidae	Lepidotrigla	microptera		TRUE	TRUE	FALSE	FALSE	FALSE	FALSE	FALSE	FALSE	FALSE	FALSE	FALSE	FALSE	FALSE	FALSE		NA	NA	NA	NA	Demersal	40	340	Temperate	30	Small (<30 cm)	0.00933	3.02	3.6	19.7	4	0.4	NA	NA	NA	NA	121	NA	NA	NA
Lepomis_macrochirus		KOR	Bluegill	Bluegill	Actinopterygii	Perciformes	Centrarchidae	Lepomis	macrochirus		TRUE	TRUE	FALSE	FALSE	FALSE	FALSE	FALSE	FALSE	FALSE	FALSE	FALSE	FALSE	FALSE	FALSE		NA	NA	NA	NA	Benthopelagic	NA	NA	Subtropical	41	Small (<30 cm)	0.01413	3.12	3.2	17.8	0.8	1.4	NA	NA	NA	NA	83	NA	NA	NA
Conger_orbignianus	Leptocephalus_orbignyanus	ARG	Conger eel; fresh; raw; meat	Argentine Conger	Actinopterygii	Anguilliformes	Congridae	Leptocephalus	orbignyanus		TRUE	TRUE	FALSE	FALSE	FALSE	FALSE	FALSE	FALSE	FALSE	FALSE	FALSE	FALSE	FALSE	FALSE		NA	NA	NA	NA	Demersal	10	NA	Subtropical	112	Medium (30-90 cm)	0.00048	3.18	3.7	17.2	4	NA	NA	NA	NA	NA	107	NA	NA	NA
Leptomelanosoma_indicum		BGD	Indian threadfin; without bones; raw	Indian Threadfin	Actinopterygii	Perciformes	Polynemidae	Leptomelanosoma	indicum		TRUE	TRUE	FALSE	FALSE	FALSE	FALSE	FALSE	FALSE	FALSE	FALSE	FALSE	FALSE	FALSE	FALSE		NA	NA	NA	NA	Demersal	55	100	Tropical	142	Medium (30-90 cm)	0.00389	3.12	3.9	20.3	2.1	0.5	1.35	NA	NA	NA	100	NA	NA	NA
Lethrinus_haematopterus		KOR	Japanese scavenger	Chinese emperor	Actinopterygii	Perciformes	Lethrinidae	Lethrinus	haematopterus		TRUE	TRUE	FALSE	FALSE	FALSE	FALSE	FALSE	FALSE	FALSE	FALSE	FALSE	FALSE	FALSE	FALSE		NA	NA	NA	NA	Reef	NA	NA	Subtropical	45	Small (<30 cm)	0.01479	2.79	3.7	20.4	0.3	1	NA	NA	NA	NA	89	NA	NA	NA
Lethrinus_nebulosus		JPN	Fish; spangled emperor; raw	Spangled Emperor	Actinopterygii	Perciformes	Lethrinidae	Lethrinus	nebulosus		TRUE	TRUE	FALSE	FALSE	FALSE	FALSE	FALSE	FALSE	FALSE	FALSE	FALSE	FALSE	FALSE	FALSE		NA	NA	NA	NA	Reef	10	75	Tropical	87	Medium (30-90 cm)	0.01659587	2.98	3.76	20.5	0.3	0.3	0.5	8	3.7	11	90	0.07	0.05	0.07
Limanda_aspera		KOR	Yellowfin sole	Yellowfin sole	Actinopterygii	Pleuronectiformes	Pleuronectidae	Pleuronectes	asper		TRUE	TRUE	FALSE	FALSE	FALSE	FALSE	FALSE	FALSE	FALSE	FALSE	FALSE	FALSE	FALSE	FALSE		NA	NA	NA	NA	Demersal	0	700	Temperate	49	Small (<30 cm)	0.00813	3.08	3.5	16.8	1.4	1.2	NA	NA	NA	NA	84	NA	NA	NA
Liparis_tanakae		KOR	Tanakas snailfish	Tanaka's snailfish	Actinopterygii	Scorpaeniformes	Liparidae	Liparis	tanakai		TRUE	TRUE	FALSE	FALSE	FALSE	FALSE	FALSE	FALSE	FALSE	FALSE	FALSE	FALSE	FALSE	FALSE		NA	NA	NA	NA	Demersal	50	121	Temperate	47	Small (<30 cm)	0.00339	3.21	3.4	16.4	0.1	0.5	NA	NA	NA	NA	70	NA	NA	NA
Liparis_tessellatus		KOR	Cubed snailfish	Cubed snailfish	Actinopterygii	Scorpaeniformes	Liparidae	Liparis	tessellatus		TRUE	TRUE	FALSE	FALSE	FALSE	FALSE	FALSE	FALSE	FALSE	FALSE	FALSE	FALSE	FALSE	FALSE		NA	NA	NA	NA	Bathydemersal	249	346	Temperate	28	Small (<30 cm)	0.01	3.04	3.2	16.4	0.9	1	NA	NA	NA	NA	78	NA	NA	NA
Lobotes_surinamensis		KOR	Triple tail	Tripletail	Actinopterygii	Perciformes	Lobotidae	Lobotes	surinamensis		TRUE	TRUE	FALSE	FALSE	FALSE	FALSE	FALSE	FALSE	FALSE	FALSE	FALSE	FALSE	FALSE	FALSE		NA	NA	NA	NA	Benthopelagic	0	70	Subtropical	110	Medium (30-90 cm)	0.02089	3.01	4	21	1.2	1.1	NA	NA	NA	NA	102	NA	NA	NA
Lophiomus_setigerus		KOR	Angler	Angler	Actinopterygii	Lophiiformes	Lophiidae	Lophiomus	setigerus		TRUE	TRUE	FALSE	FALSE	FALSE	FALSE	FALSE	FALSE	FALSE	FALSE	FALSE	FALSE	FALSE	FALSE		NA	NA	NA	NA	Demersal	30	800	Tropical	40	Small (<30 cm)	0.01995	2.99	4	14.1	0.2	2.5	NA	NA	NA	NA	63	NA	NA	NA
Lophius_litulon		JPN/KOR	Yellow goosefish	Yellow goosefish	Actinopterygii	Perciformes	Sciaenidae	Lophius	litulon		TRUE	TRUE	FALSE	FALSE	FALSE	FALSE	FALSE	FALSE	FALSE	FALSE	FALSE	FALSE	FALSE	FALSE		NA	NA	NA	NA	Bathydemersal	25	560	Temperate	183	Medium (30-90 cm)	0.01	3.04	4.13	14.65	0.2	0.25	0.6	13	1.2	1	64.5	0.02	0.02	0.04
Lota_lota		CAN	Loche, raw	Burbot	Actinopterygii	Gadiformes	Lotidae	Lota	lota		TRUE	TRUE	FALSE	FALSE	FALSE	FALSE	FALSE	FALSE	FALSE	FALSE	FALSE	FALSE	FALSE	FALSE		NA	NA	NA	NA	Demersal	1	700	Temperate	152	Medium (30-90 cm)	0.00479	3.08	3.8	17.83	0.57	0.35	0.65	3	NA	NA	79.81	NA	NA	NA
Luciopimelodus_pati		ARG	Pati; fresh; raw; meat	Pati	Actinopterygii	Siluriformes	Pimelodidae	Luciopimelodus	pati		TRUE	TRUE	FALSE	FALSE	FALSE	FALSE	FALSE	FALSE	FALSE	FALSE	FALSE	FALSE	FALSE	FALSE		NA	NA	NA	NA	Demersal	NA	NA	Subtropical	103	Medium (30-90 cm)	0.00513	3.1	4.3	18.2	1.8	1.9	NA	NA	NA	NA	90	NA	NA	NA
Lumpenus_sagitta		KOR	Snake prickleback	Snake prickleback	Actinopterygii	Perciformes	Stichaeidae	Lumpenus	sagitta		TRUE	TRUE	FALSE	FALSE	FALSE	FALSE	FALSE	FALSE	FALSE	FALSE	FALSE	FALSE	FALSE	FALSE		NA	NA	NA	NA	Benthopelagic	0	425	Temperate	51	Small (<30 cm)	0.00102	3.06	3.3	19.3	5.4	0.9	NA	NA	NA	NA	135	NA	NA	NA
Macruronus_novaezelandiae		JPN	Fish; hoki; raw	Hoki	Actinopterygii	Gadiformes	Merlucciidae	Macruronus	novaezelandiae		TRUE	TRUE	FALSE	FALSE	FALSE	FALSE	FALSE	FALSE	FALSE	FALSE	FALSE	FALSE	FALSE	FALSE		NA	NA	NA	NA	Benthopelagic	0	1000	Subtropical	130	Medium (30-90 cm)	0.003890451	3	4.53	17	1.3	0.3	0.4	43	0.7	1	84	0.24	0.42	0.29
Makaira_mazara		JPN	Fish; Pacific blue marlin*; raw_*Syn. blue marlin; black marlin_	Pacific Blue Marlin/Blue Marlin/Black Marlin	Actinopterygii	Perciformes	Istiophoridae	Makaira	mazara		TRUE	TRUE	FALSE	FALSE	FALSE	FALSE	FALSE	FALSE	FALSE	FALSE	FALSE	FALSE	FALSE	FALSE		NA	NA	NA	NA	Pelagic	0	200	Subtropical	500	Large (>=90 cm)	NA	NA	4.46	22.9	0.2	0.5	0.7	2	1.5	38	99	0.04	0.02	0.05
Malakichthys_wakiyae		KOR	Silver-belly sea perch	Silver-belly sea perch	Actinopterygii	Perciformes	Acropomatidae	Malakichthys	wakiyae		TRUE	TRUE	FALSE	FALSE	FALSE	FALSE	FALSE	FALSE	FALSE	FALSE	FALSE	FALSE	FALSE	FALSE		NA	NA	NA	NA	Pelagic-neritic	NA	200	Temperate	15	Small (<30 cm)	0.00389	3.12	4	18.7	5.3	0.7	NA	NA	NA	NA	129	NA	NA	NA
Mallotus_villosus		USA	Capelin; wild; whole fish; raw	Capelin	Actinopterygii	Salmoniformes	Osmeridae	Mallotus	villosus		TRUE	TRUE	FALSE	FALSE	FALSE	FALSE	FALSE	FALSE	FALSE	FALSE	TRUE	TRUE	TRUE	TRUE		NA	NA	NA	NA	Pelagic	0	725	Polar	20	Small (<30 cm)	0.00398	3.12	3.2	NA	5.1	NA	NA	NA	NA	NA	NA	0.89121443	2.43964758	1.13351768
Mastacembelus_armatus			Eel fish	Zig-Zag Eel	Actinopterygii	Synbranchiformes	Mastacembelidae	Mastocembellus	armatus		TRUE	TRUE	FALSE	FALSE	FALSE	FALSE	FALSE	FALSE	FALSE	FALSE	FALSE	FALSE	FALSE	FALSE		NA	NA	NA	NA	Demersal	NA	NA	Tropical	90	Medium (30-90 cm)	0.00339	2.89	2.8	16.1	0.9	0.8	1.3	829	2.4	NA	73	NA	NA	NA
Merluccius_merluccius		ARG	European hake; fresh; raw; meat	European Hake	Actinopterygii	Gadiformes	Merlucciidae	Merluccius	merluccius		TRUE	TRUE	FALSE	FALSE	FALSE	FALSE	FALSE	FALSE	FALSE	FALSE	FALSE	FALSE	FALSE	FALSE		NA	NA	NA	NA	Demersal	30	1075	Temperate	140	Medium (30-90 cm)	0.00479	3.1	4.4	17.1	1.3	1.9	NA	NA	NA	NA	81	NA	NA	NA
Microcanthus_strigatus		KOR	Stripey	Stripey	Actinopterygii	Perciformes	Kyphosidae	Microcanthus	strigatus		TRUE	TRUE	FALSE	FALSE	FALSE	FALSE	FALSE	FALSE	FALSE	FALSE	FALSE	FALSE	FALSE	FALSE		NA	NA	NA	NA	Reef	1	140	Tropical	16	Small (<30 cm)	0.02291	2.99	3	19.5	1.1	0.9	NA	NA	NA	NA	94	NA	NA	NA
Micromesistius_australis		JPN	Fish; southern blue whiting; raw	Southern Blue Whiting	Actinopterygii	Gadiformes	Gadidae	Micromesistius	australis		TRUE	TRUE	FALSE	FALSE	FALSE	FALSE	FALSE	FALSE	FALSE	FALSE	FALSE	FALSE	FALSE	FALSE		NA	NA	NA	NA	Benthopelagic	50	900	Temperate	90	Medium (30-90 cm)	0.00363	3.15	3.3	16.4	0.3	0.3	0.3	6	1.6	7	72	0.05	0.04	0.11
Micromesistius_poutassou		DEN	Blue whiting	Blue whiting	Actinopterygii	Gadiformes	Gadidae	Micromesistius	poutassou		TRUE	TRUE	FALSE	FALSE	FALSE	FALSE	FALSE	FALSE	FALSE	FALSE	FALSE	FALSE	FALSE	FALSE		NA	NA	NA	NA	Pelagic	150	3000	Temperate	50	Small (<30 cm)	0.0038	3.15	4.1	17.5	0.8	1	NA	NA	NA	NA	78	NA	NA	NA
Micropogonias_undulatus		ARG	Atlantic croaker; fresh; raw; meat	Atlantic Croaker	Actinopterygii	Perciformes	Sciaenidae	Micropogonias	undulatus		TRUE	TRUE	FALSE	FALSE	FALSE	FALSE	FALSE	FALSE	FALSE	FALSE	FALSE	FALSE	FALSE	FALSE		NA	NA	NA	NA	Demersal	NA	100	Subtropical	55	Small (<30 cm)	0.00813	3.15	4	19.5	1.9	NA	NA	NA	NA	NA	97	NA	NA	NA
Micropterus_salmoides		KOR	Large mouth bass	Largemouth black bass	Actinopterygii	Perciformes	Centrarchidae	Micropterus	salmoides		TRUE	TRUE	FALSE	FALSE	FALSE	FALSE	FALSE	FALSE	FALSE	FALSE	FALSE	FALSE	FALSE	FALSE		NA	NA	NA	NA	Benthopelagic	NA	7	Subtropical	97	Medium (30-90 cm)	0.01023	3.08	3.8	18.2	0.4	4.5	NA	NA	NA	NA	81	NA	NA	NA
Miichthys_miiuy		KOR	Croaker	Mi-iuy croaker	Actinopterygii	Perciformes	Sciaenidae	Miichthys	miiuy		TRUE	TRUE	FALSE	FALSE	FALSE	FALSE	FALSE	FALSE	FALSE	FALSE	FALSE	FALSE	FALSE	FALSE		NA	NA	NA	NA	Demersal	15	100	Temperate	70	Medium (30-90 cm)	0.00832	3.09	3.5	18	0.8	0.3	NA	NA	NA	NA	86	NA	NA	NA
Misgurnus_anguillicaudatus		JPN/KOR	Loach	Loach	Actinopterygii	Cypriniformes	Cobitidae	Misgurnus	anguillicaudatus		TRUE	TRUE	FALSE	FALSE	FALSE	FALSE	FALSE	FALSE	FALSE	FALSE	FALSE	FALSE	FALSE	FALSE		NA	NA	NA	NA	Demersal	5	NA	Subtropical	34.16	Small (<30 cm)	0.005248075	3.1	3.24	16.15	2	6.8	2.9	15	8.5	4	87.5	0.16	0.16	0.22
Monopterus_albus		KOR	Swamp eel	Asian swamp eel	Actinopterygii	Synbranchiformes	Synbranchidae	Monopterus	albus		TRUE	TRUE	FALSE	FALSE	FALSE	FALSE	FALSE	FALSE	FALSE	FALSE	FALSE	FALSE	FALSE	FALSE		NA	NA	NA	NA	Demersal	3	NA	Tropical	100	Medium (30-90 cm)	0.00071	3.06	2.9	17.9	1.7	1.4	NA	NA	NA	NA	92	NA	NA	NA
Mugil_cephalus		JPN/KOR	Common mullet	Common mullet	Actinopterygii	Mugiliformes	Mugilidae	Mugil	cephalus		TRUE	TRUE	FALSE	FALSE	FALSE	FALSE	FALSE	FALSE	FALSE	FALSE	FALSE	FALSE	FALSE	FALSE		NA	NA	NA	NA	Benthopelagic	0	120	Subtropical	122	Medium (30-90 cm)	0.01202265	2.97	2.48	20.45	3.25	0.85	0.5	8	4.7	10	117.5	1.18	1.4	1.56
Muraenesox_cinereus		JPN/KOR	Silver conger eel	Silver conger eel	Actinopterygii	Anguilliformes	Muraenesocidae	Muraenesox	cinereus		TRUE	TRUE	FALSE	FALSE	FALSE	FALSE	FALSE	FALSE	FALSE	FALSE	FALSE	FALSE	FALSE	FALSE		NA	NA	NA	NA	Demersal	0	800	Subtropical	220	Large (>=90 cm)	0.00144544	2.98	4.38	20.1	7.6	1.15	0.6	59	1.9	5	157	1.36	1.28	1.45
Mystus_cavasius		BGD	Gangetic mystus; raw	Gangetic Mystus	Actinopterygii	Siluriformes	Bagridae	Mystus	cavasius		TRUE	TRUE	TRUE	FALSE	FALSE	FALSE	FALSE	FALSE	FALSE	FALSE	FALSE	FALSE	FALSE	FALSE		NA	NA	NA	NA	Demersal	NA	NA	Tropical	40	Small (<30 cm)	0.00589	3.06	3.4	15.4	2.7	1.3	0.88	NA	NA	NA	86	NA	NA	NA
Mystus_gulio		BGD	Long-whiskered catfish; without bones; raw	Long Whiskers Catfish	Actinopterygii	Siluriformes	Bagridae	Mystus	gulio		TRUE	TRUE	FALSE	FALSE	FALSE	FALSE	FALSE	FALSE	FALSE	FALSE	FALSE	FALSE	FALSE	FALSE		NA	NA	NA	NA	Demersal	NA	NA	Tropical	46	Small (<30 cm)	0.01023	3.02	4	17	2.3	0.9	0.23	NA	NA	NA	89	NA	NA	NA
Mystus_wolffii		KHM	Fish; Mystus wolffi; raw	Mystus wolfii	Actinopterygii	Siluriformes	Bagridae	Mystus	wolffi		TRUE	TRUE	FALSE	FALSE	FALSE	FALSE	FALSE	FALSE	FALSE	FALSE	FALSE	FALSE	FALSE	FALSE		NA	NA	NA	NA	Demersal	NA	NA	Tropical	20	Small (<30 cm)	0.00589	3.06	3.4	6.25	NA	NA	NA	NA	NA	NA	NA	NA	NA	NA
Nandus_nandus		BGD	Perch; Mud; raw	Gangetic Leaffish	Actinopterygii	Perciformes	Nandidae	Nandus	nandus		TRUE	TRUE	TRUE	FALSE	FALSE	FALSE	FALSE	FALSE	FALSE	FALSE	FALSE	FALSE	FALSE	FALSE		NA	NA	NA	NA	Benthopelagic	NA	NA	Tropical	20	Small (<30 cm)	0.01096	3.05	3.9	15.8	4	1.9	1.42	NA	NA	NA	99	NA	NA	NA
Nemipterus_japonicus			Bream; threadfin; Japanese	Japanese Threadfin Bream	Actinopterygii	Perciformes	Nemipteridae	Nemipterus	japonicus		TRUE	TRUE	FALSE	FALSE	FALSE	FALSE	FALSE	FALSE	FALSE	FALSE	FALSE	FALSE	FALSE	FALSE		NA	NA	NA	NA	Demersal	5	80	Tropical	32	Small (<30 cm)	0.01318	2.97	3.8	18.4	2.1	0.8	0.3	0	2	NA	98	NA	NA	NA
Nemipterus_virgatus		KOR	Golden threadfin bream; raw	Golden threadfin bream	Actinopterygii	Perciformes	Nemipteridae	Nemipterus	virgatus		TRUE	TRUE	FALSE	FALSE	FALSE	FALSE	FALSE	FALSE	FALSE	FALSE	FALSE	FALSE	FALSE	FALSE		NA	NA	NA	NA	Demersal	1	220	Tropical	35	Small (<30 cm)	0.01148	2.96	4	19.8	2.5	0.7	NA	NA	NA	NA	107	NA	NA	NA
Neoditrema_ransonnetii		KOR	Surfperch	Surfperch	Actinopterygii	Perciformes	Embiotocidae	Neoditrema	ransonnetii		TRUE	TRUE	FALSE	FALSE	FALSE	FALSE	FALSE	FALSE	FALSE	FALSE	FALSE	FALSE	FALSE	FALSE		NA	NA	NA	NA	Demersal	0	NA	Subtropical	13	Small (<30 cm)	0.01	3.04	3.4	21.8	4.2	1.8	NA	NA	NA	NA	133	NA	NA	NA
Niphon_spinosus		KOR	Sawedged perch	Ara	Actinopterygii	Perciformes	Serranidae	Niphon	spinosus		TRUE	TRUE	FALSE	FALSE	FALSE	FALSE	FALSE	FALSE	FALSE	FALSE	FALSE	FALSE	FALSE	FALSE		NA	NA	NA	NA	Reef	100	200	Tropical	100	Medium (30-90 cm)	NA	NA	4.5	19.3	1.9	1.4	NA	NA	NA	NA	100	NA	NA	NA
Notopterus_notopterus		BGD	Bronze feather back; raw	Bronze Featherback	Actinopterygii	Osteoglossiformes	Notopteridae	Notopterus	notopterus		TRUE	TRUE	TRUE	TRUE	TRUE	FALSE	FALSE	FALSE	FALSE	FALSE	FALSE	FALSE	FALSE	FALSE		NA	NA	NA	NA	Demersal	NA	NA	Tropical	60	Small (<30 cm)	0.00537	3.08	3.5	17.8	1	1	0.74	30	NA	NA	80	NA	NA	NA
Odontesthes_incisa		ARG	Silver side; fresh; raw; entire	Silverside	Actinopterygii	Atheriniformes	Atherinidae	Odentesthes	incisa		TRUE	TRUE	TRUE	TRUE	TRUE	TRUE	TRUE	TRUE	TRUE	TRUE	TRUE	TRUE	TRUE	TRUE		NA	NA	NA	NA	Demersal	NA	NA	Subtropical	10	Small (<30 cm)	0.00562	3.04	3.4	16	2.2	2	NA	NA	NA	NA	86	NA	NA	NA
Odontesthes_bonariensis		ARG	Argentinian silverside (freshwater); fresh; raw; meat	Argentinian Silverside	Actinopterygii	Atheriniformes	Atherinopsidae	Odontesthes	bonariensis		TRUE	TRUE	FALSE	FALSE	FALSE	FALSE	FALSE	FALSE	FALSE	FALSE	FALSE	FALSE	FALSE	FALSE		NA	NA	NA	NA	Pelagic-neritic	NA	NA	Subtropical	50	Small (<30 cm)	NA	NA	2.6	18.3	0.4	1.9	NA	NA	NA	NA	77	NA	NA	NA
Odontesthes_regia		ARG	Chilean silverside (marine); fresh; raw; meat	Chilean Silverside	Actinopterygii	Atheriniformes	Atherinopsidae	Odontesthes	regia		TRUE	TRUE	FALSE	FALSE	FALSE	FALSE	FALSE	FALSE	FALSE	FALSE	FALSE	FALSE	FALSE	FALSE		NA	NA	NA	NA	Pelagic-neritic	NA	NA	Tropical	13.5	Small (<30 cm)	0.00562	3.04	4	18.6	1.2	NA	NA	NA	NA	NA	86	NA	NA	NA
Odontobutis_platycephala		KOR	Fresh-water goby	Fresh-water goby	Actinopterygii	Gobioidei	Odontobutidae	Odontobutis	platycephala		TRUE	TRUE	FALSE	FALSE	FALSE	FALSE	FALSE	FALSE	FALSE	FALSE	FALSE	FALSE	FALSE	FALSE		NA	NA	NA	NA	Benthopelagic	NA	NA	Subtropical	NA		0.00912	3.14	3.2	16.9	1	1	NA	NA	NA	NA	81	NA	NA	NA
Ompok_pabda		BGD	Catfish; Pabda; raw	Pabdah Catfish	Actinopterygii	Siluriformes	Siluridae	Ompok	pabda		TRUE	TRUE	TRUE	FALSE	FALSE	FALSE	FALSE	FALSE	FALSE	FALSE	FALSE	FALSE	FALSE	FALSE		NA	NA	NA	NA	Demersal	NA	NA	Tropical	30	Small (<30 cm)	0.00479	3.05	3.8	17.3	2.8	1.2	1.25	NA	NA	NA	95	NA	NA	NA
Oncorhynchus_gorbuscha		JPN	Fish; salmon and trout; pink salmon; raw	Pink Salmon	Actinopterygii	Salmoniformes	Salmonidae	Oncorhynchus	gorbuscha		TRUE	TRUE	FALSE	FALSE	FALSE	FALSE	FALSE	FALSE	FALSE	FALSE	FALSE	FALSE	FALSE	FALSE		NA	NA	NA	NA	Demersal	0	250	Subtropical	76	Medium (30-90 cm)	0.01174898	3.08	4.49	21.7	6.6	0.4	0.6	13	4.6	22	154	1.23	2.12	1.58
Oncorhynchus_keta		JPN/KOR	Chum salmon, raw	Chum salmon	Actinopterygii	Salmoniformes	Salmonidae	Oncorhynchus	keta		TRUE	TRUE	FALSE	FALSE	FALSE	FALSE	FALSE	FALSE	FALSE	FALSE	FALSE	FALSE	FALSE	FALSE		NA	NA	NA	NA	Benthopelagic	0	250	Temperate	111	Medium (30-90 cm)	0.0144544	3.09	3.74	21.45	3	0.8	0.5	11	5.9	32	119.5	0.66	1.64	0.91
Oncorhynchus_kisutch		JPN/KOR	Cohosalmon	Cohosalmon	Actinopterygii	Salmoniformes	Salmonidae	Oncorhynchus	kisutch		TRUE	TRUE	FALSE	FALSE	FALSE	FALSE	FALSE	FALSE	FALSE	FALSE	FALSE	FALSE	FALSE	FALSE		NA	NA	NA	NA	Demersal	0	250	Temperate	107.95	Medium (30-90 cm)	NA	NA	4.18	20.65	7.1	1.4	0.6	36	5.2	15	155	2.23	3.5	2.92
Oncorhynchus_masou		JPN/KOR	Cherry salmon	Cherry salmon	Actinopterygii	Salmoniformes	Salmonidae	Oncorhynchus	masou	masou	TRUE	TRUE	FALSE	FALSE	FALSE	FALSE	FALSE	FALSE	FALSE	FALSE	FALSE	FALSE	FALSE	FALSE		NA	NA	NA	NA	Benthopelagic	0	200	Temperate	79	Medium (30-90 cm)	0.009332543	3.02	3.6	20.6	5.5	1.2	0.5	63	7.6	10	139	1.6	2.42	1.89
Oncorhynchus_mykiss		KOR	Rainbow trout	Rainbow trout	Actinopterygii	Salmoniformes	Salmonidae	Onchorhynchus	mykiss		TRUE	TRUE	FALSE	FALSE	FALSE	FALSE	FALSE	FALSE	FALSE	FALSE	FALSE	FALSE	FALSE	FALSE		NA	NA	NA	NA	Benthopelagic	0	200	Subtropical	122	Medium (30-90 cm)	0.00955	3.03	4.1	21.1	3.9	1.8	NA	NA	NA	NA	126	NA	NA	NA
Oncorhynchus_nerka		JPN/KOR	Sockeye salmon	Sockeye salmon	Actinopterygii	Salmoniformes	Salmonidae	Oncorhynchus	nerka		TRUE	TRUE	FALSE	FALSE	FALSE	FALSE	FALSE	FALSE	FALSE	FALSE	FALSE	FALSE	FALSE	FALSE		NA	NA	NA	NA	Pelagic	0	250	Temperate	84	Medium (30-90 cm)	NA	NA	3.54	22.5	4.5	0.4	0.5	27	9.4	33	138	0.81	1.75	1.03
Oncorhynchus_tshawytscha		JPN/NZL	Fish; salmon and trout; chinook salmon; raw	Chinook Salmon	Actinopterygii	Salmoniformes	Salmonidae	Oncorhynchus	tshawytscha		TRUE	TRUE	FALSE	FALSE	FALSE	FALSE	FALSE	FALSE	FALSE	FALSE	FALSE	FALSE	FALSE	FALSE		NA	NA	NA	NA	Benthopelagic	0	375	Temperate	150	Medium (30-90 cm)	NA	NA	4.4	18.8	17.8	0.25	0.35	111	2.35	16	200	4.45	7.99	1.385
Oplegnathus_fasciatus		JPN/KOR	Rock bream	Rock bream	Actinopterygii	Perciformes	Oplegnathidae	Oplegnathus	fasciatus		TRUE	TRUE	FALSE	FALSE	FALSE	FALSE	FALSE	FALSE	FALSE	FALSE	FALSE	FALSE	FALSE	FALSE		NA	NA	NA	NA	Reef	1	10	Temperate	80	Medium (30-90 cm)	NA	NA	3.55	18.65	4.4	0.45	0.6	39	1.3	3	121	1.89	2.14	1.41
Oplegnathus_punctatus		KOR	Spotted parrot fish	Spotted knifejaw	Actinopterygii	Perciformes	Oplegnathidae	Oplegnathus	punctatus		TRUE	TRUE	FALSE	FALSE	FALSE	FALSE	FALSE	FALSE	FALSE	FALSE	FALSE	FALSE	FALSE	FALSE		NA	NA	NA	NA	Reef	3	135	Tropical	86	Medium (30-90 cm)	NA	NA	3.6	18.9	1.4	0.7	NA	NA	NA	NA	93	NA	NA	NA
Oreochromis_mossambicus		BGD/KOR	Tilapia	Mozambique tilapia	Actinopterygii	Perciformes	Cichlidae	Tilapia	mossambica		TRUE	TRUE	FALSE	FALSE	FALSE	FALSE	FALSE	FALSE	FALSE	FALSE	FALSE	FALSE	FALSE	FALSE		NA	NA	NA	NA	Benthopelagic	1	12	Tropical	39	Small (<30 cm)	0.0182	2.98	2.2	20.05	3.85	0.8	1.4	2	NA	5.5	118	1.1	1.2	0.4
Oreochromis_niloticus		JPN	Fish; Nile tilapia; raw	Nile Tilapia	Actinopterygii	Perciformes	Cichlidae	Oreochromis	niloticus		TRUE	TRUE	FALSE	FALSE	FALSE	FALSE	FALSE	FALSE	FALSE	FALSE	FALSE	FALSE	FALSE	FALSE		NA	NA	NA	NA	Benthopelagic	0	6	Tropical	73.2	Small (<30 cm)	0.02041738	2.96	2	19.8	5.3	0.5	0.4	3	2.3	11	134	1.41	1.89	1.06
Osmerus_mordax		KOR	Rainbow smelt	Pacific rainbow smelt	Actinopterygii	Salmoniformes	Osmeridae	Osmerus	mordax	dentex	TRUE	TRUE	FALSE	FALSE	FALSE	FALSE	FALSE	FALSE	FALSE	FALSE	FALSE	FALSE	FALSE	FALSE		NA	NA	NA	NA	Pelagic-neritic	0	290	Polar	34	Small (<30 cm)	NA	NA	4.2	17.4	1.9	1.4	NA	NA	NA	NA	92	NA	NA	NA
Ostichthys_japonicus		KOR	Big-eye soldierfish	Big-eye soldierfish	Actinopterygii	Beryciformes	Holocentridae	Ostichthys	japonicus		TRUE	TRUE	FALSE	FALSE	FALSE	FALSE	FALSE	FALSE	FALSE	FALSE	FALSE	FALSE	FALSE	FALSE		NA	NA	NA	NA	Reef	NA	180	Tropical	45	Small (<30 cm)	0.01778	3.02	4	21.3	4.3	1.2	NA	NA	NA	NA	130	NA	NA	NA
Pagrus_major		JPN/KOR	Genuine porgy, raw	Genuine porgy	Actinopterygii	Perciformes	Sparidae	Pagrus	major		TRUE	TRUE	FALSE	FALSE	FALSE	FALSE	FALSE	FALSE	FALSE	FALSE	FALSE	FALSE	FALSE	FALSE		NA	NA	NA	NA	Demersal	10	200	Subtropical	122	Medium (30-90 cm)	0.009549926	2.99	3.7	19.5	2.95	0.35	0.4	8	1.2	5	112	1.47	1.59	1.38
Pagrus_pagrus		ARG	Red porgy; fresh; raw; meat	Red Porgy	Actinopterygii	Perciformes	Sparidae	Pagrus	pagrus		TRUE	TRUE	FALSE	FALSE	FALSE	FALSE	FALSE	FALSE	FALSE	FALSE	FALSE	FALSE	FALSE	FALSE		NA	NA	NA	NA	Benthopelagic	0	250	Subtropical	91	Medium (30-90 cm)	0.0138	3.03	3.9	20.4	2	1.8	3.3	NA	NA	NA	100	NA	NA	NA
Pampus_argenteus		BGD/JPN/KOR	Harvest fish	Silver/white pomfret	Actinopterygii	Perciformes	Stromateidae	Pampus	argenteus		TRUE	TRUE	FALSE	FALSE	FALSE	FALSE	FALSE	FALSE	FALSE	FALSE	FALSE	FALSE	FALSE	FALSE		NA	NA	NA	NA	Benthopelagic	5	110	Subtropical	73.2	Medium (30-90 cm)	0.01949845	3.03	3.3	17.13333333	7.066666667	0.4	0.385	90	1.4	5	137.6666667	3.8	3.98	1.52
Pampus_chinensis		BGD	Pomfret; Chinese Silver; raw	Chinese Silver Pomfret	Actinopterygii	Perciformes	Stromateidae	Pampus	chinensis		TRUE	TRUE	TRUE	FALSE	FALSE	FALSE	FALSE	FALSE	FALSE	FALSE	FALSE	FALSE	FALSE	FALSE		NA	NA	NA	NA	Benthopelagic	10	NA	Tropical	40	Small (<30 cm)	0.01738	3.06	3.6	15.9	4.4	0.4	0.59	NA	NA	NA	103	NA	NA	NA
Pangasianodon_hypophthalmus		KHM	Striped catfish; raw	Striped Catfish	Actinopterygii	Siluriformes	Pangasiidae	Pangasius	hypophthalmus		TRUE	TRUE	FALSE	FALSE	FALSE	FALSE	FALSE	FALSE	FALSE	FALSE	FALSE	FALSE	FALSE	FALSE		NA	NA	NA	NA	Benthopelagic	NA	NA	Tropical	130	Medium (30-90 cm)	NA	NA	3.1	6.25	NA	NA	NA	NA	4.5	NA	NA	NA	NA	NA
Pangasius_pangasius		BGD	Pangas; without bones; raw	Pangas Catfish	Actinopterygii	Siluriformes	Pangasiidae	Pangasius	pangasius		TRUE	TRUE	FALSE	FALSE	FALSE	FALSE	FALSE	FALSE	FALSE	FALSE	FALSE	FALSE	FALSE	FALSE		NA	NA	NA	NA	Benthopelagic	50	NA	Tropical	300	Large (>=90 cm)	0.00912	2.98	3.4	15.9	11	0.1	1.85	5	NA	NA	162	4	4.4	1.7
Parabembras_curtus		KOR	Matron flathead	Matron flathead	Actinopterygii	Scorpaeniformes	Bembridae	Parabembras	curtus		TRUE	TRUE	FALSE	FALSE	FALSE	FALSE	FALSE	FALSE	FALSE	FALSE	FALSE	FALSE	FALSE	FALSE		NA	NA	NA	NA	Demersal	NA	NA	Temperate	15	Small (<30 cm)	0.00389	3.12	3.5	20.1	0.5	1.3	NA	NA	NA	NA	90	NA	NA	NA
Parajulis_poecilepterus		KOR	Multicolor finfish	Multicolor finfish	Actinopterygii	Perciformes	Labridae	Halichoeres	poecilopterus		TRUE	TRUE	FALSE	FALSE	FALSE	FALSE	FALSE	FALSE	FALSE	FALSE	FALSE	FALSE	FALSE	FALSE		NA	NA	NA	NA	Demersal	NA	NA	Subtropical	34	Small (<30 cm)	0.01202	3.12	3.6	19.3	0.2	2.6	NA	NA	NA	NA	85	NA	NA	NA
Paralichthys_olivaceus		JPN/KOR	Bastard halibut, raw	Bastard halibut	Actinopterygii	Pleuronectiformes	Paralichthyidae	Paralichthys	olivaceus		TRUE	TRUE	FALSE	FALSE	FALSE	FALSE	FALSE	FALSE	FALSE	FALSE	FALSE	FALSE	FALSE	FALSE		NA	NA	NA	NA	Demersal	10	200	Subtropical	103	Medium (30-90 cm)	0.00891251	3.05	3.72	20.75	2.45	0.375	0.4	12	1	3	111	0.43	0.48	0.61
Parapercis_multifasciata		KOR	Bicolor-barred weever	Bicolor-barred weever	Actinopterygii	Perciformes	Pinguipedidae	Parapercis	multifasciata		TRUE	TRUE	FALSE	FALSE	FALSE	FALSE	FALSE	FALSE	FALSE	FALSE	FALSE	FALSE	FALSE	FALSE		NA	NA	NA	NA	Demersal	NA	NA	Temperate	15.1	Small (<30 cm)	0.00389	3.12	3.5	18.3	0.9	0.9	NA	NA	NA	NA	86	NA	NA	NA
Parapercis_sexfasciata		KOR	Saddled weever	Grub fish	Actinopterygii	Perciformes	Pinguipedidae	Parapercis	sexfasciata		TRUE	TRUE	FALSE	FALSE	FALSE	FALSE	FALSE	FALSE	FALSE	FALSE	FALSE	FALSE	FALSE	FALSE		NA	NA	NA	NA	Demersal	NA	NA	Tropical	12	Small (<30 cm)	0.00617	3.09	3.4	20.8	1.4	1.3	NA	NA	NA	NA	101	NA	NA	NA
Parapristipoma_trilineatum		JPN/KOR	Grunt	Grunt	Actinopterygii	Perciformes	Haemulidae	Parapristipoma	trilineatum		TRUE	TRUE	FALSE	FALSE	FALSE	FALSE	FALSE	FALSE	FALSE	FALSE	FALSE	FALSE	FALSE	FALSE		NA	NA	NA	NA	Benthopelagic	0	100	Subtropical	48.8	Medium (30-90 cm)	0.008709637	3.03	3.4	17.1	5.5	0.8	0.6	41	5.8	15	125	1.63	1.29	1.65
Parascolopsis_inermis		KOR	Red-belt monocle bream	Unarmed dwarf monocle bream	Actinopterygii	Perciformes	Nemipteridae	Parascolopsis	inermis		TRUE	TRUE	FALSE	FALSE	FALSE	FALSE	FALSE	FALSE	FALSE	FALSE	FALSE	FALSE	FALSE	FALSE		NA	NA	NA	NA	Demersal	60	131	Tropical	18	Small (<30 cm)	0.01122	2.98	3.5	19.2	0.1	0.6	NA	NA	NA	NA	82	NA	NA	NA
Parastromateus_niger		BGD	Pomfret; Black; raw	Black Pomfret	Actinopterygii	Perciformes	Carangidae	Parastromateus	niger		TRUE	TRUE	TRUE	FALSE	FALSE	FALSE	FALSE	FALSE	FALSE	FALSE	FALSE	FALSE	FALSE	FALSE		NA	NA	NA	NA	Reef	15	105	Tropical	75	Small (<30 cm)	0.02344	2.94	2.9	19.6	3.7	0.9	0.48	NA	NA	NA	112	NA	NA	NA
Parona_signata		ARG	Parona leatherjcket; fresh; raw; meat	Parona Leatherjacket	Actinopterygii	Perciformes	Carangidae	Parona	signata		TRUE	TRUE	FALSE	FALSE	FALSE	FALSE	FALSE	FALSE	FALSE	FALSE	FALSE	FALSE	FALSE	FALSE		NA	NA	NA	NA	Demersal	NA	NA	Subtropical	60	Small (<30 cm)	0.01148	2.9	3.4	20.1	14.8	NA	NA	NA	NA	NA	215	NA	NA	NA
Pennahia_argentata		JPN/KOR	White croaker	White croaker	Actinopterygii	Perciformes	Sciaenidae	Pennahia	argentata		TRUE	TRUE	FALSE	FALSE	FALSE	FALSE	FALSE	FALSE	FALSE	FALSE	FALSE	FALSE	FALSE	FALSE		NA	NA	NA	NA	Benthopelagic	20	140	Temperate	48.8	Small (<30 cm)	0.008317639	3.09	3.47	18.65	2.35	0.4	0.6	5	2.5	2.9	101	0.18	0.17	0.2
Percophis_brasiliensis		ARG	Brazilian flathead; fresh; raw; meat	Brazilian Flathead	Actinopterygii	Perciformes	Percophidae	Percophis	brasilensis		TRUE	TRUE	FALSE	FALSE	FALSE	FALSE	FALSE	FALSE	FALSE	FALSE	FALSE	FALSE	FALSE	FALSE		NA	NA	NA	NA	Demersal	NA	NA	Subtropical	53.3	Medium (30-90 cm)	0.00372	3.1	4.2	20.1	1.7	NA	NA	NA	NA	NA	96	NA	NA	NA
Pholis_nebulosa		KOR	Blenny	Tidepool gunnel	Actinopterygii	Perciformes	Pholidae	Pholis	nebulosa		TRUE	TRUE	FALSE	FALSE	FALSE	FALSE	FALSE	FALSE	FALSE	FALSE	FALSE	FALSE	FALSE	FALSE		NA	NA	NA	NA	Demersal	0	200	Temperate	30	Small (<30 cm)	0.00347	3.21	3.2	20.7	1.9	1.1	NA	NA	NA	NA	105	NA	NA	NA
Platycephalus_indicus		KOR	Bartailed flathead	Bartailed flathead	Actinopterygii	Scorpaeniformes	Platycephalidae	Platycephalus	indicus		TRUE	TRUE	FALSE	FALSE	FALSE	FALSE	FALSE	FALSE	FALSE	FALSE	FALSE	FALSE	FALSE	FALSE		NA	NA	NA	NA	Reef	20	200	Subtropical	100	Medium (30-90 cm)	0.00537	3.08	3.6	20	0.2	0.6	NA	NA	NA	NA	87	NA	NA	NA
Plecoglossus_altivelis_altivelis		JPN/KOR	Sweet fish, raw, wild	Sweet fish	Actinopterygii	Salmoniformes	Plecoglossidae	Plecoglossus	altivelis		TRUE	TRUE	FALSE	FALSE	FALSE	FALSE	FALSE	FALSE	FALSE	FALSE	FALSE	FALSE	FALSE	FALSE		NA	NA	NA	TRUE	Demersal	10	50	Subtropical	70	Small (<30 cm)	0.003890451	3.12	2.78	17.5	3.45	1.1	0.8	35	10.3	1	107	0.65	0.61	0.54
Plectorhinchus_cinctus		KOR	Threeband sweetlip	Crescent sweetlips	Actinopterygii	Perciformes	Haemulidae	Plectorhynchus	cinctus		TRUE	TRUE	FALSE	FALSE	FALSE	FALSE	FALSE	FALSE	FALSE	FALSE	FALSE	FALSE	FALSE	FALSE		NA	NA	NA	NA	Reef	NA	NA	Tropical	60	Medium (30-90 cm)	0.01862	2.97	3.5	19.5	1.2	0.7	NA	NA	NA	NA	94	NA	NA	NA
Pleurogrammus_azonus		JPN/KOR	Arabesque greenling	Arabesque greenling	Actinopterygii	Scorpaeniformes	Hexagrammidae	Pleurogrammus	azonus		TRUE	TRUE	FALSE	FALSE	FALSE	FALSE	FALSE	FALSE	FALSE	FALSE	FALSE	FALSE	FALSE	FALSE		NA	NA	NA	NA	Demersal	0	240	Temperate	62	Small (<30 cm)	0.01071519	3.04	3.59	18.45	5.75	4.15	1.1	25	10.7	3	133.5	0.7	1.21	1.19
Pseudopleuronectes_herzensteini		JPN/KOR	Brown sole	Brown sole	Actinopterygii	Pleuronectiformes	Pleuronectidae	Pleuronectes	herzensteini		TRUE	TRUE	FALSE	FALSE	FALSE	FALSE	FALSE	FALSE	FALSE	FALSE	FALSE	FALSE	FALSE	FALSE		NA	NA	NA	NA	Demersal	NA	NA	Tropical	50	Small (<30 cm)	0.00646	3.05	3.5	19.5	0.75	0.35	0.8	5	3.1	13	90	0.25	0.26	0.32
Pseudopleuronectes_yokohamae		JPN/KOR	Marbled sole	Marbled sole	Actinopterygii	Pleuronectiformes	Pleuronectidae	Pleuronectes	yokohamae		TRUE	TRUE	FALSE	FALSE	FALSE	FALSE	FALSE	FALSE	FALSE	FALSE	FALSE	FALSE	FALSE	FALSE		NA	NA	NA	NA	Demersal	NA	NA	Temperate	45	Small (<30 cm)	0.00708	3.07	3.3	18.95	1.25	0.35	0.8	6	1.8	6.7	93	0.31	0.35	0.56
Pleuronichthys_cornutus		KOR	Fine-spotted flounder	Ridged-eye flounder	Actinopterygii	Pleuronectiformes	Pleuronectidae	Pleuronichthys	cornutus		TRUE	TRUE	FALSE	FALSE	FALSE	FALSE	FALSE	FALSE	FALSE	FALSE	FALSE	FALSE	FALSE	FALSE		NA	NA	NA	NA	Demersal	2	170	Temperate	30	Small (<30 cm)	0.00813	3.08	3.2	17.6	0.2	1.1	NA	NA	NA	NA	78	NA	NA	NA
Scomber_colias	Pneumatophorus_japonicus_marplatensis	ARG	Chub mackerel; fresh; raw; meat	Atlantic Chub Mackerel	Actinopterygii	Perciformes	Scombridae	Pneumatophorus	japonicus		TRUE	TRUE	FALSE	FALSE	FALSE	FALSE	FALSE	FALSE	FALSE	FALSE	FALSE	FALSE	FALSE	FALSE		NA	NA	NA	NA	Pelagic-neritic	NA	NA	Temperate	40	Small (<30 cm)	0.00776	3.05	3.9	22	15.8	NA	NA	NA	NA	NA	232	NA	NA	NA
Pogonias_cromis		ARG	Black drum; fresh; raw; meat	Black Drum	Actinopterygii	Perciformes	Sciaenidae	Pogonias	cromis		TRUE	TRUE	FALSE	FALSE	FALSE	FALSE	FALSE	FALSE	FALSE	FALSE	FALSE	FALSE	FALSE	FALSE		NA	NA	NA	NA	Demersal	10	NA	Subtropical	170	Medium (30-90 cm)	0.00794	3.06	3.9	18.8	0.8	NA	NA	NA	NA	NA	84	NA	NA	NA
Polydactylus_quadrifilis		GMB	Spanish fish	Giant African Threadfin	Actinopterygii	Perciformes	Polynemidae	Polynemus	quadrifilis		TRUE	TRUE	FALSE	FALSE	FALSE	FALSE	FALSE	FALSE	FALSE	FALSE	FALSE	FALSE	FALSE	FALSE		NA	NA	NA	NA	Demersal	15	55	Tropical	200	Large (>=90 cm)	0.00741	3.07	4	17.6	1.6	0.3	1	NA	NA	NA	85	NA	NA	NA
Pomatomus_saltatrix		ARG	Bluefish; fresh; raw; meat	Bluefish	Actinopterygii	Perciformes	Pomatomidae	Pomatomus	saltatrix		TRUE	TRUE	FALSE	FALSE	FALSE	FALSE	FALSE	FALSE	FALSE	FALSE	FALSE	FALSE	FALSE	FALSE		NA	NA	NA	NA	Pelagic	0	200	Subtropical	130	Medium (30-90 cm)	0.01096	2.96	4.5	21.5	0.4	1.4	NA	NA	NA	NA	92	NA	NA	NA
Priacanthus_macracanthus		KOR	Bull-eye perch	Red bigeye	Actinopterygii	Perciformes	Priacanthidae	Priacanthus	macracanthus		TRUE	TRUE	FALSE	FALSE	FALSE	FALSE	FALSE	FALSE	FALSE	FALSE	FALSE	FALSE	FALSE	FALSE		NA	NA	NA	NA	Reef	12	400	Subtropical	30	Small (<30 cm)	0.01585	2.9	4.1	18.9	1.4	1.2	NA	NA	NA	NA	93	NA	NA	NA
Prionotus_punctatus		ARG	Bluewing searobin; fresh; raw; meat	Bluewing Searobin	Actinopterygii	Scorpaeniformes	Triglidae	Prionotus	punctatus		TRUE	TRUE	FALSE	FALSE	FALSE	FALSE	FALSE	FALSE	FALSE	FALSE	FALSE	FALSE	FALSE	FALSE		NA	NA	NA	NA	Demersal	NA	190	Subtropical	45	Small (<30 cm)	0.00955	3	3.8	18.9	2.4	NA	NA	NA	NA	NA	98	NA	NA	NA
Protonibea_diacanthus		BGD	Croaker; Black spotted; without bones; raw	Blacksotted Croaker	Actinopterygii	Perciformes	Sciaenidae	Protonibea	diacanthus		TRUE	TRUE	FALSE	TRUE	TRUE	FALSE	FALSE	FALSE	FALSE	FALSE	FALSE	FALSE	FALSE	FALSE		NA	NA	NA	NA	Demersal	NA	100	Tropical	150	Medium (30-90 cm)	0.00759	3.07	3.5	18.6	2.9	0.4	0.65	17	NA	0.6	100	1	1	0.4
Psenopsis_anomala		JPN/KOR	Butterfish	Butterfish	Actinopterygii	Perciformes	Centrolophidae	Psenopsis	anomala		TRUE	TRUE	FALSE	FALSE	FALSE	FALSE	FALSE	FALSE	FALSE	FALSE	FALSE	FALSE	FALSE	FALSE		NA	NA	NA	NA	Benthopelagic	0	370	Tropical	30	Small (<30 cm)	0.01995262	3.01	4	16.35	7	0.55	0.8	95	2.7	2	135	2.24	2.68	1.22
Pseudaesopia_japonica		KOR	Wavy-banded sole	Wavy-banded sole	Actinopterygii	Pleuronectiformes	Soleidae	Pseudaesopia	japonica		TRUE	TRUE	FALSE	FALSE	FALSE	FALSE	FALSE	FALSE	FALSE	FALSE	FALSE	FALSE	FALSE	FALSE		NA	NA	NA	NA	Demersal	1	68	Subtropical	15	Small (<30 cm)	0.01096	3.07	3.4	18.4	1.8	1.1	NA	NA	NA	NA	95	NA	NA	NA
Pseudambassis_ranga		BGD	Chanda; Indian glaasy fish; eyes included; raw	Indian Glassy Catfish	Actinopterygii	Perciformes	Ambassidae	Parambassis	ranga		TRUE	TRUE	TRUE	TRUE	TRUE	TRUE	TRUE	TRUE	TRUE	TRUE	TRUE	TRUE	TRUE	TRUE		NA	NA	NA	NA	Demersal	NA	NA	Tropical	8	Small (<30 cm)	0.01995	3.01	3.3	15.5	5.9	2	2.45	106	NA	NA	115	NA	NA	NA
Pseudoblennius_cottoides		KOR	Sunrise sculpin	Sunrise sculpin	Actinopterygii	Scorpaeniformes	Cottidae	Pseudoblennius	cottoides		TRUE	TRUE	FALSE	FALSE	FALSE	FALSE	FALSE	FALSE	FALSE	FALSE	FALSE	FALSE	FALSE	FALSE		NA	NA	NA	NA	Demersal	NA	NA	Temperate	13	Small (<30 cm)	0.01	3.04	4.3	22.4	0.7	1.7	NA	NA	NA	NA	101	NA	NA	NA
Pseudocaranx_dentex		JPN	Fish; striped jack*; cultured; raw_*Syn. white trevally_	Striped Jack/White Trevally	Actinopterygii	Perciformes	Carangidae	Pseudocaranx	dentex		TRUE	TRUE	FALSE	FALSE	FALSE	FALSE	FALSE	FALSE	FALSE	FALSE	FALSE	FALSE	FALSE	FALSE		NA	NA	NA	TRUE	Reef	10	238	Tropical	122	Large (>=90 cm)	0.01479108	2.95	3.92	21.9	8	0.7	1.1	10	3.2	18	168	1.88	2.37	2.04
Pseudogobio_esocinus		KOR	Pike gudgeon	Pike gudgeon	Actinopterygii	Cypriniformes	Cyprinidae	Pseudogobio	esocinus		TRUE	TRUE	FALSE	FALSE	FALSE	FALSE	FALSE	FALSE	FALSE	FALSE	FALSE	FALSE	FALSE	FALSE		NA	NA	NA	NA	Benthopelagic	NA	NA	Temperate	NA		0.00513	3.13	3.3	15.7	1.1	1.2	NA	NA	NA	NA	77	NA	NA	NA
Pseudolabrus_japonicus		KOR	Bambooleaf wrasse	Bambooleaf wrasse	Actinopterygii	Perciformes	Labridae	Pseudolabrus	japonicus		TRUE	TRUE	FALSE	FALSE	FALSE	FALSE	FALSE	FALSE	FALSE	FALSE	FALSE	FALSE	FALSE	FALSE		NA	NA	NA	NA	Reef	NA	NA	Tropical	25	Small (<30 cm)	0.02188	2.98	3.1	18.9	1.9	1.1	NA	NA	NA	NA	98	NA	NA	NA
Pseudoplatystoma_corruscans		ARG	Spotted sorubim; fresh;Raw; meat	Spotted Sorubim	Actinopterygii	Siluriformes	Pimelodidae	Pseudoplatystoma	corruscans		TRUE	TRUE	FALSE	FALSE	FALSE	FALSE	FALSE	FALSE	FALSE	FALSE	FALSE	FALSE	FALSE	FALSE		NA	NA	NA	NA	Demersal	NA	NA	Subtropical	166	Medium (30-90 cm)	0.00631	3.1	4.5	18.2	4	1.9	NA	NA	NA	NA	110	NA	NA	NA
Pseudorasbora_parva		KOR	Top mouth gudgeon	Stone moroko	Actinopterygii	Cypriniformes	Cyprinidae	Psuedorasbora	parva		TRUE	TRUE	FALSE	FALSE	FALSE	FALSE	FALSE	FALSE	FALSE	FALSE	FALSE	FALSE	FALSE	FALSE		NA	NA	NA	NA	Benthopelagic	NA	NA	Temperate	12.5	Small (<30 cm)	0.00776	3.13	3.1	16.4	5.1	2.5	NA	NA	NA	NA	118	NA	NA	NA
Pterocaesio_digramma		JPN	Fish; double-lined fusilier; raw	Double-Lined Fusilier	Actinopterygii	Perciformes	Caesionidae	Pterocaesio	digramma		TRUE	TRUE	FALSE	FALSE	FALSE	FALSE	FALSE	FALSE	FALSE	FALSE	FALSE	FALSE	FALSE	FALSE		NA	NA	NA	NA	Reef	0	50	Tropical	30	Small (<30 cm)	0.01096478	3.13	3.39	20.2	1.5	0.5	0.7	7	4.4	2	100	0.43	0.24	0.36
Systomus_sarana	Puntius_sarana	BGD	Barb; Olive; without bones; raw	Olive Barb	Actinopterygii	Cypriniformes	Cyprinidae	Puntius	sarana		TRUE	TRUE	FALSE	FALSE	FALSE	FALSE	FALSE	FALSE	FALSE	FALSE	FALSE	FALSE	FALSE	FALSE		NA	NA	NA	NA	Benthopelagic	NA	NA	Tropical	42	Small (<30 cm)	0.01122	2.97	2.9	17.4	11.7	0.6	0.74	NA	NA	NA	175	NA	NA	NA
Puntius_sophore		BGD	Barb; Pool barb; without bones; eyes included; raw	Pool Barb	Actinopterygii	Cypriniformes	Cyprinidae	Puntius	sophore		TRUE	TRUE	FALSE	FALSE	FALSE	FALSE	TRUE	FALSE	FALSE	FALSE	FALSE	FALSE	FALSE	FALSE		NA	NA	NA	NA	Benthopelagic	NA	NA	Tropical	20	Small (<30 cm)	0.00813	2.97	2.8	17.6	2.6	2	3	NA	NA	NA	94	NA	NA	NA
Rastrelliger_brachysoma		KHM	Mackerel; short-bodied; raw	Short Mackerel	Actinopterygii	Perciformes	Scombridae	Rastrelliger	brachysoma		TRUE	TRUE	FALSE	FALSE	FALSE	FALSE	FALSE	FALSE	FALSE	FALSE	FALSE	FALSE	FALSE	FALSE		NA	NA	NA	NA	Pelagic-neritic	15	200	Tropical	34.5	Small (<30 cm)	0.010702	3.05	2.7	6.25	NA	NA	NA	NA	NA	NA	NA	NA	NA	NA
Callionymus_kanagurta		MYS	Indian mackerel; wild; fillet; raw	Indian mackerel	Actinopterygii	Perciformes	Scombridae	Rastrelliger	kanagurta		TRUE	TRUE	FALSE	FALSE	FALSE	FALSE	FALSE	FALSE	FALSE	FALSE	TRUE	FALSE	FALSE	FALSE		NA	NA	NA	NA	Pelagic-neritic	20	90	Tropical	38	Small (<30 cm)	0.00832	3.04	3.2	20.51	1.8	NA	NA	NA	NA	NA	NA	NA	NA	NA
Repomucenus_lunatus		KOR	Moon dragonet	Moon dragonet	Actinopterygii	Perciformes	Callionymidae	Repomucenus	lunatus		TRUE	TRUE	FALSE	FALSE	FALSE	FALSE	FALSE	FALSE	FALSE	FALSE	FALSE	FALSE	FALSE	FALSE		NA	NA	NA	NA	Demersal	NA	NA	Temperate	15	Small (<30 cm)	0.00871	2.83	3.3	18.5	0.1	0.8	NA	NA	NA	NA	81	NA	NA	NA
Rexea_prometheoides		KOR	King barracouta	Royal escolar	Actinopterygii	Perciformes	Gempylidae	Rexea	prometheoides		TRUE	TRUE	FALSE	FALSE	FALSE	FALSE	FALSE	FALSE	FALSE	FALSE	FALSE	FALSE	FALSE	FALSE		NA	NA	NA	NA	Benthopelagic	135	540	Tropical	40	Small (<30 cm)	NA	NA	4.2	20	5.7	0.8	NA	NA	NA	NA	138	NA	NA	NA
Salangichthys_microdon		JPN/KOR	Icefish	Icefish	Actinopterygii	Salmoniformes	Salangidae	Salangichthys	microdon		TRUE	TRUE	FALSE	FALSE	FALSE	FALSE	FALSE	FALSE	FALSE	FALSE	FALSE	FALSE	FALSE	FALSE		NA	NA	NA	NA	Demersal	NA	NA	Polar	10	Small (<30 cm)	0.003235936	3.16	3.68	13.45	1.55	0.55	1.2	50	3.3	1	72.5	0.34	0.3	0.69
Salminus_brasiliensis	Salminus_maxillosus	ARG	Dorado; fresh; raw; meat	Dorado	Actinopterygii	Characiformes	Bryconidae	Salminus	maxillosus		TRUE	TRUE	FALSE	FALSE	FALSE	FALSE	FALSE	FALSE	FALSE	FALSE	FALSE	FALSE	FALSE	FALSE		NA	NA	NA	NA	Benthopelagic	NA	NA	Tropical	100	Medium (30-90 cm)	0.01023	3.06	3.8	18.8	0.5	NA	NA	NA	NA	NA	80	NA	NA	NA
Salmo_salar		JPN	Fish; salmon and trout; Atlantic salmon; cultured; raw	Atlantic Salmon	Actinopterygii	Salmoniformes	Salmonidae	Salmo	salar		TRUE	TRUE	FALSE	FALSE	FALSE	FALSE	FALSE	FALSE	FALSE	FALSE	FALSE	FALSE	FALSE	FALSE		NA	NA	NA	TRUE	Benthopelagic	0	210	Temperate	150	Medium (30-90 cm)	0.01047129	3.02	4.5	20.1	16.1	0.3	0.4	17	8.9	10	237	3.16	5.36	3.79
Salmophasia_bacaila		BGD	Minnow; Large scale razorbelly; raw	Large Razorbelly Minnow	Actinopterygii	Cypriniformes	Cyprinidae	Salmophasia	bacaila		TRUE	TRUE	TRUE	FALSE	FALSE	FALSE	FALSE	FALSE	FALSE	FALSE	FALSE	FALSE	FALSE	FALSE		NA	NA	NA	NA	Benthopelagic	NA	NA	Tropical	18	Small (<30 cm)	0.00501	3.07	3.2	18.1	5.2	5.4	3.1	NA	NA	NA	119	NA	NA	NA
Salmophasia_phulo		BGD	Minnow; Finescale razorbelly; raw	Finescale Razorbelly Minnow	Actinopterygii	Cypriniformes	Cyprinidae	Salmophasia	phulo		TRUE	TRUE	TRUE	FALSE	FALSE	FALSE	FALSE	FALSE	FALSE	FALSE	FALSE	FALSE	FALSE	FALSE		NA	NA	NA	NA	Benthopelagic	NA	NA	Tropical	12	Small (<30 cm)	0.01	3.04	3.2	15.3	3.7	1.9	3.1	NA	NA	NA	95	NA	NA	NA
Salvelinus_alpinus	Salvelinus_alpinus_alpinus	CAN	Arctic Char, raw	Arctic Char	Actinopterygii	Salmoniformes	Salmonidae	Salvelinus	alpinus		TRUE	TRUE	FALSE	FALSE	FALSE	FALSE	FALSE	FALSE	FALSE	FALSE	FALSE	FALSE	FALSE	FALSE		NA	NA	NA	NA	Benthopelagic	0	70	Temperate	107	Medium (30-90 cm)	0.00832	3	4.4	18.75	2.52	0.34	0.42	31.5	NA	25.8	105.09	NA	NA	NA
Salvelinus_leucomaenis	Salvelinus_leucomaenis_leucomaenis	JPN	Fish; white-spotted char*; cultured; raw_*Syn. char; Japanese char_	White-Spotted Char/Char/Japanese Char	Actinopterygii	Salmoniformes	Salmonidae	Salvelinus	leucomaenis		TRUE	TRUE	FALSE	FALSE	FALSE	FALSE	FALSE	FALSE	FALSE	FALSE	FALSE	FALSE	FALSE	FALSE		NA	NA	NA	TRUE	Benthopelagic	0	50	Temperate	120	Medium (30-90 cm)	NA	NA	4.35	19	3.6	0.3	0.8	5	4.2	5	114	0.69	1.04	0.91
Salvelinus_namaycush		CAN	Trout, raw	Lake Trout	Actinopterygii	Salmoniformes	Salmonidae	Salvelinus	namaycush		TRUE	TRUE	FALSE	FALSE	FALSE	FALSE	FALSE	FALSE	FALSE	FALSE	FALSE	FALSE	FALSE	FALSE		NA	NA	NA	NA	Benthopelagic	18	53	Temperate	150	Medium (30-90 cm)	0.00891	3.02	4.3	15.775	2.425	0.23	0.62	40	NA	19.7	101.62	0.83	1.55	1
Sarda_orientalis		KOR	Striped bonito	Striped bonito	Actinopterygii	Perciformes	Scombridae	Sarda	orientalis		TRUE	TRUE	FALSE	FALSE	FALSE	FALSE	FALSE	FALSE	FALSE	FALSE	FALSE	FALSE	FALSE	FALSE		NA	NA	NA	NA	Pelagic-neritic	1	167	Subtropical	102	Medium (30-90 cm)	0.00977	3.04	4.2	24.6	3.1	2.1	NA	NA	NA	NA	134	NA	NA	NA
Sarda_sarda		ARG	Atlantic bonito; fresh; raw; meat	Atlantic Bonito	Actinopterygii	Perciformes	Scombridae	Sarda	sarda		TRUE	TRUE	FALSE	FALSE	FALSE	FALSE	FALSE	FALSE	FALSE	FALSE	FALSE	FALSE	FALSE	FALSE		NA	NA	NA	NA	Pelagic-neritic	80	200	Subtropical	91.4	Medium (30-90 cm)	0.00759	3.06	4.5	22	14.5	NA	NA	NA	NA	NA	219	NA	NA	NA
Sardina_pilchardus		GBR/GRC/ITA	Sardine; wild; fillet; raw, with skin	European pilchard	Actinopterygii	Clupeiformes	Clupeidae	Sardina	pilchardus		TRUE	TRUE	FALSE	FALSE	FALSE	FALSE	FALSE	FALSE	FALSE	FALSE	TRUE	FALSE	FALSE	FALSE		NA	NA	NA	NA	Pelagic-neritic	10	100	Subtropical	27.5	Small (<30 cm)	0.00692	3.06	3.1	17.33333333	7.305	NA	NA	NA	NA	21.2	NA	2.031957409	0.811196712	1.427947332
Sardinella_zunasi		KOR	Shad	Japanese sardinella	Actinopterygii	Clupeiformes	Clupeidae	Sardinella	zunasi		TRUE	TRUE	FALSE	FALSE	FALSE	FALSE	FALSE	FALSE	FALSE	FALSE	FALSE	FALSE	FALSE	FALSE		NA	NA	NA	NA	Pelagic-neritic	5	NA	Subtropical	18	Small (<30 cm)	0.00891	3.04	3.1	16.3	16.5	1.9	NA	NA	NA	NA	225	NA	NA	NA
Sardinops_sagax		CHL/JPN/KOR/USA	Fish; sardine; Japanese pilchard; raw	South American Pilchard	Actinopterygii	Clupeiformes	Clupeidae	Sardinops	sagax		TRUE	TRUE	FALSE	FALSE	FALSE	FALSE	FALSE	FALSE	FALSE	FALSE	FALSE	FALSE	FALSE	FALSE		NA	NA	NA	NA	Pelagic-neritic	0	200	Subtropical	39.5	Small (<30 cm)	0.00912	3.06	2.8	18.76666667	8.7325	2	1.6	8	15.7	32	170.4666667	2.558586627	1.590721533	3.402300513
Satyrichthys_rieffeli		KOR	Brown-dotted crocodile fish	Spotted armored-gurnard	Actinopterygii	Scorpaeniformes	Peristediidae	Satyrichthys	rieffeli		TRUE	TRUE	FALSE	FALSE	FALSE	FALSE	FALSE	FALSE	FALSE	FALSE	FALSE	FALSE	FALSE	FALSE		NA	NA	NA	NA	Demersal	65	600		28	Small (<30 cm)	0.00871	3.04	3.5	19.3	1	2.1	NA	NA	NA	NA	91	NA	NA	NA
Saurida_undosquamis		KOR	Lizard fish	Lizard fish	Actinopterygii	Aulopiformes	Synodontidae	Saurida	undosquamis		TRUE	TRUE	FALSE	FALSE	FALSE	FALSE	FALSE	FALSE	FALSE	FALSE	FALSE	FALSE	FALSE	FALSE		NA	NA	NA	NA	Reef	1	350	Subtropical	50	Small (<30 cm)	0.00525	3.1	4.5	20.8	0.5	0.4	NA	NA	NA	NA	93	NA	NA	NA
Scomber_australasicus		JPN	Fish; mackerel; spotted mackerel; raw	Blue Mackerel	Actinopterygii	Perciformes	Scombridae	Scomber	australasicus		TRUE	TRUE	FALSE	FALSE	FALSE	FALSE	FALSE	FALSE	FALSE	FALSE	FALSE	FALSE	FALSE	FALSE		NA	NA	NA	NA	Pelagic-neritic	87	200	Subtropical	48.84	Medium (30-90 cm)	0.00891251	3.05	4.23	23	5.1	1.6	1.1	8	12.6	4.3	146	1.2	0.87	1.48
Scomber_japonicus		JPN/KOR	Mackerel	Mackerel	Actinopterygii	Perciformes	Scombridae	Scomber	japonicus		TRUE	TRUE	FALSE	FALSE	FALSE	FALSE	FALSE	FALSE	FALSE	FALSE	FALSE	FALSE	FALSE	FALSE		NA	NA	NA	NA	Pelagic-neritic	0	300	Subtropical	64	Medium (30-90 cm)	0.007585778	3.06	3.38	19	12.4	1.6	1.1	37	12.9	5.1	198	4.57	5.03	2.66
Scomber_scombrus		JPN	Fish; mackerel; Atlantic mackerel; raw	Atlantic Mackerel	Actinopterygii	Perciformes	Scombridae	Scomber	scombrus		TRUE	TRUE	FALSE	FALSE	FALSE	FALSE	FALSE	FALSE	FALSE	FALSE	FALSE	FALSE	FALSE	FALSE		NA	NA	NA	NA	Pelagic-neritic	0	1000	Temperate	66.6	Medium (30-90 cm)	0.0074131	3.03	3.63	17.2	26.8	0.9	0.9	44	8.1	10	326	4.31	10.29	6.76
Scomberomorus_cavalla			Mackerel; Spanish; _Walu�;S.cavalla; raw	King Mackerel	Actinopterygii	Perciformes	Scombridae	Scomberomorus	cavalla		TRUE	TRUE	FALSE	FALSE	FALSE	FALSE	FALSE	FALSE	FALSE	FALSE	FALSE	FALSE	FALSE	FALSE		NA	NA	NA	NA	Reef	5	140	Tropical	184	Medium (30-90 cm)	0.00891	3.02	4.4	20.9	3.1	0.5	0.6	17	0.55	NA	112	NA	NA	NA
Scomberomorus_commerson		BGD	Mackerel; narrow-barred Spanish; raw	Narrow-Barred Spanish Mackerel	Actinopterygii	Perciformes	Scombridae	Scomberomorus	commerson		TRUE	TRUE	TRUE	TRUE	TRUE	FALSE	FALSE	FALSE	FALSE	FALSE	FALSE	FALSE	FALSE	FALSE		NA	NA	NA	NA	Pelagic-neritic	10	70	Tropical	240	Large (>=90 cm)	0.00661	3.01	4.5	19.8	3.6	2	0.4	30	NA	NA	112	NA	NA	NA
Scomberomorus_guttatus		BGD	Indo-pacific king mackerel; without bones; raw	Indo-Pacific King Mackerel	Actinopterygii	Perciformes	Scombridae	Scomberomorus	guttatus		TRUE	TRUE	FALSE	FALSE	FALSE	FALSE	FALSE	FALSE	FALSE	FALSE	FALSE	FALSE	FALSE	FALSE		NA	NA	NA	NA	Pelagic-neritic	15	200	Tropical	76	Medium (30-90 cm)	0.00794	2.99	4.3	20.9	2	0.8	0.78	NA	NA	NA	102	NA	NA	NA
Scomberomorus_koreanus		KOR	Korean seerfish	Korean seerfish	Actinopterygii	Perciformes	Scombridae	Scomberomorus	koreanus		TRUE	TRUE	FALSE	FALSE	FALSE	FALSE	FALSE	FALSE	FALSE	FALSE	FALSE	FALSE	FALSE	FALSE		NA	NA	NA	NA	Pelagic-neritic	NA	NA	Tropical	150	Medium (30-90 cm)	0.00813	3.03	4.2	17.9	4.8	0.7	NA	NA	NA	NA	121	NA	NA	NA
Scomberomorus_niphonius		JPN/KOR	Spanish mackerel	Spanish mackerel	Actinopterygii	Perciformes	Scombridae	Scomberomorus	niphonius		TRUE	TRUE	FALSE	FALSE	FALSE	FALSE	FALSE	FALSE	FALSE	FALSE	FALSE	FALSE	FALSE	FALSE		NA	NA	NA	NA	Pelagic-neritic	0	200	Temperate	111	Medium (30-90 cm)	NA	NA	4.5	19.73333333	7.366666667	0.7	0.8	12	4	7	151	2.51	3.45	2.05
Scombrops_boops		JPN/KOR	Japanese blue fish	Japanese blue fish	Actinopterygii	Perciformes	Scombropidae	Scombrops	boops		TRUE	TRUE	FALSE	FALSE	FALSE	FALSE	FALSE	FALSE	FALSE	FALSE	FALSE	FALSE	FALSE	FALSE		NA	NA	NA	NA	Benthopelagic	20	400	Tropical	150	Medium (30-90 cm)	NA	NA	4.19	18.75	10.05	0.65	0.4	8	1.9	4	173.5	1.69	8.59	0.81
Scorpaena_neglecta		KOR	Izu scorpionfish; sting fish	Izu scorpionfish sting fish	Actinopterygii	Scorpaeniformes	Scorpaenidae	Scorpaena	neglecta		TRUE	TRUE	FALSE	FALSE	FALSE	FALSE	FALSE	FALSE	FALSE	FALSE	FALSE	FALSE	FALSE	FALSE		NA	NA	NA	NA	Demersal	100	150	Temperate	37.5	Small (<30 cm)	NA	NA	3.8	15.5	0.2	0.9	NA	NA	NA	NA	70	NA	NA	NA
Scorpaenopsis_cirrosa		KOR	Hairy stingfish	Weedy stingfish	Actinopterygii	Scorpaeniformes	Scorpaenidae	Scorpaenopsis	cirrhosa		TRUE	TRUE	FALSE	FALSE	FALSE	FALSE	FALSE	FALSE	FALSE	FALSE	FALSE	FALSE	FALSE	FALSE		NA	NA	NA	NA	Demersal	3	91	Tropical	23.1	Small (<30 cm)	0.01202	3.02	4.2	19	0.3	1.1	NA	NA	NA	NA	83	NA	NA	NA
Sebastes_alutus		JPN/KOR	Pacific ocean perch; Longjaw rockfish	Pacific ocean perch, Longjaw rockfish	Actinopterygii	Scorpaeniformes	Scorpaenidae	Sebastes	alutus		TRUE	TRUE	FALSE	FALSE	FALSE	FALSE	FALSE	FALSE	FALSE	FALSE	FALSE	FALSE	FALSE	FALSE		NA	NA	NA	NA	Bathydemersal	0	825	Boreal	53	Medium (30-90 cm)	0.00891251	3.09	3.48	16.45	2.75	0.25	0.4	20	1.6	3	96	0.49	1.46	0.59
Sebastes_hubbsi		KOR	Amorclad rockfish	Amorclad rockfish	Actinopterygii	Scorpaeniformes	Scorpaenidae	Sebastes	hubbsi		TRUE	TRUE	FALSE	FALSE	FALSE	FALSE	FALSE	FALSE	FALSE	FALSE	FALSE	FALSE	FALSE	FALSE		NA	NA	NA	NA	Demersal	NA	NA	Tropical	15.6	Small (<30 cm)	0.01	3.07	3.5	18.3	1.1	0.9	NA	NA	NA	NA	88	NA	NA	NA
Sebastes_inermis		KOR	Black rock fish	Black rock fish	Actinopterygii	Scorpaeniformes	Scorpaenidae	Sebastes	inermis		TRUE	TRUE	FALSE	FALSE	FALSE	FALSE	FALSE	FALSE	FALSE	FALSE	FALSE	FALSE	FALSE	FALSE		NA	NA	NA	NA	Demersal	NA	NA	Subtropical	35	Small (<30 cm)	NA	NA	4	19.3	1	0.6	NA	NA	NA	NA	93	NA	NA	NA
Sebastes_iracundus		JPN	Fish; angry rockfish; raw	Angry Rockfish	Actinopterygii	Scorpaeniformes	Scorpaenidae	Sebastes	iracundus		TRUE	TRUE	FALSE	FALSE	FALSE	FALSE	FALSE	FALSE	FALSE	FALSE	FALSE	FALSE	FALSE	FALSE		NA	NA	NA	NA	Bathydemersal	300	1400	Temperate	73.2	Medium (30-90 cm)	0.009772372	3.08	3.83	16.3	8	0.2	0.4	85	3.3	3	144	1.06	4.5	0.79
Sebastes_matsubarai		JPN	Fish; Matsubara's red rockfish; raw	Matsubara'S Red Rockfish	Actinopterygii	Scorpaeniformes	Scorpaenidae	Sebastes	matsubarae		TRUE	TRUE	FALSE	FALSE	FALSE	FALSE	FALSE	FALSE	FALSE	FALSE	FALSE	FALSE	FALSE	FALSE		NA	NA	NA	NA	Bathydemersal	310	383	Temperate	73.2	Medium (30-90 cm)	NA	NA	3.83	16.8	2.3	0.3	0.4	26	0.7	1	93	0.23	1.19	0.27
Sebastes_oblongus		KOR	Oblong rockfish	Oblong rockfish	Actinopterygii	Scorpaeniformes	Scorpaenidae	Sebastes	oblongus		TRUE	TRUE	FALSE	FALSE	FALSE	FALSE	FALSE	FALSE	FALSE	FALSE	FALSE	FALSE	FALSE	FALSE		NA	NA	NA	NA	Demersal	NA	NA	Temperate	35	Small (<30 cm)	NA	NA	3.7	21.3	1.3	0.7	NA	NA	NA	NA	102	NA	NA	NA
Sebastes_pachycephalus		KOR	Spotbelly rockfish	Spotbelly rockfish	Actinopterygii	Salmoniformes	Salmonidae	Sebastes	pachycephalus		TRUE	TRUE	FALSE	FALSE	FALSE	FALSE	FALSE	FALSE	FALSE	FALSE	FALSE	FALSE	FALSE	FALSE		NA	NA	NA	NA	Demersal	NA	NA	Temperate	42	Small (<30 cm)	NA	NA	3.7	19.1	0.7	0.8	NA	NA	NA	NA	88	NA	NA	NA
Sebastes_schlegelii		KOR	Jacopever	Korean rockfish	Actinopterygii	Scorpaeniformes	Scorpaenidae	Sebastes	schlegeli		TRUE	TRUE	FALSE	FALSE	FALSE	FALSE	FALSE	FALSE	FALSE	FALSE	FALSE	FALSE	FALSE	FALSE		NA	NA	NA	NA	Demersal	3	100	Temperate	65	Small (<30 cm)	NA	NA	3.8	21.4	3.2	0.5	NA	NA	NA	NA	121	NA	NA	NA
Sebastes_taczanowskii		KOR	White-edged rockfish	White-edged rockfish	Actinopterygii	Perciformes	Sciaenidae	Sebastes	taczanowskii		TRUE	TRUE	FALSE	FALSE	FALSE	FALSE	FALSE	FALSE	FALSE	FALSE	FALSE	FALSE	FALSE	FALSE		NA	NA	NA	NA	Demersal	0	120	Temperate	32	Small (<30 cm)	0.01479	3.04	3.6	19.7	0.1	1.7	NA	NA	NA	NA	85	NA	NA	NA
Sebastes_thompsoni		KOR	Gold eye rockfish	Gold eye rockfish	Actinopterygii	Scorpaeniformes	Scorpaenidae	Sebastes	thompsoni		TRUE	TRUE	FALSE	FALSE	FALSE	FALSE	FALSE	FALSE	FALSE	FALSE	FALSE	FALSE	FALSE	FALSE		NA	NA	NA	NA	Demersal	40	15	Temperate	30	Small (<30 cm)	0.01	3.04	3.7	18.6	4.6	1.5	NA	NA	NA	NA	125	NA	NA	NA
Sebastes_vulpes		KOR	Fox jacopever	Fox jacopever	Actinopterygii	Scorpaeniformes	Scorpaenidae	Sebastes	vulpes		TRUE	TRUE	FALSE	FALSE	FALSE	FALSE	FALSE	FALSE	FALSE	FALSE	FALSE	FALSE	FALSE	FALSE		NA	NA	NA	NA	Demersal	NA	NA	Temperate	43	Small (<30 cm)	NA	NA	4.3	22.4	5.8	1	NA	NA	NA	NA	149	NA	NA	NA
Sebastiscus_marmoratus		JPN/KOR	Scorpion fish	Scorpion fish	Actinopterygii	Scorpaeniformes	Scorpaenidae	Sebastiscus	marmoratus		TRUE	TRUE	FALSE	FALSE	FALSE	FALSE	FALSE	FALSE	FALSE	FALSE	FALSE	FALSE	FALSE	FALSE		NA	NA	NA	NA	Demersal	1	50	Tropical	30	Small (<30 cm)	0.0162181	3.14	3.67	19.6	0.45	0.45	0.5	3	1.2	2	87.5	0.07	0.06	0.08
Sebastolobus_macrochir		JPN	Fish; Kichiji rockfish*; raw_*Syn. thornyhead; broadbanded thornyhead_	Kichiji Rockfish/Thornyhead/Broadbanded Thornyhead	Actinopterygii	Scorpaeniformes	Sebastidae	Sebastolobus	macrochir		TRUE	TRUE	FALSE	FALSE	FALSE	FALSE	FALSE	FALSE	FALSE	FALSE	FALSE	FALSE	FALSE	FALSE		NA	NA	NA	NA	Demersal	257	1537	Temperate	53.68	Small (<30 cm)	NA	NA	3.2	13.6	21.7	0.3	0.4	65	1	4	262	4.04	10.65	4.13
Semicossyphus_reticulatus		KOR	Cold porgy	Cold porgy	Actinopterygii	Perciformes	Labridae	Semicossyphus	reticulatus		TRUE	TRUE	FALSE	FALSE	FALSE	FALSE	FALSE	FALSE	FALSE	FALSE	FALSE	FALSE	FALSE	FALSE		NA	NA	NA	NA	Demersal	NA	NA	Subtropical	100	Medium (30-90 cm)	NA	NA	3.6	18.5	1.7	0.3	NA	NA	NA	NA	96	NA	NA	NA
Seriola_dumerili		JPN	Fish; greater amberjack*; raw_*Syn. amberjack_	Greater Amberjack	Actinopterygii	Perciformes	Carangidae	Seriola	dumerili		TRUE	TRUE	FALSE	FALSE	FALSE	FALSE	FALSE	FALSE	FALSE	FALSE	FALSE	FALSE	FALSE	FALSE		NA	NA	NA	NA	Reef	1	360	Subtropical	190	Large (>=90 cm)	0.01513561	2.93	4.66	21	4.2	0.6	0.7	4	5.3	4	129	1.12	1.03	1.24
Seriola_lalandi		JPN/KOR	Amberjack	Amberjack	Actinopterygii	Perciformes	Carangidae	Seriola	lalei		TRUE	TRUE	FALSE	FALSE	FALSE	FALSE	FALSE	FALSE	FALSE	FALSE	FALSE	FALSE	FALSE	FALSE		NA	NA	NA	NA	Benthopelagic	3	825	Subtropical	250	Large (>=90 cm)	0.01778279	2.94	4.16	22.45	3.2	0.85	0.7	19	2.1	5	125.5	1.09	1.15	1.18
Seriola_quinqueradiata		JPN/KOR	Yellow tail, raw	Yellow tail	Actinopterygii	Perciformes	Carangidae	Seriola	quinqueradiata		TRUE	TRUE	FALSE	FALSE	FALSE	FALSE	FALSE	FALSE	FALSE	FALSE	FALSE	FALSE	FALSE	FALSE		NA	NA	FALSE	NA	Demersal	100	NA	Subtropical	150	Medium (30-90 cm)	NA	NA	3.96	21.2	9.2	1	0.7	50	3.8	8	179	4.42	4.35	3.72
Seriolella_punctata		JPN	Fish; silver warehou; raw	Silver Warehou	Actinopterygii	Perciformes	Centrolophidae	Seriolella	punctata		TRUE	TRUE	FALSE	FALSE	FALSE	FALSE	FALSE	FALSE	FALSE	FALSE	FALSE	FALSE	FALSE	FALSE		NA	NA	NA	NA	Benthopelagic	27	650	Temperate	66	Medium (30-90 cm)	0.01	3.13	3.4	18.6	7.9	0.6	0.5	100	1.8	3	153	1.85	2.85	1.49
Setipinna_phasa		BGD	Anchovy; Gangetic hairfin; raw	Gangetic Hairfin Anchovy	Actinopterygii	Clupeiformes	Engraulidae	Setipinna	phasa		TRUE	TRUE	TRUE	TRUE	TRUE	TRUE	TRUE	TRUE	TRUE	TRUE	TRUE	TRUE	TRUE	TRUE		NA	NA	NA	NA	Pelagic	NA	NA	Subtropical	40	Small (<30 cm)	0.00603	3.1	3.3	17.7	3.8	1.8	3.2	12	NA	NA	105	NA	NA	NA
Setipinna_taty		BGD	Anchovy; Scaly hairfin; raw	Scaly Hairfin Anchovy	Actinopterygii	Clupeiformes	Engraulidae	Setipinna	taty		TRUE	TRUE	TRUE	TRUE	TRUE	TRUE	TRUE	TRUE	TRUE	TRUE	TRUE	TRUE	TRUE	TRUE		NA	NA	NA	NA	Pelagic-neritic	0	50	Tropical	15.3	Small (<30 cm)	0.00933	3.08	3.2	19.3	2.7	2.3	1.6	8	NA	NA	101	NA	NA	NA
Siganus_fuscescens		KOR	Rabbit fish	Mottled spinefooot	Actinopterygii	Perciformes	Siganidae	Siganus	fuscescens		TRUE	TRUE	FALSE	FALSE	FALSE	FALSE	FALSE	FALSE	FALSE	FALSE	FALSE	FALSE	FALSE	FALSE		NA	NA	NA	NA	Reef	1	50	Tropical	40	Small (<30 cm)	0.0123	2.98	2.3	20.3	1.2	1.2	NA	NA	NA	NA	97	NA	NA	NA
Sillago_japonica		JPN	Fish; Japanese whiting; raw	Japanese Whiting	Actinopterygii	Perciformes	Sillaginidae	Sillago	japonica		TRUE	TRUE	FALSE	FALSE	FALSE	FALSE	FALSE	FALSE	FALSE	FALSE	FALSE	FALSE	FALSE	FALSE		NA	NA	NA	NA	Demersal	0	30	Subtropical	30	Small (<30 cm)	0.004073802	3.15	3.45	18.5	0.2	0.1	0.4	1	2.2	0.7	80	0.04	0.02	0.06
Sillago_sihama		KOR	Sand smelt	Silver sillago	Actinopterygii	Perciformes	Sillaginidae	Sillago	sihama		TRUE	TRUE	FALSE	FALSE	FALSE	FALSE	FALSE	FALSE	FALSE	FALSE	FALSE	FALSE	FALSE	FALSE		NA	NA	NA	NA	Reef	0	60	Tropical	31	Small (<30 cm)	0.00457	3.16	3.3	19.5	1.1	2.3	NA	NA	NA	NA	93	NA	NA	NA
Silurus_asotus		KOR	Cat fish	Amur catfish	Actinopterygii	Siluriformes	Siluridae	Silurus	asotus		TRUE	TRUE	FALSE	FALSE	FALSE	FALSE	FALSE	FALSE	FALSE	FALSE	FALSE	FALSE	FALSE	FALSE		NA	NA	NA	NA	Demersal	NA	NA	Temperate	130	Medium (30-90 cm)	0.0049	3.06	4.4	15.1	5.3	0.8	NA	NA	NA	NA	114	NA	NA	NA
Siniperca_scherzeri		KOR	Mandarin fish	Leopard mandarin fish	Actinopterygii	Perciformes	Percichthyidae	Siniperca	scherzeri		TRUE	TRUE	FALSE	FALSE	FALSE	FALSE	FALSE	FALSE	FALSE	FALSE	FALSE	FALSE	FALSE	FALSE		NA	NA	NA	NA	Benthopelagic	NA	NA	Temperate	22	Small (<30 cm)	0.00912	3.04	3.8	17.2	4.1	2.1	NA	NA	NA	NA	111	NA	NA	NA
Sperata_seenghala		BGD	Giant river-catfish; raw	Giant River-Catfish	Actinopterygii	Siluriformes	Bagridae	Mystus	seenghala		TRUE	TRUE	TRUE	FALSE	FALSE	FALSE	FALSE	FALSE	FALSE	FALSE	FALSE	FALSE	FALSE	FALSE		NA	NA	NA	NA	Demersal	NA	NA	Tropical	150	Medium (30-90 cm)	0.00457	3.04	3.8	15.9	1.3	0.7	0.23	NA	NA	NA	75	NA	NA	NA
Sphyraena_japonica		KOR	Barracuda	Japanese barracuda	Actinopterygii	Perciformes	Sphyraenidae	Sphyraena	japonica		TRUE	TRUE	FALSE	FALSE	FALSE	FALSE	FALSE	FALSE	FALSE	FALSE	FALSE	FALSE	FALSE	FALSE		NA	NA	NA	NA	Pelagic-neritic	NA	NA	Temperate	35	Small (<30 cm)	0.00589	2.94	4.2	18.9	7.2	0.3	NA	NA	NA	NA	148	NA	NA	NA
Sphyraena_pinguis		JPN/KOR	Red barracuda	Red barracuda	Actinopterygii	Perciformes	Sphyraenidae	Sphyraena	pinguis		TRUE	TRUE	FALSE	FALSE	FALSE	FALSE	FALSE	FALSE	FALSE	FALSE	FALSE	FALSE	FALSE	FALSE		NA	NA	NA	NA	Pelagic-neritic	3	6	Tropical	50	Medium (30-90 cm)	0.009120109	2.92	4.38	19.7	4	0.6	0.5	12	2.3	11	122	2.09	2.23	1.8
Spratelloides_gracilis		JPN	Fish; blue sprat; raw	Blue Sprat	Actinopterygii	Clupeiformes	Clupeidae	Spratelloides	gracilis		TRUE	TRUE	FALSE	FALSE	FALSE	FALSE	FALSE	FALSE	FALSE	FALSE	FALSE	FALSE	FALSE	FALSE		NA	NA	NA	NA	Pelagic-neritic	0	40	Tropical	12.81	Small (<30 cm)	0.005128614	3.11	3.06	18.8	1.4	1.1	1.9	0	8.3	10	93	0.33	0.18	0.24
Sprattus_fuegensis		ARG	Falkland sprat; fresh; raw; meat	Falkland Sprat	Actinopterygii	Clupeiformes	Clupeidae	Sprattus	fuegensis		TRUE	TRUE	FALSE	FALSE	FALSE	FALSE	FALSE	FALSE	FALSE	FALSE	FALSE	FALSE	FALSE	FALSE		NA	NA	NA	NA	Pelagic-neritic	10	NA	Subtropical	18	Small (<30 cm)	0.00363	3.01	3.4	14	8.9	NA	NA	NA	NA	NA	136	NA	NA	NA
Sprattus_sprattus		TUR	Sprat; wild; edible part; raw; assumed with skin	Sprat	Actinopterygii	Clupeiformes	Clupeidae	Sprattus	sprattus		TRUE	TRUE	FALSE	FALSE	FALSE	FALSE	FALSE	FALSE	FALSE	FALSE	TRUE	FALSE	FALSE	FALSE		NA	NA	NA	NA	Pelagic-neritic	10	150	Temperate	16	Small (<30 cm)	0.00575	3.07	3	22.63	13.37	NA	NA	NA	NA	NA	NA	3.407113323	5.613166792	3.233243262
Stenodus_leucichthys		CAN	No name, raw	Sheefish	Actinopterygii	Salmoniformes	Salmonidae	Stenodus	leucichthys		TRUE	TRUE	FALSE	FALSE	FALSE	FALSE	FALSE	FALSE	FALSE	FALSE	FALSE	FALSE	FALSE	FALSE		NA	NA	NA	NA	Demersal	10	NA	Boreal	150	Medium (30-90 cm)	0.00372	3.18	4.2	19	6.95	0.4	0.3	NA	NA	NA	144.26	NA	NA	NA
Stephanolepis_cirrhifer		JPN/KOR	Thread-sail filefish	Thread-sail filefish	Actinopterygii	Tetraodontiformes	Monacanthidae	Stephanolepis	cirrhifer		TRUE	TRUE	FALSE	FALSE	FALSE	FALSE	FALSE	FALSE	FALSE	FALSE	FALSE	FALSE	FALSE	FALSE		NA	NA	NA	NA	Demersal	1	50	Temperate	30	Small (<30 cm)	0.02089296	2.92	2.84	18.95	0.1	0.3	0.4	2	1.3	43	81.5	0.02	0.01	0.03
Stichaeus_grigorjewi		KOR	Long shanny	Long shanny	Actinopterygii	Perciformes	Stichaeidae	Stichaeus	grigorjewi		TRUE	TRUE	FALSE	FALSE	FALSE	FALSE	FALSE	FALSE	FALSE	FALSE	FALSE	FALSE	FALSE	FALSE		NA	NA	NA	NA	Bathydemersal	258	300	Temperate	60	Medium (30-90 cm)	0.00324	3.14	4.4	19.1	1	1.2	NA	NA	NA	NA	90	NA	NA	NA
Strangomera_bentincki		CHL	Araucanian herring	Araucanian herring	Actinopterygii	Clupeiformes	Clupeidae	Clupea	bentincki		TRUE	TRUE	FALSE	FALSE	FALSE	FALSE	FALSE	FALSE	FALSE	FALSE	TRUE	FALSE	FALSE	FALSE		NA	NA	NA	NA	Pelagic-neritic	0	70	Subtropical	28.4	Small (<30 cm)	0.00631	3.08	2.7	16.5	14.3	NA	NA	NA	NA	NA	197.9	3.33	3.12	5.47
Strongylura_anastomella		KOR	Needle fish; Gar fish; Pacific	Needle fish Gar fish Pacific	Actinopterygii	Beloniformes	Belonidae	Strongylura	anastomella		TRUE	TRUE	FALSE	FALSE	FALSE	FALSE	FALSE	FALSE	FALSE	FALSE	FALSE	FALSE	FALSE	FALSE		NA	NA	NA	NA	Pelagic	NA	NA	Temperate	100	Medium (30-90 cm)	0.00138	3.09	4.5	19.8	1.3	0.5	NA	NA	NA	NA	97	NA	NA	NA
Suggrundus_meerdervoortii		JPN	Fish; flathead; big-eyed flathead; raw	Big-eyed flathead	Actinopterygii	Scorpaeniformes	Platycephalidae	Suggrundus	meerdervoorti		TRUE	TRUE	FALSE	FALSE	FALSE	FALSE	FALSE	FALSE	FALSE	FALSE	FALSE	FALSE	FALSE	FALSE		NA	NA	NA	NA	Demersal	NA	100	Temperate	16.4	Small (<30 cm)	0.00223	3.06	3.7	17.5	0.1	0.2	0.6	2	3	11	75	0.02	0.01	0.02
Tachysurus_fulvidraco		JOR	Korean bullhead	Yellow catfish	Actinopterygii	Siluriformes	Bagridae	Pseudobagrus	fulvidraco		TRUE	TRUE	FALSE	FALSE	FALSE	FALSE	FALSE	FALSE	FALSE	FALSE	FALSE	FALSE	FALSE	FALSE		NA	NA	NA	NA	Demersal	NA	NA	Temperate	34.5	Small (<30 cm)	0.00724	3.03	3.5	15.55	5.2	0.9	NA	NA	NA	NA	115	NA	NA	NA
Takifugu_pardalis		KOR	Panther puffer	Panther puffer	Actinopterygii	Tetraodontiformes	Tetraodontidae	Takifugu	pardalis		TRUE	TRUE	FALSE	FALSE	FALSE	FALSE	FALSE	FALSE	FALSE	FALSE	FALSE	FALSE	FALSE	FALSE		NA	NA	NA	NA	Demersal	NA	NA	Temperate	30	Small (<30 cm)	NA	NA	3.3	18.9	0.1	2.5	NA	NA	NA	NA	83	NA	NA	NA
Takifugu_poecilonotus		KOR	Fine-patterned puffer	Fine-patterned puffer	Actinopterygii	Tetraodontiformes	Tetraodontidae	Takifugo	poecilonotus		TRUE	TRUE	FALSE	FALSE	FALSE	FALSE	FALSE	FALSE	FALSE	FALSE	FALSE	FALSE	FALSE	FALSE		NA	NA	NA	NA	Demersal	NA	NA	Temperate	20	Small (<30 cm)	0.02512	2.89	3.2	15.9	0.5	1	NA	NA	NA	NA	72	NA	NA	NA
Takifugu_porphyreus		JPN/KOR	Purple puffer	Purple puffer	Actinopterygii	Tetraodontiformes	Tetraodontidae	Takifugu	porphyreus		TRUE	TRUE	FALSE	FALSE	FALSE	FALSE	FALSE	FALSE	FALSE	FALSE	FALSE	FALSE	FALSE	FALSE		NA	NA	NA	NA	Demersal	15	50	Temperate	52	Medium (30-90 cm)	0.01548817	2.91	3.38	20.2	0.35	0.25	1.5	7	3	6	89	0.07	0.04	0.13
Takifugu_rubripes		JPN/KOR	Tiger puffer	Tiger puffer	Actinopterygii	Tetraodontiformes	Tetraodontidae	Takifugu	rubripes		TRUE	TRUE	FALSE	FALSE	FALSE	FALSE	FALSE	FALSE	FALSE	FALSE	FALSE	FALSE	FALSE	FALSE		NA	NA	NA	NA	Demersal	1	50	Temperate	80	Medium (30-90 cm)	0.01698244	2.9	3.6	19.05	0.25	0.25	0.9	3	1.9	4	84	0.06	0.04	0.1
Takifugu_stictonotus		KOR	Spotty-back puffer	Spotty-back puffer	Actinopterygii	Tetraodontiformes	Tetraodontidae	Takifugu	stictonotus		TRUE	TRUE	FALSE	FALSE	FALSE	FALSE	FALSE	FALSE	FALSE	FALSE	FALSE	FALSE	FALSE	FALSE		NA	NA	NA	NA	Demersal	NA	NA	Temperate	35	Small (<30 cm)	0.02512	2.89	3.4	19.3	0.3	3.1	NA	NA	NA	NA	85	NA	NA	NA
Takifugu_vermicularis		KOR	Vermiculated puffer	Purple puffer	Actinopterygii	Tetraodontiformes	Tetraodontidae	Takifugu	vermicularis		TRUE	TRUE	FALSE	FALSE	FALSE	FALSE	FALSE	FALSE	FALSE	FALSE	FALSE	FALSE	FALSE	FALSE		NA	NA	NA	NA	Demersal	NA	NA	Temperate	30	Small (<30 cm)	0.02512	2.89	3.3	20.25	0.3	1.2	NA	NA	NA	NA	89.5	NA	NA	NA
Takifugu_xanthopterus		KOR	Yellowfin puffer	Yellowfin puffer	Actinopterygii	Tetraodontiformes	Tetraodontidae	Takifugu	xanthopterus		TRUE	TRUE	FALSE	FALSE	FALSE	FALSE	FALSE	FALSE	FALSE	FALSE	FALSE	FALSE	FALSE	FALSE		NA	NA	NA	NA	Demersal	NA	NA	Temperate	50	Small (<30 cm)	0.02512	2.89	3.4	19.3	0.2	4.4	NA	NA	NA	NA	85	NA	NA	NA
Tanakius_kitaharae		KOR	Willowy flounder	Willowy flounder	Actinopterygii	Perciformes	Carangidae	Tanakius	kitaharae		TRUE	TRUE	FALSE	FALSE	FALSE	FALSE	FALSE	FALSE	FALSE	FALSE	FALSE	FALSE	FALSE	FALSE		NA	NA	NA	NA	Demersal	100	200	Temperate	30	Small (<30 cm)	0.00724	3.04	3.2	18.3	1.3	1.9	NA	NA	NA	NA	90	NA	NA	NA
Tenualosa_ilisha		BGD	Hilsha; without bones; raw	Hilsha Shad	Actinopterygii	Clupeiformes	Clupeidae	Tenualosa	ilisha		TRUE	TRUE	FALSE	FALSE	FALSE	FALSE	FALSE	FALSE	FALSE	FALSE	FALSE	FALSE	FALSE	FALSE		NA	NA	NA	NA	Pelagic-neritic	NA	200	Tropical	60	Medium (30-90 cm)	0.00955	3.03	2.9	18	16.8	1.3	0.54	NA	NA	NA	223	NA	NA	NA
Kajikia_audax	Tetrapturus_audax	JPN/KOR	Barred marlin	Barred marlin	Actinopterygii	Perciformes	Istiophoridae	Tetrapturus	audax		TRUE	TRUE	FALSE	FALSE	FALSE	FALSE	FALSE	FALSE	FALSE	FALSE	FALSE	FALSE	FALSE	FALSE		NA	NA	NA	NA	Pelagic	0	200	Subtropical	420	Large (>=90 cm)	0.0055	3.15	4.5	23.1	1.8	0.6	0.6	8	4.3	12	115	0.47	0.35	0.52
Thamnaconus_modestus		JPN/KOR	Black scraper	Black scraper	Actinopterygii	Tetraodontiformes	Monacanthidae	Thamnaconus	modestus		TRUE	TRUE	FALSE	FALSE	FALSE	FALSE	FALSE	FALSE	FALSE	FALSE	FALSE	FALSE	FALSE	FALSE		NA	NA	NA	NA	Reef	0	200	Tropical	36	Medium (30-90 cm)	0.02089296	2.92	3.4	18.05	0.25	0.45	0.5	0	1.4	8	80	0.05	0.03	0.11
Theragra_chalcogramma		JPN/KOR	Alaska pollack	Alaska pollack	Actinopterygii	Gadiformes	Gadidae	Theragra	chalcogramma		TRUE	TRUE	FALSE	FALSE	FALSE	FALSE	FALSE	FALSE	FALSE	FALSE	FALSE	FALSE	FALSE	FALSE		NA	NA	NA	NA	Benthopelagic	183	1280	Polar	91	Medium (30-90 cm)	0.006918308	3	3.57	17.45	0.5	0.85	0.5	10	2.9	0.5	78	0.04	0.04	0.09
Thunnus_alalunga		JPN	Fish; tuna; albacore; raw	Albacore	Actinopterygii	Perciformes	Scombridae	Thunnus	alalunga		TRUE	TRUE	FALSE	FALSE	FALSE	FALSE	FALSE	FALSE	FALSE	FALSE	FALSE	FALSE	FALSE	FALSE		NA	NA	NA	NA	Pelagic	0	600	Subtropical	155.4	Large (>=90 cm)	0.01698244	2.98	4.3	26	0.7	0.9	0.5	4	2.8	7	117	0.15	0.11	0.23
Thunnus_albacares		JPN/KOR	Yellowfin tuna	Yellowfin tuna	Actinopterygii	Perciformes	Scombridae	Thunnus	albacares		TRUE	TRUE	FALSE	FALSE	FALSE	FALSE	FALSE	FALSE	FALSE	FALSE	FALSE	FALSE	FALSE	FALSE		NA	NA	NA	NA	Pelagic	1	250	Tropical	265.29	Large (>=90 cm)	0.0144544	3.02	4.41	24.1	0.85	1.8	0.5	2	5.8	6	110	0.08	0.05	0.11
Thunnus_maccoyii			Tuna; southern bluefin; flesh; raw	Southern Bluefin Tuna	Actinopterygii	Perciformes	Scombridae	Thunnus	maccoyii		TRUE	TRUE	FALSE	FALSE	FALSE	FALSE	FALSE	FALSE	FALSE	FALSE	FALSE	FALSE	FALSE	FALSE		NA	NA	NA	NA	Pelagic	50	2743	Temperate	271.95	Large (>=90 cm)	0.0128825	3.02	3.93	23.3	4.1	1.6	0.5	39	0.7	NA	132	NA	NA	NA
Thunnus_obesus		JPN	Fish; tuna; big-eye tuna; raw	Big-Eye Tuna	Actinopterygii	Perciformes	Scombridae	Thunnus	obesus		TRUE	TRUE	FALSE	FALSE	FALSE	FALSE	FALSE	FALSE	FALSE	FALSE	FALSE	FALSE	FALSE	FALSE		NA	NA	NA	NA	Pelagic	0	250	Subtropical	250	Large (>=90 cm)	0.01148153	3.01	4.42	22.8	1.2	1.4	0.4	3	4.5	2	108	0.25	0.31	0.31
Thunnus_thynnus		JPN/KOR	Bluefin tuna, raw	Bluefin tuna	Actinopterygii	Perciformes	Scombridae	Thunnus	thynnus		TRUE	TRUE	FALSE	FALSE	FALSE	FALSE	FALSE	FALSE	FALSE	FALSE	FALSE	FALSE	FALSE	FALSE		NA	NA	NA	NA	Pelagic	0	985	Subtropical	458	Large (>=90 cm)	0.01174898	3.01	4.45	26.2	3.3	2.05	0.5	61	6.9	12	142	1.09	0.99	1.55
Thymallus_arcticus		CAN	Grayling, raw	Arctic Grayling	Actinopterygii	Salmoniformes	Salmonidae	Thymallus	arcticus		TRUE	TRUE	FALSE	FALSE	FALSE	FALSE	FALSE	FALSE	FALSE	FALSE	FALSE	FALSE	FALSE	FALSE		NA	NA	NA	NA	Benthopelagic	30	NA	Temperate	76	Small (<30 cm)	0.00794	3.09	3.3	20	1.9	1	0.7	NA	NA	NA	96.97	NA	NA	NA
Thyrsites_atun		JPN	Fish; barracouta; raw	Barracouta	Actinopterygii	Perciformes	Gempylidae	Thyrsites	atun		TRUE	TRUE	FALSE	FALSE	FALSE	FALSE	FALSE	FALSE	FALSE	FALSE	FALSE	FALSE	FALSE	FALSE		NA	NA	NA	NA	Benthopelagic	0	550	Subtropical	244	Medium (30-90 cm)	0.004265796	3.07	3.63	21.7	3	0.6	0.5	55	6.5	2	120	0.75	0.69	1.03
Synodus_myops	Trachinocephalus_myops	KOR	Short-headed lizardfish	Snakefish	Actinopterygii	Aulopiformes	Synodontidae	Trachinocephalus	myops		TRUE	TRUE	FALSE	FALSE	FALSE	FALSE	FALSE	FALSE	FALSE	FALSE	FALSE	FALSE	FALSE	FALSE		NA	NA	NA	NA	Reef	3	90	Tropical	40	Small (<30 cm)	0.00275	3.39	4.4	20	1.3	0.6	NA	NA	NA	NA	97	NA	NA	NA
Trachipterus_ishikawae		KOR	Liwsail ribbonfish	Slender ribbonfish	Actinopterygii	Lampriformes	Trachipteridae	Trachipterus	ishikawae		TRUE	TRUE	FALSE	FALSE	FALSE	FALSE	FALSE	FALSE	FALSE	FALSE	FALSE	FALSE	FALSE	FALSE		NA	NA	NA	NA	Pelagic	0	1200	Subtropical	270	Large (>=90 cm)	0.00102	3.06	3.9	18.1	0.1	0.3	NA	NA	NA	NA	79	NA	NA	NA
Trachurus_japonicus		JPN/KOR	Horse mackerel, adult	Horse mackerel	Actinopterygii	Perciformes	Carangidae	Trachurus	japonicus		TRUE	TRUE	FALSE	FALSE	FALSE	FALSE	FALSE	FALSE	FALSE	FALSE	FALSE	FALSE	FALSE	FALSE		NA	NA	FALSE	NA	Pelagic-neritic	0	275	Tropical	50	Medium (30-90 cm)	NA	NA	3.4	20.2	4.65	0.75	1.1	7	7.1	8.9	129.5	1.1	1.05	1.22
Trachurus_picturatus		ARG	Blue jack mackerel; fresh; raw; meat	Bluejack Mackerel	Actinopterygii	Perciformes	Carangidae	Trachurus	picturatus		TRUE	TRUE	FALSE	FALSE	FALSE	FALSE	FALSE	FALSE	FALSE	FALSE	FALSE	FALSE	FALSE	FALSE		NA	NA	NA	NA	Benthopelagic	305	370	Subtropical	60	Small (<30 cm)	0.00955	2.96	3.3	19	8	NA	NA	NA	NA	NA	149	NA	NA	NA
Trachurus_trachurus		JPN	Fish; horse mackerel; Atlantic horse mackerel; raw	Atlantic Horse Mackerel	Actinopterygii	Perciformes	Carangidae	Trachurus	trachurus		TRUE	TRUE	FALSE	FALSE	FALSE	FALSE	FALSE	FALSE	FALSE	FALSE	FALSE	FALSE	FALSE	FALSE		NA	NA	NA	NA	Pelagic-neritic	0	1050	Subtropical	70	Small (<30 cm)	0.008511382	2.95	3.71	19.6	9.1	1	0.9	16	8.1	8	169	2.16	3.07	1.89
Tribolodon_hakonensis		JPN/KOR	Far eastern dace	Far eastern dace	Actinopterygii	Cypriniformes	Cyprinidae	Tribolodon	hakonensis		TRUE	TRUE	FALSE	FALSE	FALSE	FALSE	FALSE	FALSE	FALSE	FALSE	FALSE	FALSE	FALSE	FALSE		NA	NA	NA	NA	Benthopelagic	0	20	Temperate	50	Small (<30 cm)	NA	NA	2.95	19.2	1.65	1.1	3.4	41	8.5	19	97.5	0.29	0.4	0.43
Trichiurus_lepturus		JPN/KOR	Hair tail	Hair tail	Actinopterygii	Perciformes	Trichiuridae	Trichiurus	lepturus		TRUE	TRUE	FALSE	FALSE	FALSE	FALSE	FALSE	FALSE	FALSE	FALSE	FALSE	FALSE	FALSE	FALSE		NA	NA	NA	NA	Benthopelagic	0	589	Subtropical	234	Large (>=90 cm)	0.000416869	3.14	4.42	17.5	14.2	0.6	0.5	52	0.9	14	207.5	5.83	7.26	3.87
Umbrina_canosai		ARG	Argentine croaker; fresh; raw; meat	Argentine Croaker	Actinopterygii	Perciformes	Sciaenidae	Umbrina	canosai		TRUE	TRUE	FALSE	FALSE	FALSE	FALSE	FALSE	FALSE	FALSE	FALSE	FALSE	FALSE	FALSE	FALSE		NA	NA	NA	NA	Demersal	NA	200	Subtropical	40	Medium (30-90 cm)	0.00955	3.05	3.9	19.1	3.9	NA	NA	NA	NA	NA	113	NA	NA	NA
Upeneus_japonicus		KOR	Bensasi goatfish	Bensasi goatfish	Actinopterygii	Perciformes	Mullidae	Upeneus	japonicus		TRUE	TRUE	FALSE	FALSE	FALSE	FALSE	FALSE	FALSE	FALSE	FALSE	FALSE	FALSE	FALSE	FALSE		NA	NA	NA	NA	Reef	20	200	Subtropical	15.7	Small (<30 cm)	0.00851	3.08	3.6	7.1	19.5	1.4	NA	NA	NA	NA	248	NA	NA	NA
Uranoscopus_japonicus		KOR	Stargazer	Stargazer	Actinopterygii	Perciformes	Uranoscopidae	Uranoscopus	japonicus		TRUE	TRUE	FALSE	FALSE	FALSE	FALSE	FALSE	FALSE	FALSE	FALSE	FALSE	FALSE	FALSE	FALSE		NA	NA	NA	NA	Bathydemersal	250	300		18	Small (<30 cm)	0.00417	3.08	4	18.2	0.5	0.7	NA	NA	NA	NA	82	NA	NA	NA
Urophycis_brasiliensis		ARG	Brazilian codling; fresh; raw; meat	Brazilian Codling	Actinopterygii	Gadiformes	Phycidae	Urophycis	brasiliensis		TRUE	TRUE	FALSE	FALSE	FALSE	FALSE	FALSE	FALSE	FALSE	FALSE	FALSE	FALSE	FALSE	FALSE		NA	NA	NA	NA	Demersal	24	190	Subtropical	40	Small (<30 cm)	0.00501	3.12	3.8	17.6	1.2	2.1	NA	NA	NA	NA	83	NA	NA	NA
Verasper_variegatus		KOR	Spotted halibut	Spotted halibut	Actinopterygii	Pleuronectiformes	Pleuronectidae	Verasper	variegatus		TRUE	TRUE	FALSE	FALSE	FALSE	FALSE	FALSE	FALSE	FALSE	FALSE	FALSE	FALSE	FALSE	FALSE		NA	NA	NA	NA	Demersal	NA	149	Subtropical	60	Medium (30-90 cm)	0.00891	3.09	3.5	18.2	0.2	0.2	NA	NA	NA	NA	82	NA	NA	NA
Wallago_attu		BGD	Boal; without bones; raw	Wallago	Actinopterygii	Siluriformes	Siluridae	Wallago	attu		TRUE	TRUE	FALSE	FALSE	FALSE	FALSE	FALSE	FALSE	FALSE	FALSE	FALSE	FALSE	FALSE	FALSE		NA	NA	NA	NA	Demersal	NA	NA	Tropical	240	Medium (30-90 cm)	NA	NA	3.7	15.4	2.1	0.8	0.27	1	NA	NA	80	NA	NA	NA
Xenentodon_cancila		BGD	Silver needle fish; eyes included; raw	Freshwater Garfish	Actinopterygii	Beloniformes	Belonidae	Xenentodon	cancila		TRUE	TRUE	FALSE	TRUE	TRUE	FALSE	FALSE	FALSE	FALSE	FALSE	FALSE	FALSE	FALSE	FALSE		NA	NA	NA	NA	Pelagic-neritic	0	2	Tropical	40	Small (<30 cm)	0.00105	3.14	3.9	16.6	3.1	0.8	0.94	65	NA	NA	94	NA	NA	NA
Xiphias_gladius		JPN/KOR	Sword fish	Swordfish	Actinopterygii	Perciformes	Xiphiidae	Xiphias	gladius		TRUE	TRUE	FALSE	FALSE	FALSE	FALSE	FALSE	FALSE	FALSE	FALSE	FALSE	FALSE	FALSE	FALSE		NA	NA	NA	NA	Pelagic	0	800	Temperate	505.05	Large (>=90 cm)	0.003801893	3.15	4.53	18.1	4.3	3.35	0.7	61	1.9	8.8	117	1.63	3.55	1.11
Zacco_platypus		JPN/KOR	Common minnow	Common minnow	Actinopterygii	Cypriniformes	Cyprinidae	Zacco	platypus		TRUE	TRUE	FALSE	FALSE	FALSE	FALSE	FALSE	FALSE	FALSE	FALSE	FALSE	FALSE	FALSE	FALSE		NA	NA	NA	NA	Benthopelagic	NA	NA	Tropical	20	Small (<30 cm)	0.01122018	3.04	3.05	18.85	4.3	1.25	2.5	10	11.3	10	120.5	1.21	1.89	1.41
Zalanthias_kelloggii		KOR	Eastern flower porgy	Eastern flower porgy	Actinopterygii	Perciformes	Serranidae	Plectranthias	kelloggi	azumanus	TRUE	TRUE	FALSE	FALSE	FALSE	FALSE	FALSE	FALSE	FALSE	FALSE	FALSE	FALSE	FALSE	FALSE		NA	NA	NA	NA	Demersal	60	400	Temperate	12	Small (<30 cm)	0.01778	3.03	4	19	1.2	1	NA	NA	NA	NA	91	NA	NA	NA
Zebrias_zebra		KOR	Striped sole	Zebra sole	Actinopterygii	Pleuronectiformes	Soleidae	Zebrias	zebra		TRUE	TRUE	FALSE	FALSE	FALSE	FALSE	FALSE	FALSE	FALSE	FALSE	FALSE	FALSE	FALSE	FALSE		NA	NA	NA	NA	Reef	5	40	Tropical	19	Small (<30 cm)	0.01096	3.07	3.5	18.9	1.2	1.2	NA	NA	NA	NA	91	NA	NA	NA
Zenopsis_nebulosa		KOR	Mirror dory	Mirror dory	Actinopterygii	Zeiformes	Zeidae	Zenopsis	nebulosa		TRUE	TRUE	FALSE	FALSE	FALSE	FALSE	FALSE	FALSE	FALSE	FALSE	FALSE	FALSE	FALSE	FALSE		NA	NA	NA	NA	Benthopelagic	30	800		70	Medium (30-90 cm)	NA	NA	4	20.3	1	0.8	NA	NA	NA	NA	95	NA	NA	NA
Zeus_faber		KOR	John dory	John dory	Actinopterygii	Zeiformes	Zeidae	Zeus	faber		TRUE	TRUE	FALSE	FALSE	FALSE	FALSE	FALSE	FALSE	FALSE	FALSE	FALSE	FALSE	FALSE	FALSE		NA	NA	NA	NA	Benthopelagic	5	400	Temperate	90	Medium (30-90 cm)	0.0166	2.92	4.5	19.1	1.4	0.6	NA	NA	NA	NA	97	NA	NA	NA
Zoarces_gillii		KOR	Blotched eelpout	Blotched eelpout	Actinopterygii	Perciformes	Zoarcidae	Zoarces	gillii		TRUE	TRUE	FALSE	FALSE	FALSE	FALSE	FALSE	FALSE	FALSE	FALSE	FALSE	FALSE	FALSE	FALSE		NA	NA	NA	NA	Demersal	NA	NA	Temperate	NA		0.00102	3.06	3.5	18.5	0.1	0.4	NA	NA	NA	NA	79	NA	NA	NA
[truncated: 7 more columns]
