# Supplementary material for: Predicting nutrient content of ray-finned fishes using phylogenetic information
Source: Nat Commun. 2018 Sep 25;9:3742. doi: 10.1038/s41467-018-06199-w (PMC6156416; doi:10.1038/s41467-018-06199-w)
Supplement: Supplementary file 5 — Supplementary Data 2 [file 41467_2018_6199_MOESM5_ESM.csv]

	closestSp	predVal	lcl_predInt	ucl_predInt
Polyodon_spathula	NA	NA	NA	NA
Psephurus_gladius	NA	NA	NA	NA
Scaphirhynchus_albus	NA	NA	NA	NA
Scaphirhynchus_platorynchus	NA	NA	NA	NA
Scaphirhynchus_suttkusi	NA	NA	NA	NA
Huso_huso	NA	NA	NA	NA
Acipenser_dabryanus	NA	NA	NA	NA
Acipenser_nudiventris	NA	NA	NA	NA
Acipenser_ruthenus	NA	NA	NA	NA
Acipenser_gueldenstaedtii	NA	NA	NA	NA
Acipenser_naccarii	NA	NA	NA	NA
Acipenser_persicus	NA	NA	NA	NA
Acipenser_baerii_baerii	NA	NA	NA	NA
Acipenser_brevirostrum	NA	NA	NA	NA
Acipenser_fulvescens	NA	NA	NA	NA
Acipenser_stellatus	NA	NA	NA	NA
Pseudoscaphirhynchus_hermanni	NA	NA	NA	NA
Pseudoscaphirhynchus_kaufmanni	NA	NA	NA	NA
Acipenser_sinensis	NA	NA	NA	NA
Acipenser_schrenckii	NA	NA	NA	NA
Acipenser_transmontanus	NA	NA	NA	NA
Acipenser_medirostris	NA	NA	NA	NA
Acipenser_mikadoi	NA	NA	NA	NA
Huso_dauricus	NA	NA	NA	NA
Acipenser_oxyrinchus_oxyrinchus	NA	NA	NA	NA
Acipenser_sturio	NA	NA	NA	NA
Chitala_ornata	Chitala_chitala	2.18071878904545	0.0863941175869469	8.31243261649665
Xenomystus_nigri	Chitala_chitala	2.92942720214692	0.0989432353277044	13.0502235607901
Arapaima_gigas	Chitala_chitala	2.9416290894966	0.0405818939557523	13.9305306669371
Heterotis_niloticus	Chitala_chitala	2.9416290894966	0.0405818939557523	13.9305306669371
Scleropages_formosus	Chitala_chitala	2.9416290894966	0.0405818939557523	13.9305306669371
Scleropages_jardinii	Chitala_chitala	2.9416290894966	0.0405818939557523	13.9305306669371
Scleropages_leichardti	Chitala_chitala	2.9416290894966	0.0405818939557523	13.9305306669371
Osteoglossum_bicirrhosum	Chitala_chitala	2.9416290894966	0.0405818939557523	13.9305306669371
Osteoglossum_ferreirai	Chitala_chitala	2.9416290894966	0.0405818939557523	13.9305306669371
Pantodon_buchholzi	Chitala_chitala	2.9416290894966	0.0405818939557523	13.9305306669371
Gymnarchus_niloticus	Chitala_chitala	2.9416290894966	0.0405818939557523	13.9305306669371
Myomyrus_macrops	Chitala_chitala	2.9416290894966	0.0405818939557523	13.9305306669371
Mormyrops_nigricans	Chitala_chitala	2.9416290894966	0.0405818939557523	13.9305306669371
Mormyrops_masuianus	Chitala_chitala	2.9416290894966	0.0405818939557523	13.9305306669371
Oxymormyrus_zanclirostris	Chitala_chitala	2.9416290894966	0.0405818939557523	13.9305306669371
Marcusenius_ntemensis	Chitala_chitala	2.9416290894966	0.0405818939557523	13.9305306669371
Paramormyrops_gabonensis	Chitala_chitala	2.9416290894966	0.0405818939557523	13.9305306669371
Paramormyrops_hopkinsi	Chitala_chitala	2.9416290894966	0.0405818939557523	13.9305306669371
Paramormyrops_curvifrons	Chitala_chitala	2.9416290894966	0.0405818939557523	13.9305306669371
Paramormyrops_longicaudatus	Chitala_chitala	2.9416290894966	0.0405818939557523	13.9305306669371
Brienomyrus_niger	Chitala_chitala	2.9416290894966	0.0405818939557523	13.9305306669371
Pollimyrus_marchei	Chitala_chitala	2.9416290894966	0.0405818939557523	13.9305306669371
Ivindomyrus_opdenboschi	Chitala_chitala	2.9416290894966	0.0405818939557523	13.9305306669371
Boulengeromyrus_knoepffleri	Chitala_chitala	2.9416290894966	0.0405818939557523	13.9305306669371
Marcusenius_devosi	Chitala_chitala	2.9416290894966	0.0405818939557523	13.9305306669371
Marcusenius_senegalensis_senegalensis	Chitala_chitala	2.9416290894966	0.0405818939557523	13.9305306669371
Marcusenius_altisambesi	Chitala_chitala	2.9416290894966	0.0405818939557523	13.9305306669371
Marcusenius_macrolepidotus	Chitala_chitala	2.9416290894966	0.0405818939557523	13.9305306669371
Hippopotamyrus_discorhynchus	Chitala_chitala	2.9416290894966	0.0405818939557523	13.9305306669371
Hippopotamyrus_wilverthi	Chitala_chitala	2.9416290894966	0.0405818939557523	13.9305306669371
Marcusenius_moorii	Chitala_chitala	2.9416290894966	0.0405818939557523	13.9305306669371
Campylomormyrus_elephas	Chitala_chitala	2.9416290894966	0.0405818939557523	13.9305306669371
Campylomormyrus_tshokwe	Chitala_chitala	2.9416290894966	0.0405818939557523	13.9305306669371
Campylomormyrus_numenius	Chitala_chitala	2.9416290894966	0.0405818939557523	13.9305306669371
Campylomormyrus_curvirostris	Chitala_chitala	2.9416290894966	0.0405818939557523	13.9305306669371
Campylomormyrus_rhynchophorus	Chitala_chitala	2.9416290894966	0.0405818939557523	13.9305306669371
Campylomormyrus_tamandua	Chitala_chitala	2.9416290894966	0.0405818939557523	13.9305306669371
Gnathonemus_petersii	Chitala_chitala	2.9416290894966	0.0405818939557523	13.9305306669371
Genyomyrus_donnyi	Chitala_chitala	2.9416290894966	0.0405818939557523	13.9305306669371
Marcusenius_greshoffii	Chitala_chitala	2.9416290894966	0.0405818939557523	13.9305306669371
Hippopotamyrus_longilateralis	Chitala_chitala	2.9416290894966	0.0405818939557523	13.9305306669371
Hippopotamyrus_ansorgii	Chitala_chitala	2.9416290894966	0.0405818939557523	13.9305306669371
Hippopotamyrus_szaboi	Chitala_chitala	2.9416290894966	0.0405818939557523	13.9305306669371
Hyperopisus_bebe_bebe	Chitala_chitala	2.9416290894966	0.0405818939557523	13.9305306669371
Brienomyrus_brachyistius	Chitala_chitala	2.9416290894966	0.0405818939557523	13.9305306669371
Hippopotamyrus_pictus	Chitala_chitala	2.9416290894966	0.0405818939557523	13.9305306669371
Isichthys_henryi	Chitala_chitala	2.9416290894966	0.0405818939557523	13.9305306669371
Mormyrus_ovis	Chitala_chitala	2.9416290894966	0.0405818939557523	13.9305306669371
Mormyrus_rume_rume	Chitala_chitala	2.9416290894966	0.0405818939557523	13.9305306669371
Pollimyrus_adspersus	Chitala_chitala	2.9416290894966	0.0405818939557523	13.9305306669371
Pollimyrus_petricolus	Chitala_chitala	2.9416290894966	0.0405818939557523	13.9305306669371
Pollimyrus_isidori_isidori	Chitala_chitala	2.9416290894966	0.0405818939557523	13.9305306669371
Pollimyrus_castelnaui	Chitala_chitala	2.9416290894966	0.0405818939557523	13.9305306669371
Pollimyrus_marianne	Chitala_chitala	2.9416290894966	0.0405818939557523	13.9305306669371
Petrocephalus_grandoculis	Chitala_chitala	2.9416290894966	0.0405818939557523	13.9305306669371
Petrocephalus_sullivani	Chitala_chitala	2.9416290894966	0.0405818939557523	13.9305306669371
Petrocephalus_christyi	Chitala_chitala	2.9416290894966	0.0405818939557523	13.9305306669371
Petrocephalus_sauvagii	Chitala_chitala	2.9416290894966	0.0405818939557523	13.9305306669371
Petrocephalus_bovei_bovei	Chitala_chitala	2.9416290894966	0.0405818939557523	13.9305306669371
Petrocephalus_pallidomaculatus	Chitala_chitala	2.9416290894966	0.0405818939557523	13.9305306669371
Petrocephalus_soudanensis	Chitala_chitala	2.9416290894966	0.0405818939557523	13.9305306669371
Petrocephalus_simus	Chitala_chitala	2.9416290894966	0.0405818939557523	13.9305306669371
Petrocephalus_balayi	Chitala_chitala	2.9416290894966	0.0405818939557523	13.9305306669371
Petrocephalus_binotatus	Chitala_chitala	2.9416290894966	0.0405818939557523	13.9305306669371
Petrocephalus_microphthalmus	Chitala_chitala	2.9416290894966	0.0405818939557523	13.9305306669371
Hiodon_alosoides	Chitala_chitala	2.97547342136377	-0.0943437370019223	16.4507587146265
Barbourisia_rufa	Acanthogobius_flavimanus	1.91970647935472	-0.276539629320705	10.7832106236609
Gephyroberyx_darwinii	Acanthogobius_flavimanus	1.91970647935472	-0.276539629320705	10.7832106236609
Diretmus_argenteus	Acanthogobius_flavimanus	1.91970647935472	-0.276539629320705	10.7832106236609
Anoplogaster_cornuta	Acanthogobius_flavimanus	1.91970647935472	-0.276539629320705	10.7832106236609
Monocentris_japonica	Acanthogobius_flavimanus	1.91970647935472	-0.276539629320705	10.7832106236609
Hoplostethus_atlanticus	Acanthogobius_flavimanus	1.91970647935472	-0.276539629320705	10.7832106236609
Hoplostethus_mediterraneus_mediterraneus	Acanthogobius_flavimanus	1.91970647935472	-0.276539629320705	10.7832106236609
Photoblepharon_palpebratum	Acanthogobius_flavimanus	1.91970647935472	-0.276539629320705	10.7832106236609
Aulotrachichthys_prosthemius	Acanthogobius_flavimanus	1.91970647935472	-0.276539629320705	10.7832106236609
Melamphaes_suborbitalis	Beryx_decadactylus	2.72095027549477	0.139318812745083	11.152411421475
Melamphaes_lugubris	Beryx_decadactylus	2.72259164936362	0.140583110647292	11.1496526281609
Melamphaes_parvus	Beryx_decadactylus	2.72259164936362	0.140583110647292	11.1496526281609
Poromitra_crassiceps	Beryx_decadactylus	2.72259164936362	0.140583110647292	11.1496526281609
Scopelogadus_mizolepis_bispinosus	Beryx_decadactylus	2.72259164936362	0.140583110647292	11.1496526281609
Scopelogadus_beanii	Beryx_decadactylus	2.72259164936362	0.140583110647292	11.1496526281609
Sio_nordenskjoldii	Beryx_decadactylus	2.72259164936362	0.140583110647292	11.1496526281609
Centroberyx_lineatus	Beryx_decadactylus	3.0750325228733	0.444965871893677	10.4922368655756
Centroberyx_australis	Beryx_decadactylus	3.0750325228733	0.444965871893677	10.4922368655756
Centroberyx_gerrardi	Beryx_decadactylus	3.0750325228733	0.444965871893677	10.4922368655756
Centroberyx_affinis	Beryx_decadactylus	3.0750325228733	0.444965871893677	10.4922368655756
Beryx_mollis	Beryx_splendens	4.78675743687266	1.2165104932562	14.107783940155
Scopeloberyx_robustus	Acanthogobius_flavimanus	2.18708808314062	-0.200108277809982	11.6986317871708
Myripristis_jacobus	Acanthogobius_flavimanus	2.18708808314062	-0.200108277809982	11.6986317871708
Myripristis_violacea	Acanthogobius_flavimanus	2.18708808314062	-0.200108277809983	11.6986317871708
Myripristis_berndti	Acanthogobius_flavimanus	2.18708808314062	-0.200108277809982	11.6986317871708
Myripristis_botche	Acanthogobius_flavimanus	2.18708808314062	-0.200108277809982	11.6986317871708
Myripristis_kuntee	Acanthogobius_flavimanus	2.18708808314062	-0.200108277809983	11.6986317871708
Sargocentron_microstoma	Acanthogobius_flavimanus	2.18708808314062	-0.200108277809982	11.6986317871708
Sargocentron_diadema	Acanthogobius_flavimanus	2.18708808314062	-0.200108277809982	11.6986317871708
Sargocentron_xantherythrum	Acanthogobius_flavimanus	2.18708808314062	-0.200108277809982	11.6986317871708
Sargocentron_cornutum	Acanthogobius_flavimanus	2.18708808314062	-0.200108277809982	11.6986317871708
Sargocentron_vexillarium	Acanthogobius_flavimanus	2.18708808314062	-0.200108277809983	11.6986317871708
Sargocentron_punctatissimum	Acanthogobius_flavimanus	2.18708808314062	-0.200108277809983	11.6986317871708
Sargocentron_caudimaculatum	Acanthogobius_flavimanus	2.18708808314062	-0.200108277809982	11.6986317871708
Sargocentron_coruscum	Acanthogobius_flavimanus	2.18708808314062	-0.200108277809982	11.6986317871708
Neoniphon_sammara	Acanthogobius_flavimanus	2.18708808314062	-0.200108277809982	11.6986317871708
Neoniphon_argenteus	Acanthogobius_flavimanus	2.18708808314062	-0.200108277809982	11.6986317871708
Holocentrus_adscensionis	Acanthogobius_flavimanus	2.18708808314062	-0.200108277809982	11.6986317871708
Neoniphon_aurolineatus	Acanthogobius_flavimanus	2.18708808314062	-0.200108277809983	11.6986317871708
Sargocentron_spiniferum	Acanthogobius_flavimanus	2.18708808314062	-0.200108277809982	11.6986317871708
Sargocentron_tiere	Acanthogobius_flavimanus	2.18708808314062	-0.200108277809982	11.6986317871708
Cataetyx_rubrirostris	Genypterus_blacodes	1.997620232049	-0.178766680272041	9.9417468090142
Brosmophycis_marginata	Genypterus_blacodes	1.997620232049	-0.178766680272041	9.9417468090142
Diancistrus_fuscus	Genypterus_blacodes	1.997620232049	-0.178766680272041	9.9417468090142
Cataetyx_laticeps	Genypterus_blacodes	1.997620232049	-0.178766680272041	9.9417468090142
Brotula_barbata	Genypterus_blacodes	1.92690512576027	-0.170116683488204	9.32286520858136
Genypterus_maculatus	Genypterus_blacodes	1.89471935046067	-0.165811402697717	9.04497081958437
Ophidion_scrippsae	Genypterus_blacodes	1.70966729743623	-0.135484893311232	7.49296536982166
Chilara_taylori	Genypterus_blacodes	1.61206443917563	-0.114524111418521	6.70532627978846
Lepophidium_profundorum	Genypterus_blacodes	1.63604078118847	-0.120067797771476	6.89687089811053
Brotula_multibarbata	Genypterus_blacodes	1.91816714682435	-0.168971952760908	9.24718663238445
Lamprogrammus_shcherbachevi	Genypterus_blacodes	1.91816714682435	-0.168971952760908	9.24718663238445
Brotulotaenia_nigra	Genypterus_blacodes	1.91816714682435	-0.168971952760908	9.24718663238445
Neobythites_stigmosus	Genypterus_blacodes	1.91816714682435	-0.168971952760908	9.24718663238445
Petrotyx_sanguineus	Genypterus_blacodes	1.91816714682435	-0.168971952760908	9.24718663238445
Carapus_boraborensis	Genypterus_blacodes	2.02634135668184	-0.181990350504078	10.1963740437619
Echiodon_cryomargarites	Genypterus_blacodes	2.02634135668184	-0.181990350504078	10.1963740437619
Latridopsis_ciliaris	Allothunnus_fallai	3.09319168658055	0.156680549590666	13.4847410021905
Latridopsis_forsteri	Allothunnus_fallai	3.09319168658055	0.156680549590666	13.4847410021905
Latris_lineata	Allothunnus_fallai	3.09319168658055	0.156680549590666	13.4847410021905
Mendosoma_lineatum	Allothunnus_fallai	3.09319168658055	0.156680549590666	13.4847410021905
Stromateus_stellatus	Pampus_argenteus	4.27972384391662	0.656565844027911	15.8272718941512
Peprilus_medius	Pampus_argenteus	4.27972384391662	0.656565844027911	15.8272718941512
Peprilus_simillimus	Pampus_argenteus	4.27972384391662	0.656565844027911	15.8272718941512
Peprilus_triacanthus	Pampus_argenteus	4.27972384391662	0.656565844027911	15.8272718941512
Pampus_minor	Pampus_argenteus	4.69463150721017	1.01776784766938	15.0716348217996
Pampus_cinereus	Pampus_chinensis	4.5835798601837	1.04801539293893	14.2227195960235
Pampus_punctatissimus	Pampus_chinensis	4.5835798601837	1.04801539293893	14.2227195960235
Stromateus_fiatola	Pampus_argenteus	4.27707998216369	0.654603064600619	15.8303647768684
Schedophilus_medusophagus	Seriolella_punctata	5.08236068952472	1.27357319321821	15.2717926424483
Seriolella_caerulea	Seriolella_punctata	5.10447642256816	1.2925955878929	15.2543418431421
Seriolella_brama	Seriolella_punctata	5.10447642256816	1.2925955878929	15.2543418431421
Schedophilus_velaini	Seriolella_punctata	4.90161611798321	1.12322772612981	15.4038328886771
Hyperoglyphe_japonica	Seriolella_punctata	4.90161611798321	1.12322772612981	15.4038328886771
Centrolophus_niger	Seriolella_punctata	4.90161611798321	1.12322772612981	15.4038328886771
Icichthys_lockingtoni	Seriolella_punctata	4.90161611798321	1.12322772612981	15.4038328886771
Schedophilus_ovalis	Seriolella_punctata	4.90161611798321	1.12322772612981	15.4038328886771
Scombrolabrax_heterolepis	Allothunnus_fallai	4.21017906955421	0.560253067202145	16.398437796696
Tetragonurus_cuvieri	Allothunnus_fallai	4.5838473242549	0.714319200833117	17.187599442062
Icosteus_aenigmaticus	Allothunnus_fallai	4.5838473242549	0.714319200833116	17.187599442062
Gasterochisma_melampus	Allothunnus_fallai	5.03779600176273	0.912593802123439	18.0604928858539
Cybiosarda_elegans	Thunnus_alalunga	4.29762115975765	0.912640036535213	13.6733255689617
Thunnus_atlanticus	Thunnus_albacares	3.01043662161937	0.546190799815239	9.40208097082692
Thunnus_tonggol	Thunnus_albacares	3.00643015422693	0.545597664781025	9.38529168777759
Sarda_chiliensis	Auxis_rochei	4.48248679974805	0.990239055435362	14.1025382741455
Euthynnus_alletteratus	Euthynnus_affinis	4.48344590544131	1.11787856149768	13.1973102445676
Sarda_australis	Sarda_orientalis	4.65075134208112	1.15593167996258	13.8107618746926
Gymnosarda_unicolor	Allothunnus_fallai	5.5435751251501	1.25914443930991	17.9533589235944
Acanthocybium_solandri	Allothunnus_fallai	5.5435751251501	1.25914443930991	17.9533589235944
Scomberomorus_sierra	Scomberomorus_cavalla	4.35124596787897	0.934653876408952	13.8015279414703
Scomberomorus_tritor	Scomberomorus_cavalla	4.35124596787897	0.934653876408952	13.8015279414703
Scomberomorus_maculatus	Scomberomorus_cavalla	4.26626711126792	0.963970722772064	13.1211724623254
Scomberomorus_brasiliensis	Scomberomorus_cavalla	4.26626711126792	0.963970722772064	13.1211724623254
Scomberomorus_regalis	Scomberomorus_cavalla	4.26626711126792	0.963970722772064	13.1211724623254
Scomberomorus_sinensis	Scomberomorus_commerson	4.39495348880373	0.925068395320576	14.1192150975544
Scomberomorus_semifasciatus	Scomberomorus_commerson	4.37351117997642	0.942416548470681	13.865309103789
Scomberomorus_queenslandicus	Scomberomorus_commerson	4.33870451337022	0.971774578377996	13.4548804886842
Scomberomorus_munroi	Scomberomorus_niphonius	4.6478788117884	1.07907869975493	14.3426299237294
Rastrelliger_faughni	Scomber_australasicus	5.04294685055831	1.08702609644835	16.4972448599549
Rastrelliger_brachysoma	Scomber_australasicus	5.04294685055831	1.08702609644835	16.4972448599549
Grammatorcynus_bicarinatus	Scomber_australasicus	5.03696793879987	0.974183757501516	17.4607849981612
Grammatorcynus_bilineatus	Scomber_australasicus	5.03696793879987	0.974183757501516	17.4607849981612
Ariomma_bondi	Allothunnus_fallai	4.44585487306745	0.655579468247839	16.9135679484476
Ariomma_indicum	Allothunnus_fallai	4.44585487306745	0.655579468247839	16.9135679484476
Ariomma_luridum	Allothunnus_fallai	4.44585487306745	0.655579468247838	16.9135679484476
Ariomma_brevimanum	Allothunnus_fallai	4.44585487306745	0.655579468247839	16.9135679484476
Cubiceps_squamiceps	Allothunnus_fallai	4.44585487306745	0.655579468247839	16.9135679484476
Psenes_arafurensis	Allothunnus_fallai	4.44585487306745	0.655579468247839	16.9135679484476
Cubiceps_baxteri	Allothunnus_fallai	4.44585487306745	0.655579468247839	16.9135679484476
Psenes_maculatus	Allothunnus_fallai	4.44585487306745	0.655579468247838	16.9135679484476
Psenes_pellucidus	Allothunnus_fallai	4.44585487306745	0.655579468247838	16.9135679484476
Psenes_cyanophrys	Allothunnus_fallai	4.44585487306745	0.655579468247838	16.9135679484476
Cubiceps_paradoxus	Allothunnus_fallai	4.44585487306745	0.655579468247839	16.9135679484476
Cubiceps_gracilis	Allothunnus_fallai	4.44585487306745	0.655579468247839	16.9135679484476
Neoepinnula_orientalis	Rexea_prometheoides	4.35882878042629	0.65919200940339	16.3078496853725
Ruvettus_pretiosus	Rexea_prometheoides	4.35883201657921	0.659193359323848	16.3078565078257
Rexea_solandri	Rexea_prometheoides	4.54041721461341	0.878821551436132	15.3380193763059
Gempylus_serpens	Thyrsites_atun	4.0304653377301	0.873757501178979	12.5052596177369
Neoepinnula_americana	Thyrsites_atun	4.09044501931025	0.84889291940026	13.0152143062055
Rexea_antefurcata	Rexea_prometheoides	4.3941631623642	0.935880464753387	14.0303682236463
Promethichthys_prometheus	Rexea_prometheoides	4.43126293683581	0.74288164863988	15.9251980546508
Nealotus_tripes	Rexea_prometheoides	4.43126293683581	0.74288164863988	15.9251980546508
Nesiarchus_nasutus	Rexea_prometheoides	4.43126293683581	0.742881648639881	15.9251980546508
Diplospinus_multistriatus	Rexea_prometheoides	4.43126293683581	0.74288164863988	15.9251980546508
Paradiplospinus_antarcticus	Rexea_prometheoides	4.43126293683581	0.742881648639881	15.9251980546508
Lepidocybium_flavobrunneum	Rexea_prometheoides	4.32114620855006	0.617526162758554	16.5048772778293
Taractes_asper	Brama_japonica	3.92438529691769	0.696244073806132	13.296038481117
Brama_orcini	Brama_japonica	3.85786456760433	0.712934982064322	12.7768499121582
Taractichthys_longipinnis	Brama_japonica	3.85603942836089	0.713411249281071	12.7626731117179
Brama_australis	Brama_japonica	3.69724437331691	0.759102459350453	11.542819541509
Pterycombus_brama	Brama_japonica	3.6962585082917	0.75941496180549	11.5353281945891
Brama_brama	Brama_japonica	3.6466037653259	0.775675342311914	11.159275987822
Lepidopus_caudatus	Trichiurus_lepturus	4.91664451929664	0.905224230398983	17.3740484763791
Assurger_anzac	Trichiurus_lepturus	4.91664451929664	0.905224230398982	17.3740484763791
Aphanopus_carbo	Trichiurus_lepturus	5.38484359722279	1.1542694699912	17.9234579651557
Aphanopus_intermedius	Trichiurus_lepturus	5.38484359722278	1.1542694699912	17.9234579651557
Lepidopus_altifrons	Trichiurus_lepturus	5.38484359722278	1.1542694699912	17.9234579651557
Trichiurus_brevis	Trichiurus_lepturus	6.37188989519156	1.73273749254315	18.8865645804321
Benthodesmus_simonyi	Trichiurus_lepturus	4.38999446732013	0.643308488128623	16.6789936689402
Lepidopus_fitchi	Trichiurus_lepturus	4.38783815130413	0.642274610652191	16.6759719454715
Kali_macrura	Allothunnus_fallai	3.46968956519076	0.303076602330331	14.3315045128181
Lythrypnus_dalli	Parapercis_sexfasciata	2.01553809989783	-0.174568427333757	10.0166249184805
Lythrypnus_zebra	Parapercis_sexfasciata	2.01553809989783	-0.174568427333757	10.0166249184805
Kathetostoma_canaster	Parapercis_sexfasciata	2.01553809989783	-0.174568427333757	10.0166249184805
Kathetostoma_giganteum	Parapercis_sexfasciata	2.01553809989783	-0.174568427333757	10.0166249184805
Uranoscopus_scaber	Parapercis_sexfasciata	2.01553791611075	-0.174568586077962	10.0166256943069
Uranoscopus_albesca	Parapercis_sexfasciata	2.01553809989783	-0.174568427333757	10.0166249184805
Uranoscopus_cadenati	Parapercis_sexfasciata	2.01553809989783	-0.174568427333757	10.0166249184805
Parapercis_clathrata	Parapercis_sexfasciata	1.93772711669054	-0.182551558142152	9.55753509361966
Cheimarrichthys_fosteri	Parapercis_sexfasciata	1.93018767150125	-0.177972380335351	9.44490426455575
Parapercis_allporti	Parapercis_sexfasciata	1.83506853439996	-0.11233743327203	8.05480741896362
Parapercis_ramsayi	Parapercis_sexfasciata	1.83506853439996	-0.11233743327203	8.05480741896362
Parapercis_cylindrica	Parapercis_sexfasciata	1.93800531265125	-0.18271899925565	9.56169812990313
Sillaginodes_punctatus	Sillago_japonica	1.72081167434614	-0.204018457955761	8.30023596809338
Sillago_chondropus	Sillago_japonica	1.72081167434615	-0.204018457955761	8.30023596809339
Sillago_bassensis	Sillago_japonica	1.64504078191779	-0.209455606669306	7.84990241791732
Sillago_flindersi	Sillago_japonica	1.64504078191779	-0.209455606669306	7.84990241791732
Sillago_aeolus	Sillago_sihama	1.2355843350813	-0.197191142025267	5.22543868271342
Sillago_vincenti	Sillago_japonica	1.17577458539138	-0.2493218755323	5.30629146119299
Parequula_melbournensis	Sillago_japonica	1.93405011479024	-0.187892578905882	9.6003834622057
Eucinostomus_gula	Sillago_japonica	1.93405011479024	-0.187892578905882	9.6003834622057
Gerres_macracanthus	Sillago_japonica	1.93405011479024	-0.187892578905882	9.6003834622057
Gerres_filamentosus	Sillago_japonica	1.93405011479024	-0.187892578905882	9.6003834622057
Gerres_phaiya	Sillago_japonica	1.93405011479024	-0.187892578905882	9.6003834622057
Gerres_erythrourus	Sillago_japonica	1.93405011479024	-0.187892578905882	9.6003834622057
Gerres_equulus	Sillago_japonica	1.93405011479024	-0.187892578905882	9.6003834622057
Gerres_cinereus	Sillago_japonica	1.93405011479024	-0.187892578905882	9.6003834622057
Gerres_argyreus	Sillago_japonica	1.93405011479024	-0.187892578905882	9.6003834622057
Diapterus_peruvianus	Sillago_japonica	1.93405011479024	-0.187892578905882	9.6003834622057
Diapterus_auratus	Sillago_japonica	1.93405011479024	-0.187892578905882	9.6003834622057
Eugerres_plumieri	Sillago_japonica	1.93405011479024	-0.187892578905882	9.6003834622057
Eucinostomus_melanopterus	Sillago_japonica	1.93405011479024	-0.187892578905882	9.6003834622057
Eucinostomus_argenteus	Sillago_japonica	1.93405011479024	-0.187892578905882	9.6003834622057
Malakichthys_griseus	Malakichthys_wakiyae	3.74573394652998	0.773616896132735	11.6983401772699
Malakichthys_barbatus	Malakichthys_wakiyae	3.74573394652998	0.773616896132735	11.6983401772699
Malakichthys_elegans	Malakichthys_wakiyae	3.74573394652998	0.773616896132735	11.6983401772699
Synagrops_philippinensis	Malakichthys_wakiyae	3.37162843675438	0.429526552043542	12.3688563963501
Synagrops_japonicus	Malakichthys_wakiyae	3.37162843675438	0.429526552043542	12.3688563963501
Synagrops_bellus	Malakichthys_wakiyae	3.37162843675438	0.429526552043541	12.3688563963501
Acropoma_hanedai	Malakichthys_wakiyae	3.34019173566467	0.403742427633808	12.4193167717275
Acropoma_japonicum	Malakichthys_wakiyae	3.34019173566467	0.403742427633808	12.4193167717275
Scombrops_gilberti	Scombrops_boops	4.54677417390384	1.10221852357982	13.6353499368347
Epigonus_constanciae	Scombrops_boops	3.74644906358058	0.621062255136712	12.8975407278637
Epigonus_telescopus	Scombrops_boops	3.74644906358058	0.621062255136712	12.8975407278637
Polyprion_oxygeneios	Banjos_banjos	2.57271620892179	0.292680206937797	8.87429144577804
Polyprion_americanus	Banjos_banjos	2.57271620892179	0.292680206937796	8.87429144577804
Stereolepis_doederleini	Banjos_banjos	2.57271620892179	0.292680206937797	8.87429144577804
Stereolepis_gigas	Banjos_banjos	2.57271620892179	0.292680206937796	8.87429144577804
Pentaceros_japonicus	Banjos_banjos	2.57271620892179	0.292680206937797	8.87429144577804
Pseudopentaceros_richardsoni	Banjos_banjos	2.57271620892179	0.292680206937797	8.87429144577804
Pseudopentaceros_pectoralis	Banjos_banjos	2.57271620892179	0.292680206937796	8.87429144577804
Dinolestes_lewini	Lateolabrax_japonicus	3.14192606836408	0.504004665624098	10.4065813410726
Lateolabrax_latus	Lateolabrax_japonicus	3.15060406528243	0.51861491458041	10.3442281788066
Oplegnathus_insignis	Oplegnathus_punctatus	2.2062860941339	0.121026920259741	8.17040468132069
Oplegnathus_woodwardi	Oplegnathus_fasciatus	2.30484270023059	0.126053513453728	8.69934833715718
Terapon_theraps	Oplegnathus_fasciatus	2.17578393827097	0.0367198449025277	8.72837905261485
Leiopotherapon_aheneus	Oplegnathus_fasciatus	2.17578393827097	0.0367198449025279	8.72837905261485
Leiopotherapon_unicolor	Oplegnathus_fasciatus	2.17578393827097	0.0367198449025277	8.72837905261485
Pelates_octolineatus	Oplegnathus_fasciatus	2.17578393827097	0.0367198449025279	8.72837905261485
Pelates_quadrilineatus	Oplegnathus_fasciatus	2.17578393827097	0.0367198449025277	8.72837905261485
Terapon_jarbua	Oplegnathus_fasciatus	2.17578393827097	0.0367198449025279	8.72837905261485
Kuhlia_mugil	Girella_punctata	2.0940385707745	-0.0165262187110697	8.73393989710018
Kuhlia_rupestris	Girella_punctata	2.0940385707745	-0.0165262187110697	8.73393989710018
Dichistius_capensis	Girella_punctata	2.14812369397983	0.0429717961497411	8.50234975594135
Atypichthys_latus	Microcanthus_strigatus	2.00686607947726	0.0316696325166272	7.76370044726042
Atypichthys_strigatus	Microcanthus_strigatus	2.00686607947726	0.0316696325166272	7.76370044726042
Neoscorpis_lithophilus	Girella_punctata	2.09521012452288	0.0653986024541646	7.99224543084671
Girella_mezina	Girella_punctata	2.23444870917129	0.231651832596187	7.49400632174419
Girella_leonina	Girella_punctata	2.23444870917129	0.231651832596188	7.49400632174419
Girella_nigricans	Girella_punctata	2.18404657770831	0.168161804030901	7.67872290810479
Graus_nigra	Girella_punctata	2.12517782378861	0.0988527168720266	7.88812147464304
Tilodon_sexfasciatum	Girella_punctata	2.09566410531483	0.0658967041580425	7.99068006829462
Hermosilla_azurea	Girella_punctata	2.14982558802755	0.0449102787776769	8.49497907762859
Kyphosus_cinerascens	Girella_punctata	2.14982558802755	0.0449102787776767	8.49497907762858
Kyphosus_analogus	Girella_punctata	2.14982558802755	0.0449102787776769	8.49497907762859
Kyphosus_vaigiensis	Girella_punctata	2.14982558802755	0.0449102787776769	8.49497907762859
Medialuna_californiensis	Girella_punctata	2.14902092941641	0.0439932383784307	8.4984645966721
Ammodytes_tobianus	Ammodytes_personatus	2.69721759117661	0.286308338220828	9.62685944756664
Hyperoplus_lanceolatus	Ammodytes_personatus	2.6972209603687	0.286309655885238	9.62686792969949
Ammodytes_americanus	Ammodytes_personatus	2.94474859772698	0.471228639371925	9.57690224539948
Malapterus_reticulatus	Pseudolabrus_japonicus	1.91313654127662	-0.128142337598619	8.733658226673
Halichoeres_hortulanus	Pseudolabrus_japonicus	1.91251825771478	-0.102975894870386	8.45656036779106
Halichoeres_richmondi	Pseudolabrus_japonicus	1.91251825771478	-0.102975894870386	8.45656036779106
Halichoeres_brownfieldi	Pseudolabrus_japonicus	1.91251825771478	-0.102975894870386	8.45656036779106
Halichoeres_prosopeion	Pseudolabrus_japonicus	1.91251825771478	-0.102975894870386	8.45656036779106
Coris_aurilineata	Pseudolabrus_japonicus	1.91251825771478	-0.102975894870386	8.45656036779106
Coris_pictoides	Pseudolabrus_japonicus	1.91251825771478	-0.102975894870386	8.45656036779106
Halichoeres_solorensis	Pseudolabrus_japonicus	1.91251825771478	-0.102975894870386	8.45656036779106
Halichoeres_marginatus	Pseudolabrus_japonicus	1.91251825771478	-0.102975894870386	8.45656036779106
Halichoeres_leucurus	Pseudolabrus_japonicus	1.91251825771478	-0.102975894870386	8.45656036779106
Halichoeres_argus	Pseudolabrus_japonicus	1.91251825771478	-0.102975894870386	8.45656036779106
Halichoeres_binotopsis	Pseudolabrus_japonicus	1.91251825771478	-0.102975894870386	8.45656036779106
Halichoeres_nigrescens	Pseudolabrus_japonicus	1.91251825771478	-0.102975894870386	8.45656036779106
Halichoeres_melanurus	Pseudolabrus_japonicus	1.91251825771478	-0.102975894870386	8.45656036779106
Halichoeres_papilionaceus	Pseudolabrus_japonicus	1.91251825771478	-0.102975894870386	8.45656036779106
Halichoeres_chrysus	Pseudolabrus_japonicus	1.91251825771478	-0.102975894870386	8.45656036779106
Halichoeres_leucoxanthus	Pseudolabrus_japonicus	1.91251825771478	-0.102975894870386	8.45656036779106
Halichoeres_ornatissimus	Pseudolabrus_japonicus	1.91251825771478	-0.102975894870386	8.45656036779106
Halichoeres_biocellatus	Pseudolabrus_japonicus	1.91251825771478	-0.102975894870386	8.45656036779106
Halichoeres_melasmapomus	Pseudolabrus_japonicus	1.91251825771478	-0.102975894870386	8.45656036779106
Coris_batuensis	Pseudolabrus_japonicus	1.91251825771478	-0.102975894870386	8.45656036779106
Halichoeres_chloropterus	Pseudolabrus_japonicus	1.91251825771478	-0.102975894870386	8.45656036779106
Halichoeres_podostigma	Pseudolabrus_japonicus	1.91251825771478	-0.102975894870386	8.45656036779106
Halichoeres_miniatus	Pseudolabrus_japonicus	1.91251825771478	-0.102975894870386	8.45656036779106
Halichoeres_margaritaceus	Pseudolabrus_japonicus	1.91251825771478	-0.102975894870386	8.45656036779106
Halichoeres_nebulosus	Pseudolabrus_japonicus	1.91251825771478	-0.102975894870386	8.45656036779106
Macropharyngodon_kuiteri	Pseudolabrus_japonicus	1.91251825771478	-0.102975894870386	8.45656036779106
Macropharyngodon_choati	Pseudolabrus_japonicus	1.91251825771478	-0.102975894870386	8.45656036779106
Macropharyngodon_negrosensis	Pseudolabrus_japonicus	1.91251825771478	-0.102975894870386	8.45656036779106
Macropharyngodon_cyanoguttatus	Pseudolabrus_japonicus	1.91251825771478	-0.102975894870386	8.45656036779106
Macropharyngodon_ornatus	Pseudolabrus_japonicus	1.91251825771478	-0.102975894870386	8.45656036779106
Halichoeres_lapillus	Pseudolabrus_japonicus	1.91251825771478	-0.102975894870386	8.45656036779106
Macropharyngodon_bipartitus_bipartitus	Pseudolabrus_japonicus	1.91251825771478	-0.102975894870386	8.45656036779106
Macropharyngodon_meleagris	Pseudolabrus_japonicus	1.91251825771478	-0.102975894870386	8.45656036779106
Macropharyngodon_geoffroy	Pseudolabrus_japonicus	1.91251825771478	-0.102975894870386	8.45656036779106
Halichoeres_scapularis	Pseudolabrus_japonicus	1.91251825771478	-0.102975894870386	8.45656036779106
Halichoeres_trimaculatus	Pseudolabrus_japonicus	1.91251825771478	-0.102975894870386	8.45656036779106
Halichoeres_semicinctus	Pseudolabrus_japonicus	1.91251825771478	-0.102975894870386	8.45656036779106
Oxyjulis_californica	Pseudolabrus_japonicus	1.91251825771478	-0.102975894870386	8.45656036779106
Halichoeres_cyanocephalus	Pseudolabrus_japonicus	1.91251825771478	-0.102975894870386	8.45656036779106
Halichoeres_maculipinna	Pseudolabrus_japonicus	1.91251825771478	-0.102975894870386	8.45656036779106
Halichoeres_garnoti	Pseudolabrus_japonicus	1.91251825771478	-0.102975894870386	8.45656036779106
Halichoeres_chierchiae	Pseudolabrus_japonicus	1.91251825771478	-0.102975894870386	8.45656036779106
Halichoeres_notospilus	Pseudolabrus_japonicus	1.91251825771478	-0.102975894870386	8.45656036779106
Halichoeres_rubrovirens	Pseudolabrus_japonicus	1.91251825771478	-0.102975894870386	8.45656036779106
Halichoeres_radiatus	Pseudolabrus_japonicus	1.91251825771478	-0.102975894870386	8.45656036779106
Halichoeres_brasiliensis	Pseudolabrus_japonicus	1.91251825771478	-0.102975894870386	8.45656036779106
Halichoeres_poeyi	Pseudolabrus_japonicus	1.91251825771478	-0.102975894870386	8.45656036779106
Halichoeres_bivittatus	Pseudolabrus_japonicus	1.91251825771478	-0.102975894870386	8.45656036779106
Halichoeres_dispilus	Pseudolabrus_japonicus	1.91251825771478	-0.102975894870386	8.45656036779106
Halichoeres_burekae	Pseudolabrus_japonicus	1.91251825771478	-0.102975894870386	8.45656036779106
Halichoeres_socialis	Pseudolabrus_japonicus	1.91251825771478	-0.102975894870386	8.45656036779106
Halichoeres_pictus	Pseudolabrus_japonicus	1.91251825771478	-0.102975894870386	8.45656036779106
Halichoeres_sazimai	Pseudolabrus_japonicus	1.91251825771478	-0.102975894870386	8.45656036779106
Halichoeres_bathyphilus	Pseudolabrus_japonicus	1.91251825771478	-0.102975894870386	8.45656036779106
Halichoeres_nicholsi	Pseudolabrus_japonicus	1.91251825771478	-0.102975894870386	8.45656036779106
Pseudojuloides_cerasinus	Pseudolabrus_japonicus	1.91251825771478	-0.102975894870386	8.45656036779106
Pseudojuloides_atavai	Pseudolabrus_japonicus	1.91251825771478	-0.102975894870386	8.45656036779106
Coris_julis	Pseudolabrus_japonicus	1.91251825771478	-0.102975894870386	8.45656036779106
Coris_picta	Pseudolabrus_japonicus	1.91251825771478	-0.102975894870386	8.45656036779106
Coris_dorsomacula	Pseudolabrus_japonicus	1.91251825771478	-0.102975894870386	8.45656036779106
Cheilio_inermis	Pseudolabrus_japonicus	1.91251825771478	-0.102975894870386	8.45656036779106
Coris_aygula	Pseudolabrus_japonicus	1.91251825771478	-0.102975894870386	8.45656036779106
Coris_flavovittata	Pseudolabrus_japonicus	1.91251825771478	-0.102975894870386	8.45656036779106
Hologymnosus_doliatus	Pseudolabrus_japonicus	1.91251825771478	-0.102975894870386	8.45656036779106
Hologymnosus_annulatus	Pseudolabrus_japonicus	1.91251825771478	-0.102975894870386	8.45656036779106
Coris_gaimard	Pseudolabrus_japonicus	1.91251825771478	-0.102975894870386	8.45656036779106
Pseudocoris_yamashiroi	Pseudolabrus_japonicus	1.91251802503009	-0.102975685771479	8.45655665244783
Pseudocoris_heteroptera	Pseudolabrus_japonicus	1.91251825771478	-0.102975894870386	8.45656036779106
Halichoeres_hartzfeldii	Pseudolabrus_japonicus	1.91251825771478	-0.102975894870386	8.45656036779106
Leptojulis_cyanopleura	Pseudolabrus_japonicus	1.91251825771478	-0.102975894870386	8.45656036779106
Labrichthys_unilineatus	Pseudolabrus_japonicus	1.91251825771478	-0.102975894870386	8.45656036779106
Labroides_rubrolabiatus	Pseudolabrus_japonicus	1.91251825771478	-0.102975894870386	8.45656036779106
Larabicus_quadrilineatus	Pseudolabrus_japonicus	1.91251825771478	-0.102975894870386	8.45656036779106
Labroides_dimidiatus	Pseudolabrus_japonicus	1.91251825771478	-0.102975894870386	8.45656036779106
Labroides_bicolor	Pseudolabrus_japonicus	1.91251825771478	-0.102975894870386	8.45656036779106
Diproctacanthus_xanthurus	Pseudolabrus_japonicus	1.91251825771478	-0.102975894870386	8.45656036779106
Labropsis_australis	Pseudolabrus_japonicus	1.91251825771478	-0.102975894870386	8.45656036779106
Ophthalmolepis_lineolata	Pseudolabrus_japonicus	1.91251825771478	-0.102975894870386	8.45656036779106
Halichoeres_insularis	Pseudolabrus_japonicus	1.91251825771478	-0.102975894870386	8.45656036779106
Halichoeres_melanotis	Pseudolabrus_japonicus	1.91251825771478	-0.102975894870386	8.45656036779106
Gomphosus_caeruleus	Pseudolabrus_japonicus	1.91251825771478	-0.102975894870386	8.45656036779106
Gomphosus_varius	Pseudolabrus_japonicus	1.91251825771478	-0.102975894870386	8.45656036779106
Thalassoma_amblycephalum	Pseudolabrus_japonicus	1.91251825771478	-0.102975894870386	8.45656036779106
Thalassoma_robertsoni	Pseudolabrus_japonicus	1.91251825771478	-0.102975894870386	8.45656036779106
Thalassoma_newtoni	Pseudolabrus_japonicus	1.91251825771478	-0.102975894870386	8.45656036779106
Thalassoma_ascensionis	Pseudolabrus_japonicus	1.91251825771478	-0.102975894870386	8.45656036779106
Thalassoma_pavo	Pseudolabrus_japonicus	1.91251825771478	-0.102975894870386	8.45656036779106
Thalassoma_noronhanum	Pseudolabrus_japonicus	1.91251825771478	-0.102975894870386	8.45656036779106
Thalassoma_bifasciatum	Pseudolabrus_japonicus	1.91251825771478	-0.102975894870386	8.45656036779106
Thalassoma_trilobatum	Pseudolabrus_japonicus	1.91251825771478	-0.102975894870386	8.45656036779106
Thalassoma_jansenii	Pseudolabrus_japonicus	1.91251825771478	-0.102975894870386	8.45656036779106
Thalassoma_hardwicke	Pseudolabrus_japonicus	1.91251825771478	-0.102975894870386	8.45656036779106
Thalassoma_quinquevittatum	Pseudolabrus_japonicus	1.91251825771478	-0.102975894870386	8.45656036779106
Thalassoma_genivittatum	Pseudolabrus_japonicus	1.91251825771478	-0.102975894870386	8.45656036779106
Thalassoma_hebraicum	Pseudolabrus_japonicus	1.91251825771478	-0.102975894870386	8.45656036779106
Thalassoma_duperrey	Pseudolabrus_japonicus	1.91251825771478	-0.102975894870386	8.45656036779106
Thalassoma_lutescens	Pseudolabrus_japonicus	1.91251825771478	-0.102975894870386	8.45656036779106
Thalassoma_lunare	Pseudolabrus_japonicus	1.91251825771478	-0.102975894870386	8.45656036779106
Thalassoma_cupido	Pseudolabrus_japonicus	1.91251825771478	-0.102975894870386	8.45656036779106
Thalassoma_loxum	Pseudolabrus_japonicus	1.91251825771478	-0.102975894870386	8.45656036779106
Thalassoma_purpureum	Pseudolabrus_japonicus	1.91251825771478	-0.102975894870386	8.45656036779106
Thalassoma_ballieui	Pseudolabrus_japonicus	1.91251825771478	-0.102975894870386	8.45656036779106
Thalassoma_septemfasciatum	Pseudolabrus_japonicus	1.91251825771478	-0.102975894870386	8.45656036779106
Stethojulis_trilineata	Pseudolabrus_japonicus	1.91251825771478	-0.102975894870386	8.45656036779106
Stethojulis_albovittata	Pseudolabrus_japonicus	1.91251825771478	-0.102975894870386	8.45656036779106
Stethojulis_bandanensis	Pseudolabrus_japonicus	1.91251825771478	-0.102975894870386	8.45656036779106
Stethojulis_balteata	Pseudolabrus_japonicus	1.91251825771478	-0.102975894870386	8.45656036779106
Hemigymnus_melapterus	Pseudolabrus_japonicus	1.91251825771478	-0.102975894870386	8.45656036779106
Hemigymnus_fasciatus	Pseudolabrus_japonicus	1.91251825771478	-0.102975894870386	8.45656036779106
Anampses_caeruleopunctatus	Pseudolabrus_japonicus	1.91251825771478	-0.102975894870386	8.45656036779106
Anampses_meleagrides	Pseudolabrus_japonicus	1.91251825771478	-0.102975894870386	8.45656036779106
Anampses_neoguinaicus	Pseudolabrus_japonicus	1.91251825771478	-0.102975894870386	8.45656036779106
Anampses_twistii	Pseudolabrus_japonicus	1.91251825771478	-0.102975894870386	8.45656036779106
Anampses_geographicus	Pseudolabrus_japonicus	1.91251825771478	-0.102975894870386	8.45656036779106
Suezichthys_gracilis	Pseudolabrus_japonicus	1.91251825771478	-0.102975894870386	8.45656036779106
Notolabrus_gymnogenis	Pseudolabrus_japonicus	1.91251825771478	-0.102975894870386	8.45656036779106
Pseudolabrus_gayi	Pseudolabrus_japonicus	1.91251825771478	-0.102975894870386	8.45656036779106
Pictilabrus_laticlavius	Pseudolabrus_japonicus	1.91251825771478	-0.102975894870386	8.45656036779106
Notolabrus_fucicola	Pseudolabrus_japonicus	1.91251825771478	-0.102975894870386	8.45656036779106
Notolabrus_tetricus	Pseudolabrus_japonicus	1.91251825771478	-0.102975894870386	8.45656036779106
Austrolabrus_maculatus	Pseudolabrus_japonicus	1.91251825771478	-0.102975894870386	8.45656036779106
Notolabrus_parilus	Pseudolabrus_japonicus	1.91251825771478	-0.102975894870386	8.45656036779106
Novaculichthys_macrolepidotus	Pseudolabrus_japonicus	1.91281744862568	-0.115320383572407	8.59048375419715
Novaculichthys_taeniourus	Pseudolabrus_japonicus	1.91281744862568	-0.115320383572407	8.59048375419715
Xyrichtys_splendens	Pseudolabrus_japonicus	1.91281744862568	-0.115320383572407	8.59048375419715
Xyrichtys_novacula	Pseudolabrus_japonicus	1.91281744862568	-0.115320383572407	8.59048375419715
Xyrichtys_martinicensis	Pseudolabrus_japonicus	1.91281744862568	-0.115320383572407	8.59048375419715
Iniistius_aneitensis	Pseudolabrus_japonicus	1.91281719959392	-0.115319240788985	8.59046972584429
Cymolutes_praetextatus	Pseudolabrus_japonicus	1.91281744862568	-0.115320383572407	8.59048375419715
Cymolutes_torquatus	Pseudolabrus_japonicus	1.91281744862568	-0.115320383572407	8.59048375419715
Pseudocheilinus_octotaenia	Pseudolabrus_japonicus	1.91353631441182	-0.143728963697729	8.91355948702185
Cirrhilabrus_lubbocki	Pseudolabrus_japonicus	1.91353631441182	-0.143728963697729	8.91355948702186
Pteragogus_cryptus	Pseudolabrus_japonicus	1.91353558335928	-0.14372979362563	8.91356412065718
Pteragogus_enneacanthus	Pseudolabrus_japonicus	1.91353631441182	-0.143728963697729	8.91355948702186
Oxycheilinus_digramma	Pseudolabrus_japonicus	1.91371888555076	-0.15067778730557	8.99592100279806
Oxycheilinus_unifasciatus	Pseudolabrus_japonicus	1.91371888555076	-0.15067778730557	8.99592100279806
Oxycheilinus_bimaculatus	Pseudolabrus_japonicus	1.91371888555076	-0.15067778730557	8.99592100279805
Cheilinus_fasciatus	Pseudolabrus_japonicus	1.91371888555076	-0.15067778730557	8.99592100279806
Wetmorella_nigropinnata	Pseudolabrus_japonicus	1.91371888555076	-0.15067778730557	8.99592100279806
Cheilinus_undulatus	Pseudolabrus_japonicus	1.91371888555076	-0.15067778730557	8.99592100279806
Epibulus_insidiator	Pseudolabrus_japonicus	1.91371888555076	-0.15067778730557	8.99592100279806
Epibulus_brevis	Pseudolabrus_japonicus	1.91371888555076	-0.15067778730557	8.99592100279806
Cheilinus_chlorourus	Pseudolabrus_japonicus	1.91371888555076	-0.15067778730557	8.99592100279806
Cheilinus_oxycephalus	Pseudolabrus_japonicus	1.91371888555076	-0.15067778730557	8.99592100279806
Cheilinus_trilobatus	Pseudolabrus_japonicus	1.91371888555076	-0.15067778730557	8.99592100279806
Oxycheilinus_celebicus	Pseudolabrus_japonicus	1.91371888555076	-0.15067778730557	8.99592100279806
Labrus_mixtus	Pseudolabrus_japonicus	1.91371888555076	-0.15067778730557	8.99592100279805
Labrus_merula	Pseudolabrus_japonicus	1.91371888555076	-0.15067778730557	8.99592100279806
Labrus_bergylta	Pseudolabrus_japonicus	1.91371888555076	-0.15067778730557	8.99592100279806
Tautoga_onitis	Pseudolabrus_japonicus	1.91371888555076	-0.15067778730557	8.99592100279806
Acantholabrus_palloni	Pseudolabrus_japonicus	1.91371888555076	-0.15067778730557	8.99592100279806
Ctenolabrus_rupestris	Pseudolabrus_japonicus	1.91371888555076	-0.15067778730557	8.99592100279806
Tautogolabrus_adspersus	Pseudolabrus_japonicus	1.91371888555076	-0.15067778730557	8.99592100279806
Centrolabrus_exoletus	Pseudolabrus_japonicus	1.91371888555076	-0.15067778730557	8.99592100279805
Symphodus_melanocercus	Pseudolabrus_japonicus	1.91371888555076	-0.15067778730557	8.99592100279805
Symphodus_roissali	Pseudolabrus_japonicus	1.91371888555076	-0.15067778730557	8.99592100279806
Centrolabrus_trutta	Pseudolabrus_japonicus	1.91371888555076	-0.15067778730557	8.99592100279806
Centrolabrus_caeruleus	Pseudolabrus_japonicus	1.91371888555076	-0.15067778730557	8.99592100279805
Symphodus_mediterraneus	Pseudolabrus_japonicus	1.91371888555076	-0.15067778730557	8.99592100279805
Symphodus_melops	Pseudolabrus_japonicus	1.91371888555076	-0.15067778730557	8.99592100279806
Symphodus_doderleini	Pseudolabrus_japonicus	1.91371888555076	-0.15067778730557	8.99592100279806
Symphodus_cinereus	Pseudolabrus_japonicus	1.91371867881184	-0.150677263246475	8.99591341650464
Symphodus_rostratus	Pseudolabrus_japonicus	1.91371888555076	-0.15067778730557	8.99592100279806
Symphodus_bailloni	Pseudolabrus_japonicus	1.91371888555076	-0.15067778730557	8.99592100279806
Symphodus_tinca	Pseudolabrus_japonicus	1.91371888555076	-0.15067778730557	8.99592100279806
Symphodus_ocellatus	Pseudolabrus_japonicus	1.91371888555076	-0.15067778730557	8.99592100279806
Lappanella_fasciata	Pseudolabrus_japonicus	1.91371888555076	-0.15067778730557	8.99592100279805
Siganus_rivulatus	Pseudolabrus_japonicus	1.91371888555076	-0.15067778730557	8.99592100279806
Chlorurus_sordidus	Pseudolabrus_japonicus	1.91371888555076	-0.15067778730557	8.99592100279805
Chlorurus_japanensis	Pseudolabrus_japonicus	1.91371888555076	-0.15067778730557	8.99592100279806
Chlorurus_oedema	Pseudolabrus_japonicus	1.91371888555076	-0.15067778730557	8.99592100279805
Chlorurus_bleekeri	Pseudolabrus_japonicus	1.91371888555076	-0.15067778730557	8.99592100279806
Chlorurus_bowersi	Pseudolabrus_japonicus	1.91371888555076	-0.15067778730557	8.99592100279806
Chlorurus_capistratoides	Pseudolabrus_japonicus	1.91371888555076	-0.15067778730557	8.99592100279805
Chlorurus_microrhinos	Pseudolabrus_japonicus	1.91371888555076	-0.15067778730557	8.99592100279805
Hipposcarus_longiceps	Pseudolabrus_japonicus	1.91371888555076	-0.15067778730557	8.99592100279806
Bolbometopon_muricatum	Pseudolabrus_japonicus	1.91371888555076	-0.15067778730557	8.99592100279806
Cetoscarus_bicolor	Pseudolabrus_japonicus	1.91371888555076	-0.15067778730557	8.99592100279806
Calotomus_spinidens	Pseudolabrus_japonicus	1.91371888555076	-0.15067778730557	8.99592100279806
Calotomus_carolinus	Pseudolabrus_japonicus	1.91371888555076	-0.15067778730557	8.99592100279806
Sparisoma_rocha	Pseudolabrus_japonicus	1.91371888555076	-0.15067778730557	8.99592100279805
Sparisoma_axillare	Pseudolabrus_japonicus	1.91371888555076	-0.15067778730557	8.99592100279806
Sparisoma_rubripinne	Pseudolabrus_japonicus	1.91371888555076	-0.15067778730557	8.99592100279806
Sparisoma_chrysopterum	Pseudolabrus_japonicus	1.91371888555076	-0.15067778730557	8.99592100279805
Sparisoma_amplum	Pseudolabrus_japonicus	1.91371888555076	-0.15067778730557	8.99592100279806
Sparisoma_viride	Pseudolabrus_japonicus	1.91371888555076	-0.15067778730557	8.99592100279806
Sparisoma_frondosum	Pseudolabrus_japonicus	1.91371888555076	-0.15067778730557	8.99592100279806
Sparisoma_aurofrenatum	Pseudolabrus_japonicus	1.91371888555076	-0.15067778730557	8.99592100279805
Sparisoma_radians	Pseudolabrus_japonicus	1.91371888555076	-0.15067778730557	8.99592100279805
Sparisoma_atomarium	Pseudolabrus_japonicus	1.91371888555076	-0.15067778730557	8.99592100279805
Sparisoma_tuiupiranga	Pseudolabrus_japonicus	1.91371888555076	-0.15067778730557	8.99592100279806
Sparisoma_cretense	Pseudolabrus_japonicus	1.91371888555076	-0.15067778730557	8.99592100279806
Sparisoma_strigatum	Pseudolabrus_japonicus	1.91371888555076	-0.15067778730557	8.99592100279806
Nicholsina_usta_usta	Pseudolabrus_japonicus	1.91371888555076	-0.15067778730557	8.99592100279806
Nicholsina_denticulata	Pseudolabrus_japonicus	1.91371888555076	-0.15067778730557	8.99592100279806
Cryptotomus_roseus	Pseudolabrus_japonicus	1.91371888555076	-0.15067778730557	8.99592100279806
Leptoscarus_vaigiensis	Pseudolabrus_japonicus	1.91371888555076	-0.15067778730557	8.99592100279806
Scarus_schlegeli	Pseudolabrus_japonicus	1.91371888555076	-0.15067778730557	8.99592100279806
Scarus_hypselopterus	Pseudolabrus_japonicus	1.91371888555076	-0.15067778730557	8.99592100279805
Scarus_flavipectoralis	Pseudolabrus_japonicus	1.91371888555076	-0.15067778730557	8.99592100279806
Scarus_hoefleri	Pseudolabrus_japonicus	1.91371888555076	-0.15067778730557	8.99592100279806
Scarus_psittacus	Pseudolabrus_japonicus	1.91371888555076	-0.15067778730557	8.99592100279805
Scarus_spinus	Pseudolabrus_japonicus	1.91371888555076	-0.15067778730557	8.99592100279805
Scarus_frenatus	Pseudolabrus_japonicus	1.91371888555076	-0.15067778730557	8.99592100279806
Scarus_dimidiatus	Pseudolabrus_japonicus	1.91371888555076	-0.15067778730557	8.99592100279805
Scarus_rubroviolaceus	Pseudolabrus_japonicus	1.91371888555076	-0.15067778730557	8.99592100279805
Scarus_forsteni	Pseudolabrus_japonicus	1.91371888555076	-0.15067778730557	8.99592100279805
Scarus_niger	Pseudolabrus_japonicus	1.91371888555076	-0.15067778730557	8.99592100279805
Scarus_tricolor	Pseudolabrus_japonicus	1.91371888555076	-0.15067778730557	8.99592100279806
Scarus_altipinnis	Pseudolabrus_japonicus	1.91371888555076	-0.15067778730557	8.99592100279806
Scarus_prasiognathos	Pseudolabrus_japonicus	1.91371888555076	-0.15067778730557	8.99592100279806
Scarus_ghobban	Pseudolabrus_japonicus	1.91371888555076	-0.15067778730557	8.99592100279805
Scarus_coelestinus	Pseudolabrus_japonicus	1.91371888555076	-0.15067778730557	8.99592100279806
Scarus_guacamaia	Pseudolabrus_japonicus	1.91371888555076	-0.15067778730557	8.99592100279806
Scarus_iseri	Pseudolabrus_japonicus	1.91371888555076	-0.15067778730557	8.99592100279805
Scarus_taeniopterus	Pseudolabrus_japonicus	1.91371888555076	-0.15067778730557	8.99592100279806
Scarus_chameleon	Pseudolabrus_japonicus	1.91371888555076	-0.15067778730557	8.99592100279805
Scarus_festivus	Pseudolabrus_japonicus	1.91371888555076	-0.15067778730557	8.99592100279806
Scarus_quoyi	Pseudolabrus_japonicus	1.91371888555076	-0.15067778730557	8.99592100279806
Scarus_oviceps	Pseudolabrus_japonicus	1.91371888555076	-0.15067778730557	8.99592100279806
Scarus_globiceps	Pseudolabrus_japonicus	1.91371888555076	-0.15067778730557	8.99592100279805
Cephalopholis_argus	Pseudolabrus_japonicus	1.91371888555076	-0.15067778730557	8.99592100279805
Lachnolaimus_maximus	Choerodon_azurio	1.79747791650165	-0.159933421827056	8.31578864896024
Achoerodus_viridis	Choerodon_azurio	1.74253629488364	-0.160384954392805	7.95827840163903
Pseudodax_moluccanus	Choerodon_azurio	1.74253629488364	-0.160384954392805	7.95827840163903
Odax_acroptilus	Choerodon_azurio	1.64680265528975	-0.16051308268396	7.34505476088496
Siphonognathus_argyrophanes	Choerodon_azurio	1.64680265528975	-0.16051308268396	7.34505476088496
Haletta_semifasciata	Choerodon_azurio	1.64680265528975	-0.160513082683959	7.34505476088496
Neoodax_balteatus	Choerodon_azurio	1.64680265528975	-0.160513082683959	7.34505476088496
Odax_cyanomelas	Choerodon_azurio	1.64680265528975	-0.160513082683959	7.34505476088496
Odax_cyanoallix	Choerodon_azurio	1.64680265528975	-0.160513082683959	7.34505476088496
Odax_pullus	Choerodon_azurio	1.64680265528975	-0.16051308268396	7.34505476088496
Choerodon_fasciatus	Choerodon_azurio	1.52134424104281	-0.15914088516604	6.56033522107338
Choerodon_anchorago	Choerodon_azurio	1.52077575489048	-0.159130007052335	6.55682859388132
Choerodon_oligacanthus	Choerodon_azurio	1.52077575489048	-0.159130007052335	6.55682859388132
Choerodon_schoenleinii	Choerodon_azurio	1.52077575489048	-0.159130007052335	6.55682859388132
Xiphocheilus_typus	Choerodon_azurio	1.34185059006402	-0.15304701245773	5.47528760964371
Bodianus_rufus	Choerodon_azurio	1.71646364834597	-0.160507352716787	7.7900409570778
Clepticus_parrae	Choerodon_azurio	1.71646364834597	-0.160507352716787	7.7900409570778
Bodianus_scrofa	Choerodon_azurio	1.71646364834597	-0.160507352716787	7.7900409570778
Bodianus_mesothorax	Choerodon_azurio	1.71646364834597	-0.160507352716787	7.7900409570778
Semicossyphus_darwini	Choerodon_azurio	1.71646364834597	-0.160507352716787	7.7900409570778
Semicossyphus_pulcher	Choerodon_azurio	1.71646364834597	-0.160507352716787	7.7900409570778
Coreoperca_whiteheadi	Coreoperca_kawamebari	1.6177751095707	-0.107645771971263	6.67940164235679
Siniperca_roulei	Siniperca_scherzeri	2.18878857727976	0.173834740540085	7.66252483370134
Siniperca_fortis	Siniperca_scherzeri	2.18878857727976	0.173834740540085	7.66252483370134
Siniperca_undulata	Siniperca_scherzeri	2.18878857727976	0.173834740540085	7.66252483370134
Siniperca_chuatsi	Siniperca_scherzeri	2.18878857727976	0.173834740540085	7.66252483370134
Siniperca_knerii	Siniperca_scherzeri	2.18878857727976	0.173834740540085	7.66252483370134
Siniperca_obscura	Siniperca_scherzeri	2.18878857727976	0.173834740540085	7.66252483370134
Coreoperca_herzi	Siniperca_scherzeri	1.77661470232025	-0.109445124097833	7.65706248290521
Elassoma_evergladei	Lepomis_macrochirus	1.66444788010507	-0.154580479272521	7.39734869108238
Elassoma_boehlkei	Lepomis_macrochirus	1.66444788010507	-0.154580479272521	7.39734869108238
Elassoma_gilberti	Lepomis_macrochirus	1.66444788010507	-0.154580479272521	7.39734869108238
Elassoma_okefenokee	Lepomis_macrochirus	1.66444788010507	-0.154580479272521	7.39734869108238
Elassoma_zonatum	Lepomis_macrochirus	1.66444788010507	-0.154580479272521	7.39734869108238
Elassoma_alabamae	Lepomis_macrochirus	1.66444788010507	-0.154580479272521	7.39734869108238
Acantharchus_pomotis	Lepomis_macrochirus	1.56976174661758	-0.139183388867768	6.67140799675465
Ambloplites_ariommus	Lepomis_macrochirus	1.56976174661758	-0.139183388867768	6.67140799675465
Ambloplites_rupestris	Lepomis_macrochirus	1.56976174661758	-0.139183388867768	6.67140799675465
Ambloplites_cavifrons	Lepomis_macrochirus	1.56976174661758	-0.139183388867768	6.67140799675465
Ambloplites_constellatus	Lepomis_macrochirus	1.56976174661758	-0.139183388867768	6.67140799675465
Archoplites_interruptus	Lepomis_macrochirus	1.56976174661758	-0.139183388867768	6.67140799675465
Pomoxis_nigromaculatus	Lepomis_macrochirus	1.56976174661758	-0.139183388867768	6.67140799675465
Pomoxis_annularis	Lepomis_macrochirus	1.56976174661758	-0.139183388867768	6.67140799675465
Enneacanthus_chaetodon	Lepomis_macrochirus	1.56976174661758	-0.139183388867768	6.67140799675465
Enneacanthus_gloriosus	Lepomis_macrochirus	1.56976174661758	-0.139183388867768	6.67140799675465
Enneacanthus_obesus	Lepomis_macrochirus	1.56976174661758	-0.139183388867768	6.67140799675465
Centrarchus_macropterus	Lepomis_macrochirus	1.56976174661758	-0.139183388867768	6.67140799675465
Micropterus_dolomieu	Micropterus_salmoides	1.17240333525753	-0.193580988810982	4.85221353360664
Micropterus_punctulatus	Micropterus_salmoides	1.17240333525753	-0.193580988810982	4.85221353360664
Micropterus_coosae	Micropterus_salmoides	1.15854889419747	-0.192900221842257	4.77293347704338
Micropterus_floridanus	Micropterus_salmoides	1.11428944101662	-0.19038845248644	4.52143784772229
Micropterus_treculii	Micropterus_salmoides	1.14103482593656	-0.191969580510573	4.67309103136206
Micropterus_notius	Micropterus_salmoides	1.14103482593656	-0.191969580510573	4.67309103136206
Micropterus_cataractae	Micropterus_salmoides	1.15345333256003	-0.192637679847089	4.7438415687217
Lepomis_gulosus	Lepomis_macrochirus	1.31630185539697	-0.183846834715538	5.57383260094988
Lepomis_cyanellus	Lepomis_macrochirus	1.31630185539697	-0.183846834715538	5.57383260094988
Lepomis_symmetricus	Lepomis_macrochirus	1.31630185539697	-0.183846834715538	5.57383260094988
Lepomis_humilis	Lepomis_macrochirus	1.25686269857159	-0.159638264352986	5.06099614504972
Lepomis_gibbosus	Lepomis_macrochirus	1.29674255536412	-0.176296889485052	5.40403841904002
Lepomis_microlophus	Lepomis_macrochirus	1.29674255536412	-0.176296889485052	5.40403841904002
Lepomis_miniatus	Lepomis_macrochirus	1.29674255536412	-0.176296889485052	5.40403841904002
Lepomis_punctatus	Lepomis_macrochirus	1.29674255536412	-0.176296889485052	5.40403841904002
Lepomis_marginatus	Lepomis_macrochirus	1.29674255536412	-0.176296889485052	5.40403841904002
Lepomis_megalotis	Lepomis_macrochirus	1.29674255536412	-0.176296889485052	5.40403841904002
Lepomis_auritus	Lepomis_macrochirus	1.29674255536412	-0.176296889485052	5.40403841904002
Edelia_vittata	Coreoperca_kawamebari	1.76080711870109	-0.153190251151925	8.00090717783891
Nannoperca_australis	Coreoperca_kawamebari	1.76080711870109	-0.153190251151925	8.00090717783892
Nannoperca_obscura	Coreoperca_kawamebari	1.76080711870109	-0.153190251151925	8.00090717783891
Nannoperca_oxleyana	Coreoperca_kawamebari	1.76080711870109	-0.153190251151925	8.00090717783892
Nannoperca_variegata	Coreoperca_kawamebari	1.76080711870109	-0.153190251151925	8.00090717783891
Nannatherina_balstoni	Coreoperca_kawamebari	1.76080711870109	-0.153190251151925	8.00090717783891
Macquaria_australasica	Coreoperca_kawamebari	1.76080711870109	-0.153190251151925	8.00090717783891
Macquaria_ambigua	Coreoperca_kawamebari	1.76080711870109	-0.153190251151925	8.00090717783891
Bostockia_porosa	Coreoperca_kawamebari	1.76080711870109	-0.153190251151925	8.00090717783891
Percichthys_trucha	Coreoperca_kawamebari	1.76080711870109	-0.153190251151925	8.00090717783892
Maccullochella_macquariensis	Coreoperca_kawamebari	1.76080711870109	-0.153190251151925	8.00090717783892
Maccullochella_ikei	Coreoperca_kawamebari	1.76080711870109	-0.153190251151925	8.00090717783892
Maccullochella_peelii_peelii	Coreoperca_kawamebari	1.76080711870109	-0.153190251151925	8.00090717783892
Gadopsis_bispinosus	Coreoperca_kawamebari	1.76080711870109	-0.153190251151925	8.00090717783891
Gadopsis_marmoratus	Coreoperca_kawamebari	1.76080711870109	-0.153190251151925	8.00090717783891
Macquaria_colonorum	Coreoperca_kawamebari	1.76080711870109	-0.153190251151925	8.00090717783891
Enoplosus_armatus	Nemadactylus_bergi	1.79166370026768	-0.14895271803985	8.15740685692847
Centrogenys_vaigiensis	Nemadactylus_bergi	1.82297305253863	-0.104033471578266	7.89450286652689
Cheilodactylus_rubrolabiatus	Nemadactylus_bergi	1.91145105223231	0.0415066863229794	7.13873529652598
Goniistius_quadricornis	Nemadactylus_bergi	1.91145105223231	0.0415066863229794	7.13873529652598
Goniistius_zonatus	Nemadactylus_bergi	1.91145105223231	0.0415066863229794	7.13873529652598
Goniistius_fuscus	Nemadactylus_bergi	1.93206548837253	0.0801420159356085	6.95914602086707
Goniistius_spectabilis	Nemadactylus_bergi	1.94005306065641	0.0956749444975371	6.88912080438157
Chirodactylus_jessicalenorum	Nemadactylus_bergi	1.94005306065641	0.0956749444975371	6.88912080438157
Chirodactylus_brachydactylus	Nemadactylus_bergi	1.94005306065641	0.0956749444975376	6.88912080438157
Chirodactylus_grandis	Nemadactylus_bergi	1.94005306065641	0.0956749444975371	6.88912080438157
Dactylophora_nigricans	Nemadactylus_bergi	1.94255169905857	0.100601466996127	6.86716242098464
Cheilodactylus_variegatus	Nemadactylus_bergi	1.94255169905857	0.100601466996127	6.86716242098464
Nemadactylus_douglasii	Nemadactylus_bergi	1.95867539468051	0.133199127899024	6.72482070941718
Nemadactylus_valenciennesi	Nemadactylus_bergi	1.95867539468051	0.133199127899024	6.72482070941718
Nemadactylus_monodactylus	Nemadactylus_bergi	1.96638341278681	0.149297124539518	6.65635827652694
Nemadactylus_macropterus	Nemadactylus_bergi	1.96823870212665	0.153223618554182	6.63983745307636
Nemadactylus_gayi	Nemadactylus_bergi	1.96873552661821	0.154278553047563	6.63541053737478
Cheilodactylus_nigripes	Nemadactylus_bergi	1.94484454839886	0.105151129478582	6.8469895952837
Goniistius_ephippium	Nemadactylus_bergi	1.93433953142816	0.084531107655019	6.93923606702201
Goniistius_zebra	Nemadactylus_bergi	1.91198508806407	0.0424822226794839	7.1341024035041
Goniistius_plessisi	Nemadactylus_bergi	1.91198508806407	0.0424822226794836	7.1341024035041
Goniistius_vittatus	Nemadactylus_bergi	1.91198508806407	0.0424822226794836	7.1341024035041
Goniistius_gibbosus	Nemadactylus_bergi	1.91198508806407	0.0424822226794839	7.1341024035041
Goniistius_vestitus	Nemadactylus_bergi	1.91198508806407	0.0424822226794836	7.1341024035041
Cheilodactylus_fasciatus	Nemadactylus_bergi	1.8478382845918	-0.0661005420221134	7.68421415807137
Cheilodactylus_pixi	Nemadactylus_bergi	1.8478382845918	-0.0661005420221134	7.68421415807137
Aplodactylus_etheridgii	Nemadactylus_bergi	1.84236231273573	-0.0746365990600876	7.73064950337821
Crinodus_lophodon	Nemadactylus_bergi	1.84236231273573	-0.0746365990600878	7.7306495033782
Aplodactylus_arctidens	Nemadactylus_bergi	1.84236231273573	-0.0746365990600876	7.73064950337821
Aplodactylus_punctatus	Nemadactylus_bergi	1.84236231273573	-0.0746365990600876	7.73064950337821
Aplodactylus_westralis	Nemadactylus_bergi	1.84236231273573	-0.0746365990600876	7.73064950337821
Threpterius_maculosus	Nemadactylus_bergi	1.84236231273573	-0.0746365990600876	7.73064950337821
Chironemus_delfini	Nemadactylus_bergi	1.84236231273573	-0.0746365990600878	7.7306495033782
Chironemus_georgianus	Nemadactylus_bergi	1.84236231273573	-0.0746365990600876	7.73064950337821
Chironemus_microlepis	Nemadactylus_bergi	1.84236231273573	-0.0746365990600878	7.7306495033782
Chironemus_bicornis	Nemadactylus_bergi	1.84236231273573	-0.0746365990600876	7.73064950337821
Chironemus_marmoratus	Nemadactylus_bergi	1.84236231273573	-0.0746365990600878	7.7306495033782
Paracirrhites_forsteri	Nemadactylus_bergi	1.80135573187153	-0.135368481627802	8.07622931819991
Amblycirrhitus_bimacula	Nemadactylus_bergi	1.80135573187153	-0.135368481627802	8.07622931819992
Amblycirrhitus_pinos	Nemadactylus_bergi	1.80135573187153	-0.135368481627802	8.07622931819991
Cirrhitus_rivulatus	Nemadactylus_bergi	1.80135573187153	-0.135368481627802	8.07622931819991
Cirrhitops_mascarenensis	Nemadactylus_bergi	1.80135573187153	-0.135368481627802	8.07622931819992
Cirrhitops_fasciatus	Nemadactylus_bergi	1.80135573187153	-0.135368481627802	8.07622931819991
Cirrhitus_pinnulatus	Nemadactylus_bergi	1.80135573187153	-0.135368481627802	8.07622931819991
Paracirrhites_arcatus	Nemadactylus_bergi	1.80135573187153	-0.135368481627802	8.07622931819991
Notocirrhitus_splendens	Nemadactylus_bergi	1.80135573187153	-0.135368481627802	8.07622931819991
Pholidichthys_leucotaenia	Acanthopagrus_schlegelii	2.05962509182301	-0.163369951712659	10.1893013186371
Glaucosoma_buergeri	Acanthopagrus_schlegelii	2.05962509182301	-0.163369951712658	10.1893013186371
Glaucosoma_scapulare	Acanthopagrus_schlegelii	2.05962509182301	-0.163369951712658	10.1893013186371
Glaucosoma_magnificum	Acanthopagrus_schlegelii	2.05962509182301	-0.163369951712658	10.1893013186371
Glaucosoma_hebraicum	Acanthopagrus_schlegelii	2.05962509182301	-0.163369951712658	10.1893013186371
Pempheris_oualensis	Acanthopagrus_schlegelii	2.05962509182301	-0.163369951712659	10.1893013186371
Parapriacanthus_ransonneti	Acanthopagrus_schlegelii	2.05962509182301	-0.163369951712659	10.1893013186371
Parapriacanthus_elongatus	Acanthopagrus_schlegelii	2.05962509182301	-0.163369951712658	10.1893013186371
Pempheris_schwenkii	Acanthopagrus_schlegelii	2.05962509182301	-0.163369951712658	10.1893013186371
Pempheris_vanicolensis	Acanthopagrus_schlegelii	2.05962509182301	-0.163369951712658	10.1893013186371
Decodon_melasma	Acanthopagrus_schlegelii	2.07632770208575	-0.153712775716509	10.1827188914883
Dicentrarchus_punctatus	Acanthopagrus_schlegelii	2.07632770208575	-0.153712775716509	10.1827188914883
Dicentrarchus_labrax	Acanthopagrus_schlegelii	2.07632770208575	-0.153712775716509	10.1827188914883
Morone_mississippiensis	Acanthopagrus_schlegelii	2.0763276710769	-0.153713438420392	10.18272742293
Morone_americana	Acanthopagrus_schlegelii	2.07632770208575	-0.153712775716509	10.1827188914883
Morone_saxatilis	Acanthopagrus_schlegelii	2.07632770208575	-0.153712775716509	10.1827188914883
Morone_chrysops	Acanthopagrus_schlegelii	2.07632770208575	-0.153712775716509	10.1827188914883
Schuettea_scalaripinnis	Branchiostegus_japonicus	1.80687854168603	-0.130441338445288	8.06042052837603
Hoplolatilus_purpureus	Branchiostegus_japonicus	1.58801370290738	-0.164682298468745	7.01828443735639
Branchiostegus_auratus	Branchiostegus_japonicus	1.64158606396082	-0.0512664400460483	6.35504384776978
Branchiostegus_argentatus	Branchiostegus_japonicus	1.66480721196171	0.00533425860829562	6.06351884074204
Branchiostegus_wardi	Branchiostegus_japonicus	1.66480721196171	0.00533425860829562	6.06351884074204
Branchiostegus_albus	Branchiostegus_japonicus	1.66480721196171	0.00533425860829539	6.06351884074204
Branchiostegus_semifasciatus	Branchiostegus_japonicus	1.61668657985193	-0.106668661444604	6.66462382059667
Caulolatilus_microps	Branchiostegus_japonicus	1.61668657985193	-0.106668661444604	6.66462382059667
Lopholatilus_chamaeleonticeps	Branchiostegus_japonicus	1.61668657985193	-0.106668661444604	6.66462382059667
Caulolatilus_affinis	Branchiostegus_japonicus	1.57808576795329	-0.183494175557502	7.14020675414222
Caulolatilus_princeps	Branchiostegus_japonicus	1.57808576795329	-0.183494175557502	7.14020675414222
Emmelichthys_nitidus_nitidus	Diagramma_pictum	1.55273991018388	-0.199574828623022	7.14127451518702
Erythrocles_monodi	Diagramma_pictum	1.55273991018388	-0.199574828623022	7.14127451518702
Erythrocles_schlegelii	Diagramma_pictum	1.55273991018388	-0.199574828623022	7.14127451518702
Inermia_vittata	Diagramma_pictum	1.45699792597606	-0.202608161069743	6.57073061639229
Plectorhinchus_mediterraneus	Diagramma_pictum	1.37170175185279	-0.200771210264801	6.03799621833598
Plectorhinchus_chaetodonoides	Plectorhinchus_cinctus	1.20394875161707	-0.198023998789123	5.05677737540826
Diagramma_labiosum	Diagramma_pictum	1.03282295941513	-0.219301628890821	4.2931699837598
Plectorhinchus_lineatus	Diagramma_pictum	1.09829681620208	-0.216687026944405	4.62080506813117
Plectorhinchus_diagrammus	Diagramma_pictum	1.09829681620208	-0.216687026944406	4.62080506813117
Plectorhinchus_chrysotaenia	Diagramma_pictum	1.27387804171029	-0.207107952466365	5.5210911935056
Brachydeuterus_auritus	Diagramma_pictum	1.46886539482591	-0.193902044549263	6.56148343579492
Microlepidotus_inornatus	Diagramma_pictum	1.46886539482591	-0.193902044549263	6.56148343579492
Orthopristis_chrysoptera	Diagramma_pictum	1.46886539482591	-0.193902044549263	6.56148343579492
Anisotremus_interruptus	Diagramma_pictum	1.46886539482591	-0.193902044549263	6.56148343579492
Anisotremus_surinamensis	Diagramma_pictum	1.46886539482591	-0.193902044549263	6.56148343579492
Anisotremus_davidsonii	Diagramma_pictum	1.46886539482591	-0.193902044549263	6.56148343579492
Anisotremus_caesius	Diagramma_pictum	1.46886539482591	-0.193902044549263	6.56148343579492
Anisotremus_taeniatus	Diagramma_pictum	1.46886539482591	-0.193902044549263	6.56148343579492
Anisotremus_virginicus	Diagramma_pictum	1.46886539482591	-0.193902044549263	6.56148343579492
Anisotremus_scapularis	Diagramma_pictum	1.46886539482591	-0.193902044549263	6.56148343579492
Anisotremus_dovii	Diagramma_pictum	1.46886539482591	-0.193902044549263	6.56148343579492
Anisotremus_pacifici	Diagramma_pictum	1.46886539482591	-0.193902044549263	6.56148343579492
Genyatremus_luteus	Diagramma_pictum	1.46886539482591	-0.193902044549263	6.56148343579492
Anisotremus_moricandi	Diagramma_pictum	1.46886539482591	-0.193902044549263	6.56148343579492
Haemulon_squamipinna	Diagramma_pictum	1.46886539482591	-0.193902044549263	6.56148343579492
Haemulon_aurolineatum	Diagramma_pictum	1.46886436588226	-0.193902184904503	6.56147844961113
Haemulon_striatum	Diagramma_pictum	1.46886539482591	-0.193902044549263	6.56148343579492
Haemulon_boschmae	Diagramma_pictum	1.46886539482591	-0.193902044549263	6.56148343579492
Haemulon_maculicauda	Diagramma_pictum	1.46886539482591	-0.193902044549263	6.56148343579492
Haemulon_flaviguttatum	Diagramma_pictum	1.46886539482591	-0.193902044549263	6.56148343579492
Haemulon_steindachneri	Diagramma_pictum	1.46886539482591	-0.193902044549263	6.56148343579492
Haemulon_sexfasciatum	Diagramma_pictum	1.46886539482591	-0.193902044549263	6.56148343579492
Haemulon_scudderii	Diagramma_pictum	1.46886539482591	-0.193902044549263	6.56148343579492
Haemulon_melanurum	Diagramma_pictum	1.46886539482591	-0.193902044549263	6.56148343579492
Haemulon_album	Diagramma_pictum	1.46886539482591	-0.193902044549263	6.56148343579492
Haemulon_plumierii	Diagramma_pictum	1.46886539482591	-0.193902044549263	6.56148343579492
Haemulon_bonariense	Diagramma_pictum	1.46886539482591	-0.193902044549263	6.56148343579492
Haemulon_parra	Diagramma_pictum	1.46886539482591	-0.193902044549263	6.56148343579492
Haemulon_carbonarium	Diagramma_pictum	1.46886539482591	-0.193902044549263	6.56148343579492
Haemulon_macrostomum	Diagramma_pictum	1.46886539482591	-0.193902044549263	6.56148343579492
Haemulon_flavolineatum	Diagramma_pictum	1.46886539482591	-0.193902044549263	6.56148343579492
Haemulon_sciurus	Diagramma_pictum	1.46886539482591	-0.193902044549263	6.56148343579492
Xenistius_californiensis	Diagramma_pictum	1.46886539482591	-0.193902044549263	6.56148343579492
Haemulon_chrysargyreum	Diagramma_pictum	1.46886539482591	-0.193902044549263	6.56148343579492
Pomadasys_incisus	Diagramma_pictum	1.46886539482591	-0.193902044549263	6.56148343579492
Pomadasys_hasta	Diagramma_pictum	1.46886539482591	-0.193902044549263	6.56148343579492
Pomadasys_maculatus	Diagramma_pictum	1.46886539482591	-0.193902044549263	6.56148343579492
Pomadasys_kaakan	Diagramma_pictum	1.46886539482591	-0.193902044549263	6.56148343579492
Pomadasys_perotaei	Diagramma_pictum	1.46886539482591	-0.193902044549263	6.56148343579492
Pomadasys_olivaceus	Diagramma_pictum	1.46886539482591	-0.193902044549263	6.56148343579492
Plectorhinchus_macrolepis	Diagramma_pictum	1.46982329577086	-0.193831885881769	6.56669360336148
Hapalogenys_mucronatus	Hapalogenys_nigripinnis	1.58169529463891	-0.0950892587098102	6.36553373745762
Symphorichthys_spilurus	Pterocaesio_digramma	1.53632598959088	-0.149994407386166	6.56812611749095
Symphorus_nematophorus	Pterocaesio_digramma	1.53632598959088	-0.149994407386166	6.56812611749096
Lutjanus_colorado	Pterocaesio_digramma	1.53446044336646	-0.126286500092204	6.35194058426153
Lutjanus_fulviflamma	Pterocaesio_digramma	1.53446044336646	-0.126286500092204	6.35194058426153
Lutjanus_monostigma	Pterocaesio_digramma	1.53446044336646	-0.126286500092204	6.35194058426153
Lutjanus_carponotatus	Pterocaesio_digramma	1.53446044336646	-0.126286500092204	6.35194058426153
Lutjanus_russellii	Pterocaesio_digramma	1.53446044336646	-0.126286500092204	6.35194058426153
Lutjanus_lutjanus	Pterocaesio_digramma	1.53446044336646	-0.126286500092204	6.35194058426153
Lutjanus_ophuysenii	Pterocaesio_digramma	1.53446044336646	-0.126286500092204	6.35194058426153
Lutjanus_vitta	Pterocaesio_digramma	1.53446044336646	-0.126286500092204	6.35194058426153
Lutjanus_decussatus	Pterocaesio_digramma	1.53446044336646	-0.126286500092204	6.35194058426153
Lutjanus_fulvus	Pterocaesio_digramma	1.53446044336646	-0.126286500092204	6.35194058426153
Lutjanus_rivulatus	Pterocaesio_digramma	1.53446044336646	-0.126286500092204	6.35194058426153
Lutjanus_stellatus	Pterocaesio_digramma	1.53446044336646	-0.126286500092204	6.35194058426153
Lutjanus_quinquelineatus	Pterocaesio_digramma	1.53446044336646	-0.126286500092204	6.35194058426153
Lutjanus_kasmira	Pterocaesio_digramma	1.53446044336646	-0.126286500092204	6.35194058426153
Lutjanus_bengalensis	Pterocaesio_digramma	1.53446044336646	-0.126286500092204	6.35194058426153
Lutjanus_argentiventris	Pterocaesio_digramma	1.53446044336646	-0.126286500092204	6.35194058426153
Lutjanus_griseus	Pterocaesio_digramma	1.53446044336646	-0.126286500092204	6.35194058426153
Lutjanus_apodus	Pterocaesio_digramma	1.53446044336646	-0.126286500092204	6.35194058426153
Lutjanus_jocu	Pterocaesio_digramma	1.53446044336646	-0.126286500092204	6.35194058426153
Rhomboplites_aurorubens	Pterocaesio_digramma	1.53446044336646	-0.126286500092204	6.35194058426153
Lutjanus_cyanopterus	Pterocaesio_digramma	1.53446044336646	-0.126286500092204	6.35194058426153
Ocyurus_chrysurus	Pterocaesio_digramma	1.53446044336646	-0.126286500092204	6.35194058426153
Lutjanus_analis	Pterocaesio_digramma	1.53446044336646	-0.126286500092204	6.35194058426153
Lutjanus_mahogoni	Pterocaesio_digramma	1.53446044336646	-0.126286500092204	6.35194058426153
Lutjanus_synagris	Pterocaesio_digramma	1.53446044336646	-0.126286500092204	6.35194058426153
Lutjanus_peru	Pterocaesio_digramma	1.53446044336646	-0.126286500092204	6.35194058426153
Lutjanus_campechanus	Pterocaesio_digramma	1.53446044336646	-0.126286500092204	6.35194058426153
Lutjanus_vivanus	Pterocaesio_digramma	1.53446044336646	-0.126286500092204	6.35194058426153
Etelis_oculatus	Pterocaesio_digramma	1.53446044336646	-0.126286500092204	6.35194058426153
Lutjanus_buccanella	Pterocaesio_digramma	1.53446044336646	-0.126286500092204	6.35194058426153
Lutjanus_novemfasciatus	Pterocaesio_digramma	1.53446044336646	-0.126286500092204	6.35194058426153
Lutjanus_argentimaculatus	Pterocaesio_digramma	1.53446044336646	-0.126286500092204	6.35194058426153
Lutjanus_dentatus	Pterocaesio_digramma	1.53446044336646	-0.126286500092204	6.35194058426153
Lutjanus_malabaricus	Pterocaesio_digramma	1.53446044336646	-0.126286500092204	6.35194058426153
Lutjanus_adetii	Pterocaesio_digramma	1.53446044336646	-0.126286500092204	6.35194058426153
Lutjanus_sebae	Pterocaesio_digramma	1.53446044336646	-0.126286500092204	6.35194058426153
Pinjalo_pinjalo	Pterocaesio_digramma	1.53446044336646	-0.126286500092204	6.35194058426153
Lutjanus_erythropterus	Pterocaesio_digramma	1.53446044336646	-0.126286500092204	6.35194058426153
Lutjanus_sanguineus	Pterocaesio_digramma	1.53446044336646	-0.126286500092204	6.35194058426153
Gymnocaesio_gymnoptera	Pterocaesio_digramma	1.53446044336646	-0.126286500092204	6.35194058426153
Caesio_lunaris	Pterocaesio_digramma	1.53446044336646	-0.126286500092204	6.35194058426153
Lutjanus_bohar	Pterocaesio_digramma	1.53446044336646	-0.126286500092204	6.35194058426153
Lutjanus_gibbus	Pterocaesio_digramma	1.53446044336646	-0.126286500092204	6.35194058426153
Macolor_niger	Pterocaesio_digramma	1.53446044336646	-0.126286500092204	6.35194058426153
Caesio_cuning	Pterocaesio_digramma	1.53446044336646	-0.126286500092204	6.35194058426153
Pterocaesio_marri	Pterocaesio_digramma	1.53446044336646	-0.126286500092204	6.35194058426153
Dipterygonotus_balteatus	Pterocaesio_digramma	1.53446044336646	-0.126286500092204	6.35194058426153
Pterocaesio_pisang	Pterocaesio_digramma	1.53446044336646	-0.126286500092204	6.35194058426153
Caesio_caerulaurea	Pterocaesio_digramma	1.53446044336646	-0.126286500092204	6.35194058426153
Aprion_virescens	Pterocaesio_digramma	1.5356213396912	-0.141192489157207	6.48639886950677
Aphareus_furca	Pterocaesio_digramma	1.5356213396912	-0.141192489157207	6.48639886950677
Apsilus_fuscus	Pterocaesio_digramma	1.53850472530981	-0.176110310005916	6.82144299010044
Gnathodentex_aureolineatus	Lethrinus_haematopterus	1.46139976945134	-0.226509317605504	6.83265909073377
Monotaxis_grandoculis	Lethrinus_haematopterus	1.46139976945134	-0.226509317605504	6.83265909073377
Gymnocranius_grandoculis	Lethrinus_haematopterus	1.46139976945134	-0.226509317605504	6.83265909073377
Gymnocranius_griseus	Lethrinus_haematopterus	1.46139976945134	-0.226509317605504	6.83265909073377
Gymnocranius_elongatus	Lethrinus_haematopterus	1.46139976945134	-0.226509317605504	6.83265909073377
Wattsia_mossambica	Lethrinus_haematopterus	1.46139976945134	-0.226509317605504	6.83265909073377
Lethrinus_genivittatus	Lethrinus_haematopterus	1.20228195314738	-0.230796507973655	5.30528312915215
Lethrinus_miniatus	Lethrinus_haematopterus	1.20228195314738	-0.230796507973655	5.30528312915215
Lethrinus_erythropterus	Lethrinus_haematopterus	1.20228195314738	-0.230796507973655	5.30528312915215
Lethrinus_semicinctus	Lethrinus_haematopterus	1.20228195314738	-0.230796507973655	5.30528312915215
Lethrinus_rubrioperculatus	Lethrinus_haematopterus	1.20228195314738	-0.230796507973655	5.30528312915215
Lethrinus_reticulatus	Lethrinus_haematopterus	1.20228195314738	-0.230796507973655	5.30528312915215
Lethrinus_microdon	Lethrinus_haematopterus	1.20228195314738	-0.230796507973655	5.30528312915215
Lethrinus_olivaceus	Lethrinus_haematopterus	1.20228195314738	-0.230796507973655	5.30528312915215
Lethrinus_erythracanthus	Lethrinus_haematopterus	1.20228195314738	-0.230796507973655	5.30528312915215
Lethrinus_ornatus	Lethrinus_nebulosus	0.848126811307873	-0.310185436505398	3.95143606909618
Lethrinus_lentjan	Lethrinus_nebulosus	0.848126811307873	-0.310185436505398	3.95143606909618
Lethrinus_laticaudis	Lethrinus_nebulosus	0.861798679635092	-0.31218252076196	4.03955544620778
Lethrinus_obsoletus	Lethrinus_nebulosus	0.861798679635092	-0.31218252076196	4.03955544620778
Lethrinus_harak	Lethrinus_nebulosus	0.872451528578551	-0.313674978776935	4.10847574903819
Lethrinus_atlanticus	Lethrinus_haematopterus	1.26257784954168	-0.230490857655351	5.65262859598857
Lethrinus_xanthochilus	Lethrinus_haematopterus	1.26257784954168	-0.230490857655351	5.65262859598857
Lethrinus_atkinsoni	Lethrinus_haematopterus	1.26257784954168	-0.230490857655351	5.65262859598857
Lethrinus_borbonicus	Lethrinus_haematopterus	1.26257784954168	-0.230490857655351	5.65262859598857
Pristipomoides_aquilonaris	Collichthys_niveatus	1.86112422501207	-0.108760355571716	8.18499517175555
Stellifer_illecebrosus	Collichthys_niveatus	2.01650932120518	-0.00344326833271535	8.13076816981023
Stellifer_lanceolatus	Collichthys_niveatus	2.01650932120518	-0.00344326833271535	8.13076816981023
Stellifer_microps	Collichthys_niveatus	2.01650932120518	-0.00344326833271535	8.13076816981023
Stellifer_naso	Collichthys_niveatus	2.01650932120518	-0.00344326833271535	8.13076816981023
Stellifer_stellifer	Collichthys_niveatus	2.01650932120518	-0.00344326833271535	8.13076816981023
Stellifer_rastrifer	Collichthys_niveatus	2.01650932120518	-0.00344326833271535	8.13076816981023
Bairdiella_armata	Collichthys_niveatus	2.01650932120518	-0.00344326833271535	8.13076816981023
Bairdiella_ronchus	Collichthys_niveatus	2.01650932120518	-0.00344326833271535	8.13076816981023
Bairdiella_chrysoura	Collichthys_niveatus	2.01650932120518	-0.00344326833271535	8.13076816981023
Argyrosomus_regius	Collichthys_niveatus	2.01650932120518	-0.00344326833271535	8.13076816981023
Umbrina_cirrosa	Collichthys_niveatus	2.01650932120518	-0.00344326833271535	8.13076816981023
Sciaenops_ocellatus	Cynoscion_striatus	2.2963361011505	0.151344656102372	8.43751433087985
Menticirrhus_undulatus	Micropogonias_undulatus	2.24249176440504	0.152976983440698	8.11878813995015
Menticirrhus_littoralis	Micropogonias_undulatus	2.24249176440505	0.152976983440699	8.11878813995015
Menticirrhus_americanus	Micropogonias_undulatus	2.24249176440504	0.152976983440698	8.11878813995015
Micropogonias_furnieri	Micropogonias_undulatus	2.11616411297839	0.201249402617614	7.08364920544768
Umbrina_canariensis	Cynoscion_striatus	2.26272158869139	0.156867630929512	8.20187572087189
Larimus_fasciatus	Cynoscion_striatus	2.27338179286053	0.173665024208445	8.12954560357406
Atractoscion_nobilis	Cynoscion_striatus	2.32769506455315	0.264673582112608	7.7560573726489
Cynoscion_guatucupa	Cynoscion_striatus	2.31190048151781	0.237221920967698	7.86557586281588
Totoaba_macdonaldi	Cynoscion_striatus	2.29818416997599	0.214055993803261	7.9600635181601
Aplodinotus_grunniens	Cynoscion_striatus	2.29705581116939	0.212177216265479	7.96781169956017
Leiostomus_xanthurus	Cynoscion_striatus	2.27414560425004	0.174881237797546	8.1243515454599
Collichthys_lucidus	Collichthys_niveatus	2.91981442675334	0.528366544680182	9.05318075933072
Atractoscion_aequidens	Protonibea_diacanthus	2.30302616182357	0.155888476112011	8.43861112136712
Cynoscion_nebulosus	Protonibea_diacanthus	2.30302616182357	0.155888476112011	8.43861112136712
Cynoscion_nothus	Protonibea_diacanthus	2.30302616182357	0.155888476112011	8.43861112136712
Cynoscion_reticulatus	Protonibea_diacanthus	2.30302616182357	0.155888476112011	8.43861112136712
Cynoscion_othonopterus	Protonibea_diacanthus	2.30302616182357	0.155888476112011	8.43861112136712
Cynoscion_jamaicensis	Protonibea_diacanthus	2.30302616182357	0.155888476112011	8.43861112136712
Macrodon_ancylodon	Protonibea_diacanthus	2.30302616182357	0.155888476112011	8.43861112136712
Macrodon_mordax	Protonibea_diacanthus	2.30302616182357	0.155888476112011	8.43861112136712
Cynoscion_regalis	Protonibea_diacanthus	2.30302616182357	0.155888476112011	8.43861112136712
Cynoscion_arenarius	Protonibea_diacanthus	2.30302616182357	0.155888476112011	8.43861112136712
Cynoscion_acoupa	Protonibea_diacanthus	2.30302616182357	0.155888476112011	8.43861112136712
Cynoscion_albus	Protonibea_diacanthus	2.30302616182357	0.155888476112011	8.43861112136712
Cynoscion_xanthulus	Protonibea_diacanthus	2.30302616182357	0.155888476112011	8.43861112136712
Cynoscion_parvipinnis	Protonibea_diacanthus	2.30302616182357	0.155888476112011	8.43861112136712
Cynoscion_microlepidotus	Protonibea_diacanthus	2.30302616182357	0.155888476112011	8.43861112136712
Cynoscion_squamipinnis	Protonibea_diacanthus	2.30302616182357	0.155888476112011	8.43861112136712
Cynoscion_praedatorius	Protonibea_diacanthus	2.30302616182357	0.155888476112011	8.43861112136712
Cynoscion_phoxocephalus	Protonibea_diacanthus	2.30302616182357	0.155888476112011	8.43861112136712
Cynoscion_leiarchus	Protonibea_diacanthus	2.30302616182357	0.155888476112011	8.43861112136712
Cynoscion_analis	Protonibea_diacanthus	2.30302616182357	0.155888476112011	8.43861112136712
Isopisthus_remifer	Protonibea_diacanthus	2.30302616182357	0.155888476112011	8.43861112136712
Cynoscion_virescens	Protonibea_diacanthus	2.30302616182357	0.155888476112011	8.43861112136712
Lonchurus_lanceolatus	Pennahia_argentata	2.22683746668239	0.128333081610816	8.22819706883033
Otolithoides_biauritus	Pennahia_argentata	2.22837239875261	0.136449002580103	8.17101279632041
Roncador_stearnsii	Pennahia_argentata	2.22218670428976	0.104353767993992	8.40141416473907
Umbrina_roncador	Pennahia_argentata	2.22218670428976	0.104353767993992	8.40141416473907
Cheilotrema_saturnum	Pennahia_argentata	2.22218670428976	0.104353767993992	8.40141416473907
Pseudotolithus_typus	Collichthys_niveatus	2.07774845444309	0.0406370087813852	8.10263181963845
Pseudotolithus_senegalensis	Collichthys_niveatus	2.07774845444309	0.0406370087813852	8.10263181963845
Johnius_belangerii	Collichthys_niveatus	2.07774845444309	0.0406370087813852	8.10263181963845
Pseudotolithus_elongatus	Collichthys_niveatus	2.07774845444309	0.0406370087813852	8.10263181963845
Johnius_borneensis	Collichthys_niveatus	2.07774845444309	0.0406370087813852	8.10263181963845
Johnius_dussumieri	Collichthys_niveatus	2.07774845444309	0.0406370087813852	8.10263181963845
Nibea_coibor	Collichthys_niveatus	2.07774845444309	0.0406370087813852	8.10263181963845
Nibea_albiflora	Collichthys_niveatus	2.07774845444309	0.0406370087813852	8.10263181963845
Pseudotolithus_senegallus	Collichthys_niveatus	2.07774845444309	0.0406370087813852	8.10263181963845
Otolithes_ruber	Collichthys_niveatus	2.07774938907703	0.0406379837151667	8.1026288202034
Otolithes_cuvieri	Collichthys_niveatus	2.07774845444309	0.0406370087813852	8.10263181963845
Seriphus_politus	Collichthys_niveatus	2.03244694493786	0.00788280418901177	8.12381324062998
Nebris_microps	Collichthys_niveatus	1.99080509076099	-0.0214982425034796	8.14143998454051
Nebris_occidentalis	Collichthys_niveatus	1.99080509076099	-0.0214982425034796	8.14143998454051
Cilus_gilberti	Collichthys_niveatus	1.93239874462854	-0.0615749142049229	8.16318470985201
Datnioides_polota	Collichthys_niveatus	1.76158820863877	-0.17165017925163	8.20670137551632
Chaetodipterus_faber	Collichthys_niveatus	1.76158820863877	-0.17165017925163	8.20670137551632
Platax_orbicularis	Collichthys_niveatus	1.76158820863877	-0.17165017925163	8.20670137551632
Platax_boersii	Collichthys_niveatus	1.76158820863877	-0.17165017925163	8.20670137551632
Platax_teira	Collichthys_niveatus	1.76158820863877	-0.17165017925163	8.20670137551632
Drepane_africana	Collichthys_niveatus	1.76158820863877	-0.17165017925163	8.20670137551632
Drepane_punctata	Collichthys_niveatus	1.76158820863877	-0.17165017925163	8.20670137551632
Callanthias_ruber	Acanthopagrus_schlegelii	1.8237773759068	-0.183908815117418	8.77062222505237
Parascolopsis_eriomma	Nemipterus_virgatus	2.08023657899447	0.0151001694349042	8.34672032205193
Nemipterus_hexodon	Nemipterus_virgatus	2.15428333488353	0.158635306638022	7.58726063302365
Nemipterus_bathybius	Nemipterus_virgatus	2.15428333488353	0.158635306638022	7.58726063302365
Nemipterus_balinensis	Nemipterus_virgatus	2.11840924200769	0.0856364598356714	7.95739647700387
Nemipterus_marginatus	Nemipterus_virgatus	2.11840924200769	0.0856364598356714	7.95739647700387
Pentapodus_caninus	Nemipterus_virgatus	2.10160549092266	0.0537471102558176	8.12928398824852
Pentapodus_setosus	Nemipterus_virgatus	2.08990599409975	0.0323339466809531	8.24847921844446
Pentapodus_bifasciatus	Nemipterus_virgatus	2.08990599409975	0.0323339466809531	8.24847921844446
Scolopsis_affinis	Nemipterus_virgatus	2.08003866814763	0.0147516891758701	8.34872865793326
Scolopsis_taenioptera	Nemipterus_virgatus	2.08003866814763	0.0147516891758701	8.34872865793326
Scolopsis_vosmeri	Nemipterus_virgatus	2.08003866814763	0.0147516891758701	8.34872865793326
Scolopsis_ciliata	Nemipterus_virgatus	2.08003866814763	0.0147516891758701	8.34872865793326
Nemipterus_furcosus	Nemipterus_virgatus	2.00748678796308	-0.10264191124507	9.07956232090386
Dentex_abei	Argyrops_bleekeri	2.2326399598336	0.0942640540861142	8.54976184303193
Evynnis_tumifrons	Argyrops_bleekeri	2.2326399598336	0.0942640540861139	8.54976184303192
Dentex_angolensis	Argyrops_bleekeri	2.2326399598336	0.0942640540861142	8.54976184303193
Dentex_maroccanus	Argyrops_bleekeri	2.2326399598336	0.0942640540861139	8.54976184303192
Dentex_macrophthalmus	Argyrops_bleekeri	2.2326399598336	0.0942640540861139	8.54976184303192
Pterogymnus_laniarius	Argyrops_bleekeri	2.25182856869566	0.127501730723684	8.37860116045952
Chrysoblephus_cristiceps	Argyrops_bleekeri	2.25182856869566	0.127501730723684	8.37860116045952
Argyrozona_argyrozona	Argyrops_bleekeri	2.25182856869566	0.127501730723684	8.37860116045952
Cymatoceps_nasutus	Argyrops_bleekeri	2.25182856869566	0.127501730723684	8.37860116045952
Petrus_rupestris	Argyrops_bleekeri	2.25182856869566	0.127501730723684	8.37860116045952
Polysteganus_praeorbitalis	Argyrops_bleekeri	2.25182856869566	0.127501730723684	8.37860116045952
Pagrus_auriga	Pagrus_pagrus	2.29407013315842	0.1688736625366	8.28320860495612
Pagrus_caeruleostictus	Pagrus_pagrus	2.29407013315842	0.1688736625366	8.28320860495612
Pagellus_bellottii	Pagrus_pagrus	2.28614150418317	0.181834733659755	8.13725555524595
Pagellus_erythrinus	Pagrus_pagrus	2.28614150418317	0.181834733659755	8.13725555524595
Dentex_dentex	Argyrops_bleekeri	2.31532836368411	0.181725529130168	8.30114640676232
Dentex_gibbosus	Argyrops_bleekeri	2.31532836368411	0.181725529130169	8.30114640676232
Dentex_canariensis	Argyrops_bleekeri	2.31532836368411	0.181725529130168	8.30114640676232
Cheimerius_nufar	Argyrops_bleekeri	2.31532836368411	0.181725529130168	8.30114640676232
Virididentex_acromegalus	Argyrops_bleekeri	2.31532836368411	0.181725529130169	8.30114640676232
Argyrops_spinifer	Argyrops_bleekeri	2.40337379095586	0.321486795856681	7.76509186265184
Pagrus_auratus	Pagrus_major	2.42311445804871	0.31593601000259	7.90446990114591
Cheimerius_matsubarai	Pagrus_major	2.37723027856907	0.242357671099902	8.18067688541406
Evynnis_japonica	Pagrus_major	2.37723027856907	0.242357671099902	8.18067688541406
Parargyrops_edita	Pagrus_major	2.37723027856907	0.242357671099902	8.18067688541406
Calamus_calamus	Acanthopagrus_schlegelii	2.35670724635544	0.109569709316984	9.1548225795304
Calamus_penna	Acanthopagrus_schlegelii	2.35670724635544	0.109569709316984	9.1548225795304
Stenotomus_chrysops	Acanthopagrus_schlegelii	2.35670724635544	0.109569709316984	9.1548225795304
Calamus_brachysomus	Acanthopagrus_schlegelii	2.35670724635544	0.109569709316984	9.1548225795304
Calamus_nodosus	Acanthopagrus_schlegelii	2.35670724635544	0.109569709316984	9.1548225795304
Lagodon_rhomboides	Acanthopagrus_schlegelii	2.35670724635544	0.109569709316984	9.1548225795304
Archosargus_probatocephalus	Acanthopagrus_schlegelii	2.35670724635544	0.109569709316984	9.1548225795304
Chrysoblephus_anglicus	Acanthopagrus_schlegelii	2.47184486663649	0.192640762585047	9.10673721386461
Spondyliosoma_cantharus	Acanthopagrus_schlegelii	2.50992788261667	0.221187977263889	9.08820424908899
Sarpa_salpa	Acanthopagrus_schlegelii	2.50992788261667	0.221187977263889	9.08820424908899
Boops_boops	Acanthopagrus_schlegelii	2.50992825409203	0.22118934420186	9.08819509224043
Rhabdosargus_thorpei	Acanthopagrus_schlegelii	2.52743999832462	0.23450076867828	9.07924276556126
Rhabdosargus_sarba	Acanthopagrus_schlegelii	2.52743999832462	0.23450076867828	9.07924276556127
Sparodon_durbanensis	Acanthopagrus_schlegelii	2.52743999832462	0.23450076867828	9.07924276556127
Pagellus_acarne	Acanthopagrus_schlegelii	2.52743999832462	0.23450076867828	9.07924276556127
Pagellus_bogaraveo	Acanthopagrus_schlegelii	2.52743999832462	0.23450076867828	9.07924276556127
Crenidens_crenidens	Acanthopagrus_schlegelii	2.52743999832462	0.23450076867828	9.07924276556127
Lithognathus_mormyrus	Acanthopagrus_schlegelii	2.52743999832462	0.23450076867828	9.07924276556126
Sparidentex_hasta	Acanthopagrus_schlegelii	2.66621487139937	0.34432873488585	8.99839632559164
Acanthopagrus_latus	Acanthopagrus_schlegelii	2.68966647267714	0.363682260471343	8.98299902712846
Acanthopagrus_taiwanensis	Acanthopagrus_schlegelii	2.72067265241219	0.389639878316332	8.96186508635633
Acanthopagrus_berda	Acanthopagrus_schlegelii	2.79254687007583	0.451483728853749	8.90945435749439
Acanthopagrus_chinshira	Acanthopagrus_schlegelii	2.69548730995555	0.368522988571017	8.979099052112
Acanthopagrus_australis	Acanthopagrus_schlegelii	2.69548730995555	0.368522988571016	8.97909905211199
Acanthopagrus_butcheri	Acanthopagrus_schlegelii	2.69548730995555	0.368522988571017	8.979099052112
Acanthopagrus_sivicolus	Acanthopagrus_schlegelii	2.69548730995555	0.368522988571016	8.97909905211199
Acanthopagrus_bifasciatus	Acanthopagrus_schlegelii	2.64692417536882	0.328586144671672	9.01068390953028
Diplodus_fasciatus	Acanthopagrus_schlegelii	2.55537360890423	0.25598280845439	9.0643746186688
Diplodus_cervinus_cervinus	Acanthopagrus_schlegelii	2.55537360890423	0.25598280845439	9.0643746186688
Oblada_melanura	Acanthopagrus_schlegelii	2.55537523802295	0.255983501819962	9.06437828588511
Pachymetopon_grande	Acanthopagrus_schlegelii	2.55537360890423	0.25598280845439	9.0643746186688
Diplodus_puntazzo	Acanthopagrus_schlegelii	2.55537360890423	0.25598280845439	9.0643746186688
Diplodus_bellottii	Acanthopagrus_schlegelii	2.55537360890423	0.25598280845439	9.0643746186688
Diplodus_annularis	Acanthopagrus_schlegelii	2.55537360890423	0.25598280845439	9.0643746186688
Diplodus_prayensis	Acanthopagrus_schlegelii	2.55537360890423	0.25598280845439	9.0643746186688
Diplodus_vulgaris	Acanthopagrus_schlegelii	2.55537360890423	0.25598280845439	9.0643746186688
Diplodus_sargus_cadenati	Acanthopagrus_schlegelii	2.43320022310681	0.164225837199456	9.12420734476565
Diplodus_sargus_sargus	Acanthopagrus_schlegelii	2.43320022310681	0.164225837199456	9.12420734476565
Diplodus_noct	Acanthopagrus_schlegelii	2.43320022310681	0.164225837199456	9.12420734476565
Diplodus_sargus_lineatus	Acanthopagrus_schlegelii	2.43320022310681	0.164225837199456	9.12420734476565
Diplodus_argenteus_argenteus	Acanthopagrus_schlegelii	2.43320022310681	0.164225837199456	9.12420734476565
Diplodus_bermudensis	Acanthopagrus_schlegelii	2.43320022310681	0.164225837199456	9.12420734476565
Diplodus_holbrookii	Acanthopagrus_schlegelii	2.43320022310681	0.164225837199456	9.12420734476565
Diplodus_capensis	Acanthopagrus_schlegelii	2.43320022310681	0.164225837199456	9.12420734476565
Boopsoidea_inornata	Acanthopagrus_schlegelii	2.43320022310681	0.164225837199456	9.12420734476565
Gymnocrotaphus_curvidens	Acanthopagrus_schlegelii	2.43320022310681	0.164225837199456	9.12420734476565
Pachymetopon_aeneum	Acanthopagrus_schlegelii	2.43320022310681	0.164225837199456	9.12420734476565
Polyamblyodon_germanum	Acanthopagrus_schlegelii	2.43320022310681	0.164225837199456	9.12420734476565
Rhabdosargus_holubi	Acanthopagrus_schlegelii	2.28675163693677	0.0613595308055075	9.17820635643412
Sparus_aurata	Acanthopagrus_schlegelii	2.28675163693677	0.0613595308055075	9.17820635643412
Centracanthus_cirrus	Acanthopagrus_schlegelii	2.1144801203505	-0.0372937755453201	9.0757491472053
Spicara_smaris	Acanthopagrus_schlegelii	2.1144801203505	-0.0372937755453201	9.0757491472053
Spicara_maena	Acanthopagrus_schlegelii	2.1144801203505	-0.0372937755453201	9.0757491472053
Spicara_alta	Acanthopagrus_schlegelii	2.1144801203505	-0.0372937755453201	9.0757491472053
Cookeolus_japonicus	Heteropriacanthus_cruentatus	1.80187944695942	-0.160173143204983	8.34779397893177
Pristigenys_serrula	Heteropriacanthus_cruentatus	1.80187944695943	-0.160173143204983	8.34779397893177
Priacanthus_arenatus	Heteropriacanthus_cruentatus	1.92199320698579	0.0787012405877647	6.91511493675381
Pristigenys_alta	Heteropriacanthus_cruentatus	1.79331174752088	-0.174221961663433	8.44877455757428
Priacanthus_tayenus	Heteropriacanthus_cruentatus	1.79331174752088	-0.174221961663433	8.44877455757428
Priacanthus_hamrur	Heteropriacanthus_cruentatus	1.79331174752088	-0.174221961663433	8.44877455757428
Siganus_argenteus	Siganus_fuscescens	1.50143547797735	-0.105036566770364	5.99154760759736
Siganus_woodlandi	Siganus_fuscescens	1.50143547797735	-0.105036566770364	5.99154760759736
Siganus_luridus	Siganus_fuscescens	1.47236594590498	-0.0720360870470159	5.58710245640806
Siganus_sutor	Siganus_fuscescens	1.46585145702183	-0.0641142237457991	5.49697170570646
Siganus_canaliculatus	Siganus_fuscescens	1.46585145702183	-0.0641142237457991	5.49697170570646
Siganus_spinus	Siganus_fuscescens	1.47497396609774	-0.0751503061500797	5.62323421156434
Siganus_javus	Siganus_fuscescens	1.48897834127937	-0.0913413598952197	5.81775631676537
Siganus_punctatissimus	Siganus_fuscescens	1.48897834127937	-0.0913413598952199	5.81775631676537
Siganus_puellus	Siganus_fuscescens	1.48897834127937	-0.0913413598952199	5.81775631676537
Siganus_unimaculatus	Siganus_fuscescens	1.48897834127937	-0.0913413598952199	5.81775631676537
Siganus_vulpinus	Siganus_fuscescens	1.48897834127937	-0.0913413598952197	5.81775631676537
Siganus_uspi	Siganus_fuscescens	1.48897834127937	-0.0913413598952197	5.81775631676537
Siganus_magnificus	Siganus_fuscescens	1.48897834127937	-0.0913413598952199	5.81775631676537
Siganus_punctatus	Siganus_fuscescens	1.48897834127937	-0.0913413598952197	5.81775631676537
Siganus_stellatus	Siganus_fuscescens	1.48897834127937	-0.0913413598952199	5.81775631676537
Siganus_vermiculatus	Siganus_fuscescens	1.48897834127937	-0.0913413598952197	5.81775631676537
Siganus_corallinus	Siganus_fuscescens	1.48897707490146	-0.0913411644745532	5.81774791283757
Siganus_virgatus	Siganus_fuscescens	1.48897834127937	-0.0913413598952197	5.81775631676537
Siganus_doliatus	Siganus_fuscescens	1.48897834127937	-0.0913413598952199	5.81775631676537
Siganus_guttatus	Siganus_fuscescens	1.48897834127937	-0.0913413598952197	5.81775631676537
Siganus_lineatus	Siganus_fuscescens	1.48897834127937	-0.0913413598952197	5.81775631676537
Siganus_randalli	Siganus_fuscescens	1.48897834127937	-0.0913413598952197	5.81775631676537
Scatophagus_argus	Lagocephalus_lunaris	1.66762883265885	-0.246312893545518	8.44190702997331
Scatophagus_tetracanthus	Lagocephalus_lunaris	1.66762883265885	-0.246312893545518	8.44190702997331
Selenotoca_multifasciata	Lagocephalus_lunaris	1.66762883265885	-0.246312893545518	8.44190702997331
Antigonia_capros	Lagocephalus_lunaris	1.66411666484657	-0.245911948537708	8.41205418936165
Capros_aper	Lagocephalus_lunaris	1.66411666484657	-0.245911948537708	8.41205418936165
Cepola_pauciradiata	Lagocephalus_lunaris	1.66411666484657	-0.245911948537708	8.41205418936165
Cepola_macrophthalma	Lagocephalus_lunaris	1.66411666484657	-0.245911948537708	8.41205418936165
Lobotes_pacificus	Lagocephalus_lunaris	1.66411666484657	-0.245911948537708	8.41205418936165
Antennarius_maculatus	Lagocephalus_lunaris	1.66411666484657	-0.245911948537708	8.41205418936165
Antennarius_multiocellatus	Lagocephalus_lunaris	1.66411666484657	-0.245911948537708	8.41205418936165
Tathicarpus_butleri	Lagocephalus_lunaris	1.66411666484657	-0.245911948537708	8.41205418936165
Echinophryne_mitchellii	Lagocephalus_lunaris	1.66411666484657	-0.245911948537708	8.41205418936165
Kuiterichthys_furcipilis	Lagocephalus_lunaris	1.66411639069786	-0.245911331919518	8.41204455604878
Antennarius_avalonis	Lagocephalus_lunaris	1.66411666484657	-0.245911948537708	8.41205418936165
Antennarius_nummifer	Lagocephalus_lunaris	1.66411666484657	-0.245911948537708	8.41205418936165
Antennarius_striatus	Lagocephalus_lunaris	1.66411666484657	-0.245911948537708	8.41205418936165
Lophius_gastrophysus	Lagocephalus_lunaris	1.66411666484657	-0.245911948537708	8.41205418936165
Lophius_americanus	Lagocephalus_lunaris	1.66411666484657	-0.245911948537708	8.41205418936165
Lophius_piscatorius	Lagocephalus_lunaris	1.66411666484657	-0.245911948537708	8.41205418936165
Lophius_budegassa	Lagocephalus_lunaris	1.66411666484657	-0.245911948537708	8.41205418936165
Lophiodes_reticulatus	Lagocephalus_lunaris	1.66411666484657	-0.245911948537708	8.41205418936165
Lophiodes_caulinaris	Lagocephalus_lunaris	1.66411666484657	-0.245911948537708	8.41205418936165
Lophiodes_spilurus	Lagocephalus_lunaris	1.66411666484657	-0.245911948537708	8.41205418936165
Bertella_idiomorpha	Lagocephalus_lunaris	1.66411666484657	-0.245911948537708	8.41205418936165
Lophodolos_indicus	Lagocephalus_lunaris	1.66411666484657	-0.245911948537708	8.41205418936165
Oneirodes_acanthias	Lagocephalus_lunaris	1.66411666484657	-0.245911948537708	8.41205418936165
Oneirodes_macrosteus	Lagocephalus_lunaris	1.66411666484657	-0.245911948537708	8.41205418936165
Himantolophus_groenlandicus	Lagocephalus_lunaris	1.66411666484657	-0.245911948537708	8.41205418936165
Himantolophus_appelii	Lagocephalus_lunaris	1.66411666484657	-0.245911948537708	8.41205418936165
Himantolophus_sagamius	Lagocephalus_lunaris	1.66411666484657	-0.245911948537708	8.41205418936165
Himantolophus_albinares	Lagocephalus_lunaris	1.66411666484657	-0.245911948537708	8.41205418936165
Ceratias_holboelli	Lagocephalus_lunaris	1.66411666484657	-0.245911948537708	8.41205418936165
Melanocetus_johnsonii	Lagocephalus_lunaris	1.66411666484657	-0.245911948537708	8.41205418936165
Linophryne_bicornis	Lagocephalus_lunaris	1.66411666484657	-0.245911948537708	8.41205418936165
Gigantactis_vanhoeffeni	Lagocephalus_lunaris	1.66411666484657	-0.245911948537708	8.41205418936165
Chaunax_pictus	Lagocephalus_lunaris	1.66411666484657	-0.245911948537708	8.41205418936165
Chaunax_suttkusi	Lagocephalus_lunaris	1.66411666484657	-0.245911948537708	8.41205418936165
Halieutichthys_aculeatus	Lagocephalus_lunaris	1.66411666484657	-0.245911948537708	8.41205418936165
Ogcocephalus_nasutus	Lagocephalus_lunaris	1.66411666484657	-0.245911948537708	8.41205418936165
Zalieutes_elater	Lagocephalus_lunaris	1.66411666484657	-0.245911948537708	8.41205418936165
Dibranchus_atlanticus	Lagocephalus_lunaris	1.66411666484657	-0.245911948537708	8.41205418936165
Ogcocephalus_parvus	Lagocephalus_lunaris	1.66411571332238	-0.245911959349851	8.41204760103603
Anoplocapros_inermis	Lagocephalus_lunaris	1.63318334945323	-0.242257338622482	8.15040805440843
Aracana_ornata	Lagocephalus_lunaris	1.63318334945323	-0.242257338622482	8.15040805440843
Lactophrys_bicaudalis	Lagocephalus_lunaris	1.63318334945323	-0.242257338622482	8.15040805440843
Rhinesomus_triqueter	Lagocephalus_lunaris	1.63318334945323	-0.242257338622482	8.15040805440843
Acanthostracion_polygonius	Lagocephalus_lunaris	1.63318334945323	-0.242257338622482	8.15040805440843
Acanthostracion_quadricornis	Lagocephalus_lunaris	1.63318289475586	-0.24225762183733	8.15040831429696
Lactoria_diaphana	Lagocephalus_lunaris	1.63318334945323	-0.242257338622482	8.15040805440843
Tetrosomus_concatenatus	Lagocephalus_lunaris	1.63318334945323	-0.242257338622482	8.15040805440843
Chilomycterus_reticulatus	Lagocephalus_lunaris	1.39089255879334	-0.282057289249719	6.96214954494006
Allomycterus_pilatus	Lagocephalus_lunaris	1.39089255879334	-0.282057289249719	6.96214954494006
Chilomycterus_antennatus	Lagocephalus_lunaris	1.39089255879334	-0.282057289249719	6.96214954494006
Chilomycterus_schoepfii	Lagocephalus_lunaris	1.39089255879334	-0.282057289249719	6.96214954494006
Diodon_holocanthus	Lagocephalus_lunaris	1.39089255879334	-0.282057289249719	6.96214954494006
Diodon_hystrix	Lagocephalus_lunaris	1.39089255879334	-0.282057289249719	6.96214954494006
Diodon_liturosus	Lagocephalus_lunaris	1.39089255879334	-0.282057289249719	6.96214954494006
Tetractenos_glaber	Takifugu_pardalis	0.791526670365274	-0.379051911645895	4.16881824878054
Tetractenos_hamiltoni	Takifugu_pardalis	0.791526670365274	-0.379051911645895	4.16881824878054
Takifugu_flavidus	Takifugu_pardalis	0.658569727201192	-0.372656985303896	3.38492734524317
Takifugu_ocellatus	Takifugu_pardalis	0.423417221882991	-0.451165016702359	2.69166807731405
Takifugu_variomaculatus	Takifugu_pardalis	0.423417221882991	-0.451165016702359	2.69166807731405
Takifugu_alboplumbeus	Takifugu_stictonotus	0.42336539174164	-0.450643403783776	2.68789426096273
Takifugu_niphobles	Takifugu_porphyreus	0.425133330071962	-0.451598936034686	2.70350304172725
Takifugu_oblongus	Takifugu_porphyreus	0.425133330071962	-0.451598936034686	2.70350304172725
Arothron_immaculatus	Takifugu_rubripes	0.420449759294838	-0.447633989324433	2.65279086635519
Takifugu_pseudommus	Takifugu_rubripes	0.420449759294838	-0.447633989324433	2.65279086635519
Fugu_orbimaculatus	Takifugu_porphyreus	0.423758144982391	-0.450436250289696	2.68853887555767
Takifugu_coronoidus	Takifugu_porphyreus	0.423758144982391	-0.450436250289696	2.68853887555767
Takifugu_obscurus	Takifugu_porphyreus	0.423758144982391	-0.450436250289696	2.68853887555767
Takifugu_fasciatus	Takifugu_porphyreus	0.423758144982391	-0.450436250289696	2.68853887555767
Takifugu_bimaculatus	Takifugu_pardalis	0.647944891428587	-0.371896809123179	3.32368821657231
Torquigener_pleurogramma	Takifugu_pardalis	0.720078889039255	-0.37627028487576	3.74351520021646
Marilyna_darwinii	Takifugu_pardalis	0.835126206028561	-0.380142446163943	4.43300339120088
Lagocephalus_lagocephalus_lagocephalus	Lagocephalus_lunaris	0.881481863847523	-0.341516962138746	4.37595321435302
Lagocephalus_laevigatus	Lagocephalus_lunaris	0.881481863847523	-0.341516962138746	4.37595321435302
Lagocephalus_gloveri	Lagocephalus_lunaris	0.881481863847523	-0.341516962138746	4.37595321435302
Lagocephalus_wheeleri	Lagocephalus_lunaris	0.881481863847523	-0.341516962138746	4.37595321435302
Lagocephalus_inermis	Lagocephalus_lunaris	0.883372660003411	-0.34426436944811	4.40933329101389
Sphoeroides_pachygaster	Lagocephalus_lunaris	0.905709862086566	-0.374543136539232	4.80652366393258
Tetraodon_biocellatus	Lagocephalus_lunaris	0.908875124500952	-0.378536174969986	4.86326040902307
Tetraodon_nigroviridis	Lagocephalus_lunaris	0.908875124500952	-0.378536174969986	4.86326040902307
Tetraodon_fluviatilis	Lagocephalus_lunaris	0.908875124500952	-0.378536174969986	4.86326040902307
Tetraodon_leiurus	Lagocephalus_lunaris	0.908875124500952	-0.378536174969986	4.86326040902307
Canthigaster_bennetti	Lagocephalus_lunaris	0.908875124500952	-0.378536174969986	4.86326040902307
Canthigaster_valentini	Lagocephalus_lunaris	0.908875124500952	-0.378536174969986	4.86326040902307
Canthigaster_jactator	Lagocephalus_lunaris	0.908875124500952	-0.378536174969986	4.86326040902307
Canthigaster_janthinoptera	Lagocephalus_lunaris	0.908875124500952	-0.378536174969986	4.86326040902307
Canthigaster_solandri	Lagocephalus_lunaris	0.908875124500952	-0.378536174969986	4.86326040902307
Canthigaster_amboinensis	Lagocephalus_lunaris	0.908875124500952	-0.378536174969986	4.86326040902307
Canthigaster_rostrata	Lagocephalus_lunaris	0.908875124500952	-0.378536174969986	4.86326040902307
Arothron_manilensis	Lagocephalus_lunaris	0.908875124500952	-0.378536174969986	4.86326040902307
Arothron_stellatus	Lagocephalus_lunaris	0.908875124500952	-0.378536174969986	4.86326040902307
Arothron_hispidus	Lagocephalus_lunaris	0.908875124500952	-0.378536174969986	4.86326040902307
Arothron_mappa	Lagocephalus_lunaris	0.908875124500952	-0.378536174969986	4.86326040902307
Chelonodon_patoca	Lagocephalus_lunaris	0.908875124500953	-0.378536174969985	4.86326040902308
Arothron_nigropunctatus	Lagocephalus_lunaris	0.908875124500952	-0.378536174969986	4.86326040902307
Sphoeroides_annulatus	Lagocephalus_lunaris	0.908875124500953	-0.378536174969985	4.86326040902308
Sphoeroides_lobatus	Lagocephalus_lunaris	0.908875124500952	-0.378536174969986	4.86326040902307
Sphoeroides_maculatus	Lagocephalus_lunaris	0.908875124500952	-0.378536174969986	4.86326040902307
Sphoeroides_dorsalis	Lagocephalus_lunaris	0.908875124500952	-0.378536174969986	4.86326040902307
Sphoeroides_spengleri	Lagocephalus_lunaris	0.908875124500952	-0.378536174969986	4.86326040902307
Lagocephalus_sceleratus	Lagocephalus_lunaris	1.32617722252998	-0.266107143382464	6.37314775832085
Masturus_lanceolatus	Lagocephalus_lunaris	1.42671828522978	-0.289968043937243	7.29393886512353
Mola_mola	Lagocephalus_lunaris	1.42671828522978	-0.289968043937243	7.29393886512353
Mola_ramsayi	Lagocephalus_lunaris	1.42671828522978	-0.289968043937243	7.29393886512353
Ranzania_laevis	Lagocephalus_lunaris	1.42671828522978	-0.289968043937243	7.29393886512353
Anacanthus_barbatus	Thamnaconus_modestus	1.14160047743107	-0.295706006666475	5.51212795841781
Cantherhines_pullus	Thamnaconus_modestus	1.14160047743107	-0.295706006666475	5.51212795841782
Amanses_scopas	Thamnaconus_modestus	1.14160047743107	-0.295706006666475	5.51212795841782
Cantherhines_dumerilii	Thamnaconus_modestus	1.14160047743107	-0.295706006666475	5.51212795841782
Meuschenia_australis	Thamnaconus_modestus	1.14160047743107	-0.295706006666475	5.51212795841782
Meuschenia_trachylepis	Thamnaconus_modestus	1.14160047743107	-0.295706006666475	5.51212795841782
Acanthaluteres_vittiger	Thamnaconus_modestus	1.14160047743107	-0.295706006666475	5.51212795841781
Nelusetta_ayraud	Thamnaconus_modestus	1.14160047743107	-0.295706006666475	5.51212795841781
Aluterus_monoceros	Thamnaconus_modestus	1.14160047743107	-0.295706006666475	5.51212795841781
Aluterus_scriptus	Thamnaconus_modestus	1.14159954124562	-0.295705554655155	5.51211808552284
Monacanthus_chinensis	Thamnaconus_modestus	1.14160047743107	-0.295706006666475	5.51212795841781
Brachaluteres_jacksonianus	Thamnaconus_modestus	1.14160047743107	-0.295706006666475	5.51212795841781
Paraluteres_prionurus	Thamnaconus_modestus	1.14160047743107	-0.295706006666475	5.51212795841781
Monacanthus_ciliatus	Thamnaconus_modestus	1.14160047743107	-0.295706006666475	5.51212795841782
Pervagor_janthinosoma	Thamnaconus_modestus	1.14160047743107	-0.295706006666475	5.51212795841781
Stephanolepis_hispidus	Thamnaconus_modestus	1.14160047743107	-0.295706006666475	5.51212795841782
Melichthys_vidua	Thamnaconus_modestus	1.24983898036389	-0.296058568331422	6.19062014231317
Melichthys_niger	Thamnaconus_modestus	1.24983898036389	-0.296058568331422	6.19062014231317
Odonus_niger	Thamnaconus_modestus	1.24983898036389	-0.296058568331422	6.19062014231317
Balistapus_undulatus	Thamnaconus_modestus	1.24983898036389	-0.296058568331422	6.19062014231317
Balistoides_conspicillum	Thamnaconus_modestus	1.24983898036389	-0.296058568331422	6.19062014231317
Canthidermis_maculata	Thamnaconus_modestus	1.24983898036389	-0.296058568331422	6.19062014231317
Abalistes_stellatus	Thamnaconus_modestus	1.24983898036389	-0.296058568331422	6.19062014231317
Balistes_polylepis	Thamnaconus_modestus	1.24983898036389	-0.296058568331422	6.19062014231317
Balistes_capriscus	Thamnaconus_modestus	1.24983898036389	-0.296058568331422	6.19062014231317
Balistes_vetula	Thamnaconus_modestus	1.24983898036389	-0.296058568331422	6.19062014231317
Pseudobalistes_fuscus	Thamnaconus_modestus	1.24983898036389	-0.296058568331422	6.19062014231317
Pseudobalistes_naufragium	Thamnaconus_modestus	1.24983898036389	-0.296058568331422	6.19062014231317
Balistes_punctatus	Thamnaconus_modestus	1.24983898036389	-0.296058568331422	6.19062014231317
Rhinecanthus_aculeatus	Thamnaconus_modestus	1.24983898036389	-0.296058568331422	6.19062014231317
Rhinecanthus_rectangulus	Thamnaconus_modestus	1.24983692254677	-0.296058264191694	6.1906038817865
Rhinecanthus_lunula	Thamnaconus_modestus	1.24983898036389	-0.296058568331422	6.19062014231317
Rhinecanthus_verrucosus	Thamnaconus_modestus	1.24983898036389	-0.296058568331422	6.19062014231317
Sufflamen_verres	Thamnaconus_modestus	1.24983898036389	-0.296058568331422	6.19062014231317
Sufflamen_bursa	Thamnaconus_modestus	1.24983898036389	-0.296058568331422	6.19062014231317
Sufflamen_chrysopterum	Thamnaconus_modestus	1.24983898036389	-0.296058568331422	6.19062014231317
Sufflamen_albicaudatum	Thamnaconus_modestus	1.24983898036389	-0.296058568331422	6.19062014231317
Xanthichthys_mento	Thamnaconus_modestus	1.24983898036389	-0.296058568331422	6.19062014231317
Xanthichthys_ringens	Thamnaconus_modestus	1.24983898036389	-0.296058568331422	6.19062014231317
Xanthichthys_auromarginatus	Thamnaconus_modestus	1.24983898036389	-0.296058568331422	6.19062014231317
Balistoides_viridescens	Thamnaconus_modestus	1.24983898036389	-0.296058568331422	6.19062014231317
Pseudobalistes_flavimarginatus	Thamnaconus_modestus	1.24983898036389	-0.296058568331422	6.19062014231317
Triodon_macropterus	Lagocephalus_lunaris	1.6367722622907	-0.242692983173241	8.18064643361949
Pseudotriacanthus_strigilifer	Lagocephalus_lunaris	1.64332541777695	-0.243480438476511	8.23593998044791
Trixiphichthys_weberi	Lagocephalus_lunaris	1.64332541777695	-0.243480438476511	8.23593998044791
Pomacanthus_annularis	Acanthopagrus_schlegelii	1.76232043536282	-0.228260133285075	8.88728782420367
Pomacanthus_semicirculatus	Acanthopagrus_schlegelii	1.76232043536282	-0.228260133285075	8.88728782420367
Pomacanthus_rhomboides	Acanthopagrus_schlegelii	1.76232043536282	-0.228260133285075	8.88728782420367
Pomacanthus_asfur	Acanthopagrus_schlegelii	1.76232043536282	-0.228260133285075	8.88728782420367
Pomacanthus_maculosus	Acanthopagrus_schlegelii	1.76232043536282	-0.228260133285075	8.88728782420367
Pomacanthus_imperator	Acanthopagrus_schlegelii	1.76232043536282	-0.228260133285075	8.88728782420367
Pomacanthus_navarchus	Acanthopagrus_schlegelii	1.76232043536282	-0.228260133285075	8.88728782420367
Pomacanthus_zonipectus	Acanthopagrus_schlegelii	1.76232043536282	-0.228260133285075	8.88728782420367
Pomacanthus_arcuatus	Acanthopagrus_schlegelii	1.76232043536282	-0.228260133285075	8.88728782420367
Pomacanthus_paru	Acanthopagrus_schlegelii	1.76232043536282	-0.228260133285075	8.88728782420367
Pomacanthus_sexstriatus	Acanthopagrus_schlegelii	1.76232043536282	-0.228260133285075	8.88728782420367
Pomacanthus_xanthometopon	Acanthopagrus_schlegelii	1.76232043536282	-0.228260133285075	8.88728782420367
Centropyge_multifasciata	Acanthopagrus_schlegelii	1.76232043536282	-0.228260133285075	8.88728782420367
Centropyge_venusta	Acanthopagrus_schlegelii	1.76232043536282	-0.228260133285075	8.88728782420367
Centropyge_eibli	Acanthopagrus_schlegelii	1.76232043536282	-0.228260133285075	8.88728782420367
Centropyge_flavissima	Acanthopagrus_schlegelii	1.76232043536282	-0.228260133285075	8.88728782420367
Centropyge_vrolikii	Acanthopagrus_schlegelii	1.76232043536282	-0.228260133285075	8.88728782420367
Centropyge_tibicen	Acanthopagrus_schlegelii	1.76232043536282	-0.228260133285075	8.88728782420367
Centropyge_nox	Acanthopagrus_schlegelii	1.76232043536282	-0.228260133285075	8.88728782420367
Centropyge_bicolor	Acanthopagrus_schlegelii	1.76232043536282	-0.228260133285075	8.88728782420367
Holacanthus_tricolor	Acanthopagrus_schlegelii	1.76232043536282	-0.228260133285075	8.88728782420367
Holacanthus_bermudensis	Acanthopagrus_schlegelii	1.76232043536282	-0.228260133285075	8.88728782420367
Holacanthus_ciliaris	Acanthopagrus_schlegelii	1.76232043536282	-0.228260133285075	8.88728782420367
Holacanthus_limbaughi	Acanthopagrus_schlegelii	1.76232043536282	-0.228260133285075	8.88728782420367
Holacanthus_passer	Acanthopagrus_schlegelii	1.76232043536282	-0.228260133285075	8.88728782420367
Centropyge_aurantia	Acanthopagrus_schlegelii	1.76232043536282	-0.228260133285075	8.88728782420367
Centropyge_bispinosa	Acanthopagrus_schlegelii	1.76232043536282	-0.228260133285075	8.88728782420367
Centropyge_ferrugata	Acanthopagrus_schlegelii	1.76232043536282	-0.228260133285075	8.88728782420367
Centropyge_potteri	Acanthopagrus_schlegelii	1.76232043536282	-0.228260133285075	8.88728782420367
Centropyge_loricula	Acanthopagrus_schlegelii	1.76232043536282	-0.228260133285075	8.88728782420367
Centropyge_aurantonotus	Acanthopagrus_schlegelii	1.76232043536282	-0.228260133285075	8.88728782420367
Centropyge_flavicauda	Acanthopagrus_schlegelii	1.76232043536282	-0.228260133285075	8.88728782420367
Genicanthus_lamarck	Acanthopagrus_schlegelii	1.76232043536282	-0.228260133285075	8.88728782420367
Genicanthus_melanospilos	Acanthopagrus_schlegelii	1.76232043536282	-0.228260133285075	8.88728782420367
Pygoplites_diacanthus	Acanthopagrus_schlegelii	1.76232043536282	-0.228260133285075	8.88728782420367
Centropyge_multispinis	Acanthopagrus_schlegelii	1.76232043536282	-0.228260133285075	8.88728782420367
Apolemichthys_xanthurus	Acanthopagrus_schlegelii	1.76232043536282	-0.228260133285075	8.88728782420367
Apolemichthys_trimaculatus	Acanthopagrus_schlegelii	1.76232043536282	-0.228260133285075	8.88728782420367
Chaetodontoplus_mesoleucus	Acanthopagrus_schlegelii	1.76232043536282	-0.228260133285075	8.88728782420367
Chaetodontoplus_duboulayi	Acanthopagrus_schlegelii	1.76232043536282	-0.228260133285075	8.88728782420367
Chaetodontoplus_caeruleopunctatus	Acanthopagrus_schlegelii	1.76232043536282	-0.228260133285075	8.88728782420367
Chaetodontoplus_meredithi	Acanthopagrus_schlegelii	1.76232043536282	-0.228260133285075	8.88728782420367
Chaetodontoplus_melanosoma	Acanthopagrus_schlegelii	1.76232043536282	-0.228260133285075	8.88728782420367
Leiognathus_longispinis	Acanthopagrus_schlegelii	1.76232043536282	-0.228260133285075	8.88728782420367
Leiognathus_equulus	Acanthopagrus_schlegelii	1.76232043536282	-0.228260133285075	8.88728782420367
Leiognathus_fasciatus	Acanthopagrus_schlegelii	1.76232043536282	-0.228260133285075	8.88728782420367
Leiognathus_robustus	Acanthopagrus_schlegelii	1.76232043536282	-0.228260133285075	8.88728782420367
Equulites_rivulatus	Acanthopagrus_schlegelii	1.76232043536282	-0.228260133285075	8.88728782420367
Equulites_elongatus	Acanthopagrus_schlegelii	1.76232043536282	-0.228260133285075	8.88728782420367
Gazza_minuta	Acanthopagrus_schlegelii	1.76232043536282	-0.228260133285075	8.88728782420367
Equulites_leuciscus	Acanthopagrus_schlegelii	1.76232043536282	-0.228260133285075	8.88728782420367
Equulites_stercorarius	Acanthopagrus_schlegelii	1.76232043536282	-0.228260133285075	8.88728782420367
Equulites_laterofenestra	Acanthopagrus_schlegelii	1.76232043536282	-0.228260133285075	8.88728782420367
Leiognathus_lineolatus	Acanthopagrus_schlegelii	1.76232043536282	-0.228260133285075	8.88728782420367
Secutor_indicius	Acanthopagrus_schlegelii	1.76232043536282	-0.228260133285075	8.88728782420367
Secutor_insidiator	Acanthopagrus_schlegelii	1.76232043536282	-0.228260133285075	8.88728782420367
Secutor_megalolepis	Acanthopagrus_schlegelii	1.76232043536282	-0.228260133285075	8.88728782420367
Secutor_hanedai	Acanthopagrus_schlegelii	1.76232043536282	-0.228260133285075	8.88728782420367
Secutor_ruconius	Acanthopagrus_schlegelii	1.76232043536282	-0.228260133285075	8.88728782420367
Eubleekeria_splendens	Acanthopagrus_schlegelii	1.76232043536282	-0.228260133285075	8.88728782420367
Eubleekeria_jonesi	Acanthopagrus_schlegelii	1.76232043536282	-0.228260133285075	8.88728782420367
Leiognathus_panayensis	Acanthopagrus_schlegelii	1.76232043536282	-0.228260133285075	8.88728782420367
Leiognathus_aureus	Acanthopagrus_schlegelii	1.76232043536282	-0.228260133285075	8.88728782420367
Gazza_achlamys	Acanthopagrus_schlegelii	1.76232043536282	-0.228260133285075	8.88728782420367
Gazza_squamiventralis	Acanthopagrus_schlegelii	1.76232043536282	-0.228260133285075	8.88728782420367
Gazza_rhombea	Acanthopagrus_schlegelii	1.76232043536282	-0.228260133285075	8.88728782420367
Nuchequula_blochii	Acanthopagrus_schlegelii	1.76232043536282	-0.228260133285075	8.88728782420367
Nuchequula_mannusella	Acanthopagrus_schlegelii	1.76232043536282	-0.228260133285075	8.88728782420367
Nuchequula_gerreoides	Acanthopagrus_schlegelii	1.76232043536282	-0.228260133285075	8.88728782420367
Nuchequula_nuchalis	Acanthopagrus_schlegelii	1.76232043536282	-0.228260133285075	8.88728782420367
Leiognathus_dussumieri	Acanthopagrus_schlegelii	1.76232043536282	-0.228260133285075	8.88728782420367
Leiognathus_daura	Acanthopagrus_schlegelii	1.76232043536282	-0.228260133285075	8.88728782420367
Prognathodes_marcellae	Acanthopagrus_schlegelii	1.76232043536282	-0.228260133285075	8.88728782420367
Prognathodes_aculeatus	Acanthopagrus_schlegelii	1.76232043536282	-0.228260133285075	8.88728782420367
Prognathodes_falcifer	Acanthopagrus_schlegelii	1.76232043536282	-0.228260133285075	8.88728782420367
Prognathodes_aya	Acanthopagrus_schlegelii	1.76232043536282	-0.228260133285075	8.88728782420367
Chaetodon_adiergastos	Acanthopagrus_schlegelii	1.76232043536282	-0.228260133285075	8.88728782420367
Chaetodon_fasciatus	Acanthopagrus_schlegelii	1.76232043536282	-0.228260133285075	8.88728782420367
Chaetodon_lunula	Acanthopagrus_schlegelii	1.76232043536282	-0.228260133285075	8.88728782420367
Chaetodon_vagabundus	Acanthopagrus_schlegelii	1.76232043536282	-0.228260133285075	8.88728782420367
Chaetodon_auriga	Acanthopagrus_schlegelii	1.76232043536282	-0.228260133285075	8.88728782420367
Chaetodon_decussatus	Acanthopagrus_schlegelii	1.76232043536282	-0.228260133285075	8.88728782420367
Chaetodon_semilarvatus	Acanthopagrus_schlegelii	1.76232043536282	-0.228260133285075	8.88728782420367
Chaetodon_oxycephalus	Acanthopagrus_schlegelii	1.76232043536282	-0.228260133285075	8.88728782420367
Chaetodon_ulietensis	Acanthopagrus_schlegelii	1.76232043536282	-0.228260133285075	8.88728782420367
Chaetodon_falcula	Acanthopagrus_schlegelii	1.76232043536282	-0.228260133285075	8.88728782420367
Chaetodon_lineolatus	Acanthopagrus_schlegelii	1.76232043536282	-0.228260133285075	8.88728782420367
Chaetodon_flavirostris	Acanthopagrus_schlegelii	1.76232043536282	-0.228260133285075	8.88728782420367
Chaetodon_collare	Acanthopagrus_schlegelii	1.76232043536282	-0.228260133285075	8.88728782420367
Chaetodon_auripes	Acanthopagrus_schlegelii	1.76232043536282	-0.228260133285075	8.88728782420367
Chaetodon_mesoleucos	Acanthopagrus_schlegelii	1.76232043536282	-0.228260133285075	8.88728782420367
Chaetodon_rafflesii	Acanthopagrus_schlegelii	1.76232043536282	-0.228260133285075	8.88728782420367
Chaetodon_ephippium	Acanthopagrus_schlegelii	1.76232043536282	-0.228260133285075	8.88728782420367
Chaetodon_semeion	Acanthopagrus_schlegelii	1.76232043536282	-0.228260133285075	8.88728782420367
Chaetodon_humeralis	Acanthopagrus_schlegelii	1.76232043536282	-0.228260133285075	8.88728782420367
Chaetodon_ocellatus	Acanthopagrus_schlegelii	1.76232043536282	-0.228260133285075	8.88728782420367
Chaetodon_striatus	Acanthopagrus_schlegelii	1.76232043536282	-0.228260133285075	8.88728782420367
Chaetodon_capistratus	Acanthopagrus_schlegelii	1.76232043536282	-0.228260133285075	8.88728782420367
Chaetodon_selene	Acanthopagrus_schlegelii	1.76232043536282	-0.228260133285075	8.88728782420367
Chaetodon_melannotus	Acanthopagrus_schlegelii	1.76232043536282	-0.228260133285075	8.88728782420367
Chaetodon_ocellicaudus	Acanthopagrus_schlegelii	1.76232043536282	-0.228260133285075	8.88728782420367
Parachaetodon_ocellatus	Acanthopagrus_schlegelii	1.76232043536282	-0.228260133285075	8.88728782420367
Chaetodon_trifascialis	Acanthopagrus_schlegelii	1.76232043536282	-0.228260133285075	8.88728782420367
Chaetodon_tricinctus	Acanthopagrus_schlegelii	1.76232043536282	-0.228260133285075	8.88728782420367
Chaetodon_rainfordi	Acanthopagrus_schlegelii	1.76232043536282	-0.228260133285075	8.88728782420367
Chaetodon_octofasciatus	Acanthopagrus_schlegelii	1.76232043536282	-0.228260133285075	8.88728782420367
Chaetodon_aureofasciatus	Acanthopagrus_schlegelii	1.76232043536282	-0.228260133285075	8.88728782420367
Chaetodon_bennetti	Acanthopagrus_schlegelii	1.76232043536282	-0.228260133285075	8.88728782420367
Chaetodon_speculum	Acanthopagrus_schlegelii	1.76232043536282	-0.228260133285075	8.88728782420367
Chaetodon_zanzibarensis	Acanthopagrus_schlegelii	1.76232043536282	-0.228260133285075	8.88728782420367
Chaetodon_plebeius	Acanthopagrus_schlegelii	1.76232043536282	-0.228260133285075	8.88728782420367
Chaetodon_larvatus	Acanthopagrus_schlegelii	1.76232043536282	-0.228260133285075	8.88728782420367
Chaetodon_baronessa	Acanthopagrus_schlegelii	1.76232043536282	-0.228260133285075	8.88728782420367
Chaetodon_austriacus	Acanthopagrus_schlegelii	1.76232043536282	-0.228260133285075	8.88728782420367
Chaetodon_trifasciatus	Acanthopagrus_schlegelii	1.76232043536282	-0.228260133285075	8.88728782420367
Chaetodon_robustus	Acanthopagrus_schlegelii	1.76232043536282	-0.228260133285075	8.88728782420367
Chaetodon_hoefleri	Acanthopagrus_schlegelii	1.76232043536282	-0.228260133285075	8.88728782420367
Chaetodon_reticulatus	Acanthopagrus_schlegelii	1.76232043536282	-0.228260133285075	8.88728782420367
Chaetodon_meyeri	Acanthopagrus_schlegelii	1.76232043536282	-0.228260133285075	8.88728782420367
Chaetodon_ornatissimus	Acanthopagrus_schlegelii	1.76232043536282	-0.228260133285075	8.88728782420367
Chaetodon_interruptus	Acanthopagrus_schlegelii	1.76232043536282	-0.228260133285075	8.88728782420367
Chaetodon_unimaculatus	Acanthopagrus_schlegelii	1.76232043536282	-0.228260133285075	8.88728782420367
Chaetodon_trichrous	Acanthopagrus_schlegelii	1.76232043536282	-0.228260133285075	8.88728782420367
Chaetodon_kleinii	Acanthopagrus_schlegelii	1.76232043536282	-0.228260133285075	8.88728782420367
Chaetodon_blackburnii	Acanthopagrus_schlegelii	1.76232043536282	-0.228260133285075	8.88728782420367
Chaetodon_mertensii	Acanthopagrus_schlegelii	1.76232043536282	-0.228260133285075	8.88728782420367
Chaetodon_madagaskariensis	Acanthopagrus_schlegelii	1.76232043536282	-0.228260133285075	8.88728782420367
Chaetodon_paucifasciatus	Acanthopagrus_schlegelii	1.76232043536282	-0.228260133285075	8.88728782420367
Chaetodon_xanthurus	Acanthopagrus_schlegelii	1.76232043536282	-0.228260133285075	8.88728782420367
Chaetodon_melapterus	Acanthopagrus_schlegelii	1.76232043536282	-0.228260133285075	8.88728782420367
Chaetodon_tinkeri	Acanthopagrus_schlegelii	1.76232043536282	-0.228260133285075	8.88728782420367
Chaetodon_sanctaehelenae	Acanthopagrus_schlegelii	1.76232043536282	-0.228260133285075	8.88728782420367
Chaetodon_miliaris	Acanthopagrus_schlegelii	1.76232043536282	-0.228260133285075	8.88728782420367
Chaetodon_guentheri	Acanthopagrus_schlegelii	1.76232043536282	-0.228260133285075	8.88728782420367
Chaetodon_dolosus	Acanthopagrus_schlegelii	1.76232043536282	-0.228260133285075	8.88728782420367
Chaetodon_sedentarius	Acanthopagrus_schlegelii	1.76232043536282	-0.228260133285075	8.88728782420367
Chaetodon_multicinctus	Acanthopagrus_schlegelii	1.76232043536282	-0.228260133285075	8.88728782420367
Chaetodon_punctatofasciatus	Acanthopagrus_schlegelii	1.76232043536282	-0.228260133285075	8.88728782420367
Chaetodon_guttatissimus	Acanthopagrus_schlegelii	1.76232043536282	-0.228260133285075	8.88728782420367
Chaetodon_pelewensis	Acanthopagrus_schlegelii	1.76232043536282	-0.228260133285075	8.88728782420367
Chaetodon_citrinellus	Acanthopagrus_schlegelii	1.76232043536282	-0.228260133285075	8.88728782420367
Chaetodon_quadrimaculatus	Acanthopagrus_schlegelii	1.76232043536282	-0.228260133285075	8.88728782420367
Chaetodon_fremblii	Acanthopagrus_schlegelii	1.76232043536282	-0.228260133285075	8.88728782420367
Coradion_chrysozonus	Acanthopagrus_schlegelii	1.76232043536282	-0.228260133285075	8.88728782420367
Coradion_altivelis	Acanthopagrus_schlegelii	1.76232043536282	-0.228260133285075	8.88728782420367
Coradion_melanopus	Acanthopagrus_schlegelii	1.76232043536282	-0.228260133285075	8.88728782420367
Chelmon_rostratus	Acanthopagrus_schlegelii	1.76232043536282	-0.228260133285075	8.88728782420367
Chelmon_marginalis	Acanthopagrus_schlegelii	1.76232043536282	-0.228260133285075	8.88728782420367
Chelmon_muelleri	Acanthopagrus_schlegelii	1.76232043536282	-0.228260133285075	8.88728782420367
Chelmonops_curiosus	Acanthopagrus_schlegelii	1.76232043536282	-0.228260133285075	8.88728782420367
Chelmonops_truncatus	Acanthopagrus_schlegelii	1.76232043536282	-0.228260133285075	8.88728782420367
Amphichaetodon_howensis	Acanthopagrus_schlegelii	1.76232043536282	-0.228260133285075	8.88728782420367
Amphichaetodon_melbae	Acanthopagrus_schlegelii	1.76232043536282	-0.228260133285075	8.88728782420367
Forcipiger_flavissimus	Acanthopagrus_schlegelii	1.76232043536282	-0.228260133285075	8.88728782420367
Forcipiger_longirostris	Acanthopagrus_schlegelii	1.76232043536282	-0.228260133285075	8.88728782420367
Hemitaurichthys_thompsoni	Acanthopagrus_schlegelii	1.76232043536282	-0.228260133285075	8.88728782420367
Hemitaurichthys_polylepis	Acanthopagrus_schlegelii	1.76232043536282	-0.228260133285075	8.88728782420367
Hemitaurichthys_zoster	Acanthopagrus_schlegelii	1.76232043536282	-0.228260133285075	8.88728782420367
Heniochus_pleurotaenia	Acanthopagrus_schlegelii	1.76232043536282	-0.228260133285075	8.88728782420367
Heniochus_varius	Acanthopagrus_schlegelii	1.76232043536282	-0.228260133285075	8.88728782420367
Heniochus_acuminatus	Acanthopagrus_schlegelii	1.76232043536282	-0.228260133285075	8.88728782420367
Heniochus_diphreutes	Acanthopagrus_schlegelii	1.76232043536282	-0.228260133285075	8.88728782420367
Heniochus_monoceros	Acanthopagrus_schlegelii	1.76232043536282	-0.228260133285075	8.88728782420367
Heniochus_singularius	Acanthopagrus_schlegelii	1.76232043536282	-0.228260133285075	8.88728782420367
Heniochus_chrysostomus	Acanthopagrus_schlegelii	1.76232043536282	-0.228260133285075	8.88728782420367
Johnrandallia_nigrirostris	Acanthopagrus_schlegelii	1.76232043536282	-0.228260133285075	8.88728782420367
Centrarchops_chapini	Acanthopagrus_schlegelii	1.76232043536282	-0.228260133285075	8.88728782420367
Dinoperca_petersi	Acanthopagrus_schlegelii	1.76232043536282	-0.228260133285075	8.88728782420367
Luvarus_imperialis	Acanthopagrus_schlegelii	1.76232043536282	-0.228260133285075	8.88728782420367
Naso_caeruleacauda	Acanthopagrus_schlegelii	1.76232043536282	-0.228260133285075	8.88728782420367
Naso_maculatus	Acanthopagrus_schlegelii	1.76232043536282	-0.228260133285075	8.88728782420367
Naso_reticulatus	Acanthopagrus_schlegelii	1.76232043536282	-0.228260133285075	8.88728782420367
Naso_caesius	Acanthopagrus_schlegelii	1.76232043536282	-0.228260133285075	8.88728782420367
Naso_hexacanthus	Acanthopagrus_schlegelii	1.76232043536282	-0.228260133285075	8.88728782420367
Naso_vlamingii	Acanthopagrus_schlegelii	1.76232043536282	-0.228260133285075	8.88728782420367
Naso_brevirostris	Acanthopagrus_schlegelii	1.76232043536282	-0.228260133285075	8.88728782420367
Naso_unicornis	Acanthopagrus_schlegelii	1.76232043536282	-0.228260133285075	8.88728782420367
Naso_elegans	Acanthopagrus_schlegelii	1.76232043536282	-0.228260133285075	8.88728782420367
Naso_lituratus	Acanthopagrus_schlegelii	1.76232043536282	-0.228260133285075	8.88728782420367
Naso_annulatus	Acanthopagrus_schlegelii	1.76232043536282	-0.228260133285075	8.88728782420367
Naso_tonganus	Acanthopagrus_schlegelii	1.76232043536282	-0.228260133285075	8.88728782420367
Naso_tuberosus	Acanthopagrus_schlegelii	1.76232043536282	-0.228260133285075	8.88728782420367
Naso_lopezi	Acanthopagrus_schlegelii	1.76232043536282	-0.228260133285075	8.88728782420367
Naso_mcdadei	Acanthopagrus_schlegelii	1.76232043536282	-0.228260133285075	8.88728782420367
Naso_fageni	Acanthopagrus_schlegelii	1.76232043536282	-0.228260133285075	8.88728782420367
Naso_brachycentron	Acanthopagrus_schlegelii	1.76232043536282	-0.228260133285075	8.88728782420367
Naso_thynnoides	Acanthopagrus_schlegelii	1.76232043536282	-0.228260133285075	8.88728782420367
Naso_minor	Acanthopagrus_schlegelii	1.76232043536282	-0.228260133285075	8.88728782420367
Zebrasoma_flavescens	Acanthopagrus_schlegelii	1.76232043536282	-0.228260133285075	8.88728782420367
Prionurus_maculatus	Acanthopagrus_schlegelii	1.76232043536282	-0.228260133285075	8.88728782420367
Prionurus_scalprum	Acanthopagrus_schlegelii	1.76232043536282	-0.228260133285075	8.88728782420367
Prionurus_laticlavius	Acanthopagrus_schlegelii	1.76232043536282	-0.228260133285075	8.88728782420367
Prionurus_microlepidotus	Acanthopagrus_schlegelii	1.76232043536282	-0.228260133285075	8.88728782420367
Ctenochaetus_strigosus	Acanthopagrus_schlegelii	1.76232043536282	-0.228260133285075	8.88728782420367
Acanthurus_xanthopterus	Acanthopagrus_schlegelii	1.76232043536282	-0.228260133285075	8.88728782420367
Acanthurus_pyroferus	Acanthopagrus_schlegelii	1.76232043536282	-0.228260133285075	8.88728782420367
Acanthurus_triostegus	Acanthopagrus_schlegelii	1.76232043536282	-0.228260133285075	8.88728782420367
Acanthurus_bahianus	Acanthopagrus_schlegelii	1.76232043536282	-0.228260133285075	8.88728782420367
Acanthurus_chirurgus	Acanthopagrus_schlegelii	1.76232043536282	-0.228260133285075	8.88728782420367
Acanthurus_nigrofuscus	Acanthopagrus_schlegelii	1.76232043536282	-0.228260133285075	8.88728782420367
Acanthurus_nigroris	Acanthopagrus_schlegelii	1.76232043536282	-0.228260133285075	8.88728782420367
Acanthurus_coeruleus	Acanthopagrus_schlegelii	1.76232043536282	-0.228260133285075	8.88728782420367
Acanthurus_guttatus	Acanthopagrus_schlegelii	1.76232043536282	-0.228260133285075	8.88728782420367
Ctenochaetus_cyanocheilus	Acanthopagrus_schlegelii	1.76232043536282	-0.228260133285075	8.88728782420367
Acanthurus_nubilus	Acanthopagrus_schlegelii	1.76232043536282	-0.228260133285075	8.88728782420367
Ctenochaetus_hawaiiensis	Acanthopagrus_schlegelii	1.76232043536282	-0.228260133285075	8.88728782420367
Ctenochaetus_striatus	Acanthopagrus_schlegelii	1.76232043536282	-0.228260133285075	8.88728782420367
Acanthurus_japonicus	Acanthopagrus_schlegelii	1.76232043536282	-0.228260133285075	8.88728782420367
Acanthurus_nigricans	Acanthopagrus_schlegelii	1.76232043536282	-0.228260133285075	8.88728782420367
Ctenochaetus_binotatus	Acanthopagrus_schlegelii	1.7623201282535	-0.228260521885415	8.88729060433204
Acanthurus_mata	Acanthopagrus_schlegelii	1.76232043536282	-0.228260133285075	8.88728782420367
Acanthurus_blochii	Acanthopagrus_schlegelii	1.76232043536282	-0.228260133285075	8.88728782420367
Acanthurus_thompsoni	Acanthopagrus_schlegelii	1.76232043536282	-0.228260133285075	8.88728782420367
Acanthurus_olivaceus	Acanthopagrus_schlegelii	1.76232043536282	-0.228260133285075	8.88728782420367
Acanthurus_dussumieri	Acanthopagrus_schlegelii	1.76232043536282	-0.228260133285075	8.88728782420367
Zebrasoma_scopas	Acanthopagrus_schlegelii	1.76232043536282	-0.228260133285075	8.88728782420367
Zebrasoma_velifer	Acanthopagrus_schlegelii	1.76232043536282	-0.228260133285075	8.88728782420367
Paracanthurus_hepatus	Acanthopagrus_schlegelii	1.76232043536282	-0.228260133285075	8.88728782420367
Zanclus_cornutus	Acanthopagrus_schlegelii	1.76232043536282	-0.228260133285075	8.88728782420367
Liopropoma_eukrines	Cephalopholis_miniata	1.91541066835059	-0.0990836183857245	8.43441537815382
Liopropoma_carmabi	Cephalopholis_miniata	1.91541066835059	-0.0990836183857245	8.43441537815382
Cephalopholis_leopardus	Cephalopholis_miniata	1.56307973444498	-0.0936254177642504	6.24797214515649
Cephalopholis_taeniops	Cephalopholis_miniata	1.56307973444498	-0.0936254177642504	6.24797214515649
Cephalopholis_sonnerati	Cephalopholis_miniata	1.48836432568948	-0.094056141595342	5.8348131729354
Cephalopholis_urodeta	Cephalopholis_miniata	1.48836432568948	-0.0940561415953418	5.8348131729354
Cephalopholis_fulva	Cephalopholis_miniata	1.58003878706765	-0.0934292733999136	6.3426153607869
Paranthias_colonus	Cephalopholis_miniata	1.58003878706765	-0.0934292733999136	6.3426153607869
Paranthias_furcifer	Cephalopholis_miniata	1.58003878706765	-0.0934292733999136	6.3426153607869
Aethaloperca_rogaa	Epinephelus_aeneus	1.78385045602947	-0.064590545138217	7.28495299171484
Cephalopholis_formosa	Epinephelus_aeneus	1.78385045602947	-0.064590545138217	7.28495299171484
Cephalopholis_cyanostigma	Epinephelus_aeneus	1.78385045602947	-0.0645905451382168	7.28495299171484
Cephalopholis_boenak	Epinephelus_aeneus	1.78385045602947	-0.0645905451382168	7.28495299171484
Cephalopholis_cruentata	Epinephelus_aeneus	1.78385045602947	-0.0645905451382168	7.28495299171484
Cephalopholis_panamensis	Epinephelus_aeneus	1.78385045602947	-0.0645905451382168	7.28495299171484
Cephalopholis_nigri	Epinephelus_aeneus	1.78385045602947	-0.0645905451382168	7.28495299171484
Hyporthodus_flavolimbatus	Epinephelus_aeneus	1.76164130717044	-0.0336106671724832	6.89191524616224
Epinephelus_daemelii	Epinephelus_aeneus	1.7980142842856	-0.0064332681733188	6.87957535642605
Epinephelus_morrhua	Epinephelus_aeneus	1.7980142842856	-0.0064332681733188	6.87957535642605
Cromileptes_altivelis	Epinephelus_aeneus	1.7980142842856	-0.00643326817331902	6.87957535642605
Epinephelus_andersoni	Epinephelus_aeneus	1.7980142842856	-0.0064332681733188	6.87957535642605
Epinephelus_polyphekadion	Epinephelus_aeneus	1.7980142842856	-0.0064332681733188	6.87957535642605
Epinephelus_ongus	Epinephelus_aeneus	1.7980142842856	-0.00643326817331902	6.87957535642605
Epinephelus_corallicola	Epinephelus_aeneus	1.7980142842856	-0.0064332681733188	6.87957535642605
Epinephelus_coeruleopunctatus	Epinephelus_aeneus	1.7980142842856	-0.00643326817331902	6.87957535642605
Epinephelus_bruneus	Epinephelus_aeneus	1.7980142842856	-0.0064332681733188	6.87957535642605
Epinephelus_itajara	Epinephelus_aeneus	1.7980142842856	-0.0064332681733188	6.87957535642605
Epinephelus_lanceolatus	Epinephelus_aeneus	1.7980142842856	-0.0064332681733188	6.87957535642605
Epinephelus_maculatus	Epinephelus_aeneus	1.7980142842856	-0.0064332681733188	6.87957535642605
Epinephelus_tauvina	Epinephelus_aeneus	1.7980142842856	-0.0064332681733188	6.87957535642605
Epinephelus_rivulatus	Epinephelus_aeneus	1.7980142842856	-0.0064332681733188	6.87957535642605
Epinephelus_coioides	Epinephelus_aeneus	1.7980142842856	-0.0064332681733188	6.87957535642605
Epinephelus_malabaricus	Epinephelus_aeneus	1.7980142842856	-0.00643326817331902	6.87957535642605
Epinephelus_tukula	Epinephelus_aeneus	1.7980142842856	-0.0064332681733188	6.87957535642605
Epinephelus_latifasciatus	Epinephelus_aeneus	1.7980142842856	-0.00643326817331902	6.87957535642605
Anyperodon_leucogrammicus	Epinephelus_aeneus	1.7980142842856	-0.00643326817331902	6.87957535642605
Epinephelus_howlandi	Epinephelus_aeneus	1.7980142842856	-0.00643326817331902	6.87957535642605
Epinephelus_striatus	Epinephelus_aeneus	1.7980142842856	-0.00643326817331902	6.87957535642605
Epinephelus_spilotoceps	Epinephelus_aeneus	1.7980142842856	-0.0064332681733188	6.87957535642605
Epinephelus_hexagonatus	Epinephelus_aeneus	1.7980142842856	-0.00643326817331902	6.87957535642605
Epinephelus_fuscoguttatus	Epinephelus_aeneus	1.7980142842856	-0.0064332681733188	6.87957535642605
Epinephelus_caninus	Epinephelus_epistictus	1.77007441112948	0.0146636997093388	6.56241919898431
Epinephelus_goreensis	Epinephelus_epistictus	1.77007441112948	0.0146636997093388	6.56241919898431
Mycteroperca_bonaci	Epinephelus_epistictus	1.77193564621725	0.0228722749174666	6.51181493054918
Mycteroperca_venenosa	Epinephelus_epistictus	1.77193540947079	0.0228723837247222	6.51181284834239
Triso_dermopterus	Epinephelus_epistictus	1.77193564621725	0.0228722749174666	6.51181493054918
Mycteroperca_jordani	Epinephelus_epistictus	1.77193564621725	0.0228722749174661	6.51181493054918
Mycteroperca_tigris	Epinephelus_epistictus	1.77193564621725	0.0228722749174661	6.51181493054918
Mycteroperca_rosacea	Epinephelus_epistictus	1.77193564621725	0.0228722749174666	6.51181493054918
Mycteroperca_olfax	Epinephelus_epistictus	1.77193564621725	0.0228722749174666	6.51181493054918
Mycteroperca_interstitialis	Epinephelus_epistictus	1.77210271021687	0.0236147836609477	6.50727085877755
Mycteroperca_phenax	Epinephelus_epistictus	1.77210271021687	0.0236147836609477	6.50727085877755
Mycteroperca_xenarcha	Epinephelus_epistictus	1.77210271021687	0.0236147836609475	6.50727085877755
Epinephelus_guttatus	Epinephelus_epistictus	1.77210271021687	0.0236147836609475	6.50727085877755
Epinephelus_amblycephalus	Epinephelus_epistictus	1.77819633849334	0.0513643825738468	6.34129386837553
Epinephelus_radiatus	Epinephelus_epistictus	1.78092859166101	0.064245904450603	6.26670762798003
Mycteroperca_prionura	Epinephelus_epistictus	1.77292105870437	0.0272656574814942	6.48500754581556
Epinephelus_albomarginatus	Epinephelus_epistictus	1.77292105870437	0.0272656574814945	6.48500754581556
Epinephelus_marginatus	Epinephelus_epistictus	1.77292105870437	0.0272656574814945	6.48500754581556
Mycteroperca_fusca	Epinephelus_epistictus	1.77292105870437	0.0272656574814942	6.48500754581556
Mycteroperca_acutirostris	Epinephelus_epistictus	1.77292105870437	0.0272656574814945	6.48500754581556
Mycteroperca_rubra	Epinephelus_epistictus	1.77292105870437	0.027265657481494	6.48500754581556
Epinephelus_costae	Epinephelus_epistictus	1.77292105870437	0.0272656574814945	6.48500754581556
Mycteroperca_microlepis	Epinephelus_epistictus	1.77292105870437	0.027265657481494	6.48500754581556
Epinephelus_multinotatus	Epinephelus_akaara	1.72537204238857	-0.0130806957790537	6.52609938590317
Epinephelus_miliaris	Epinephelus_akaara	1.72537204238857	-0.0130806957790537	6.52609938590317
Epinephelus_areolatus	Epinephelus_akaara	1.72537204238857	-0.0130806957790532	6.52609938590318
Epinephelus_undulosus	Epinephelus_akaara	1.72537204238857	-0.0130806957790537	6.52609938590317
Epinephelus_flavocaeruleus	Epinephelus_akaara	1.72537204238857	-0.0130806957790537	6.52609938590317
Epinephelus_cyanopodus	Epinephelus_akaara	1.72537204238857	-0.0130806957790537	6.52609938590317
Epinephelus_bleekeri	Epinephelus_akaara	1.72537204238857	-0.0130806957790532	6.52609938590318
Epinephelus_analogus	Epinephelus_akaara	1.70799563063543	-0.00699880037715184	6.38492595812152
Epinephelus_clippertonensis	Epinephelus_akaara	1.70799563063543	-0.00699880037715184	6.38492595812152
Epinephelus_labriformis	Epinephelus_akaara	1.70799563063543	-0.0069988003771515	6.38492595812152
Epinephelus_adscensionis	Epinephelus_akaara	1.70799563063543	-0.00699880037715184	6.38492595812152
Epinephelus_chlorostigma	Epinephelus_awoara	1.62548187108622	-0.00833051615940616	5.95106098123157
Epinephelus_fasciatomaculosus	Epinephelus_awoara	1.62548187108622	-0.00833051615940639	5.95106098123157
Epinephelus_retouti	Epinephelus_akaara	1.69518239657061	-0.00236291034935954	6.28121300434797
Epinephelus_diacanthus	Epinephelus_akaara	1.69518239657061	-0.0023629103493592	6.28121300434798
Epinephelus_stictus	Epinephelus_akaara	1.69518239657061	-0.00236291034935954	6.28121300434797
Epinephelus_sexfasciatus	Epinephelus_akaara	1.69619777351823	-0.00273511082768452	6.28941980496076
Epinephelus_undulatostriatus	Epinephelus_akaara	1.72247020069087	-0.0120809560859529	6.5024811388236
Epinephelus_morio	Epinephelus_akaara	1.72247020069087	-0.0120809560859525	6.50248113882361
Epinephelus_fasciatus	Epinephelus_akaara	1.72247020069087	-0.0120809560859529	6.5024811388236
Epinephelus_melanostigma	Epinephelus_akaara	1.72247020069087	-0.0120809560859527	6.50248113882361
Epinephelus_merra	Epinephelus_akaara	1.72247020069087	-0.0120809560859525	6.50248113882361
Epinephelus_quoyanus	Epinephelus_akaara	1.72247020069087	-0.0120809560859525	6.50248113882361
Epinephelus_macrospilos	Epinephelus_akaara	1.72247020069087	-0.0120809560859525	6.50248113882361
Epinephelus_trimaculatus	Epinephelus_akaara	1.72247020069087	-0.0120809560859527	6.50248113882361
Epinephelus_longispinis	Epinephelus_akaara	1.74011505931189	-0.0180646200473161	6.64635911034146
Hyporthodus_acanthistius	Hyporthodus_septemfasciatus	1.7362614583209	-0.0187610262741399	6.63027862607524
Hyporthodus_exsul	Hyporthodus_septemfasciatus	1.7354944626424	-0.0182234971448398	6.62182628468467
Hyporthodus_nigritus	Hyporthodus_septemfasciatus	1.7354944626424	-0.01822349714484	6.62182628468467
Hyporthodus_niveatus	Hyporthodus_septemfasciatus	1.7354944626424	-0.01822349714484	6.62182628468467
Hyporthodus_ergastularius	Hyporthodus_septemfasciatus	1.73492407859466	-0.0178230430513097	6.61554184585456
Hyporthodus_quernus	Hyporthodus_septemfasciatus	1.73492407859466	-0.0178230430513097	6.61554184585456
Hyporthodus_octofasciatus	Hyporthodus_septemfasciatus	1.73492407859466	-0.0178230430513097	6.61554184585456
Epinephelus_cifuentesi	Hyporthodus_septemfasciatus	1.72902504573867	-0.0136452996478221	6.55060800907603
Epinephelus_drummondhayi	Hyporthodus_septemfasciatus	1.7248431453493	-0.0106430612004171	6.50464253656096
Dermatolepis_dermatolepis	Hyporthodus_septemfasciatus	1.7248431453493	-0.0106430612004171	6.50464253656096
Alphestes_afer	Hyporthodus_septemfasciatus	1.7248431453493	-0.0106430612004171	6.50464253656096
Alphestes_immaculatus	Hyporthodus_septemfasciatus	1.7248431453493	-0.0106430612004171	6.50464253656096
Alphestes_multiguttatus	Hyporthodus_septemfasciatus	1.7248431453493	-0.0106430612004171	6.50464253656096
Dermatolepis_inermis	Hyporthodus_septemfasciatus	1.7248431453493	-0.0106430612004171	6.50464253656096
Dermatolepis_striolata	Hyporthodus_septemfasciatus	1.7248431453493	-0.0106430612004171	6.50464253656096
Hyporthodus_haifensis	Hyporthodus_septemfasciatus	1.70788768096625	0.00188882714371474	6.3188316847823
Hyporthodus_mystacinus	Epinephelus_aeneus	1.83696449674169	-0.0312471700894833	7.30796804641722
Hyporthodus_niphobles	Epinephelus_aeneus	1.83696449674169	-0.0312471700894834	7.30796804641722
Cephalopholis_polleni	Epinephelus_aeneus	1.7822903733868	-0.0655583846803195	7.28424119273896
Cephalopholis_igarashiensis	Epinephelus_aeneus	1.7822903733868	-0.0655583846803194	7.28424119273897
Gracila_albomarginata	Epinephelus_aeneus	1.7822903733868	-0.0655583846803194	7.28424119273897
Variola_albimarginata	Cephalopholis_miniata	1.86734718025476	-0.100741882172401	8.14273631688377
Variola_louti	Cephalopholis_miniata	1.86734718025476	-0.100741882172401	8.14273631688377
Rypticus_bicolor	Cephalopholis_miniata	2.04520860899272	-0.0939499633226589	9.23486021400132
Rypticus_saponaceus	Cephalopholis_miniata	2.04520860899272	-0.0939499633226591	9.23486021400131
Rypticus_nigripinnis	Cephalopholis_miniata	2.04520860899272	-0.0939499633226589	9.23486021400132
Pseudogramma_gregoryi	Cephalopholis_miniata	2.04520860899272	-0.0939499633226591	9.23486021400131
Pseudogramma_thaumasia	Cephalopholis_miniata	2.04520860899272	-0.0939499633226591	9.23486021400131
Pogonoperca_punctata	Cephalopholis_miniata	2.04520860899272	-0.0939499633226589	9.23486021400132
Grammistes_sexlineatus	Cephalopholis_miniata	2.04520860899272	-0.0939499633226589	9.23486021400132
Diploprion_bifasciatum	Cephalopholis_miniata	2.04520860899272	-0.0939499633226591	9.23486021400131
Belonoperca_chabanaudi	Cephalopholis_miniata	2.04520860899272	-0.0939499633226591	9.23486021400131
Saloptia_powelli	Cephalopholis_miniata	2.04520860899272	-0.0939499633226589	9.23486021400132
Plectropomus_oligacanthus	Cephalopholis_miniata	2.04520860899272	-0.0939499633226589	9.23486021400132
Plectropomus_laevis	Cephalopholis_miniata	2.04520860899272	-0.0939499633226589	9.23486021400132
Plectropomus_leopardus	Cephalopholis_miniata	2.04520860899272	-0.0939499633226591	9.23486021400131
Plectropomus_pessuliferus	Cephalopholis_miniata	2.04520860899272	-0.0939499633226589	9.23486021400132
Plectropomus_maculatus	Cephalopholis_miniata	2.04520860899272	-0.0939499633226591	9.23486021400131
Plectropomus_areolatus	Cephalopholis_miniata	2.04520860899272	-0.0939499633226591	9.23486021400131
Plectranthias_kelloggi	Cephalopholis_miniata	2.1784503515762	-0.0878534642162915	10.0755741990018
Luzonichthys_waitei	Cephalopholis_miniata	2.1784503515762	-0.0878534642162915	10.0755741990018
Pseudanthias_pleurotaenia	Cephalopholis_miniata	2.1784503515762	-0.0878534642162915	10.0755741990018
Tosana_niwae	Cephalopholis_miniata	2.1784503515762	-0.0878534642162915	10.0755741990018
Pseudanthias_squamipinnis	Cephalopholis_miniata	2.1784503515762	-0.0878534642162915	10.0755741990018
Nemanthias_carberryi	Cephalopholis_miniata	2.1784503515762	-0.0878534642162915	10.0755741990018
Pseudanthias_tuka	Cephalopholis_miniata	2.1784503515762	-0.0878534642162915	10.0755741990018
Anthias_anthias	Cephalopholis_miniata	2.1784503515762	-0.0878534642162915	10.0755741990018
Pronotogrammus_multifasciatus	Cephalopholis_miniata	2.1784503515762	-0.0878534642162915	10.0755741990018
Odontanthias_chrysostictus	Cephalopholis_miniata	2.1784503515762	-0.0878534642162915	10.0755741990018
Pseudogramma_polyacantha	Cephalopholis_miniata	2.1784503515762	-0.0878534642162915	10.0755741990018
Pseudanthias_lori	Cephalopholis_miniata	2.1784503515762	-0.0878534642162915	10.0755741990018
Hemanthias_leptus	Cephalopholis_miniata	2.1784503515762	-0.0878534642162915	10.0755741990018
Hemanthias_signifer	Cephalopholis_miniata	2.1784503515762	-0.0878534642162915	10.0755741990018
Hemanthias_peruanus	Cephalopholis_miniata	2.1784503515762	-0.0878534642162915	10.0755741990018
Caesioperca_lepidoptera	Dissostichus_eleginoides	3.0412283351017	0.208948271239152	12.5088711774982
Plectranthias_japonicus	Dissostichus_eleginoides	3.0412283351017	0.208948271239152	12.5088711774982
Eleginops_maclovinus	Dissostichus_eleginoides	4.34660801114208	0.766081539087594	15.1862386260926
Aethotaxis_mitopteryx_mitopteryx	Dissostichus_eleginoides	5.77618542172162	1.45255095014861	17.7220122243619
Dissostichus_mawsoni	Dissostichus_eleginoides	6.05119979027243	1.59368339174973	18.1694247032969
Notothenia_rossii	Dissostichus_eleginoides	5.44235490503672	1.28517342147885	17.1622700195732
Notothenia_coriiceps	Dissostichus_eleginoides	5.44235490503672	1.28517342147885	17.1622700195732
Paranotothenia_magellanica	Dissostichus_eleginoides	5.44235490503672	1.28517342147885	17.1622700195732
Notothenia_angustata	Dissostichus_eleginoides	5.44235490503672	1.28517342147885	17.1622700195732
Pleuragramma_antarctica	Dissostichus_eleginoides	5.44235490503672	1.28517342147885	17.1622700195732
Gobionotothen_acuta	Dissostichus_eleginoides	5.44235490503672	1.28517342147885	17.1622700195732
Gobionotothen_gibberifrons	Dissostichus_eleginoides	5.44235490503672	1.28517342147885	17.1622700195732
Lepidonotothen_mizops	Dissostichus_eleginoides	5.44235490503672	1.28517342147885	17.1622700195732
Lepidonotothen_larseni	Dissostichus_eleginoides	5.44235490503672	1.28517342147885	17.1622700195732
Lepidonotothen_nudifrons	Dissostichus_eleginoides	5.44235490503672	1.28517342147885	17.1622700195732
Lepidonotothen_squamifrons	Dissostichus_eleginoides	5.44235490503672	1.28517342147885	17.1622700195732
Patagonotothen_brevicauda_brevicauda	Dissostichus_eleginoides	5.44235490503672	1.28517342147885	17.1622700195732
Patagonotothen_guntheri	Dissostichus_eleginoides	5.44235490503672	1.28517342147885	17.1622700195732
Patagonotothen_ramsayi	Dissostichus_eleginoides	5.44235490503672	1.28517342147885	17.1622700195732
Patagonotothen_tessellata	Dissostichus_eleginoides	5.44235490503672	1.28517342147885	17.1622700195732
Cryothenia_amphitreta	Dissostichus_eleginoides	5.44235490503672	1.28517342147885	17.1622700195732
Trematomus_scotti	Dissostichus_eleginoides	5.44235490503672	1.28517342147885	17.1622700195732
Pagothenia_borchgrevinki	Dissostichus_eleginoides	5.44235490503672	1.28517342147885	17.1622700195732
Trematomus_hansoni	Dissostichus_eleginoides	5.44235490503672	1.28517342147885	17.1622700195732
Trematomus_bernacchii	Dissostichus_eleginoides	5.44235490503672	1.28517342147885	17.1622700195732
Trematomus_vicarius	Dissostichus_eleginoides	5.44235490503672	1.28517342147885	17.1622700195732
Trematomus_nicolai	Dissostichus_eleginoides	5.44235490503672	1.28517342147885	17.1622700195732
Trematomus_pennellii	Dissostichus_eleginoides	5.44235490503672	1.28517342147885	17.1622700195732
Trematomus_eulepidotus	Dissostichus_eleginoides	5.44235490503672	1.28517342147885	17.1622700195732
Trematomus_lepidorhinus	Dissostichus_eleginoides	5.44235490503672	1.28517342147885	17.1622700195732
Trematomus_tokarevi	Dissostichus_eleginoides	5.44235490503672	1.28517342147885	17.1622700195732
Trematomus_loennbergii	Dissostichus_eleginoides	5.44235490503672	1.28517342147885	17.1622700195732
Notothenia_cyanobrancha	Dissostichus_eleginoides	5.44235490503672	1.28517342147885	17.1622700195732
Channichthys_rhinoceratus	Dissostichus_eleginoides	5.27927227197187	1.20497363691032	16.8819644849833
Neopagetopsis_ionah	Dissostichus_eleginoides	5.27927227197187	1.20497363691032	16.8819644849833
Chionodraco_rastrospinosus	Dissostichus_eleginoides	5.27927227197187	1.20497363691032	16.8819644849833
Pseudochaenichthys_georgianus	Dissostichus_eleginoides	5.27927227197187	1.20497363691032	16.8819644849833
Pagetopsis_maculatus	Dissostichus_eleginoides	5.27927227197187	1.20497363691032	16.8819644849833
Pagetopsis_macropterus	Dissostichus_eleginoides	5.27927173110116	1.20497497454378	16.8819505564522
Chaenocephalus_aceratus	Dissostichus_eleginoides	5.27927227197187	1.20497363691032	16.8819644849833
Cryodraco_antarcticus	Dissostichus_eleginoides	5.27927227197187	1.20497363691032	16.8819644849833
Dacodraco_hunteri	Dissostichus_eleginoides	5.27927227197187	1.20497363691032	16.8819644849833
Chionodraco_hamatus	Dissostichus_eleginoides	5.27927227197187	1.20497363691032	16.8819644849833
Chionodraco_myersi	Dissostichus_eleginoides	5.27927227197187	1.20497363691032	16.8819644849833
Champsocephalus_esox	Dissostichus_eleginoides	5.27927227197187	1.20497363691032	16.8819644849833
Chaenodraco_wilsoni	Dissostichus_eleginoides	5.27927227197187	1.20497363691032	16.8819644849833
Artedidraco_shackletoni	Dissostichus_eleginoides	5.27927227197187	1.20497363691032	16.8819644849833
Histiodraco_velifer	Dissostichus_eleginoides	5.27927227197187	1.20497363691032	16.8819644849833
Dolloidraco_longedorsalis	Dissostichus_eleginoides	5.27927227197187	1.20497363691032	16.8819644849833
Racovitzia_glacialis	Dissostichus_eleginoides	5.27927227197187	1.20497363691032	16.8819644849833
Gymnodraco_acuticeps	Dissostichus_eleginoides	5.27927227197187	1.20497363691032	16.8819644849833
Parachaenichthys_charcoti	Dissostichus_eleginoides	5.27927227197187	1.20497363691032	16.8819644849833
Gerlachea_australis	Dissostichus_eleginoides	5.27927227197187	1.20497363691032	16.8819644849833
Prionodraco_evansii	Dissostichus_eleginoides	5.27927227197187	1.20497363691032	16.8819644849833
Akarotaxis_nudiceps	Dissostichus_eleginoides	5.27927227197187	1.20497363691032	16.8819644849833
Bathydraco_macrolepis	Dissostichus_eleginoides	5.27927227197187	1.20497363691032	16.8819644849833
Bathydraco_marri	Dissostichus_eleginoides	5.27927227197187	1.20497363691032	16.8819644849833
Harpagifer_antarcticus	Dissostichus_eleginoides	5.27927227197187	1.20497363691032	16.8819644849833
Harpagifer_kerguelensis	Dissostichus_eleginoides	5.27927227197187	1.20497363691032	16.8819644849833
Pseudaphritis_urvillii	Dissostichus_eleginoides	3.37319328443365	0.344203351699333	13.227623728834
Cottoperca_gobio	Dissostichus_eleginoides	3.37319328443365	0.344203351699333	13.227623728834
Bovichtus_variegatus	Dissostichus_eleginoides	3.37319328443365	0.344203351699333	13.227623728834
Bembrops_heterurus	Niphon_spinosus	2.47432350427173	0.0241538678470485	10.7862405164862
Ammocrypta_vivax	Niphon_spinosus	2.43067351347672	0.0562608047937423	10.1426275619201
Ammocrypta_meridiana	Niphon_spinosus	2.43067351347672	0.0562608047937421	10.1426275619201
Ammocrypta_beanii	Niphon_spinosus	2.43067351347672	0.0562608047937421	10.1426275619201
Ammocrypta_bifascia	Niphon_spinosus	2.43067351347672	0.0562608047937423	10.1426275619201
Ammocrypta_pellucida	Niphon_spinosus	2.43067351347672	0.0562608047937421	10.1426275619201
Ammocrypta_clara	Niphon_spinosus	2.43067351347672	0.0562608047937421	10.1426275619201
Crystallaria_asprella	Niphon_spinosus	2.43067351347672	0.0562608047937423	10.1426275619201
Percina_smithvanizi	Niphon_spinosus	2.43067351347672	0.0562608047937421	10.1426275619201
Percina_kusha	Niphon_spinosus	2.43067351347672	0.0562608047937423	10.1426275619201
Percina_palmaris	Niphon_spinosus	2.43067351347672	0.0562608047937423	10.1426275619201
Percina_aurantiaca	Niphon_spinosus	2.43067351347672	0.0562608047937423	10.1426275619201
Percina_evides	Niphon_spinosus	2.43067351347672	0.0562608047937423	10.1426275619201
Percina_burtoni	Niphon_spinosus	2.43067351347672	0.0562608047937423	10.1426275619201
Percina_caprodes	Niphon_spinosus	2.43067351347672	0.0562608047937423	10.1426275619201
Percina_carbonaria	Niphon_spinosus	2.43067351347672	0.0562608047937421	10.1426275619201
Percina_macrolepida	Niphon_spinosus	2.43067351347672	0.0562608047937423	10.1426275619201
Percina_bimaculata	Niphon_spinosus	2.43067351347672	0.0562608047937421	10.1426275619201
Percina_austroperca	Niphon_spinosus	2.43067351347672	0.0562608047937423	10.1426275619201
Percina_kathae	Niphon_spinosus	2.43067351347672	0.0562608047937421	10.1426275619201
Percina_suttkusi	Niphon_spinosus	2.43067351347672	0.0562608047937421	10.1426275619201
Percina_fulvitaenia	Niphon_spinosus	2.43067351347672	0.0562608047937423	10.1426275619201
Percina_jenkinsi	Niphon_spinosus	2.43067351347672	0.0562608047937421	10.1426275619201
Percina_rex	Niphon_spinosus	2.43067351347672	0.0562608047937423	10.1426275619201
Percina_gymnocephala	Niphon_spinosus	2.43067351347672	0.0562608047937423	10.1426275619201
Percina_sciera	Niphon_spinosus	2.43067351347672	0.0562608047937423	10.1426275619201
Percina_sipsi	Niphon_spinosus	2.43067351347672	0.0562608047937421	10.1426275619201
Percina_nigrofasciata	Niphon_spinosus	2.43067351347672	0.0562608047937423	10.1426275619201
Percina_aurolineata	Niphon_spinosus	2.43067421934276	0.0562614138176485	10.1426257224757
Percina_stictogaster	Niphon_spinosus	2.43067351347672	0.0562608047937423	10.1426275619201
Percina_cymatotaenia	Niphon_spinosus	2.43067351347672	0.0562608047937423	10.1426275619201
Percina_nasuta	Niphon_spinosus	2.43067351347672	0.0562608047937421	10.1426275619201
Percina_phoxocephala	Niphon_spinosus	2.43067351347672	0.0562608047937421	10.1426275619201
Percina_oxyrhynchus	Niphon_spinosus	2.43067351347672	0.0562608047937423	10.1426275619201
Percina_squamata	Niphon_spinosus	2.43067382227944	0.0562614067970817	10.1426232172605
Percina_notogramma	Niphon_spinosus	2.43067351347672	0.0562608047937421	10.1426275619201
Percina_maculata	Niphon_spinosus	2.43067351347672	0.0562608047937421	10.1426275619201
Percina_pantherina	Niphon_spinosus	2.43067351347672	0.0562608047937423	10.1426275619201
Percina_lenticula	Niphon_spinosus	2.43067351347672	0.0562608047937423	10.1426275619201
Percina_copelandi	Niphon_spinosus	2.43067351347672	0.0562608047937423	10.1426275619201
Percina_aurora	Niphon_spinosus	2.43067351347672	0.0562608047937423	10.1426275619201
Percina_brevicauda	Niphon_spinosus	2.43067351347672	0.0562608047937421	10.1426275619201
Percina_tanasi	Niphon_spinosus	2.43067351347672	0.0562608047937421	10.1426275619201
Percina_uranidea	Niphon_spinosus	2.43067351347672	0.0562608047937421	10.1426275619201
Percina_shumardi	Niphon_spinosus	2.43067351347672	0.0562608047937421	10.1426275619201
Percina_vigil	Niphon_spinosus	2.43067351347672	0.0562608047937423	10.1426275619201
Percina_antesella	Niphon_spinosus	2.43067351347672	0.0562608047937421	10.1426275619201
Percina_macrocephala	Niphon_spinosus	2.43067351347672	0.0562608047937423	10.1426275619201
Percina_nevisense	Niphon_spinosus	2.43067351347672	0.0562608047937421	10.1426275619201
Percina_peltata	Niphon_spinosus	2.43067351347672	0.0562608047937423	10.1426275619201
Percina_crassa	Niphon_spinosus	2.43067351347672	0.0562608047937423	10.1426275619201
Percina_roanoka	Niphon_spinosus	2.43067351347672	0.0562608047937421	10.1426275619201
Etheostoma_juliae	Niphon_spinosus	2.43067351347672	0.0562608047937423	10.1426275619201
Etheostoma_douglasi	Niphon_spinosus	2.43067351347672	0.0562608047937421	10.1426275619201
Etheostoma_etowahae	Niphon_spinosus	2.43067351347672	0.0562608047937421	10.1426275619201
Etheostoma_jordani	Niphon_spinosus	2.43067351347672	0.0562608047937421	10.1426275619201
Etheostoma_chuckwachatte	Niphon_spinosus	2.43067351347672	0.0562608047937423	10.1426275619201
Etheostoma_tippecanoe	Niphon_spinosus	2.43067351347672	0.0562608047937421	10.1426275619201
Etheostoma_denoncourti	Niphon_spinosus	2.43067351347672	0.0562608047937421	10.1426275619201
Etheostoma_acuticeps	Niphon_spinosus	2.43067351347672	0.0562608047937423	10.1426275619201
Etheostoma_moorei	Niphon_spinosus	2.43067351347672	0.0562608047937423	10.1426275619201
Etheostoma_rubrum	Niphon_spinosus	2.43067351347672	0.0562608047937423	10.1426275619201
Etheostoma_rufilineatum	Niphon_spinosus	2.43067351347672	0.0562608047937421	10.1426275619201
Etheostoma_chlorobranchium	Niphon_spinosus	2.43067351347672	0.0562608047937421	10.1426275619201
Etheostoma_camurum	Niphon_spinosus	2.43067351347672	0.0562608047937423	10.1426275619201
Etheostoma_bellum	Niphon_spinosus	2.43067351347672	0.0562608047937423	10.1426275619201
Etheostoma_wapiti	Niphon_spinosus	2.43067351347672	0.0562608047937423	10.1426275619201
Etheostoma_vulneratum	Niphon_spinosus	2.43067351347672	0.0562608047937423	10.1426275619201
Etheostoma_sanguifluum	Niphon_spinosus	2.43067351347672	0.0562608047937421	10.1426275619201
Etheostoma_maculatum	Niphon_spinosus	2.43067351347672	0.0562608047937421	10.1426275619201
Etheostoma_microlepidum	Niphon_spinosus	2.43067351347672	0.0562608047937423	10.1426275619201
Etheostoma_aquali	Niphon_spinosus	2.43067351347672	0.0562608047937423	10.1426275619201
Etheostoma_kanawhae	Niphon_spinosus	2.43067351347672	0.0562608047937421	10.1426275619201
Etheostoma_osburni	Niphon_spinosus	2.43067351347672	0.0562608047937423	10.1426275619201
Etheostoma_nianguae	Niphon_spinosus	2.43067351347672	0.0562608047937421	10.1426275619201
Etheostoma_sagitta	Niphon_spinosus	2.43067351347672	0.0562608047937423	10.1426275619201
Etheostoma_variatum	Niphon_spinosus	2.43067351347672	0.0562608047937421	10.1426275619201
Etheostoma_tetrazonum	Niphon_spinosus	2.43067351347672	0.0562608047937423	10.1426275619201
Etheostoma_euzonum	Niphon_spinosus	2.43067351347672	0.0562608047937423	10.1426275619201
Etheostoma_histrio	Niphon_spinosus	2.43067351347672	0.0562608047937423	10.1426275619201
Etheostoma_tennesseense	Niphon_spinosus	2.43067351347672	0.0562608047937423	10.1426275619201
Etheostoma_simoterum	Niphon_spinosus	2.43067351347672	0.0562608047937423	10.1426275619201
Etheostoma_planasaxatile	Niphon_spinosus	2.43067351347672	0.0562608047937421	10.1426275619201
Etheostoma_occidentale	Niphon_spinosus	2.43067351347672	0.0562608047937423	10.1426275619201
Etheostoma_atripinne	Niphon_spinosus	2.43067351347672	0.0562608047937421	10.1426275619201
Etheostoma_barrenense	Niphon_spinosus	2.43067351347672	0.0562608047937421	10.1426275619201
Etheostoma_rafinesquei	Niphon_spinosus	2.43067351347672	0.0562608047937423	10.1426275619201
Etheostoma_zonale	Niphon_spinosus	2.43067351347672	0.0562608047937423	10.1426275619201
Etheostoma_lynceum	Niphon_spinosus	2.43067351347672	0.0562608047937421	10.1426275619201
Etheostoma_rupestre	Niphon_spinosus	2.43067351347672	0.0562608047937423	10.1426275619201
Etheostoma_blennioides	Niphon_spinosus	2.43067351347672	0.0562608047937423	10.1426275619201
Etheostoma_blennius	Niphon_spinosus	2.43067351347672	0.0562608047937421	10.1426275619201
Etheostoma_swannanoa	Niphon_spinosus	2.43067351347672	0.0562608047937421	10.1426275619201
Etheostoma_thalassinum	Niphon_spinosus	2.43067351347672	0.0562608047937423	10.1426275619201
Etheostoma_inscriptum	Niphon_spinosus	2.43067351347672	0.0562608047937423	10.1426275619201
Etheostoma_baileyi	Niphon_spinosus	2.43067351347672	0.0562608047937423	10.1426275619201
Etheostoma_raneyi	Niphon_spinosus	2.43067351347672	0.0562608047937423	10.1426275619201
Etheostoma_zonistium	Niphon_spinosus	2.43067351347672	0.0562608047937423	10.1426275619201
Etheostoma_cervus	Niphon_spinosus	2.43067351347672	0.0562608047937423	10.1426275619201
Etheostoma_pyrrhogaster	Niphon_spinosus	2.43067351347672	0.0562608047937423	10.1426275619201
Etheostoma_tallapoosae	Niphon_spinosus	2.43067351347672	0.0562608047937423	10.1426275619201
Etheostoma_ramseyi	Niphon_spinosus	2.43067351347672	0.0562608047937423	10.1426275619201
Etheostoma_brevirostrum	Niphon_spinosus	2.43067370232464	0.0562607791477505	10.1426290591971
Etheostoma_etnieri	Niphon_spinosus	2.43067351347672	0.0562608047937423	10.1426275619201
Etheostoma_colorosum	Niphon_spinosus	2.43067351347672	0.0562608047937421	10.1426275619201
Etheostoma_bellator	Niphon_spinosus	2.43067351347672	0.0562608047937421	10.1426275619201
Etheostoma_chermocki	Niphon_spinosus	2.43067351347672	0.0562608047937421	10.1426275619201
Etheostoma_lachneri	Niphon_spinosus	2.43067351347672	0.0562608047937421	10.1426275619201
Etheostoma_scotti	Niphon_spinosus	2.43067351347672	0.0562608047937423	10.1426275619201
Etheostoma_coosae	Niphon_spinosus	2.43067351347672	0.0562608047937421	10.1426275619201
Etheostoma_duryi	Niphon_spinosus	2.43067351347672	0.0562608047937423	10.1426275619201
Etheostoma_flavum	Niphon_spinosus	2.43067351347672	0.0562608047937421	10.1426275619201
Etheostoma_barbouri	Niphon_spinosus	2.43067351347672	0.0562608047937423	10.1426275619201
Etheostoma_flabellare	Niphon_spinosus	2.43067351347672	0.0562608047937423	10.1426275619201
Etheostoma_percnurum	Niphon_spinosus	2.43067351347672	0.0562608047937421	10.1426275619201
Etheostoma_basilare	Niphon_spinosus	2.43067351347672	0.0562608047937423	10.1426275619201
Etheostoma_obeyense	Niphon_spinosus	2.43067351347672	0.0562608047937423	10.1426275619201
Etheostoma_virgatum	Niphon_spinosus	2.43067351347672	0.0562608047937421	10.1426275619201
Etheostoma_striatulum	Niphon_spinosus	2.43067351347672	0.0562608047937423	10.1426275619201
Etheostoma_smithi	Niphon_spinosus	2.43067351347672	0.0562608047937423	10.1426275619201
Etheostoma_derivativum	Niphon_spinosus	2.43067351347672	0.0562608047937421	10.1426275619201
Etheostoma_kennicotti	Niphon_spinosus	2.43067351347672	0.0562608047937421	10.1426275619201
Etheostoma_squamiceps	Niphon_spinosus	2.43067351347672	0.0562608047937423	10.1426275619201
Etheostoma_olivaceum	Niphon_spinosus	2.43067351347672	0.0562608047937423	10.1426275619201
Etheostoma_crossopterum	Niphon_spinosus	2.43067351347672	0.0562608047937421	10.1426275619201
Etheostoma_pseudovulatum	Niphon_spinosus	2.43067351347672	0.0562608047937423	10.1426275619201
Etheostoma_forbesi	Niphon_spinosus	2.43067351347672	0.0562608047937423	10.1426275619201
Etheostoma_neopterum	Niphon_spinosus	2.43067351347672	0.0562608047937423	10.1426275619201
Etheostoma_nigripinne	Niphon_spinosus	2.43067351347672	0.0562608047937421	10.1426275619201
Etheostoma_corona	Niphon_spinosus	2.43067351347672	0.0562608047937421	10.1426275619201
Etheostoma_oophylax	Niphon_spinosus	2.43067351347672	0.0562608047937423	10.1426275619201
Etheostoma_chienense	Niphon_spinosus	2.43067351347672	0.0562608047937421	10.1426275619201
Etheostoma_fragi	Niphon_spinosus	2.43067351347672	0.0562608047937423	10.1426275619201
Etheostoma_radiosum	Niphon_spinosus	2.43067351347672	0.0562608047937423	10.1426275619201
Etheostoma_whipplei	Niphon_spinosus	2.43067351347672	0.0562608047937421	10.1426275619201
Etheostoma_tuscumbia	Niphon_spinosus	2.43067351347672	0.0562608047937423	10.1426275619201
Etheostoma_ditrema	Niphon_spinosus	2.43067351347672	0.0562608047937423	10.1426275619201
Etheostoma_asprigene	Niphon_spinosus	2.43067351347672	0.0562608047937423	10.1426275619201
Etheostoma_collettei	Niphon_spinosus	2.43067351347672	0.0562608047937423	10.1426275619201
Etheostoma_caeruleum	Niphon_spinosus	2.43067351347672	0.0562608047937423	10.1426275619201
Etheostoma_exile	Niphon_spinosus	2.43067351347672	0.0562608047937421	10.1426275619201
Etheostoma_luteovinctum	Niphon_spinosus	2.43067351347672	0.0562608047937421	10.1426275619201
Etheostoma_susanae	Niphon_spinosus	2.43067425116387	0.0562611949524667	10.1426282380168
Etheostoma_nigrum	Niphon_spinosus	2.43067351347672	0.0562608047937421	10.1426275619201
Etheostoma_podostemone	Niphon_spinosus	2.43067351347672	0.0562608047937423	10.1426275619201
Etheostoma_olmstedi	Niphon_spinosus	2.43067351347672	0.0562608047937421	10.1426275619201
Etheostoma_perlongum	Niphon_spinosus	2.43067351347672	0.0562608047937423	10.1426275619201
Etheostoma_longimanum	Niphon_spinosus	2.43067351347672	0.0562608047937423	10.1426275619201
Etheostoma_vitreum	Niphon_spinosus	2.43067351347672	0.0562608047937421	10.1426275619201
Etheostoma_stigmaeum	Niphon_spinosus	2.43067351347672	0.0562608047937423	10.1426275619201
Etheostoma_chlorosoma	Niphon_spinosus	2.43067351347672	0.0562608047937421	10.1426275619201
Etheostoma_fusiforme	Niphon_spinosus	2.43067351347672	0.0562608047937421	10.1426275619201
Etheostoma_mariae	Niphon_spinosus	2.43067351347672	0.0562608047937423	10.1426275619201
Etheostoma_parvipinne	Niphon_spinosus	2.43067351347672	0.0562608047937423	10.1426275619201
Etheostoma_saludae	Niphon_spinosus	2.43067351347672	0.0562608047937423	10.1426275619201
Etheostoma_collis	Niphon_spinosus	2.43067351347672	0.0562608047937421	10.1426275619201
Etheostoma_gracile	Niphon_spinosus	2.43067351347672	0.0562608047937421	10.1426275619201
Etheostoma_serrifer	Niphon_spinosus	2.43067351347672	0.0562608047937423	10.1426275619201
Etheostoma_edwini	Niphon_spinosus	2.43067351347672	0.0562608047937421	10.1426275619201
Etheostoma_punctulatum	Niphon_spinosus	2.43067351347672	0.0562608047937423	10.1426275619201
Etheostoma_bison	Niphon_spinosus	2.43067351347672	0.0562608047937423	10.1426275619201
Etheostoma_tecumsehi	Niphon_spinosus	2.43067351347672	0.0562608047937421	10.1426275619201
Etheostoma_spectabile	Niphon_spinosus	2.43067351347672	0.0562608047937423	10.1426275619201
Etheostoma_kantuckeense	Niphon_spinosus	2.43067351347672	0.0562608047937423	10.1426275619201
Etheostoma_lawrencei	Niphon_spinosus	2.43067351347672	0.0562608047937423	10.1426275619201
Etheostoma_burri	Niphon_spinosus	2.43067351347672	0.0562608047937421	10.1426275619201
Etheostoma_microperca	Niphon_spinosus	2.43067351347672	0.0562608047937423	10.1426275619201
Etheostoma_fonticola	Niphon_spinosus	2.43067351347672	0.0562608047937421	10.1426275619201
Etheostoma_proeliare	Niphon_spinosus	2.43067351347672	0.0562608047937421	10.1426275619201
Etheostoma_cinereum	Niphon_spinosus	2.43067351347672	0.0562608047937421	10.1426275619201
Gymnocephalus_baloni	Niphon_spinosus	2.43067351347672	0.0562608047937423	10.1426275619201
Gymnocephalus_cernua	Niphon_spinosus	2.43067351347672	0.0562608047937423	10.1426275619201
Gymnocephalus_schraetser	Niphon_spinosus	2.43067351347672	0.0562608047937421	10.1426275619201
Sander_canadensis	Niphon_spinosus	2.43067351347672	0.0562608047937423	10.1426275619201
Sander_vitreus	Niphon_spinosus	2.43067351347672	0.0562608047937421	10.1426275619201
Zingel_streber	Niphon_spinosus	2.43067351347672	0.0562608047937423	10.1426275619201
Zingel_zingel	Niphon_spinosus	2.43067351347672	0.0562608047937423	10.1426275619201
Romanichthys_valsanicola	Niphon_spinosus	2.43067351347672	0.0562608047937421	10.1426275619201
Sander_lucioperca	Niphon_spinosus	2.43067351347672	0.0562608047937423	10.1426275619201
Sander_volgensis	Niphon_spinosus	2.43067351347672	0.0562608047937421	10.1426275619201
Perca_fluviatilis	Niphon_spinosus	2.43067351347672	0.0562608047937423	10.1426275619201
Perca_flavescens	Niphon_spinosus	2.43067351347672	0.0562608047937421	10.1426275619201
Perca_schrenkii	Niphon_spinosus	2.43067351347672	0.0562608047937421	10.1426275619201
Echiichthys_vipera	Niphon_spinosus	2.50097805822047	0.00596106437455557	11.1842164654372
Trachinus_collignoni	Niphon_spinosus	2.50097805822047	0.00596106437455557	11.1842164654372
Trachinus_radiatus	Niphon_spinosus	2.50097805822047	0.00596106437455579	11.1842164654372
Trachinus_draco	Niphon_spinosus	2.50097805822047	0.00596106437455579	11.1842164654372
Centropristis_striata	Niphon_spinosus	2.50097805822047	0.00596106437455579	11.1842164654372
Serranus_psittacinus	Niphon_spinosus	2.50097805822047	0.00596106437455579	11.1842164654372
Serranus_baldwini	Niphon_spinosus	2.50097805822047	0.00596106437455557	11.1842164654372
Serranus_scriba	Niphon_spinosus	2.50097805822047	0.00596106437455579	11.1842164654372
Serranus_atricauda	Niphon_spinosus	2.50097805822047	0.00596106437455557	11.1842164654372
Serranus_cabrilla	Niphon_spinosus	2.50097805822047	0.00596106437455579	11.1842164654372
Serranus_accraensis	Niphon_spinosus	2.50097805822047	0.00596106437455557	11.1842164654372
Serranus_hepatus	Niphon_spinosus	2.50097805822047	0.00596106437455557	11.1842164654372
Paralabrax_albomaculatus	Niphon_spinosus	2.50097805822047	0.00596106437455579	11.1842164654372
Paralabrax_callaensis	Niphon_spinosus	2.50097805822047	0.00596106437455579	11.1842164654372
Cratinus_agassizii	Niphon_spinosus	2.50097805822047	0.00596106437455579	11.1842164654372
Paralabrax_dewegeri	Niphon_spinosus	2.50097805822047	0.00596106437455579	11.1842164654372
Paralabrax_loro	Niphon_spinosus	2.50097805822047	0.00596106437455579	11.1842164654372
Paralabrax_nebulifer	Niphon_spinosus	2.50097805822047	0.00596106437455579	11.1842164654372
Paralabrax_auroguttatus	Niphon_spinosus	2.50097805822047	0.00596106437455579	11.1842164654372
Paralabrax_humeralis	Niphon_spinosus	2.50097805822047	0.00596106437455557	11.1842164654372
Paralabrax_maculatofasciatus	Niphon_spinosus	2.50097805822047	0.00596106437455557	11.1842164654372
Paralabrax_clathratus	Niphon_spinosus	2.50097805822047	0.00596106437455557	11.1842164654372
Serranus_phoebe	Niphon_spinosus	2.50097805822047	0.00596106437455557	11.1842164654372
Diplectrum_maximum	Niphon_spinosus	2.50097805822047	0.00596106437455557	11.1842164654372
Diplectrum_formosum	Niphon_spinosus	2.50097805822047	0.00596106437455579	11.1842164654372
Diplectrum_pacificum	Niphon_spinosus	2.50097805822047	0.00596106437455557	11.1842164654372
Serranus_tortugarum	Niphon_spinosus	2.50097805822047	0.00596106437455557	11.1842164654372
Serranus_tabacarius	Niphon_spinosus	2.50097805822047	0.00596106437455557	11.1842164654372
Serranus_tigrinus	Niphon_spinosus	2.50097805822047	0.00596106437455557	11.1842164654372
Hypoplectrus_gemma	Niphon_spinosus	2.50097805822047	0.00596106437455557	11.1842164654372
Hypoplectrus_gummigutta	Niphon_spinosus	2.50097805822047	0.00596106437455579	11.1842164654372
Hypoplectrus_chlorurus	Niphon_spinosus	2.50097805822047	0.00596106437455579	11.1842164654372
Hypoplectrus_guttavarius	Niphon_spinosus	2.50097805822047	0.00596106437455579	11.1842164654372
Hypoplectrus_unicolor	Niphon_spinosus	2.50097805822047	0.00596106437455557	11.1842164654372
Hypoplectrus_aberrans	Niphon_spinosus	2.50097805822047	0.00596106437455557	11.1842164654372
Hypoplectrus_nigricans	Niphon_spinosus	2.50097805822047	0.00596106437455579	11.1842164654372
Hypoplectrus_indigo	Niphon_spinosus	2.50097805822047	0.00596106437455557	11.1842164654372
Hypoplectrus_puella	Niphon_spinosus	2.50097805822047	0.00596106437455579	11.1842164654372
Cryptacanthodes_giganteus	Chirolophis_japonicus	2.26119590515615	0.0825628503815239	8.82427831147083
Ptilichthys_goodei	Pholis_nebulosa	2.099495717841	0.0616865583274562	8.04869109395999
Pholis_fangi	Pholis_nebulosa	2.05809067100786	0.174457489125153	6.9627561139497
Apodichthys_flavidus	Pholis_nebulosa	2.0720423787086	0.133340174932653	7.32710653457809
Pholis_crassispina	Pholis_nebulosa	2.0720423787086	0.133340174932653	7.32710653457809
Pholis_gunnellus	Pholis_nebulosa	2.0852126623558	0.0975712750720659	7.67236359783158
Pholis_ornata	Pholis_nebulosa	2.0852126623558	0.0975712750720659	7.67236359783158
Plectobranchus_evides	Stichaeus_grigorjewi	2.00708946043145	0.0812777196715893	7.36287186772363
Alectrias_alectrolophus	Stichaeus_grigorjewi	2.00708946043145	0.0812777196715893	7.36287186772363
Anoplarchus_purpurescens	Stichaeus_grigorjewi	2.00708946043145	0.0812777196715893	7.36287186772363
Chirolophis_nugator	Stichaeus_grigorjewi	2.00708946043145	0.0812777196715893	7.36287186772363
Cebidichthys_violaceus	Stichaeus_grigorjewi	2.00708946043145	0.0812777196715893	7.36287186772363
Ernogrammus_hexagrammus	Stichaeus_grigorjewi	2.00708946043145	0.0812777196715893	7.36287186772363
Esselenichthys_carli	Stichaeus_grigorjewi	2.00708946043145	0.0812777196715893	7.36287186772363
Opisthocentrus_tenuis	Stichaeus_grigorjewi	2.00708946043145	0.0812777196715893	7.36287186772363
Pholidapus_dybowskii	Stichaeus_grigorjewi	2.00708946043145	0.0812777196715893	7.36287186772363
Chirolophis_decoratus	Chirolophis_japonicus	1.87576470020833	-0.00153261967879847	7.2827168658268
Kasatkia_seigeli	Chirolophis_japonicus	1.87576470020833	-0.00153261967879847	7.2827168658268
Bathymaster_derjugini	Chirolophis_japonicus	1.87673890885425	-0.00138053758861645	7.28706735770265
Bathymaster_signatus	Chirolophis_japonicus	1.87673890885425	-0.00138053758861645	7.28706735770265
Bathymaster_leurolepis	Chirolophis_japonicus	1.87673890885425	-0.00138053758861645	7.28706735770265
Rathbunella_hypoplecta	Chirolophis_japonicus	1.87673890885425	-0.00138053758861645	7.28706735770265
Ronquilus_jordani	Chirolophis_japonicus	1.87673890885425	-0.00138053758861645	7.28706735770265
Zaprora_silenus	Chirolophis_japonicus	2.02978888857459	0.0225545935841744	7.97714485556651
Anarrhichthys_ocellatus	Zoarces_gillii	1.80351057082881	-0.0127981926526073	6.96156516555392
Anarhichas_minor	Zoarces_gillii	1.80351057082881	-0.0127981926526073	6.96156516555392
Anarhichas_lupus	Zoarces_gillii	1.80351057082881	-0.0127981926526071	6.96156516555392
Neozoarces_pulcher	Zoarces_gillii	1.80053080787985	-0.0132621266925415	6.94838529871688
Gymnelopsis_ochotensis	Zoarces_gillii	1.75200503910537	-0.0208086446878493	6.73447569177835
Bilabria_ornata	Zoarces_gillii	1.73432659980146	-0.0235534604250972	6.65688816679787
Davidijordania_lacertina	Zoarces_gillii	1.73432659980146	-0.0235534604250972	6.65688816679787
Hadropareia_middendorffii	Zoarces_gillii	1.73432659980146	-0.0235534604250972	6.65688816679787
Magadanichthys_skopetsi	Zoarces_gillii	1.73432659980146	-0.0235534604250972	6.65688816679787
Gymnelus_viridis	Zoarces_gillii	1.66914422430922	-0.0336496695710723	6.37241005236787
Zoarces_americanus	Zoarces_gillii	1.60228152130995	-0.0439588653593637	6.08324032385562
Zoarces_elongatus	Zoarces_gillii	1.60228152130995	-0.0439588653593638	6.08324032385562
Zoarces_fedorovi	Zoarces_gillii	1.60228152130995	-0.0439588653593637	6.08324032385562
Zoarces_viviparus	Zoarces_gillii	1.60227897849583	-0.043958086685592	6.08322071199221
Zoarces_andriashevi	Zoarces_gillii	1.60228152130995	-0.0439588653593637	6.08324032385562
Gymnelus_hemifasciatus	Zoarces_gillii	1.71449273676233	-0.0266297794128662	6.57005984166105
Lycozoarces_regani	Zoarces_gillii	1.71449273676233	-0.0266297794128662	6.57005984166105
Lycodes_brevipes	Zoarces_gillii	1.71449273676233	-0.0266297794128662	6.57005984166105
Lycodes_nakamurae	Zoarces_gillii	1.71449273676233	-0.0266297794128662	6.57005984166105
Lycodes_esmarkii	Zoarces_gillii	1.71449273676233	-0.0266297794128662	6.57005984166105
Lycodes_eudipleurostictus	Zoarces_gillii	1.71449273676233	-0.026629779412866	6.57005984166105
Lycodes_mcallisteri	Zoarces_gillii	1.71449273676233	-0.0266297794128662	6.57005984166105
Lycodes_paamiuti	Zoarces_gillii	1.71449273676233	-0.026629779412866	6.57005984166105
Lycodes_pallidus	Zoarces_gillii	1.71449273676233	-0.0266297794128662	6.57005984166105
Lycodes_gracilis	Zoarces_gillii	1.71449273676233	-0.026629779412866	6.57005984166105
Lycodes_reticulatus	Zoarces_gillii	1.71449273676233	-0.0266297794128662	6.57005984166105
Lycodes_rossi	Zoarces_gillii	1.71449273676233	-0.026629779412866	6.57005984166105
Lycodapus_antarcticus	Zoarces_gillii	1.71449273676233	-0.026629779412866	6.57005984166105
Lyconema_barbatum	Zoarces_gillii	1.71449273676233	-0.0266297794128662	6.57005984166105
Austrolycus_depressiceps	Zoarces_gillii	1.71449273676233	-0.026629779412866	6.57005984166105
Lycodes_tanakae	Zoarces_gillii	1.71449273676233	-0.0266297794128662	6.57005984166105
Lycodes_mucosus	Zoarces_gillii	1.71449273676233	-0.0266297794128662	6.57005984166105
Lycodes_seminudus	Zoarces_gillii	1.71449273676233	-0.0266297794128662	6.57005984166105
Lycodes_raridens	Zoarces_gillii	1.71449273676233	-0.0266297794128662	6.57005984166105
Lycodes_adolfi	Zoarces_gillii	1.71449273676233	-0.0266297794128662	6.57005984166105
Lycodes_terraenovae	Zoarces_gillii	1.71449273676233	-0.0266297794128662	6.57005984166105
Lycodes_fulvus	Zoarces_gillii	1.71449273676233	-0.0266297794128662	6.57005984166105
Lycodes_yamatoi	Zoarces_gillii	1.71449273676233	-0.026629779412866	6.57005984166105
Lycodapus_fierasfer	Zoarces_gillii	1.71449273676233	-0.0266297794128662	6.57005984166105
Lycodes_concolor	Zoarces_gillii	1.71449273676233	-0.0266297794128662	6.57005984166105
Lycodes_brunneofasciatus	Zoarces_gillii	1.71449273676233	-0.0266297794128662	6.57005984166105
Lycodes_soldatovi	Zoarces_gillii	1.71449273676233	-0.026629779412866	6.57005984166105
Lycodes_diapterus	Zoarces_gillii	1.71449273676233	-0.0266297794128662	6.57005984166105
Lycodes_fasciatus	Zoarces_gillii	1.71449273676233	-0.0266297794128662	6.57005984166105
Lycodes_cortezianus	Zoarces_gillii	1.71449273676233	-0.0266297794128662	6.57005984166105
Lycodes_pacificus	Zoarces_gillii	1.71449273676233	-0.0266297794128662	6.57005984166105
Bothrocarina_nigrocaudata	Zoarces_gillii	1.71449273676233	-0.0266297794128662	6.57005984166105
Lycogrammoides_schmidti	Zoarces_gillii	1.71449273676233	-0.0266297794128662	6.57005984166105
Bothrocarina_microcephala	Zoarces_gillii	1.71449273676233	-0.026629779412866	6.57005984166105
Bothrocara_hollandi	Zoarces_gillii	1.71449273676233	-0.0266297794128662	6.57005984166105
Bothrocara_soldatovi	Zoarces_gillii	1.71449273676233	-0.0266297794128662	6.57005984166105
Lycodes_palearis	Zoarces_gillii	1.71449273676233	-0.026629779412866	6.57005984166105
Lycodes_toyamensis	Zoarces_gillii	1.71449273676233	-0.026629779412866	6.57005984166105
Lycenchelys_crotalinus	Zoarces_gillii	1.71449273676233	-0.0266297794128662	6.57005984166105
Lycodes_albonotatus	Zoarces_gillii	1.71449273676233	-0.0266297794128662	6.57005984166105
Lycenchelys_muraena	Zoarces_gillii	1.71449273676233	-0.026629779412866	6.57005984166105
Lycenchelys_sarsii	Zoarces_gillii	1.71449273676233	-0.026629779412866	6.57005984166105
Hexagrammos_lagocephalus	Hexagrammos_agrammus	2.197181695962	0.186116174241021	7.6180182169216
Hexagrammos_decagrammus	Hexagrammos_agrammus	2.19568156211939	0.186397798415928	7.60788907405706
Hexagrammos_stelleri	Hexagrammos_agrammus	2.11145885769273	0.180513652942263	7.20081682154678
Ophiodon_elongatus	Hexagrammos_agrammus	2.39753400402009	0.154701966137448	8.99672439035126
Oxylebius_pictus	Hexagrammos_agrammus	2.47381726637008	0.145407869706319	9.53546663969139
Crystallichthys_cyclospilus	Eumicrotremus_orbis	2.5585330980093	0.210675196679582	9.45958308583332
Paraliparis_garmani	Eumicrotremus_orbis	2.5585330980093	0.210675196679582	9.45958308583332
Paraliparis_bathybius	Eumicrotremus_orbis	2.5585330980093	0.210675196679582	9.45958308583332
Rhinoliparis_barbulifer	Eumicrotremus_orbis	2.5585330980093	0.210675196679582	9.45958308583332
Paraliparis_copei_copei	Eumicrotremus_orbis	2.5585330980093	0.210675196679582	9.45958308583332
Psednos_melanocephalus	Eumicrotremus_orbis	2.5585330980093	0.210675196679582	9.45958308583332
Psednos_micruroides	Eumicrotremus_orbis	2.5585330980093	0.210675196679582	9.45958308583332
Psednos_groenlandicus	Eumicrotremus_orbis	2.5585330980093	0.210675196679582	9.45958308583332
Rhodichthys_regina	Eumicrotremus_orbis	2.5585330980093	0.210675196679582	9.45958308583332
Careproctus_cypselurus	Eumicrotremus_orbis	2.5585330980093	0.210675196679582	9.45958308583332
Careproctus_melanurus	Eumicrotremus_orbis	2.5585330980093	0.210675196679582	9.45958308583332
Careproctus_rastrinus	Eumicrotremus_orbis	2.5585330980093	0.210675196679582	9.45958308583332
Careproctus_reinhardti	Eumicrotremus_orbis	2.5585330980093	0.210675196679582	9.45958308583332
Liparis_rutteri	Eumicrotremus_orbis	2.5585330980093	0.210675196679582	9.45958308583332
Liparis_pulchellus	Eumicrotremus_orbis	2.5585330980093	0.210675196679582	9.45958308583332
Liparis_gibbus	Eumicrotremus_orbis	2.5585330980093	0.210675196679582	9.45958308583332
Liparis_dennyi	Eumicrotremus_orbis	2.5585330980093	0.210675196679582	9.45958308583332
Liparis_mucosus	Eumicrotremus_orbis	2.5585330980093	0.210675196679582	9.45958308583332
Liparis_fabricii	Eumicrotremus_orbis	2.5585330980093	0.210675196679582	9.45958308583332
Liparis_inquilinus	Eumicrotremus_orbis	2.5585330980093	0.210675196679582	9.45958308583332
Liparis_liparis_liparis	Eumicrotremus_orbis	2.5585330980093	0.210675196679582	9.45958308583332
Liparis_montagui	Eumicrotremus_orbis	2.5585330980093	0.210675196679582	9.45958308583332
Liparis_florae	Eumicrotremus_orbis	2.5585330980093	0.210675196679582	9.45958308583332
Nectoliparis_pelagicus	Eumicrotremus_orbis	2.5585330980093	0.210675196679582	9.45958308583332
Liparis_fucensis	Eumicrotremus_orbis	2.5585330980093	0.210675196679582	9.45958308583332
Elassodiscus_tremebundus	Eumicrotremus_orbis	2.5585330980093	0.210675196679582	9.45958308583332
Elassodiscus_caudatus	Eumicrotremus_orbis	2.5585330980093	0.210675196679582	9.45958308583332
Aptocyclus_ventricosus	Eumicrotremus_orbis	2.60755831231855	0.309827953383151	8.9360201797218
Eumicrotremus_derjugini	Eumicrotremus_orbis	2.6080561053966	0.310895977965394	8.93066504017706
Eumicrotremus_spinosus	Eumicrotremus_orbis	2.6080561053966	0.310895977965394	8.93066504017706
Cyclopterus_lumpus	Eumicrotremus_orbis	2.59380074951004	0.28082161968006	9.08368661859807
Trichodon_trichodon	Arctoscopus_japonicus	2.77484124190763	0.334377115740925	9.67871011389057
Jordania_zonope	Cottus_poecilopus	2.55578101701893	0.200095262470743	9.53547917101323
Cottus_princeps	Cottus_pollux	2.88121118747563	0.412721769808306	9.66296322723901
Cottus_klamathensis	Cottus_pollux	2.88121118747563	0.412721769808306	9.66296322723901
Cottus_asperrimus	Cottus_pollux	2.88121118747563	0.412721769808306	9.66296322723901
Cottus_asper	Cottus_pollux	2.88121118747563	0.412721769808306	9.66296322723901
Cottus_marginatus	Cottus_pollux	2.88121118747563	0.412721769808306	9.66296322723901
Cottus_gulosus	Cottus_pollux	2.88121118747563	0.412721769808306	9.66296322723901
Cottus_perplexus	Cottus_pollux	2.88121118747563	0.412721769808306	9.66296322723901
Cottus_pitensis	Cottus_pollux	2.88121118747563	0.412721769808306	9.66296322723901
Cottus_aleuticus	Cottus_pollux	2.88121118747563	0.412721769808306	9.66296322723901
Cottus_greenei	Cottus_pollux	2.88121118747563	0.412721769808306	9.66296322723901
Cottus_beldingii	Cottus_pollux	2.88121118747563	0.412721769808306	9.66296322723901
Cottus_leiopomus	Cottus_pollux	2.88121118747563	0.412721769808306	9.66296322723901
Cottus_confusus	Cottus_pollux	2.88121118747563	0.412721769808306	9.66296322723901
Comephorus_baikalensis	Cottus_pollux	2.88121118747563	0.412721769808306	9.66296322723901
Comephorus_dybowskii	Cottus_pollux	2.88121118747563	0.412721769808306	9.66296322723901
Procottus_jeittelesii	Cottus_pollux	2.88121118747563	0.412721769808306	9.66296322723901
Procottus_major	Cottus_pollux	2.88121118747563	0.412721769808306	9.66296322723901
Cyphocottus_eurystomus	Cottus_pollux	2.88121118747563	0.412721769808306	9.66296322723901
Abyssocottus_gibbosus	Cottus_pollux	2.88121118747563	0.412721769808306	9.66296322723901
Limnocottus_bergianus	Cottus_pollux	2.88121118747563	0.412721769808306	9.66296322723901
Limnocottus_godlewskii	Cottus_pollux	2.88121118747563	0.412721769808306	9.66296322723901
Limnocottus_griseus	Cottus_pollux	2.88121118747563	0.412721769808306	9.66296322723901
Limnocottus_pallidus	Cottus_pollux	2.88121118747563	0.412721769808306	9.66296322723901
Asprocottus_korjakovi	Cottus_pollux	2.88121246163765	0.412723714021352	9.66295555377345
Asprocottus_pulcher	Cottus_pollux	2.88121118747563	0.412721769808306	9.66296322723901
Asprocottus_herzensteini	Cottus_pollux	2.88121118747563	0.412721769808306	9.66296322723901
Asprocottus_platycephalus	Cottus_pollux	2.88121118747563	0.412721769808306	9.66296322723901
Cottinella_boulengeri	Cottus_pollux	2.88121118747563	0.412721769808306	9.66296322723901
Abyssocottus_korotneffi	Cottus_pollux	2.88121118747563	0.412721769808306	9.66296322723901
Batrachocottus_multiradiatus	Cottus_pollux	2.88121118747563	0.412721769808306	9.66296322723901
Batrachocottus_baicalensis	Cottus_pollux	2.88121118747563	0.412721769808306	9.66296322723901
Batrachocottus_nikolskii	Cottus_pollux	2.88121118747563	0.412721769808306	9.66296322723901
Paracottus_knerii	Cottus_pollux	2.88121118747563	0.412721769808306	9.66296322723901
Cottocomephorus_grewingkii	Cottus_pollux	2.88121118747563	0.412721769808306	9.66296322723901
Cottocomephorus_inermis	Cottus_pollux	2.88121118747563	0.412721769808306	9.66296322723901
Leocottus_kesslerii	Cottus_pollux	2.88121118747563	0.412721769808306	9.66296322723901
Cottus_girardi	Cottus_pollux	2.88121118747563	0.412721769808306	9.66296322723901
Cottus_hypselurus	Cottus_pollux	2.88121118747563	0.412721769808306	9.66296322723901
Cottus_extensus	Cottus_pollux	2.88121118747563	0.412721769808306	9.66296322723901
Cottus_bendirei	Cottus_pollux	2.88121118747563	0.412721769808306	9.66296322723901
Cottus_hubbsi	Cottus_pollux	2.88121118747563	0.412721769808306	9.66296322723901
Cottus_caeruleomentum	Cottus_pollux	2.88121118747563	0.412721769808306	9.66296322723901
Cottus_bairdii	Cottus_pollux	2.88121118747563	0.412721769808306	9.66296322723901
Cottus_rhotheus	Cottus_pollux	2.88121118747563	0.412721769808306	9.66296322723901
Cottus_cognatus	Cottus_pollux	2.88121118747563	0.412721769808306	9.66296322723901
Cottus_paulus	Cottus_pollux	2.88121118747563	0.412721769808306	9.66296322723901
Cottus_carolinae	Cottus_pollux	2.88121118747563	0.412721769808306	9.66296322723901
Cottus_baileyi	Cottus_pollux	2.88121118747563	0.412721769808306	9.66296322723901
Cottus_sibiricus	Cottus_pollux	2.88121118747563	0.412721769808306	9.66296322723901
Cottus_gobio	Cottus_pollux	2.88121118747563	0.412721769808306	9.66296322723901
Cottus_ricei	Cottus_pollux	2.88121118747563	0.412721769808306	9.66296322723901
Cottus_reinii	Cottus_pollux	2.94553085697171	0.464046169079459	9.63300739559605
Cottus_amblystomopsis	Cottus_pollux	2.91192662819632	0.437041804704939	9.64907777511282
Cottus_nozawae	Cottus_pollux	2.91192662819632	0.437041804704939	9.64907777511282
Cottus_czerskii	Cottus_pollux	2.91192662819632	0.437041804704939	9.64907777511282
Cottus_hangiongensis	Cottus_pollux	2.91192662819632	0.437041804704939	9.64907777511282
Trachidermus_fasciatus	Cottus_poecilopus	2.60103327724794	0.262993483295954	9.26722689812045
Cottus_kazika	Cottus_poecilopus	2.60103327724795	0.262993483295955	9.26722689812046
Ruscarius_meanyi	Gymnocanthus_herzensteini	2.46275953960726	0.197704011107177	9.01140809243572
Ruscarius_creaseri	Gymnocanthus_herzensteini	2.46275953960726	0.197704011107177	9.01140809243572
Clinocottus_embryum	Gymnocanthus_herzensteini	2.46275953960726	0.197704011107176	9.01140809243572
Clinocottus_globiceps	Gymnocanthus_herzensteini	2.46275953960726	0.197704011107176	9.01140809243572
Clinocottus_recalvus	Gymnocanthus_herzensteini	2.46275953960726	0.197704011107177	9.01140809243572
Clinocottus_analis	Gymnocanthus_herzensteini	2.46275953960726	0.197704011107176	9.01140809243572
Leiocottus_hirundo	Gymnocanthus_herzensteini	2.46275953960726	0.197704011107176	9.01140809243572
Orthonopias_triacis	Gymnocanthus_herzensteini	2.46275953960726	0.197704011107176	9.01140809243572
Oligocottus_rubellio	Gymnocanthus_herzensteini	2.46275954607487	0.197704579491295	9.01140337880771
[truncated: 5,556 more rows]
