# Supplementary material for: Predicting nutrient content of ray-finned fishes using phylogenetic information
Source: Nat Commun. 2018 Sep 25;9:3742. doi: 10.1038/s41467-018-06199-w (PMC6156416; doi:10.1038/s41467-018-06199-w)
Supplement: Supplementary file 6 — Supplementary Data 3 [file 41467_2018_6199_MOESM6_ESM.csv]

	closestSp	predVal	lcl_predInt	ucl_predInt
Polyodon_spathula	NA	NA	NA	NA
Psephurus_gladius	NA	NA	NA	NA
Scaphirhynchus_albus	NA	NA	NA	NA
Scaphirhynchus_platorynchus	NA	NA	NA	NA
Scaphirhynchus_suttkusi	NA	NA	NA	NA
Huso_huso	NA	NA	NA	NA
Acipenser_dabryanus	NA	NA	NA	NA
Acipenser_nudiventris	NA	NA	NA	NA
Acipenser_ruthenus	NA	NA	NA	NA
Acipenser_gueldenstaedtii	NA	NA	NA	NA
Acipenser_naccarii	NA	NA	NA	NA
Acipenser_persicus	NA	NA	NA	NA
Acipenser_baerii_baerii	NA	NA	NA	NA
Acipenser_brevirostrum	NA	NA	NA	NA
Acipenser_fulvescens	NA	NA	NA	NA
Acipenser_stellatus	NA	NA	NA	NA
Pseudoscaphirhynchus_hermanni	NA	NA	NA	NA
Pseudoscaphirhynchus_kaufmanni	NA	NA	NA	NA
Acipenser_sinensis	NA	NA	NA	NA
Acipenser_schrenckii	NA	NA	NA	NA
Acipenser_transmontanus	NA	NA	NA	NA
Acipenser_medirostris	NA	NA	NA	NA
Acipenser_mikadoi	NA	NA	NA	NA
Huso_dauricus	NA	NA	NA	NA
Acipenser_oxyrinchus_oxyrinchus	NA	NA	NA	NA
Acipenser_sturio	NA	NA	NA	NA
Chitala_chitala	NA	NA	NA	NA
Chitala_ornata	NA	NA	NA	NA
Notopterus_notopterus	NA	NA	NA	NA
Xenomystus_nigri	NA	NA	NA	NA
Arapaima_gigas	NA	NA	NA	NA
Heterotis_niloticus	NA	NA	NA	NA
Scleropages_formosus	NA	NA	NA	NA
Scleropages_jardinii	NA	NA	NA	NA
Scleropages_leichardti	NA	NA	NA	NA
Osteoglossum_bicirrhosum	NA	NA	NA	NA
Osteoglossum_ferreirai	NA	NA	NA	NA
Pantodon_buchholzi	NA	NA	NA	NA
Gymnarchus_niloticus	NA	NA	NA	NA
Myomyrus_macrops	NA	NA	NA	NA
Mormyrops_nigricans	NA	NA	NA	NA
Mormyrops_masuianus	NA	NA	NA	NA
Oxymormyrus_zanclirostris	NA	NA	NA	NA
Marcusenius_ntemensis	NA	NA	NA	NA
Paramormyrops_gabonensis	NA	NA	NA	NA
Paramormyrops_hopkinsi	NA	NA	NA	NA
Paramormyrops_curvifrons	NA	NA	NA	NA
Paramormyrops_longicaudatus	NA	NA	NA	NA
Brienomyrus_niger	NA	NA	NA	NA
Pollimyrus_marchei	NA	NA	NA	NA
Ivindomyrus_opdenboschi	NA	NA	NA	NA
Boulengeromyrus_knoepffleri	NA	NA	NA	NA
Marcusenius_devosi	NA	NA	NA	NA
Marcusenius_senegalensis_senegalensis	NA	NA	NA	NA
Marcusenius_altisambesi	NA	NA	NA	NA
Marcusenius_macrolepidotus	NA	NA	NA	NA
Hippopotamyrus_discorhynchus	NA	NA	NA	NA
Hippopotamyrus_wilverthi	NA	NA	NA	NA
Marcusenius_moorii	NA	NA	NA	NA
Campylomormyrus_elephas	NA	NA	NA	NA
Campylomormyrus_tshokwe	NA	NA	NA	NA
Campylomormyrus_numenius	NA	NA	NA	NA
Campylomormyrus_curvirostris	NA	NA	NA	NA
Campylomormyrus_rhynchophorus	NA	NA	NA	NA
Campylomormyrus_tamandua	NA	NA	NA	NA
Gnathonemus_petersii	NA	NA	NA	NA
Genyomyrus_donnyi	NA	NA	NA	NA
Marcusenius_greshoffii	NA	NA	NA	NA
Hippopotamyrus_longilateralis	NA	NA	NA	NA
Hippopotamyrus_ansorgii	NA	NA	NA	NA
Hippopotamyrus_szaboi	NA	NA	NA	NA
Hyperopisus_bebe_bebe	NA	NA	NA	NA
Brienomyrus_brachyistius	NA	NA	NA	NA
Hippopotamyrus_pictus	NA	NA	NA	NA
Isichthys_henryi	NA	NA	NA	NA
Mormyrus_ovis	NA	NA	NA	NA
Mormyrus_rume_rume	NA	NA	NA	NA
Pollimyrus_adspersus	NA	NA	NA	NA
Pollimyrus_petricolus	NA	NA	NA	NA
Pollimyrus_isidori_isidori	NA	NA	NA	NA
Pollimyrus_castelnaui	NA	NA	NA	NA
Pollimyrus_marianne	NA	NA	NA	NA
Petrocephalus_grandoculis	NA	NA	NA	NA
Petrocephalus_sullivani	NA	NA	NA	NA
Petrocephalus_christyi	NA	NA	NA	NA
Petrocephalus_sauvagii	NA	NA	NA	NA
Petrocephalus_bovei_bovei	NA	NA	NA	NA
Petrocephalus_pallidomaculatus	NA	NA	NA	NA
Petrocephalus_soudanensis	NA	NA	NA	NA
Petrocephalus_simus	NA	NA	NA	NA
Petrocephalus_balayi	NA	NA	NA	NA
Petrocephalus_binotatus	NA	NA	NA	NA
Petrocephalus_microphthalmus	NA	NA	NA	NA
Hiodon_alosoides	NA	NA	NA	NA
Barbourisia_rufa	Acanthogobius_flavimanus	0.644002158477776	-0.288801647532754	2.80026625160673
Gephyroberyx_darwinii	Acanthogobius_flavimanus	0.644002188642755	-0.288801818453778	2.80026730437655
Diretmus_argenteus	Acanthogobius_flavimanus	0.644002188642755	-0.288801818453778	2.80026730437655
Anoplogaster_cornuta	Acanthogobius_flavimanus	0.644002094454905	-0.288802134565035	2.80026855806033
Monocentris_japonica	Acanthogobius_flavimanus	0.64400218411801	-0.288801792815629	2.80026714646109
Hoplostethus_atlanticus	Acanthogobius_flavimanus	0.64400218411801	-0.28880179281563	2.80026714646109
Hoplostethus_mediterraneus_mediterraneus	Acanthogobius_flavimanus	0.64400218411801	-0.288801792815629	2.80026714646109
Photoblepharon_palpebratum	Acanthogobius_flavimanus	0.644002164510774	-0.288801681716965	2.8002664621607
Aulotrachichthys_prosthemius	Acanthogobius_flavimanus	0.644002188642755	-0.288801818453778	2.80026730437655
Melamphaes_suborbitalis	Beryx_splendens	0.865882592042044	-0.0941289987859363	2.84328214792123
Melamphaes_lugubris	Beryx_splendens	0.866328205695531	-0.0935857318581849	2.8428134836352
Melamphaes_parvus	Beryx_splendens	0.866328205695531	-0.0935857318581849	2.8428134836352
Poromitra_crassiceps	Beryx_splendens	0.866328248596697	-0.0935855858879818	2.84281304145231
Scopelogadus_mizolepis_bispinosus	Beryx_splendens	0.866328219685038	-0.0935856842592121	2.84281333944513
Scopelogadus_beanii	Beryx_splendens	0.866328219685038	-0.0935856842592121	2.84281333944513
Sio_nordenskjoldii	Beryx_splendens	0.866328190845973	-0.0935858671696587	2.84281399614757
Centroberyx_lineatus	Beryx_splendens	0.960024006246504	0.0294291927225698	2.73186823554355
Centroberyx_australis	Beryx_splendens	0.960024069309014	0.0294293644465813	2.73186785315373
Centroberyx_gerrardi	Beryx_splendens	0.960024069309014	0.0294293644465813	2.73186785315373
Centroberyx_affinis	Beryx_splendens	0.960024006246505	0.0294291927225701	2.73186823554355
Beryx_decadactylus	Beryx_splendens	0.985961495422779	0.0669846812031507	2.69643831892179
Beryx_mollis	Beryx_splendens	1.00616568898453	0.097468788075834	2.66725761624182
Scopeloberyx_robustus	Acanthogobius_flavimanus	0.713829294776933	-0.253364340650887	2.93392790025076
Myripristis_jacobus	Acanthogobius_flavimanus	0.713829026909293	-0.25336475784147	2.93392886864723
Myripristis_violacea	Acanthogobius_flavimanus	0.713829294776933	-0.253364340650887	2.93392790025076
Myripristis_berndti	Acanthogobius_flavimanus	0.713829294776933	-0.253364340650887	2.93392790025076
Myripristis_botche	Acanthogobius_flavimanus	0.713829294776933	-0.253364340650887	2.93392790025076
Myripristis_kuntee	Acanthogobius_flavimanus	0.713829294776933	-0.253364340650887	2.93392790025076
Sargocentron_microstoma	Acanthogobius_flavimanus	0.713829294776933	-0.253364340650887	2.93392790025076
Sargocentron_diadema	Acanthogobius_flavimanus	0.713829294776933	-0.253364340650887	2.93392790025076
Sargocentron_xantherythrum	Acanthogobius_flavimanus	0.713829294776933	-0.253364340650887	2.93392790025076
Sargocentron_cornutum	Acanthogobius_flavimanus	0.713829294776933	-0.253364340650887	2.93392790025076
Sargocentron_vexillarium	Acanthogobius_flavimanus	0.713829294776933	-0.253364340650887	2.93392790025076
Sargocentron_punctatissimum	Acanthogobius_flavimanus	0.713829294776933	-0.253364340650887	2.93392790025076
Sargocentron_caudimaculatum	Acanthogobius_flavimanus	0.713829294776933	-0.253364340650887	2.93392790025076
Sargocentron_coruscum	Acanthogobius_flavimanus	0.713829294776933	-0.253364340650887	2.93392790025076
Neoniphon_sammara	Acanthogobius_flavimanus	0.713829287512213	-0.253364382631255	2.93392808808906
Neoniphon_argenteus	Acanthogobius_flavimanus	0.713829294776933	-0.253364340650887	2.93392790025076
Holocentrus_adscensionis	Acanthogobius_flavimanus	0.713829294776933	-0.253364340650887	2.93392790025076
Neoniphon_aurolineatus	Acanthogobius_flavimanus	0.713829294776933	-0.253364340650887	2.93392790025076
Sargocentron_spiniferum	Acanthogobius_flavimanus	0.713829092362573	-0.25336484934957	2.93392965127556
Sargocentron_tiere	Acanthogobius_flavimanus	0.713829294776933	-0.253364340650887	2.93392790025076
Cataetyx_rubrirostris	Genypterus_capensis	0.635933771472694	-0.252303776287994	2.57936715442836
Brosmophycis_marginata	Genypterus_capensis	0.635933771472694	-0.252303776287994	2.57936715442836
Diancistrus_fuscus	Genypterus_capensis	0.635933680387455	-0.252303810282413	2.57936691858347
Cataetyx_laticeps	Genypterus_capensis	0.635933771472693	-0.252303776287994	2.57936715442836
Brotula_barbata	Genypterus_capensis	0.599844693382632	-0.254988954853913	2.43552362024738
Genypterus_maculatus	Genypterus_capensis	0.58339998693258	-0.256112614032528	2.37034283133781
Ophidion_scrippsae	Genypterus_capensis	0.48861386099185	-0.261084546484942	1.99895098498154
Genypterus_blacodes	Genypterus_capensis	0.385779385841102	-0.262408641130524	1.60358867159936
Chilara_taylori	Genypterus_capensis	0.438450825174259	-0.262390822221786	1.80519933696739
Lepophidium_profundorum	Genypterus_capensis	0.450784698264846	-0.262173550573787	1.85267116996991
Brotula_multibarbata	Genypterus_capensis	0.595381368564295	-0.255300458129613	2.41781022822903
Lamprogrammus_shcherbachevi	Genypterus_capensis	0.595381368564295	-0.255300458129613	2.41781022822903
Brotulotaenia_nigra	Genypterus_capensis	0.595381368564295	-0.255300458129613	2.41781022822903
Neobythites_stigmosus	Genypterus_capensis	0.595381368564295	-0.255300458129613	2.41781022822903
Petrotyx_sanguineus	Genypterus_capensis	0.595381368564295	-0.255300458129613	2.41781022822903
Carapus_boraborensis	Genypterus_capensis	0.650575429949962	-0.251135837494809	2.63804196590275
Echiodon_cryomargarites	Genypterus_capensis	0.650575429949962	-0.251135837494809	2.63804196590275
Latridopsis_ciliaris	Katsuwonus_pelamis	0.812785033043734	-0.157366763664214	2.89990500531104
Latridopsis_forsteri	Katsuwonus_pelamis	0.812785033043734	-0.157366763664214	2.89990500531104
Latris_lineata	Katsuwonus_pelamis	0.812785033043734	-0.157366763664214	2.89990500531104
Mendosoma_lineatum	Katsuwonus_pelamis	0.812785033043734	-0.157366763664214	2.89990500531104
Stromateus_stellatus	Pampus_argenteus	1.13577382927023	0.0506537641829332	3.34161091436531
Peprilus_medius	Pampus_argenteus	1.1357738542347	0.0506537417629709	3.341611108507
Peprilus_simillimus	Pampus_argenteus	1.13577382927023	0.0506537641829334	3.34161091436531
Peprilus_triacanthus	Pampus_argenteus	1.13577382927023	0.0506537641829332	3.34161091436531
Pampus_minor	Pampus_argenteus	1.15197468197463	0.129800798183114	3.09894827416226
Pampus_cinereus	Pampus_argenteus	1.14901557269364	0.114422291238164	3.14409148846863
Pampus_punctatissimus	Pampus_argenteus	1.14901557269364	0.114422291238165	3.14409148846864
Pampus_chinensis	Pampus_argenteus	1.14901557269364	0.114422291238165	3.14409148846864
Stromateus_fiatola	Pampus_argenteus	1.13567789435147	0.0502190082833911	3.34301801095447
Schedophilus_medusophagus	Seriolella_punctata	1.17531887191736	0.174834000207476	3.02781345593005
Seriolella_caerulea	Seriolella_punctata	1.17674155410318	0.178517196152662	3.02047913159661
Seriolella_brama	Seriolella_punctata	1.17674155410318	0.178517196152662	3.02047913159661
Schedophilus_velaini	Seriolella_punctata	1.16352998309742	0.1450895807921	3.08776925952255
Hyperoglyphe_japonica	Seriolella_punctata	1.16353012502826	0.145089826306376	3.08776891940738
Centrolophus_niger	Seriolella_punctata	1.16352998309742	0.1450895807921	3.08776925952255
Icichthys_lockingtoni	Seriolella_punctata	1.16352998309742	0.1450895807921	3.08776925952255
Schedophilus_ovalis	Seriolella_punctata	1.16352998309742	0.1450895807921	3.08776925952255
Pomatomus_saltatrix	Psenopsis_anomala	1.13159857767136	0.0505059159429109	3.3252612168797
Scombrolabrax_heterolepis	Katsuwonus_pelamis	1.14997294330254	0.0313286418548706	3.48196963542047
Tetragonurus_cuvieri	Katsuwonus_pelamis	1.18471787211283	0.0622029603053962	3.49348416366389
Icosteus_aenigmaticus	Katsuwonus_pelamis	1.18471787211283	0.0622029603053962	3.49348416366389
Gasterochisma_melampus	Katsuwonus_pelamis	1.20118546555558	0.0884149404984036	3.4516271079065
Allothunnus_fallai	Katsuwonus_pelamis	1.22784646006054	0.167521743963583	3.25114125305669
Cybiosarda_elegans	Thunnus_alalunga	0.95473014985721	0.0365068239095054	2.68639151293652
Thunnus_atlanticus	Thunnus_albacares	0.752992028270664	-0.0377388943718231	2.1935002186069
Thunnus_tonggol	Thunnus_albacares	0.752078799977931	-0.0379297558839867	2.19080663819172
Thunnus_maccoyii	Thunnus_albacares	0.756004037858595	-0.037108650352314	2.20238641888717
Sarda_chiliensis	Katsuwonus_pelamis	0.988161052269452	0.0572907811479706	2.73859721492074
Auxis_rochei	Katsuwonus_pelamis	1.02609216950297	0.103293166706753	2.72072410416037
Auxis_thazard	Katsuwonus_pelamis	1.02609216950297	0.103293166706753	2.72072410416037
Euthynnus_alletteratus	Katsuwonus_pelamis	1.02609216950297	0.103293166706753	2.72072410416037
Euthynnus_affinis	Katsuwonus_pelamis	1.02609216950297	0.103293166706753	2.72072410416037
Sarda_australis	Katsuwonus_pelamis	1.00023381865819	0.0717093357696506	2.73322802719699
Sarda_orientalis	Katsuwonus_pelamis	1.00023381865819	0.0717093357696506	2.73322802719699
Sarda_sarda	Katsuwonus_pelamis	1.00023381865819	0.0717093357696506	2.73322802719699
Gymnosarda_unicolor	Katsuwonus_pelamis	1.2159401617454	0.14742308327528	3.27949452299643
Acanthocybium_solandri	Katsuwonus_pelamis	1.2159401617454	0.14742308327528	3.27949452299643
Scomberomorus_sierra	Scomberomorus_niphonius	1.23690617416695	0.169816340247018	3.27738018343087
Scomberomorus_tritor	Scomberomorus_niphonius	1.23690617416695	0.169816340247019	3.27738018343087
Scomberomorus_cavalla	Scomberomorus_niphonius	1.23690617416695	0.169816340247018	3.27738018343087
Scomberomorus_maculatus	Scomberomorus_niphonius	1.23690617416695	0.169816340247018	3.27738018343087
Scomberomorus_brasiliensis	Scomberomorus_niphonius	1.23690617416695	0.169816340247018	3.27738018343087
Scomberomorus_regalis	Scomberomorus_niphonius	1.23690617416695	0.169816340247018	3.27738018343087
Scomberomorus_sinensis	Scomberomorus_niphonius	1.23690617416695	0.169816340247018	3.27738018343087
Scomberomorus_semifasciatus	Scomberomorus_niphonius	1.23690617416695	0.169816340247019	3.27738018343087
Scomberomorus_commerson	Scomberomorus_niphonius	1.23690617416695	0.169816340247019	3.27738018343087
Scomberomorus_queenslandicus	Scomberomorus_niphonius	1.23690617416695	0.169816340247019	3.27738018343087
Scomberomorus_munroi	Scomberomorus_niphonius	1.26785760051123	0.214957722173423	3.23321569329673
Scomberomorus_koreanus	Scomberomorus_niphonius	1.23411248532137	0.165847054293431	3.28122932479666
Scomberomorus_guttatus	Scomberomorus_niphonius	1.23411248532137	0.165847054293431	3.28122932479666
Scomber_colias	Scomber_japonicus	1.69829480830706	0.487867489620143	3.89344308100693
Rastrelliger_faughni	Scomber_australasicus	1.25091519614743	0.165748135489437	3.34623832198556
Rastrelliger_brachysoma	Scomber_australasicus	1.25091519614743	0.165748135489437	3.34623832198556
Grammatorcynus_bicarinatus	Scomber_australasicus	1.25466365536971	0.134093847227329	3.48244050637734
Grammatorcynus_bilineatus	Scomber_australasicus	1.25466365536971	0.134093847227329	3.48244050637734
Ariomma_bondi	Katsuwonus_pelamis	1.17947184529823	0.0540325528583405	3.50659470769313
Ariomma_indicum	Katsuwonus_pelamis	1.17947184529823	0.0540325528583403	3.50659470769313
Ariomma_luridum	Katsuwonus_pelamis	1.17947184529823	0.0540325528583403	3.50659470769313
Ariomma_brevimanum	Katsuwonus_pelamis	1.17947184529823	0.0540325528583403	3.50659470769313
Cubiceps_squamiceps	Katsuwonus_pelamis	1.17947184529823	0.0540325528583403	3.50659470769313
Psenes_arafurensis	Katsuwonus_pelamis	1.17947184529823	0.0540325528583403	3.50659470769313
Cubiceps_baxteri	Katsuwonus_pelamis	1.17947184529823	0.0540325528583405	3.50659470769313
Psenes_maculatus	Katsuwonus_pelamis	1.1794722952423	0.0540329827345614	3.50659473046581
Psenes_pellucidus	Katsuwonus_pelamis	1.17947184529823	0.0540325528583403	3.50659470769313
Psenes_cyanophrys	Katsuwonus_pelamis	1.17947184529823	0.0540325528583403	3.50659470769313
Cubiceps_paradoxus	Katsuwonus_pelamis	1.17947184529823	0.0540325528583403	3.50659470769313
Cubiceps_gracilis	Katsuwonus_pelamis	1.17947184529823	0.0540325528583405	3.50659470769313
Neoepinnula_orientalis	Thyrsites_atun	1.17004337906734	0.0598904429962572	3.44299530970544
Ruvettus_pretiosus	Thyrsites_atun	1.17004337906734	0.0598904429962572	3.44299530970544
Rexea_solandri	Thyrsites_atun	1.13969718600502	0.0973971875922481	3.17196626669225
Gempylus_serpens	Thyrsites_atun	1.11135282125958	0.138170509635912	2.916645790855
Neoepinnula_americana	Thyrsites_atun	1.11867755658355	0.127012137294239	2.9829159245327
Rexea_prometheoides	Thyrsites_atun	1.1395389061374	0.0976080350610549	3.17054775899211
Rexea_antefurcata	Thyrsites_atun	1.1395389061374	0.0976080350610549	3.17054775899211
Promethichthys_prometheus	Thyrsites_atun	1.15776559301755	0.0744024054682744	3.33352748533832
Nealotus_tripes	Thyrsites_atun	1.15776559301755	0.0744024054682744	3.33352748533832
Nesiarchus_nasutus	Thyrsites_atun	1.15776559301755	0.0744024054682744	3.33352748533832
Diplospinus_multistriatus	Thyrsites_atun	1.15776559301755	0.0744024054682744	3.33352748533832
Paradiplospinus_antarcticus	Thyrsites_atun	1.15776559301755	0.0744024054682744	3.33352748533832
Lepidocybium_flavobrunneum	Thyrsites_atun	1.17652444726055	0.0525575523931894	3.50071224965493
Taractes_asper	Trichiurus_lepturus	1.18966228263435	0.0571596309706659	3.53538025055793
Brama_orcini	Trichiurus_lepturus	1.18966228263435	0.0571596309706659	3.53538025055793
Taractichthys_longipinnis	Trichiurus_lepturus	1.18966228263435	0.0571596309706657	3.53538025055793
Brama_australis	Trichiurus_lepturus	1.18966228263435	0.0571596309706659	3.53538025055793
Pterycombus_brama	Trichiurus_lepturus	1.18966228263435	0.0571596309706659	3.53538025055793
Brama_brama	Trichiurus_lepturus	1.18966228263435	0.0571596309706657	3.53538025055793
Brama_japonica	Trichiurus_lepturus	1.18966228263435	0.0571596309706659	3.53538025055793
Lepidopus_caudatus	Trichiurus_lepturus	1.31614786792774	0.155412686802676	3.64296524296551
Assurger_anzac	Trichiurus_lepturus	1.31614786792774	0.155412686802676	3.64296524296551
Aphanopus_carbo	Trichiurus_lepturus	1.4136117498917	0.23454532090718	3.71875886657163
Aphanopus_intermedius	Trichiurus_lepturus	1.4136117498917	0.23454532090718	3.71875886657163
Lepidopus_altifrons	Trichiurus_lepturus	1.4136117498917	0.23454532090718	3.71875886657163
Trichiurus_brevis	Trichiurus_lepturus	1.60888988004044	0.402820866813158	3.85187137374108
Benthodesmus_simonyi	Trichiurus_lepturus	1.20218267344949	0.0666697855097127	3.54649470072289
Lepidopus_fitchi	Trichiurus_lepturus	1.20170580271602	0.0663067160304229	3.5460732534438
Kali_macrura	Katsuwonus_pelamis	0.840673452114202	-0.129784651230535	2.89337968137307
Lythrypnus_dalli	Sillago_japonica	0.664435010007513	-0.239634333261643	2.64343634086255
Lythrypnus_zebra	Sillago_japonica	0.664435010007513	-0.239634333261643	2.64343634086255
Kathetostoma_canaster	Sillago_japonica	0.664435010007513	-0.239634333261643	2.64343634086255
Kathetostoma_giganteum	Sillago_japonica	0.664435010007513	-0.239634333261643	2.64343634086255
Uranoscopus_scaber	Sillago_japonica	0.664435010007513	-0.239634333261643	2.64343634086255
Uranoscopus_albesca	Sillago_japonica	0.664435010007513	-0.239634333261643	2.64343634086255
Uranoscopus_cadenati	Sillago_japonica	0.664435010007513	-0.239634333261643	2.64343634086255
Parapercis_clathrata	Sillago_japonica	0.655524534690377	-0.240235007397993	2.60738058695671
Cheimarrichthys_fosteri	Sillago_japonica	0.655524534690377	-0.240235007397993	2.60738058695671
Parapercis_sexfasciata	Sillago_japonica	0.655524534690377	-0.240235007397993	2.60738058695671
Parapercis_allporti	Sillago_japonica	0.655524534690377	-0.240235007397993	2.60738058695671
Parapercis_ramsayi	Sillago_japonica	0.655524534690377	-0.240235007397993	2.60738058695671
Parapercis_cylindrica	Sillago_japonica	0.655524534690377	-0.240235007397993	2.60738058695671
Sillaginodes_punctatus	Sillago_japonica	0.596658172274043	-0.24372065018128	2.37086728561418
Sillago_chondropus	Sillago_japonica	0.596658172274043	-0.24372065018128	2.37086728561418
Sillago_bassensis	Sillago_japonica	0.576189107535555	-0.244711205562827	2.28930088862901
Sillago_flindersi	Sillago_japonica	0.576189107535555	-0.244711205562827	2.28930088862901
Sillago_aeolus	Sillago_japonica	0.47895301081685	-0.247396124628175	1.90631244374551
Sillago_sihama	Sillago_japonica	0.47895301081685	-0.247396124628175	1.90631244374551
Sillago_vincenti	Sillago_japonica	0.453935358537782	-0.247413181731185	1.80888261060576
Parequula_melbournensis	Sillago_japonica	0.652654598411072	-0.240424684498902	2.59578196646296
Eucinostomus_gula	Sillago_japonica	0.652654598411072	-0.240424684498902	2.59578196646296
Gerres_macracanthus	Sillago_japonica	0.652654598411072	-0.240424684498902	2.59578196646296
Gerres_filamentosus	Sillago_japonica	0.652654598411072	-0.240424684498902	2.59578196646296
Gerres_phaiya	Sillago_japonica	0.652654598411072	-0.240424684498902	2.59578196646296
Gerres_erythrourus	Sillago_japonica	0.652654598411072	-0.240424684498902	2.59578196646296
Gerres_equulus	Sillago_japonica	0.652654598411072	-0.240424684498902	2.59578196646296
Gerres_cinereus	Sillago_japonica	0.652654598411072	-0.240424684498902	2.59578196646296
Gerres_argyreus	Sillago_japonica	0.652654598411072	-0.240424684498902	2.59578196646296
Diapterus_peruvianus	Sillago_japonica	0.652654598411072	-0.240424684498902	2.59578196646296
Diapterus_auratus	Sillago_japonica	0.652654598411072	-0.240424684498902	2.59578196646296
Eugerres_plumieri	Sillago_japonica	0.652654598411072	-0.240424684498902	2.59578196646296
Eucinostomus_melanopterus	Sillago_japonica	0.652654598411072	-0.240424684498902	2.59578196646296
Eucinostomus_argenteus	Sillago_japonica	0.652654598411072	-0.240424684498902	2.59578196646296
Malakichthys_wakiyae	Scombrops_boops	0.694608684696816	-0.154476211264891	2.39635458222399
Malakichthys_griseus	Scombrops_boops	0.694608684696816	-0.154476211264891	2.39635458222399
Malakichthys_barbatus	Scombrops_boops	0.694608684696816	-0.154476211264891	2.39635458222399
Malakichthys_elegans	Scombrops_boops	0.694608684696816	-0.154476211264891	2.39635458222399
Synagrops_philippinensis	Scombrops_boops	0.694608684696816	-0.154476211264891	2.39635458222399
Synagrops_japonicus	Scombrops_boops	0.694608673478772	-0.154476138265919	2.39635424403036
Synagrops_bellus	Scombrops_boops	0.694608684696816	-0.154476211264891	2.39635458222399
Acropoma_hanedai	Scombrops_boops	0.694608684696816	-0.154476211264891	2.39635458222399
Acropoma_japonicum	Scombrops_boops	0.694608684696816	-0.154476211264891	2.39635458222399
Doederleinia_berycoides	Scombrops_boops	0.694608684696816	-0.154476211264891	2.39635458222399
Scombrops_gilberti	Scombrops_boops	0.679311129491632	-0.0864288658103692	2.08688154003024
Epigonus_constanciae	Scombrops_boops	0.688816695648979	-0.130553963509852	2.28036670684743
Epigonus_telescopus	Scombrops_boops	0.688816694234265	-0.130553985548102	2.2803667845005
Banjos_banjos	Lateolabrax_japonicus	0.704438806344922	-0.138627546864255	2.37265445858956
Polyprion_oxygeneios	Lateolabrax_japonicus	0.704438806344922	-0.138627546864255	2.37265445858957
Polyprion_americanus	Lateolabrax_japonicus	0.704438806344922	-0.138627546864255	2.37265445858956
Stereolepis_doederleini	Lateolabrax_japonicus	0.704438806344922	-0.138627546864255	2.37265445858957
Stereolepis_gigas	Lateolabrax_japonicus	0.704438806344922	-0.138627546864255	2.37265445858957
Pentaceros_japonicus	Lateolabrax_japonicus	0.704438806344922	-0.138627546864255	2.37265445858956
Pseudopentaceros_richardsoni	Lateolabrax_japonicus	0.704438806344922	-0.138627546864255	2.37265445858957
Pseudopentaceros_pectoralis	Lateolabrax_japonicus	0.704438806344922	-0.138627546864255	2.37265445858956
Dinolestes_lewini	Lateolabrax_japonicus	0.727371355707573	-0.0812620153216557	2.24772878696604
Lateolabrax_latus	Lateolabrax_japonicus	0.729105818077734	-0.0766480011685609	2.23799258992677
Oplegnathus_insignis	Oplegnathus_fasciatus	0.82530478742574	-0.0517875189191194	2.51370355640271
Oplegnathus_punctatus	Oplegnathus_fasciatus	0.82530478742574	-0.0517875189191194	2.51370355640271
Oplegnathus_woodwardi	Oplegnathus_fasciatus	0.816427889240148	-0.0660314531823528	2.5326781485861
Terapon_theraps	Oplegnathus_fasciatus	0.796263689709249	-0.0973268716434488	2.5744536328918
Leiopotherapon_aheneus	Oplegnathus_fasciatus	0.796263689709249	-0.0973268716434488	2.5744536328918
Leiopotherapon_unicolor	Oplegnathus_fasciatus	0.796263689709249	-0.0973268716434488	2.5744536328918
Pelates_octolineatus	Oplegnathus_fasciatus	0.796263689709249	-0.0973268716434488	2.5744536328918
Pelates_quadrilineatus	Oplegnathus_fasciatus	0.796263689709249	-0.0973268716434488	2.5744536328918
Terapon_jarbua	Oplegnathus_fasciatus	0.796263707074397	-0.0973268816484341	2.57445374162122
Kuhlia_mugil	Girella_punctata	0.783067171668826	-0.116698392651502	2.59936913080777
Kuhlia_rupestris	Girella_punctata	0.783067171668827	-0.116698392651502	2.59936913080777
Dichistius_capensis	Girella_punctata	0.78656219323307	-0.095069529460869	2.52712675084106
Atypichthys_latus	Girella_punctata	0.787466454366252	-0.0892862931985399	2.50827741102747
Atypichthys_strigatus	Girella_punctata	0.787466454366252	-0.0892862931985399	2.50827741102747
Microcanthus_strigatus	Girella_punctata	0.787466454366252	-0.0892862931985396	2.50827741102747
Neoscorpis_lithophilus	Girella_punctata	0.789680153311521	-0.0747814021470402	2.46183600134049
Girella_mezina	Girella_punctata	0.797413885741724	-0.019750682160111	2.29579079307746
Girella_leonina	Girella_punctata	0.797413885741724	-0.019750682160111	2.29579079307746
Girella_nigricans	Girella_punctata	0.794649706364922	-0.0402616892436167	2.35588100678962
Graus_nigra	Girella_punctata	0.791370778925953	-0.0633548298140862	2.42606717008194
Tilodon_sexfasciatum	Girella_punctata	0.789705874541024	-0.0746098760241862	2.46129382017304
Hermosilla_azurea	Girella_punctata	0.786671304099049	-0.0943759370957389	2.52485593045518
Kyphosus_cinerascens	Girella_punctata	0.78667134467307	-0.0943760361846854	2.52485647622159
Kyphosus_analogus	Girella_punctata	0.78667130409905	-0.0943759370957385	2.52485593045518
Kyphosus_vaigiensis	Girella_punctata	0.78667130409905	-0.0943759370957385	2.52485593045518
Medialuna_californiensis	Girella_punctata	0.78661972280143	-0.0947039708525036	2.52592956461869
Ammodytes_tobianus	Ammodytes_personatus	0.884007669371021	-0.0204470898477408	2.62357649235824
Hyperoplus_lanceolatus	Ammodytes_personatus	0.884007669371021	-0.0204470898477408	2.62357649235824
Ammodytes_americanus	Ammodytes_personatus	0.935467288124947	0.0440593611917464	2.5879508030327
Malapterus_reticulatus	Ammodytes_personatus	0.721384986897832	-0.198671858913328	2.69781881003073
Pseudolabrus_japonicus	Ammodytes_personatus	0.721384987476241	-0.198671890678212	2.69781895909839
Halichoeres_hortulanus	Ammodytes_personatus	0.721384986897832	-0.198671858913328	2.69781881003073
Halichoeres_richmondi	Ammodytes_personatus	0.721384986897832	-0.198671858913328	2.69781881003073
Halichoeres_brownfieldi	Ammodytes_personatus	0.721384986897832	-0.198671858913328	2.69781881003073
Halichoeres_prosopeion	Ammodytes_personatus	0.721384986897832	-0.198671858913328	2.69781881003073
Coris_aurilineata	Ammodytes_personatus	0.721384986897832	-0.198671858913328	2.69781881003073
Coris_pictoides	Ammodytes_personatus	0.721384986897832	-0.198671858913328	2.69781881003073
Halichoeres_solorensis	Ammodytes_personatus	0.721384986897832	-0.198671858913328	2.69781881003073
Halichoeres_marginatus	Ammodytes_personatus	0.721384986897832	-0.198671858913328	2.69781881003073
Halichoeres_leucurus	Ammodytes_personatus	0.721384986897832	-0.198671858913328	2.69781881003073
Halichoeres_argus	Ammodytes_personatus	0.721384986897832	-0.198671858913328	2.69781881003073
Halichoeres_binotopsis	Ammodytes_personatus	0.721384986897832	-0.198671858913328	2.69781881003073
Halichoeres_nigrescens	Ammodytes_personatus	0.721384986897832	-0.198671858913328	2.69781881003073
Halichoeres_melanurus	Ammodytes_personatus	0.721384986897832	-0.198671858913328	2.69781881003073
Halichoeres_papilionaceus	Ammodytes_personatus	0.721384986897832	-0.198671858913328	2.69781881003073
Halichoeres_chrysus	Ammodytes_personatus	0.721384986897832	-0.198671858913328	2.69781881003073
Halichoeres_leucoxanthus	Ammodytes_personatus	0.721384986897832	-0.198671858913328	2.69781881003073
Halichoeres_ornatissimus	Ammodytes_personatus	0.721384986897832	-0.198671858913328	2.69781881003073
Halichoeres_biocellatus	Ammodytes_personatus	0.721384986897832	-0.198671858913328	2.69781881003073
Halichoeres_melasmapomus	Ammodytes_personatus	0.721384986897832	-0.198671858913328	2.69781881003073
Coris_batuensis	Ammodytes_personatus	0.721384986897832	-0.198671858913328	2.69781881003073
Halichoeres_chloropterus	Ammodytes_personatus	0.721384986897832	-0.198671858913328	2.69781881003073
Halichoeres_podostigma	Ammodytes_personatus	0.721384986897832	-0.198671858913328	2.69781881003073
Halichoeres_miniatus	Ammodytes_personatus	0.721384986897832	-0.198671858913328	2.69781881003073
Halichoeres_margaritaceus	Ammodytes_personatus	0.721384986897832	-0.198671858913328	2.69781881003073
Halichoeres_nebulosus	Ammodytes_personatus	0.721384995543422	-0.198671889849106	2.69781898993166
Macropharyngodon_kuiteri	Ammodytes_personatus	0.721384986897832	-0.198671858913328	2.69781881003073
Macropharyngodon_choati	Ammodytes_personatus	0.721384986897832	-0.198671858913328	2.69781881003073
Macropharyngodon_negrosensis	Ammodytes_personatus	0.721384986897832	-0.198671858913328	2.69781881003073
Macropharyngodon_cyanoguttatus	Ammodytes_personatus	0.721384986897832	-0.198671858913328	2.69781881003073
Macropharyngodon_ornatus	Ammodytes_personatus	0.721384986897832	-0.198671858913328	2.69781881003073
Halichoeres_lapillus	Ammodytes_personatus	0.721384986897832	-0.198671858913328	2.69781881003073
Macropharyngodon_bipartitus_bipartitus	Ammodytes_personatus	0.721384986897832	-0.198671858913328	2.69781881003073
Macropharyngodon_meleagris	Ammodytes_personatus	0.721384986897832	-0.198671858913328	2.69781881003073
Macropharyngodon_geoffroy	Ammodytes_personatus	0.721384986897832	-0.198671858913328	2.69781881003073
Halichoeres_scapularis	Ammodytes_personatus	0.721384986897832	-0.198671858913328	2.69781881003073
Halichoeres_trimaculatus	Ammodytes_personatus	0.721384986897832	-0.198671858913328	2.69781881003073
Halichoeres_semicinctus	Ammodytes_personatus	0.721384986897832	-0.198671858913328	2.69781881003073
Oxyjulis_californica	Ammodytes_personatus	0.721384986897832	-0.198671858913328	2.69781881003073
Halichoeres_cyanocephalus	Ammodytes_personatus	0.721384986897832	-0.198671858913328	2.69781881003073
Halichoeres_maculipinna	Ammodytes_personatus	0.721384986897832	-0.198671858913328	2.69781881003073
Halichoeres_garnoti	Ammodytes_personatus	0.721384986897832	-0.198671858913328	2.69781881003073
Halichoeres_chierchiae	Ammodytes_personatus	0.721384986897832	-0.198671858913328	2.69781881003073
Halichoeres_notospilus	Ammodytes_personatus	0.721384986897832	-0.198671858913328	2.69781881003073
Halichoeres_rubrovirens	Ammodytes_personatus	0.721384986897832	-0.198671858913328	2.69781881003073
Halichoeres_radiatus	Ammodytes_personatus	0.721384986897832	-0.198671858913328	2.69781881003073
Halichoeres_brasiliensis	Ammodytes_personatus	0.721384986897832	-0.198671858913328	2.69781881003073
Halichoeres_poeyi	Ammodytes_personatus	0.721384986897832	-0.198671858913328	2.69781881003073
Halichoeres_bivittatus	Ammodytes_personatus	0.721384986897832	-0.198671858913328	2.69781881003073
Halichoeres_dispilus	Ammodytes_personatus	0.721384986897832	-0.198671858913328	2.69781881003073
Halichoeres_burekae	Ammodytes_personatus	0.721384986897832	-0.198671858913328	2.69781881003073
Halichoeres_socialis	Ammodytes_personatus	0.721384986897832	-0.198671858913328	2.69781881003073
Halichoeres_pictus	Ammodytes_personatus	0.721384986897832	-0.198671858913328	2.69781881003073
Halichoeres_sazimai	Ammodytes_personatus	0.721384986897832	-0.198671858913328	2.69781881003073
Halichoeres_bathyphilus	Ammodytes_personatus	0.721384986897832	-0.198671858913328	2.69781881003073
Halichoeres_nicholsi	Ammodytes_personatus	0.721384986897832	-0.198671858913328	2.69781881003073
Pseudojuloides_cerasinus	Ammodytes_personatus	0.721384986897832	-0.198671858913328	2.69781881003073
Pseudojuloides_atavai	Ammodytes_personatus	0.721384986897832	-0.198671858913328	2.69781881003073
Coris_julis	Ammodytes_personatus	0.721384986897832	-0.198671858913328	2.69781881003073
Coris_picta	Ammodytes_personatus	0.721384986897832	-0.198671858913328	2.69781881003073
Coris_dorsomacula	Ammodytes_personatus	0.721384986897832	-0.198671858913328	2.69781881003073
Cheilio_inermis	Ammodytes_personatus	0.721384986897832	-0.198671858913328	2.69781881003073
Coris_aygula	Ammodytes_personatus	0.721384986897832	-0.198671858913328	2.69781881003073
Coris_flavovittata	Ammodytes_personatus	0.721384986897832	-0.198671858913328	2.69781881003073
Hologymnosus_doliatus	Ammodytes_personatus	0.721384986897832	-0.198671858913328	2.69781881003073
Hologymnosus_annulatus	Ammodytes_personatus	0.721384986897832	-0.198671858913328	2.69781881003073
Coris_gaimard	Ammodytes_personatus	0.721384986897832	-0.198671858913328	2.69781881003073
Pseudocoris_yamashiroi	Ammodytes_personatus	0.721384986897832	-0.198671858913328	2.69781881003073
Pseudocoris_heteroptera	Ammodytes_personatus	0.721384986897832	-0.198671858913328	2.69781881003073
Halichoeres_hartzfeldii	Ammodytes_personatus	0.721384986897832	-0.198671858913328	2.69781881003073
Leptojulis_cyanopleura	Ammodytes_personatus	0.721384986897832	-0.198671858913328	2.69781881003073
Labrichthys_unilineatus	Ammodytes_personatus	0.721384986897832	-0.198671858913328	2.69781881003073
Labroides_rubrolabiatus	Ammodytes_personatus	0.721384986897832	-0.198671858913328	2.69781881003073
Larabicus_quadrilineatus	Ammodytes_personatus	0.721384986897832	-0.198671858913328	2.69781881003073
Labroides_dimidiatus	Ammodytes_personatus	0.721384986897832	-0.198671858913328	2.69781881003073
Labroides_bicolor	Ammodytes_personatus	0.721384986897832	-0.198671858913328	2.69781881003073
Diproctacanthus_xanthurus	Ammodytes_personatus	0.721384986897832	-0.198671858913328	2.69781881003073
Labropsis_australis	Ammodytes_personatus	0.721384986897832	-0.198671858913328	2.69781881003073
Ophthalmolepis_lineolata	Ammodytes_personatus	0.721384986897832	-0.198671858913328	2.69781881003073
Halichoeres_insularis	Ammodytes_personatus	0.721384986897832	-0.198671858913328	2.69781881003073
Halichoeres_melanotis	Ammodytes_personatus	0.721384986897832	-0.198671858913328	2.69781881003073
Gomphosus_caeruleus	Ammodytes_personatus	0.721384986897832	-0.198671858913328	2.69781881003073
Gomphosus_varius	Ammodytes_personatus	0.721384986897832	-0.198671858913328	2.69781881003073
Thalassoma_amblycephalum	Ammodytes_personatus	0.721384986897832	-0.198671858913328	2.69781881003073
Thalassoma_robertsoni	Ammodytes_personatus	0.721384986897832	-0.198671858913328	2.69781881003073
Thalassoma_newtoni	Ammodytes_personatus	0.721384986897832	-0.198671858913328	2.69781881003073
Thalassoma_ascensionis	Ammodytes_personatus	0.721384986897832	-0.198671858913328	2.69781881003073
Thalassoma_pavo	Ammodytes_personatus	0.721384986897832	-0.198671858913328	2.69781881003073
Thalassoma_noronhanum	Ammodytes_personatus	0.721384986897832	-0.198671858913328	2.69781881003073
Thalassoma_bifasciatum	Ammodytes_personatus	0.721384986897832	-0.198671858913328	2.69781881003073
Thalassoma_trilobatum	Ammodytes_personatus	0.721384986897832	-0.198671858913328	2.69781881003073
Thalassoma_jansenii	Ammodytes_personatus	0.721384986897832	-0.198671858913328	2.69781881003073
Thalassoma_hardwicke	Ammodytes_personatus	0.721384986897832	-0.198671858913328	2.69781881003073
Thalassoma_quinquevittatum	Ammodytes_personatus	0.721384986897832	-0.198671858913328	2.69781881003073
Thalassoma_genivittatum	Ammodytes_personatus	0.721384986897832	-0.198671858913328	2.69781881003073
Thalassoma_hebraicum	Ammodytes_personatus	0.721384986897832	-0.198671858913328	2.69781881003073
Thalassoma_duperrey	Ammodytes_personatus	0.721384986897832	-0.198671858913328	2.69781881003073
Thalassoma_lutescens	Ammodytes_personatus	0.721384986897832	-0.198671858913328	2.69781881003073
Thalassoma_lunare	Ammodytes_personatus	0.721384986897832	-0.198671858913328	2.69781881003073
Thalassoma_cupido	Ammodytes_personatus	0.72138498815396	-0.19867178747705	2.69781848577676
Thalassoma_loxum	Ammodytes_personatus	0.721384986897832	-0.198671858913328	2.69781881003073
Thalassoma_purpureum	Ammodytes_personatus	0.721384986897832	-0.198671858913328	2.69781881003073
Thalassoma_ballieui	Ammodytes_personatus	0.721384986897832	-0.198671858913328	2.69781881003073
Thalassoma_septemfasciatum	Ammodytes_personatus	0.721384986897832	-0.198671858913328	2.69781881003073
Stethojulis_trilineata	Ammodytes_personatus	0.721384986897832	-0.198671858913328	2.69781881003073
Stethojulis_albovittata	Ammodytes_personatus	0.721384986897832	-0.198671858913328	2.69781881003073
Stethojulis_bandanensis	Ammodytes_personatus	0.721384986897832	-0.198671858913328	2.69781881003073
Stethojulis_balteata	Ammodytes_personatus	0.721384986897832	-0.198671858913328	2.69781881003073
Hemigymnus_melapterus	Ammodytes_personatus	0.721384986897832	-0.198671858913328	2.69781881003073
Hemigymnus_fasciatus	Ammodytes_personatus	0.721384986897832	-0.198671858913328	2.69781881003073
Anampses_caeruleopunctatus	Ammodytes_personatus	0.721384986897832	-0.198671858913328	2.69781881003073
Anampses_meleagrides	Ammodytes_personatus	0.721384986897832	-0.198671858913328	2.69781881003073
Anampses_neoguinaicus	Ammodytes_personatus	0.721384986897832	-0.198671858913328	2.69781881003073
Anampses_twistii	Ammodytes_personatus	0.721384986897832	-0.198671858913328	2.69781881003073
Anampses_geographicus	Ammodytes_personatus	0.721384986897832	-0.198671858913328	2.69781881003073
Suezichthys_gracilis	Ammodytes_personatus	0.721384986897832	-0.198671858913328	2.69781881003073
Notolabrus_gymnogenis	Ammodytes_personatus	0.721384986897832	-0.198671858913328	2.69781881003073
Pseudolabrus_gayi	Ammodytes_personatus	0.721384986897832	-0.198671858913328	2.69781881003073
Pictilabrus_laticlavius	Ammodytes_personatus	0.721384986897832	-0.198671858913328	2.69781881003073
Notolabrus_fucicola	Ammodytes_personatus	0.721384986897832	-0.198671858913328	2.69781881003073
Notolabrus_tetricus	Ammodytes_personatus	0.721384986897832	-0.198671858913328	2.69781881003073
Austrolabrus_maculatus	Ammodytes_personatus	0.721384986897832	-0.198671858913328	2.69781881003073
Notolabrus_parilus	Ammodytes_personatus	0.721384986897832	-0.198671858913328	2.69781881003073
Novaculichthys_macrolepidotus	Ammodytes_personatus	0.721384986897832	-0.198671858913328	2.69781881003073
Novaculichthys_taeniourus	Ammodytes_personatus	0.721384986897832	-0.198671858913328	2.69781881003073
Xyrichtys_splendens	Ammodytes_personatus	0.721384986897832	-0.198671858913328	2.69781881003073
Xyrichtys_novacula	Ammodytes_personatus	0.721384986897832	-0.198671858913328	2.69781881003073
Xyrichtys_martinicensis	Ammodytes_personatus	0.721384986897832	-0.198671858913328	2.69781881003073
Iniistius_aneitensis	Ammodytes_personatus	0.721384986897832	-0.198671858913328	2.69781881003073
Cymolutes_praetextatus	Ammodytes_personatus	0.721384987523026	-0.198671897672328	2.69781899157454
Cymolutes_torquatus	Ammodytes_personatus	0.721384986897832	-0.198671858913328	2.69781881003073
Pseudocheilinus_octotaenia	Ammodytes_personatus	0.721384986897832	-0.198671858913328	2.69781881003073
Cirrhilabrus_lubbocki	Ammodytes_personatus	0.721384986897832	-0.198671858913328	2.69781881003073
Pteragogus_cryptus	Ammodytes_personatus	0.721384986897832	-0.198671858913328	2.69781881003073
Pteragogus_enneacanthus	Ammodytes_personatus	0.721384986897832	-0.198671858913328	2.69781881003073
Oxycheilinus_digramma	Ammodytes_personatus	0.721384986897832	-0.198671858913328	2.69781881003073
Oxycheilinus_unifasciatus	Ammodytes_personatus	0.721384986897832	-0.198671858913328	2.69781881003073
Oxycheilinus_bimaculatus	Ammodytes_personatus	0.721384986897832	-0.198671858913328	2.69781881003073
Cheilinus_fasciatus	Ammodytes_personatus	0.721384986897832	-0.198671858913328	2.69781881003073
Wetmorella_nigropinnata	Ammodytes_personatus	0.721384986897832	-0.198671858913328	2.69781881003073
Cheilinus_undulatus	Ammodytes_personatus	0.721384986897832	-0.198671858913328	2.69781881003073
Epibulus_insidiator	Ammodytes_personatus	0.721384986897832	-0.198671858913328	2.69781881003073
Epibulus_brevis	Ammodytes_personatus	0.721384986897832	-0.198671858913328	2.69781881003073
Cheilinus_chlorourus	Ammodytes_personatus	0.721384986897832	-0.198671858913328	2.69781881003073
Cheilinus_oxycephalus	Ammodytes_personatus	0.721384986897832	-0.198671858913328	2.69781881003073
Cheilinus_trilobatus	Ammodytes_personatus	0.721384986897832	-0.198671858913328	2.69781881003073
Oxycheilinus_celebicus	Ammodytes_personatus	0.721384986897832	-0.198671858913328	2.69781881003073
Labrus_mixtus	Ammodytes_personatus	0.721384986897832	-0.198671858913328	2.69781881003073
Labrus_merula	Ammodytes_personatus	0.721384986897832	-0.198671858913328	2.69781881003073
Labrus_bergylta	Ammodytes_personatus	0.721384986897832	-0.198671858913328	2.69781881003073
Tautoga_onitis	Ammodytes_personatus	0.721384986897832	-0.198671858913328	2.69781881003073
Acantholabrus_palloni	Ammodytes_personatus	0.721384986897832	-0.198671858913328	2.69781881003073
Ctenolabrus_rupestris	Ammodytes_personatus	0.721384986897832	-0.198671858913328	2.69781881003073
Tautogolabrus_adspersus	Ammodytes_personatus	0.721384986897832	-0.198671858913328	2.69781881003073
Centrolabrus_exoletus	Ammodytes_personatus	0.721384986897832	-0.198671858913328	2.69781881003073
Symphodus_melanocercus	Ammodytes_personatus	0.721384986897832	-0.198671858913328	2.69781881003073
Symphodus_roissali	Ammodytes_personatus	0.721384986897832	-0.198671858913328	2.69781881003073
Centrolabrus_trutta	Ammodytes_personatus	0.721384986897832	-0.198671858913328	2.69781881003073
Centrolabrus_caeruleus	Ammodytes_personatus	0.721384986897832	-0.198671858913328	2.69781881003073
Symphodus_mediterraneus	Ammodytes_personatus	0.721384986897832	-0.198671858913328	2.69781881003073
Symphodus_melops	Ammodytes_personatus	0.721384986897832	-0.198671858913328	2.69781881003073
Symphodus_doderleini	Ammodytes_personatus	0.721384987291167	-0.198671895262116	2.6978189794562
Symphodus_cinereus	Ammodytes_personatus	0.721384986897832	-0.198671858913328	2.69781881003073
Symphodus_rostratus	Ammodytes_personatus	0.721384986897832	-0.198671858913328	2.69781881003073
Symphodus_bailloni	Ammodytes_personatus	0.721384986897832	-0.198671858913328	2.69781881003073
Symphodus_tinca	Ammodytes_personatus	0.721384986897832	-0.198671858913328	2.69781881003073
Symphodus_ocellatus	Ammodytes_personatus	0.721384986897832	-0.198671858913328	2.69781881003073
Lappanella_fasciata	Ammodytes_personatus	0.721384986897832	-0.198671858913328	2.69781881003073
Siganus_rivulatus	Ammodytes_personatus	0.721384986897832	-0.198671858913328	2.69781881003073
Chlorurus_sordidus	Ammodytes_personatus	0.721384986897832	-0.198671858913328	2.69781881003073
Chlorurus_japanensis	Ammodytes_personatus	0.721384986897832	-0.198671858913328	2.69781881003073
Chlorurus_oedema	Ammodytes_personatus	0.721384986897832	-0.198671858913328	2.69781881003073
Chlorurus_bleekeri	Ammodytes_personatus	0.721384986897832	-0.198671858913328	2.69781881003073
Chlorurus_bowersi	Ammodytes_personatus	0.721384986897832	-0.198671858913328	2.69781881003073
Chlorurus_capistratoides	Ammodytes_personatus	0.721384986897832	-0.198671858913328	2.69781881003073
Chlorurus_microrhinos	Ammodytes_personatus	0.721384986897832	-0.198671858913328	2.69781881003073
Hipposcarus_longiceps	Ammodytes_personatus	0.721384986897832	-0.198671858913328	2.69781881003073
Bolbometopon_muricatum	Ammodytes_personatus	0.721384986897832	-0.198671858913328	2.69781881003073
Cetoscarus_bicolor	Ammodytes_personatus	0.721384986897832	-0.198671858913328	2.69781881003073
Calotomus_spinidens	Ammodytes_personatus	0.721384986897832	-0.198671858913328	2.69781881003073
Calotomus_carolinus	Ammodytes_personatus	0.721384986897832	-0.198671858913328	2.69781881003073
Sparisoma_rocha	Ammodytes_personatus	0.721384986897832	-0.198671858913328	2.69781881003073
Sparisoma_axillare	Ammodytes_personatus	0.721384986897832	-0.198671858913328	2.69781881003073
Sparisoma_rubripinne	Ammodytes_personatus	0.721384986897832	-0.198671858913328	2.69781881003073
Sparisoma_chrysopterum	Ammodytes_personatus	0.721384986897832	-0.198671858913328	2.69781881003073
Sparisoma_amplum	Ammodytes_personatus	0.721384986897832	-0.198671858913328	2.69781881003073
Sparisoma_viride	Ammodytes_personatus	0.721384986897832	-0.198671858913328	2.69781881003073
Sparisoma_frondosum	Ammodytes_personatus	0.721384986897832	-0.198671858913328	2.69781881003073
Sparisoma_aurofrenatum	Ammodytes_personatus	0.721384986897832	-0.198671858913328	2.69781881003073
Sparisoma_radians	Ammodytes_personatus	0.721384986897832	-0.198671858913328	2.69781881003073
Sparisoma_atomarium	Ammodytes_personatus	0.721384986897832	-0.198671858913328	2.69781881003073
Sparisoma_tuiupiranga	Ammodytes_personatus	0.721384986897832	-0.198671858913328	2.69781881003073
Sparisoma_cretense	Ammodytes_personatus	0.721384986897832	-0.198671858913328	2.69781881003073
Sparisoma_strigatum	Ammodytes_personatus	0.721384986897832	-0.198671858913328	2.69781881003073
Nicholsina_usta_usta	Ammodytes_personatus	0.721384986897832	-0.198671858913328	2.69781881003073
Nicholsina_denticulata	Ammodytes_personatus	0.721384986897832	-0.198671858913328	2.69781881003073
Cryptotomus_roseus	Ammodytes_personatus	0.721384986897832	-0.198671858913328	2.69781881003073
Leptoscarus_vaigiensis	Ammodytes_personatus	0.721384987372067	-0.198671900074012	2.69781900200881
Scarus_schlegeli	Ammodytes_personatus	0.721384986897832	-0.198671858913328	2.69781881003073
Scarus_hypselopterus	Ammodytes_personatus	0.721384986897832	-0.198671858913328	2.69781881003073
Scarus_flavipectoralis	Ammodytes_personatus	0.721384986897832	-0.198671858913328	2.69781881003073
Scarus_hoefleri	Ammodytes_personatus	0.721384986897832	-0.198671858913328	2.69781881003073
Scarus_psittacus	Ammodytes_personatus	0.721384986897832	-0.198671858913328	2.69781881003073
Scarus_spinus	Ammodytes_personatus	0.721384986897832	-0.198671858913328	2.69781881003073
Scarus_frenatus	Ammodytes_personatus	0.721384986897832	-0.198671858913328	2.69781881003073
Scarus_dimidiatus	Ammodytes_personatus	0.721384986897832	-0.198671858913328	2.69781881003073
Scarus_rubroviolaceus	Ammodytes_personatus	0.721384986897832	-0.198671858913328	2.69781881003073
Scarus_forsteni	Ammodytes_personatus	0.721384986897832	-0.198671858913328	2.69781881003073
Scarus_niger	Ammodytes_personatus	0.721384986897832	-0.198671858913328	2.69781881003073
Scarus_tricolor	Ammodytes_personatus	0.721384986897832	-0.198671858913328	2.69781881003073
Scarus_altipinnis	Ammodytes_personatus	0.721384986897832	-0.198671858913328	2.69781881003073
Scarus_prasiognathos	Ammodytes_personatus	0.721384986897832	-0.198671858913328	2.69781881003073
Scarus_ghobban	Ammodytes_personatus	0.721384986897832	-0.198671858913328	2.69781881003073
Scarus_coelestinus	Ammodytes_personatus	0.721384986897832	-0.198671858913328	2.69781881003073
Scarus_guacamaia	Ammodytes_personatus	0.721384986897832	-0.198671858913328	2.69781881003073
Scarus_iseri	Ammodytes_personatus	0.721384986897832	-0.198671858913328	2.69781881003073
Scarus_taeniopterus	Ammodytes_personatus	0.721384986897832	-0.198671858913328	2.69781881003073
Scarus_chameleon	Ammodytes_personatus	0.721384986897832	-0.198671858913328	2.69781881003073
Scarus_festivus	Ammodytes_personatus	0.721384986897832	-0.198671858913328	2.69781881003073
Scarus_quoyi	Ammodytes_personatus	0.721384986897832	-0.198671858913328	2.69781881003073
Scarus_oviceps	Ammodytes_personatus	0.721384986897832	-0.198671858913328	2.69781881003073
Scarus_globiceps	Ammodytes_personatus	0.721384986897832	-0.198671858913328	2.69781881003073
Cephalopholis_argus	Ammodytes_personatus	0.721384986897832	-0.198671858913328	2.69781881003073
Lachnolaimus_maximus	Ammodytes_personatus	0.721384986897832	-0.198671858913328	2.69781881003073
Achoerodus_viridis	Ammodytes_personatus	0.721384986897832	-0.198671858913328	2.69781881003073
Pseudodax_moluccanus	Ammodytes_personatus	0.721384986897832	-0.198671858913328	2.69781881003073
Odax_acroptilus	Ammodytes_personatus	0.721384986897832	-0.198671858913328	2.69781881003073
Siphonognathus_argyrophanes	Ammodytes_personatus	0.721384986897832	-0.198671858913328	2.69781881003073
Haletta_semifasciata	Ammodytes_personatus	0.721384986897832	-0.198671858913328	2.69781881003073
Neoodax_balteatus	Ammodytes_personatus	0.721384986897832	-0.198671858913328	2.69781881003073
Odax_cyanomelas	Ammodytes_personatus	0.721384986897832	-0.198671858913328	2.69781881003073
Odax_cyanoallix	Ammodytes_personatus	0.721384987940465	-0.198671958827224	2.69781927557418
Odax_pullus	Ammodytes_personatus	0.721384986897832	-0.198671858913328	2.69781881003073
Choerodon_fasciatus	Ammodytes_personatus	0.721384986897832	-0.198671858913328	2.69781881003073
Choerodon_anchorago	Ammodytes_personatus	0.721384986897832	-0.198671858913328	2.69781881003073
Choerodon_oligacanthus	Ammodytes_personatus	0.721384986897832	-0.198671858913328	2.69781881003073
Choerodon_schoenleinii	Ammodytes_personatus	0.721384986897832	-0.198671858913328	2.69781881003073
Xiphocheilus_typus	Ammodytes_personatus	0.721384986897832	-0.198671858913328	2.69781881003073
Choerodon_azurio	Ammodytes_personatus	0.721384986897832	-0.198671858913328	2.69781881003073
Bodianus_rufus	Ammodytes_personatus	0.721384986897832	-0.198671858913328	2.69781881003073
Clepticus_parrae	Ammodytes_personatus	0.721384986897832	-0.198671858913328	2.69781881003073
Bodianus_scrofa	Ammodytes_personatus	0.721384986897832	-0.198671858913328	2.69781881003073
Bodianus_mesothorax	Ammodytes_personatus	0.721384986897832	-0.198671858913328	2.69781881003073
Semicossyphus_darwini	Ammodytes_personatus	0.721384986897832	-0.198671858913328	2.69781881003073
Semicossyphus_pulcher	Ammodytes_personatus	0.721384986897832	-0.198671858913328	2.69781881003073
Coreoperca_kawamebari	Ammodytes_personatus	0.706468146113471	-0.213382526761946	2.70196904184288
Coreoperca_whiteheadi	Ammodytes_personatus	0.706468146113472	-0.213382526761946	2.70196904184288
Siniperca_roulei	Ammodytes_personatus	0.706468146113472	-0.213382526761946	2.70196904184288
Siniperca_fortis	Ammodytes_personatus	0.706468146113472	-0.213382526761946	2.70196904184288
Siniperca_undulata	Ammodytes_personatus	0.706468146113472	-0.213382526761946	2.70196904184288
Siniperca_chuatsi	Ammodytes_personatus	0.706468146113471	-0.213382526761946	2.70196904184288
Siniperca_knerii	Ammodytes_personatus	0.706468146113471	-0.213382526761946	2.70196904184288
Siniperca_obscura	Ammodytes_personatus	0.706468143914495	-0.213382555925731	2.70196916955231
Siniperca_scherzeri	Ammodytes_personatus	0.706468146113472	-0.213382526761946	2.70196904184288
Coreoperca_herzi	Ammodytes_personatus	0.706468146113471	-0.213382526761946	2.70196904184288
Elassoma_evergladei	Ammodytes_personatus	0.706468146113472	-0.213382526761946	2.70196904184288
Elassoma_boehlkei	Ammodytes_personatus	0.706468146113472	-0.213382526761946	2.70196904184288
Elassoma_gilberti	Ammodytes_personatus	0.706468146113472	-0.213382526761946	2.70196904184288
Elassoma_okefenokee	Ammodytes_personatus	0.706468146113472	-0.213382526761946	2.70196904184288
Elassoma_zonatum	Ammodytes_personatus	0.706468146113472	-0.213382526761946	2.70196904184288
Elassoma_alabamae	Ammodytes_personatus	0.706468146113472	-0.213382526761946	2.70196904184288
Acantharchus_pomotis	Ammodytes_personatus	0.706468146113472	-0.213382526761946	2.70196904184288
Ambloplites_ariommus	Ammodytes_personatus	0.706468146113472	-0.213382526761946	2.70196904184288
Ambloplites_rupestris	Ammodytes_personatus	0.706468146113472	-0.213382526761946	2.70196904184288
Ambloplites_cavifrons	Ammodytes_personatus	0.706468146113472	-0.213382526761946	2.70196904184288
Ambloplites_constellatus	Ammodytes_personatus	0.706468146113472	-0.213382526761946	2.70196904184288
Archoplites_interruptus	Ammodytes_personatus	0.706468146113472	-0.213382526761946	2.70196904184288
Pomoxis_nigromaculatus	Ammodytes_personatus	0.706468146113472	-0.213382526761946	2.70196904184288
Pomoxis_annularis	Ammodytes_personatus	0.706468146113472	-0.213382526761946	2.70196904184288
Enneacanthus_chaetodon	Ammodytes_personatus	0.706468146113471	-0.213382526761946	2.70196904184288
Enneacanthus_gloriosus	Ammodytes_personatus	0.706468146113471	-0.213382526761946	2.70196904184288
Enneacanthus_obesus	Ammodytes_personatus	0.706468146113472	-0.213382526761946	2.70196904184288
Centrarchus_macropterus	Ammodytes_personatus	0.706468146113472	-0.213382526761946	2.70196904184288
Micropterus_dolomieu	Ammodytes_personatus	0.706468143011653	-0.213382570973072	2.70196923645071
Micropterus_punctulatus	Ammodytes_personatus	0.706468146113471	-0.213382526761946	2.70196904184288
Micropterus_coosae	Ammodytes_personatus	0.706468146113471	-0.213382526761946	2.70196904184288
Micropterus_floridanus	Ammodytes_personatus	0.706468146113471	-0.213382526761946	2.70196904184288
Micropterus_salmoides	Ammodytes_personatus	0.706468085689596	-0.2133829071042	2.70197056964138
Micropterus_treculii	Ammodytes_personatus	0.706468146113471	-0.213382526761946	2.70196904184288
Micropterus_notius	Ammodytes_personatus	0.706468146113472	-0.213382526761946	2.70196904184288
Micropterus_cataractae	Ammodytes_personatus	0.706468146113471	-0.213382526761946	2.70196904184288
Lepomis_gulosus	Ammodytes_personatus	0.706468146113472	-0.213382526761946	2.70196904184288
Lepomis_cyanellus	Ammodytes_personatus	0.706468062216166	-0.21338260565329	2.70196904911092
Lepomis_symmetricus	Ammodytes_personatus	0.706468146113471	-0.213382526761946	2.70196904184288
Lepomis_humilis	Ammodytes_personatus	0.706468146113472	-0.213382526761946	2.70196904184288
Lepomis_macrochirus	Ammodytes_personatus	0.706468146113472	-0.213382526761946	2.70196904184288
Lepomis_gibbosus	Ammodytes_personatus	0.706468146113472	-0.213382526761946	2.70196904184288
Lepomis_microlophus	Ammodytes_personatus	0.706468146113472	-0.213382526761946	2.70196904184288
Lepomis_miniatus	Ammodytes_personatus	0.706468146113472	-0.213382526761946	2.70196904184288
Lepomis_punctatus	Ammodytes_personatus	0.706468146113472	-0.213382526761946	2.70196904184288
Lepomis_marginatus	Ammodytes_personatus	0.706468146113472	-0.213382526761946	2.70196904184288
Lepomis_megalotis	Ammodytes_personatus	0.706468146113472	-0.213382526761946	2.70196904184288
Lepomis_auritus	Ammodytes_personatus	0.706468146113471	-0.213382526761946	2.70196904184288
Edelia_vittata	Ammodytes_personatus	0.706468146113471	-0.213382526761946	2.70196904184288
Nannoperca_australis	Ammodytes_personatus	0.706468146113472	-0.213382526761946	2.70196904184288
Nannoperca_obscura	Ammodytes_personatus	0.706468146113472	-0.213382526761946	2.70196904184288
Nannoperca_oxleyana	Ammodytes_personatus	0.706468146113471	-0.213382526761946	2.70196904184288
Nannoperca_variegata	Ammodytes_personatus	0.706468146113472	-0.213382526761946	2.70196904184288
Nannatherina_balstoni	Ammodytes_personatus	0.706468146113472	-0.213382526761946	2.70196904184288
Macquaria_australasica	Ammodytes_personatus	0.706468142953445	-0.21338260661887	2.70196940395399
Macquaria_ambigua	Ammodytes_personatus	0.706468146113472	-0.213382526761946	2.70196904184288
Bostockia_porosa	Ammodytes_personatus	0.706468146113472	-0.213382526761946	2.70196904184288
Percichthys_trucha	Ammodytes_personatus	0.706468146113471	-0.213382526761946	2.70196904184288
Maccullochella_macquariensis	Ammodytes_personatus	0.706468146113472	-0.213382526761946	2.70196904184288
Maccullochella_ikei	Ammodytes_personatus	0.706468120526207	-0.21338252776444	2.70196893554407
Maccullochella_peelii_peelii	Ammodytes_personatus	0.706468146113471	-0.213382526761946	2.70196904184288
Gadopsis_bispinosus	Ammodytes_personatus	0.706468142185945	-0.213382660579269	2.7019696545718
Gadopsis_marmoratus	Ammodytes_personatus	0.706468146113472	-0.213382526761946	2.70196904184288
Macquaria_colonorum	Ammodytes_personatus	0.706468146113472	-0.213382526761946	2.70196904184288
Enoplosus_armatus	Ammodytes_personatus	0.706468146113472	-0.213382526761946	2.70196904184288
Centrogenys_vaigiensis	Ammodytes_personatus	0.706468146113471	-0.213382526761946	2.70196904184288
Cheilodactylus_rubrolabiatus	Ammodytes_personatus	0.706468146113472	-0.213382526761946	2.70196904184288
Goniistius_quadricornis	Ammodytes_personatus	0.706468146113472	-0.213382526761946	2.70196904184288
Goniistius_zonatus	Ammodytes_personatus	0.706468119315727	-0.213382608161456	2.70196930865553
Goniistius_fuscus	Ammodytes_personatus	0.706468146113472	-0.213382526761946	2.70196904184288
Goniistius_spectabilis	Ammodytes_personatus	0.706468146113472	-0.213382526761946	2.70196904184288
Chirodactylus_jessicalenorum	Ammodytes_personatus	0.706468146113472	-0.213382526761946	2.70196904184288
Chirodactylus_brachydactylus	Ammodytes_personatus	0.706468146113472	-0.213382526761946	2.70196904184288
Chirodactylus_grandis	Ammodytes_personatus	0.706468146113472	-0.213382526761946	2.70196904184288
Dactylophora_nigricans	Ammodytes_personatus	0.706468146113472	-0.213382526761946	2.70196904184288
Cheilodactylus_variegatus	Ammodytes_personatus	0.706468146113471	-0.213382526761946	2.70196904184288
Nemadactylus_douglasii	Ammodytes_personatus	0.706468146113471	-0.213382526761946	2.70196904184288
Nemadactylus_valenciennesi	Ammodytes_personatus	0.706468146113471	-0.213382526761946	2.70196904184288
Nemadactylus_monodactylus	Ammodytes_personatus	0.706468146113471	-0.213382526761946	2.70196904184288
Nemadactylus_macropterus	Ammodytes_personatus	0.706468146113471	-0.213382526761946	2.70196904184288
Nemadactylus_bergi	Ammodytes_personatus	0.706468146113472	-0.213382526761946	2.70196904184288
Nemadactylus_gayi	Ammodytes_personatus	0.706468146113472	-0.213382526761946	2.70196904184288
Cheilodactylus_nigripes	Ammodytes_personatus	0.706468146113471	-0.213382526761946	2.70196904184288
Goniistius_ephippium	Ammodytes_personatus	0.706468146113472	-0.213382526761946	2.70196904184288
Goniistius_zebra	Ammodytes_personatus	0.706468146113471	-0.213382526761946	2.70196904184288
Goniistius_plessisi	Ammodytes_personatus	0.706468137292312	-0.213382575664362	2.70196923371401
Goniistius_vittatus	Ammodytes_personatus	0.706468146113472	-0.213382526761946	2.70196904184288
Goniistius_gibbosus	Ammodytes_personatus	0.706468146113471	-0.213382526761946	2.70196904184288
Goniistius_vestitus	Ammodytes_personatus	0.706468146113471	-0.213382526761946	2.70196904184288
Cheilodactylus_fasciatus	Ammodytes_personatus	0.706468146113472	-0.213382526761946	2.70196904184288
Cheilodactylus_pixi	Ammodytes_personatus	0.706468146113472	-0.213382526761946	2.70196904184288
Aplodactylus_etheridgii	Ammodytes_personatus	0.706468146113472	-0.213382526761946	2.70196904184288
Crinodus_lophodon	Ammodytes_personatus	0.706468146113471	-0.213382526761946	2.70196904184288
Aplodactylus_arctidens	Ammodytes_personatus	0.706468146113471	-0.213382526761946	2.70196904184288
Aplodactylus_punctatus	Ammodytes_personatus	0.706468146113472	-0.213382526761946	2.70196904184288
Aplodactylus_westralis	Ammodytes_personatus	0.706468146113472	-0.213382526761946	2.70196904184288
Threpterius_maculosus	Ammodytes_personatus	0.706468146113472	-0.213382526761946	2.70196904184288
Chironemus_delfini	Ammodytes_personatus	0.706468146113472	-0.213382526761946	2.70196904184288
Chironemus_georgianus	Ammodytes_personatus	0.706468146113472	-0.213382526761946	2.70196904184288
Chironemus_microlepis	Ammodytes_personatus	0.706468146113472	-0.213382526761946	2.70196904184288
Chironemus_bicornis	Ammodytes_personatus	0.706468146113472	-0.213382526761946	2.70196904184288
Chironemus_marmoratus	Ammodytes_personatus	0.706468146113471	-0.213382526761946	2.70196904184288
Paracirrhites_forsteri	Ammodytes_personatus	0.706468146113472	-0.213382526761946	2.70196904184288
Amblycirrhitus_bimacula	Ammodytes_personatus	0.706468146113472	-0.213382526761946	2.70196904184288
Amblycirrhitus_pinos	Ammodytes_personatus	0.706468146113472	-0.213382526761946	2.70196904184288
Cirrhitus_rivulatus	Ammodytes_personatus	0.706468146113471	-0.213382526761946	2.70196904184288
Cirrhitops_mascarenensis	Ammodytes_personatus	0.706468146113472	-0.213382526761946	2.70196904184288
Cirrhitops_fasciatus	Ammodytes_personatus	0.70646813686842	-0.213382587696592	2.70196928850079
Cirrhitus_pinnulatus	Ammodytes_personatus	0.706468146113472	-0.213382526761946	2.70196904184288
Paracirrhites_arcatus	Ammodytes_personatus	0.706468146113472	-0.213382526761946	2.70196904184288
Notocirrhitus_splendens	Ammodytes_personatus	0.706468146113472	-0.213382526761946	2.70196904184288
Pholidichthys_leucotaenia	Acanthopagrus_schlegelii	0.674525748930149	-0.235457750209423	2.66760173763864
Glaucosoma_buergeri	Acanthopagrus_schlegelii	0.674525783100041	-0.235457741320083	2.66760184467546
Glaucosoma_scapulare	Acanthopagrus_schlegelii	0.674525783100041	-0.235457741320083	2.66760184467546
Glaucosoma_magnificum	Acanthopagrus_schlegelii	0.674525783100041	-0.235457741320083	2.66760184467546
Glaucosoma_hebraicum	Acanthopagrus_schlegelii	0.674525783100041	-0.235457741320083	2.66760184467546
Pempheris_oualensis	Acanthopagrus_schlegelii	0.674525783100041	-0.235457741320083	2.66760184467546
Parapriacanthus_ransonneti	Acanthopagrus_schlegelii	0.674525772646513	-0.235457803676786	2.66760209801682
Parapriacanthus_elongatus	Acanthopagrus_schlegelii	0.674525783100041	-0.235457741320083	2.66760184467546
Pempheris_schwenkii	Acanthopagrus_schlegelii	0.674525783100041	-0.235457741320083	2.66760184467546
Pempheris_vanicolensis	Acanthopagrus_schlegelii	0.674525783100041	-0.235457741320083	2.66760184467546
Decodon_melasma	Acanthopagrus_schlegelii	0.676224164732538	-0.232160401232656	2.65926354272938
Dicentrarchus_punctatus	Acanthopagrus_schlegelii	0.676224164732538	-0.232160401232656	2.65926354272938
Dicentrarchus_labrax	Acanthopagrus_schlegelii	0.676224164732538	-0.232160401232656	2.65926354272938
Morone_mississippiensis	Acanthopagrus_schlegelii	0.676224164732538	-0.232160401232656	2.65926354272938
Morone_americana	Acanthopagrus_schlegelii	0.676224164732538	-0.232160401232656	2.65926354272938
Morone_saxatilis	Acanthopagrus_schlegelii	0.676224164732538	-0.232160401232656	2.65926354272938
Morone_chrysops	Acanthopagrus_schlegelii	0.676224164732538	-0.232160401232656	2.65926354272938
Schuettea_scalaripinnis	Branchiostegus_japonicus	0.60937907351398	-0.213705936456835	2.29406149983292
Hoplolatilus_purpureus	Branchiostegus_japonicus	0.570475169371282	-0.215582941187828	2.14423587542393
Branchiostegus_auratus	Branchiostegus_japonicus	0.587243600421931	-0.160685535364952	2.00166666158415
Branchiostegus_argentatus	Branchiostegus_japonicus	0.594461015358446	-0.134678853715107	1.93799121911309
Branchiostegus_wardi	Branchiostegus_japonicus	0.594461015358446	-0.134678853715107	1.93799121911309
Branchiostegus_albus	Branchiostegus_japonicus	0.594461015358446	-0.134678853715107	1.93799121911309
Branchiostegus_semifasciatus	Branchiostegus_japonicus	0.579470504717196	-0.187018038043046	2.06861307139762
Caulolatilus_microps	Branchiostegus_japonicus	0.579470504717196	-0.187018038043046	2.06861307139762
Lopholatilus_chamaeleonticeps	Branchiostegus_japonicus	0.579470504717196	-0.187018038043046	2.06861307139762
Caulolatilus_affinis	Branchiostegus_japonicus	0.567349372575527	-0.225075623888389	2.17009521372842
Caulolatilus_princeps	Branchiostegus_japonicus	0.567349372575527	-0.225075623888389	2.17009521372842
Emmelichthys_nitidus_nitidus	Pterocaesio_digramma	0.562637649673189	-0.231560001912218	2.17765398762755
Erythrocles_monodi	Pterocaesio_digramma	0.562637649673189	-0.231560001912218	2.17765398762755
Erythrocles_schlegelii	Pterocaesio_digramma	0.562637649673189	-0.231560001912218	2.17765398762755
Inermia_vittata	Pterocaesio_digramma	0.559079578792904	-0.229773022617291	2.1558608103664
Plectorhinchus_mediterraneus	Pterocaesio_digramma	0.559079578792904	-0.229773022617291	2.1558608103664
Plectorhinchus_cinctus	Pterocaesio_digramma	0.559079578792904	-0.229773022617291	2.1558608103664
Plectorhinchus_chaetodonoides	Pterocaesio_digramma	0.559079578792904	-0.229773022617291	2.1558608103664
Diagramma_pictum	Pterocaesio_digramma	0.559079578792904	-0.229773022617291	2.1558608103664
Diagramma_labiosum	Pterocaesio_digramma	0.559079578792904	-0.229773022617291	2.1558608103664
Plectorhinchus_lineatus	Pterocaesio_digramma	0.559079578792904	-0.229773022617291	2.1558608103664
Plectorhinchus_diagrammus	Pterocaesio_digramma	0.559079578792904	-0.229773022617291	2.1558608103664
Plectorhinchus_chrysotaenia	Pterocaesio_digramma	0.559079578792904	-0.229773022617291	2.1558608103664
Brachydeuterus_auritus	Pterocaesio_digramma	0.559079578792904	-0.229773022617291	2.1558608103664
Microlepidotus_inornatus	Pterocaesio_digramma	0.559079578792904	-0.229773022617291	2.1558608103664
Orthopristis_chrysoptera	Pterocaesio_digramma	0.559079578792904	-0.229773022617291	2.1558608103664
Anisotremus_interruptus	Pterocaesio_digramma	0.559079578792904	-0.229773022617291	2.1558608103664
Anisotremus_surinamensis	Pterocaesio_digramma	0.559079578792904	-0.229773022617291	2.1558608103664
Anisotremus_davidsonii	Pterocaesio_digramma	0.559079578792904	-0.229773022617291	2.1558608103664
Anisotremus_caesius	Pterocaesio_digramma	0.559079578792904	-0.229773022617291	2.1558608103664
Anisotremus_taeniatus	Pterocaesio_digramma	0.559079578792904	-0.229773022617291	2.1558608103664
Anisotremus_virginicus	Pterocaesio_digramma	0.559079564250602	-0.22977305357934	2.15586087835507
Anisotremus_scapularis	Pterocaesio_digramma	0.559079578792904	-0.229773022617291	2.1558608103664
Anisotremus_dovii	Pterocaesio_digramma	0.559079501971004	-0.22977306965498	2.15586069209151
Anisotremus_pacifici	Pterocaesio_digramma	0.559079578792904	-0.229773022617291	2.1558608103664
Genyatremus_luteus	Pterocaesio_digramma	0.559079578792904	-0.229773022617291	2.1558608103664
Anisotremus_moricandi	Pterocaesio_digramma	0.559079578792904	-0.229773022617291	2.1558608103664
Haemulon_squamipinna	Pterocaesio_digramma	0.559079543338869	-0.229773000857703	2.15586057767973
Haemulon_aurolineatum	Pterocaesio_digramma	0.559079578792904	-0.229773022617291	2.1558608103664
Haemulon_striatum	Pterocaesio_digramma	0.559079578792904	-0.229773022617291	2.1558608103664
Haemulon_boschmae	Pterocaesio_digramma	0.559079578792904	-0.229773022617291	2.1558608103664
Haemulon_maculicauda	Pterocaesio_digramma	0.559079578792904	-0.229773022617291	2.1558608103664
Haemulon_flaviguttatum	Pterocaesio_digramma	0.559079578792904	-0.229773022617291	2.1558608103664
Haemulon_steindachneri	Pterocaesio_digramma	0.559079578792904	-0.229773022617291	2.1558608103664
Haemulon_sexfasciatum	Pterocaesio_digramma	0.559079578792904	-0.229773022617291	2.1558608103664
Haemulon_scudderii	Pterocaesio_digramma	0.559079578792904	-0.229773022617291	2.1558608103664
Haemulon_melanurum	Pterocaesio_digramma	0.559079578792904	-0.229773022617291	2.1558608103664
Haemulon_album	Pterocaesio_digramma	0.559079578792904	-0.229773022617291	2.1558608103664
Haemulon_plumierii	Pterocaesio_digramma	0.559079578792904	-0.229773022617291	2.1558608103664
Haemulon_bonariense	Pterocaesio_digramma	0.559079578792904	-0.229773022617291	2.1558608103664
Haemulon_parra	Pterocaesio_digramma	0.559079578792904	-0.229773022617291	2.1558608103664
Haemulon_carbonarium	Pterocaesio_digramma	0.559079578792904	-0.229773022617291	2.1558608103664
Haemulon_macrostomum	Pterocaesio_digramma	0.559079578792904	-0.229773022617291	2.1558608103664
Haemulon_flavolineatum	Pterocaesio_digramma	0.559079578792904	-0.229773022617291	2.1558608103664
Haemulon_sciurus	Pterocaesio_digramma	0.559079578792904	-0.229773022617291	2.1558608103664
Xenistius_californiensis	Pterocaesio_digramma	0.559079578792904	-0.229773022617291	2.1558608103664
Haemulon_chrysargyreum	Pterocaesio_digramma	0.559079578792904	-0.229773022617291	2.1558608103664
Pomadasys_incisus	Pterocaesio_digramma	0.559079578792904	-0.229773022617291	2.1558608103664
Pomadasys_hasta	Pterocaesio_digramma	0.559079578792904	-0.229773022617291	2.1558608103664
Pomadasys_maculatus	Pterocaesio_digramma	0.559079578792904	-0.229773022617291	2.1558608103664
Pomadasys_kaakan	Pterocaesio_digramma	0.559079562486243	-0.229773053736401	2.15586087185583
Pomadasys_perotaei	Pterocaesio_digramma	0.559079578792904	-0.229773022617291	2.1558608103664
Pomadasys_olivaceus	Pterocaesio_digramma	0.559079578792904	-0.229773022617291	2.1558608103664
Plectorhinchus_macrolepis	Pterocaesio_digramma	0.559079578792904	-0.229773022617291	2.1558608103664
Hapalogenys_nigripinnis	Pterocaesio_digramma	0.559079578792904	-0.229773022617291	2.1558608103664
Hapalogenys_mucronatus	Pterocaesio_digramma	0.559079578792904	-0.229773022617291	2.1558608103664
Symphorichthys_spilurus	Pterocaesio_digramma	0.535820423925857	-0.217270379100096	2.01348551475023
Symphorus_nematophorus	Pterocaesio_digramma	0.535820423925857	-0.217270379100096	2.01348551475023
Lutjanus_colorado	Pterocaesio_digramma	0.525049588003359	-0.210948134790314	1.94755813707018
Lutjanus_fulviflamma	Pterocaesio_digramma	0.525049588003359	-0.210948134790314	1.94755813707018
Lutjanus_monostigma	Pterocaesio_digramma	0.525049588003358	-0.210948134790314	1.94755813707018
Lutjanus_carponotatus	Pterocaesio_digramma	0.525049588003358	-0.210948134790314	1.94755813707018
Lutjanus_russellii	Pterocaesio_digramma	0.525049588003359	-0.210948134790314	1.94755813707018
Lutjanus_lutjanus	Pterocaesio_digramma	0.525049588003359	-0.210948134790314	1.94755813707018
Lutjanus_ophuysenii	Pterocaesio_digramma	0.525049588003359	-0.210948134790314	1.94755813707018
Lutjanus_vitta	Pterocaesio_digramma	0.525049588003359	-0.210948134790314	1.94755813707018
Lutjanus_decussatus	Pterocaesio_digramma	0.525049588003358	-0.210948134790314	1.94755813707018
Lutjanus_fulvus	Pterocaesio_digramma	0.525049588003358	-0.210948134790314	1.94755813707018
Lutjanus_rivulatus	Pterocaesio_digramma	0.525049588003358	-0.210948134790314	1.94755813707018
Lutjanus_stellatus	Pterocaesio_digramma	0.525049588003359	-0.210948134790314	1.94755813707018
Lutjanus_quinquelineatus	Pterocaesio_digramma	0.525049588003359	-0.210948134790314	1.94755813707018
Lutjanus_kasmira	Pterocaesio_digramma	0.525049588003358	-0.210948134790314	1.94755813707018
Lutjanus_bengalensis	Pterocaesio_digramma	0.525049588003359	-0.210948134790314	1.94755813707018
Lutjanus_argentiventris	Pterocaesio_digramma	0.525049588003358	-0.210948134790314	1.94755813707018
Lutjanus_griseus	Pterocaesio_digramma	0.525049588003358	-0.210948134790314	1.94755813707018
Lutjanus_apodus	Pterocaesio_digramma	0.525049588003359	-0.210948134790314	1.94755813707018
Lutjanus_jocu	Pterocaesio_digramma	0.525049588003359	-0.210948134790314	1.94755813707018
Rhomboplites_aurorubens	Pterocaesio_digramma	0.525049588003359	-0.210948134790314	1.94755813707018
Lutjanus_cyanopterus	Pterocaesio_digramma	0.525049588003359	-0.210948134790314	1.94755813707018
Ocyurus_chrysurus	Pterocaesio_digramma	0.525049588003359	-0.210948134790314	1.94755813707018
Lutjanus_analis	Pterocaesio_digramma	0.525049588003359	-0.210948134790314	1.94755813707018
Lutjanus_mahogoni	Pterocaesio_digramma	0.525049588003359	-0.210948134790314	1.94755813707018
Lutjanus_synagris	Pterocaesio_digramma	0.525049577524111	-0.210948168965118	1.94755822422475
Lutjanus_peru	Pterocaesio_digramma	0.525049588003358	-0.210948134790314	1.94755813707018
Lutjanus_campechanus	Pterocaesio_digramma	0.525049588003358	-0.210948134790314	1.94755813707018
Lutjanus_vivanus	Pterocaesio_digramma	0.525049588003359	-0.210948134790314	1.94755813707018
Etelis_oculatus	Pterocaesio_digramma	0.525049588003359	-0.210948134790314	1.94755813707018
Lutjanus_buccanella	Pterocaesio_digramma	0.525049588003359	-0.210948134790314	1.94755813707018
Lutjanus_novemfasciatus	Pterocaesio_digramma	0.525049588003359	-0.210948134790314	1.94755813707018
Lutjanus_argentimaculatus	Pterocaesio_digramma	0.525049588003359	-0.210948134790314	1.94755813707018
Lutjanus_dentatus	Pterocaesio_digramma	0.525049588003359	-0.210948134790314	1.94755813707018
Lutjanus_malabaricus	Pterocaesio_digramma	0.525049588003359	-0.210948134790314	1.94755813707018
Lutjanus_adetii	Pterocaesio_digramma	0.525049588003359	-0.210948134790314	1.94755813707018
Lutjanus_sebae	Pterocaesio_digramma	0.525049588003359	-0.210948134790314	1.94755813707018
Pinjalo_pinjalo	Pterocaesio_digramma	0.525049588003358	-0.210948134790314	1.94755813707018
Lutjanus_erythropterus	Pterocaesio_digramma	0.525049588003358	-0.210948134790314	1.94755813707018
Lutjanus_sanguineus	Pterocaesio_digramma	0.525049588003359	-0.210948134790314	1.94755813707018
Gymnocaesio_gymnoptera	Pterocaesio_digramma	0.525049588003359	-0.210948134790314	1.94755813707018
Caesio_lunaris	Pterocaesio_digramma	0.525049588003359	-0.210948134790314	1.94755813707018
Lutjanus_bohar	Pterocaesio_digramma	0.525049588003359	-0.210948134790314	1.94755813707018
Lutjanus_gibbus	Pterocaesio_digramma	0.525049588003359	-0.210948134790314	1.94755813707018
Macolor_niger	Pterocaesio_digramma	0.525049588003359	-0.210948134790314	1.94755813707018
Caesio_cuning	Pterocaesio_digramma	0.525049588003359	-0.210948134790314	1.94755813707018
Pterocaesio_marri	Pterocaesio_digramma	0.525049588003359	-0.210948134790314	1.94755813707018
Dipterygonotus_balteatus	Pterocaesio_digramma	0.525049588003358	-0.210948134790314	1.94755813707018
Pterocaesio_pisang	Pterocaesio_digramma	0.525049588003358	-0.210948134790314	1.94755813707018
Caesio_caerulaurea	Pterocaesio_digramma	0.525049588003358	-0.210948134790314	1.94755813707018
Aprion_virescens	Pterocaesio_digramma	0.531744109119521	-0.214920278071469	1.98853727881146
Aphareus_furca	Pterocaesio_digramma	0.531744109119521	-0.214920278071469	1.98853727881146
Apsilus_fuscus	Pterocaesio_digramma	0.548485670613561	-0.224261477682832	2.09100012841075
Gnathodentex_aureolineatus	Lethrinus_nebulosus	0.456521663078127	-0.282890867356858	1.95834379796078
Monotaxis_grandoculis	Lethrinus_nebulosus	0.456521663078127	-0.282890867356858	1.95834379796078
Gymnocranius_grandoculis	Lethrinus_nebulosus	0.456521663078127	-0.282890867356858	1.95834379796078
Gymnocranius_griseus	Lethrinus_nebulosus	0.456521663078127	-0.282890867356858	1.95834379796078
Gymnocranius_elongatus	Lethrinus_nebulosus	0.456521663078127	-0.282890867356858	1.95834379796078
Wattsia_mossambica	Lethrinus_nebulosus	0.456521663078127	-0.282890867356858	1.95834379796078
Lethrinus_genivittatus	Lethrinus_nebulosus	0.383186643472312	-0.279340857934193	1.65479916787831
Lethrinus_miniatus	Lethrinus_nebulosus	0.383186643472312	-0.279340857934193	1.65479916787831
Lethrinus_erythropterus	Lethrinus_nebulosus	0.383186643472312	-0.279340857934193	1.65479916787831
Lethrinus_semicinctus	Lethrinus_nebulosus	0.383186643472312	-0.279340857934193	1.65479916787831
Lethrinus_rubrioperculatus	Lethrinus_nebulosus	0.383186643472312	-0.279340857934193	1.65479916787831
Lethrinus_reticulatus	Lethrinus_nebulosus	0.383186643472312	-0.279340857934193	1.65479916787831
Lethrinus_microdon	Lethrinus_nebulosus	0.383186643472312	-0.279340857934193	1.65479916787831
Lethrinus_olivaceus	Lethrinus_nebulosus	0.383186643472312	-0.279340857934193	1.65479916787831
Lethrinus_erythracanthus	Lethrinus_nebulosus	0.383186643472312	-0.279340857934193	1.65479916787831
Lethrinus_haematopterus	Lethrinus_nebulosus	0.363646884078119	-0.277721422794299	1.57453686588628
Lethrinus_ornatus	Lethrinus_nebulosus	0.342405338860621	-0.27556059537032	1.48751252663109
Lethrinus_lentjan	Lethrinus_nebulosus	0.342405144112409	-0.275560734809333	1.48751228367663
Lethrinus_laticaudis	Lethrinus_nebulosus	0.348462373291513	-0.276222422197878	1.51230602874535
Lethrinus_obsoletus	Lethrinus_nebulosus	0.348462373291513	-0.276222422197878	1.51230602874535
Lethrinus_harak	Lethrinus_nebulosus	0.353169903465278	-0.276711073236898	1.53158692175576
Lethrinus_atlanticus	Lethrinus_nebulosus	0.400647372436363	-0.280522737041374	1.72672002704511
Lethrinus_xanthochilus	Lethrinus_nebulosus	0.400647372436363	-0.280522737041374	1.72672002704511
Lethrinus_atkinsoni	Lethrinus_nebulosus	0.400647372436363	-0.280522737041374	1.72672002704511
Lethrinus_borbonicus	Lethrinus_nebulosus	0.400647372436363	-0.280522737041374	1.72672002704511
Pristipomoides_aquilonaris	Pennahia_argentata	0.479531721611843	-0.275003170753551	2.01934301910111
Stellifer_illecebrosus	Pennahia_argentata	0.449735237234271	-0.266786706367293	1.86646774728493
Stellifer_lanceolatus	Pennahia_argentata	0.449735237234271	-0.266786706367293	1.86646774728493
Stellifer_microps	Pennahia_argentata	0.449735237234271	-0.266786706367293	1.86646774728493
Stellifer_naso	Pennahia_argentata	0.449735237234271	-0.266786706367293	1.86646774728493
Stellifer_stellifer	Pennahia_argentata	0.449735237234271	-0.266786706367293	1.86646774728493
Stellifer_rastrifer	Pennahia_argentata	0.449735237234271	-0.266786706367293	1.86646774728493
Bairdiella_armata	Pennahia_argentata	0.449735237234271	-0.266786706367293	1.86646774728493
Bairdiella_ronchus	Pennahia_argentata	0.449735237234271	-0.266786706367293	1.86646774728493
Bairdiella_chrysoura	Pennahia_argentata	0.449735237234271	-0.266786706367293	1.86646774728493
Argyrosomus_regius	Pennahia_argentata	0.449735237234271	-0.266786706367293	1.86646774728493
Umbrina_cirrosa	Pennahia_argentata	0.449735237234271	-0.266786706367293	1.86646774728493
Sciaenops_ocellatus	Pennahia_argentata	0.436599450483805	-0.262723171327806	1.7992443284122
Menticirrhus_undulatus	Pennahia_argentata	0.436599450483805	-0.262723171327806	1.7992443284122
Menticirrhus_littoralis	Pennahia_argentata	0.436599450483805	-0.262723171327806	1.7992443284122
Menticirrhus_americanus	Pennahia_argentata	0.436599450483805	-0.262723171327806	1.7992443284122
Micropogonias_furnieri	Pennahia_argentata	0.436599450483805	-0.262723171327806	1.7992443284122
Micropogonias_undulatus	Pennahia_argentata	0.436599422797785	-0.262723202011137	1.79924433701507
Pogonias_cromis	Pennahia_argentata	0.436599450483805	-0.262723171327806	1.7992443284122
Umbrina_canariensis	Pennahia_argentata	0.436599450483805	-0.262723171327806	1.7992443284122
Larimus_fasciatus	Pennahia_argentata	0.436599450483805	-0.262723171327806	1.7992443284122
Cynoscion_striatus	Pennahia_argentata	0.436599450483805	-0.262723171327806	1.7992443284122
Atractoscion_nobilis	Pennahia_argentata	0.436599450483805	-0.262723171327806	1.7992443284122
Cynoscion_guatucupa	Pennahia_argentata	0.436599450483805	-0.262723171327806	1.7992443284122
Totoaba_macdonaldi	Pennahia_argentata	0.436599450483805	-0.262723171327806	1.7992443284122
Aplodinotus_grunniens	Pennahia_argentata	0.436599450483805	-0.262723171327806	1.7992443284122
Leiostomus_xanthurus	Pennahia_argentata	0.436599450483805	-0.262723171327806	1.7992443284122
Miichthys_miiuy	Pennahia_argentata	0.436599450483805	-0.262723171327806	1.7992443284122
Larimichthys_crocea	Pennahia_argentata	0.436599450483805	-0.262723171327806	1.7992443284122
Larimichthys_polyactis	Pennahia_argentata	0.436599450483805	-0.262723171327806	1.7992443284122
Collichthys_lucidus	Pennahia_argentata	0.436599450483805	-0.262723171327806	1.7992443284122
Collichthys_niveatus	Pennahia_argentata	0.436599450483805	-0.262723171327806	1.7992443284122
Protonibea_diacanthus	Pennahia_argentata	0.436598901971514	-0.262723115109527	1.79924197739137
Atractoscion_aequidens	Pennahia_argentata	0.436599450483805	-0.262723171327806	1.7992443284122
Cynoscion_nebulosus	Pennahia_argentata	0.436598749397827	-0.262723349906644	1.79924227426716
Cynoscion_nothus	Pennahia_argentata	0.436599450483805	-0.262723171327806	1.7992443284122
Cynoscion_reticulatus	Pennahia_argentata	0.436599450483805	-0.262723171327806	1.7992443284122
Cynoscion_othonopterus	Pennahia_argentata	0.436599450483805	-0.262723171327806	1.7992443284122
Cynoscion_jamaicensis	Pennahia_argentata	0.436599450483805	-0.262723171327806	1.7992443284122
Macrodon_ancylodon	Pennahia_argentata	0.436599450483805	-0.262723171327806	1.7992443284122
Macrodon_mordax	Pennahia_argentata	0.436599450483805	-0.262723171327806	1.7992443284122
Cynoscion_regalis	Pennahia_argentata	0.436599450483805	-0.262723171327806	1.7992443284122
Cynoscion_arenarius	Pennahia_argentata	0.436599450483805	-0.262723171327806	1.7992443284122
Cynoscion_acoupa	Pennahia_argentata	0.436599450483805	-0.262723171327806	1.7992443284122
Cynoscion_albus	Pennahia_argentata	0.436599450483805	-0.262723171327806	1.7992443284122
Cynoscion_xanthulus	Pennahia_argentata	0.436599450483805	-0.262723171327806	1.7992443284122
Cynoscion_parvipinnis	Pennahia_argentata	0.436599450483805	-0.262723171327806	1.7992443284122
Cynoscion_microlepidotus	Pennahia_argentata	0.436599450483805	-0.262723171327806	1.7992443284122
Cynoscion_squamipinnis	Pennahia_argentata	0.436599450483805	-0.262723171327806	1.7992443284122
Cynoscion_praedatorius	Pennahia_argentata	0.436599450483805	-0.262723171327806	1.7992443284122
Cynoscion_phoxocephalus	Pennahia_argentata	0.436599450483805	-0.262723171327806	1.7992443284122
Cynoscion_leiarchus	Pennahia_argentata	0.436599450483805	-0.262723171327806	1.7992443284122
Cynoscion_analis	Pennahia_argentata	0.436599450483805	-0.262723171327806	1.7992443284122
Isopisthus_remifer	Pennahia_argentata	0.436599450483805	-0.262723171327806	1.7992443284122
Cynoscion_virescens	Pennahia_argentata	0.436599450483805	-0.262723171327806	1.7992443284122
Lonchurus_lanceolatus	Pennahia_argentata	0.422951679500529	-0.258175813275123	1.72947622688436
Otolithoides_biauritus	Pennahia_argentata	0.41992022628826	-0.257117404118564	1.71398665172698
Roncador_stearnsii	Pennahia_argentata	0.432185269618815	-0.261290209518754	1.77667180392567
Umbrina_roncador	Pennahia_argentata	0.432185269618815	-0.261290209518754	1.77667180392568
Cheilotrema_saturnum	Pennahia_argentata	0.432185269618815	-0.261290209518754	1.77667180392568
Pseudotolithus_typus	Pennahia_argentata	0.438569774815718	-0.263351551897177	1.80932241470559
Pseudotolithus_senegalensis	Pennahia_argentata	0.438569774815718	-0.263351551897177	1.80932241470559
Johnius_belangerii	Pennahia_argentata	0.438569774815718	-0.263351551897177	1.80932241470559
Pseudotolithus_elongatus	Pennahia_argentata	0.438569774815718	-0.263351551897177	1.80932241470559
Johnius_borneensis	Pennahia_argentata	0.438569774815718	-0.263351551897177	1.80932241470559
Johnius_dussumieri	Pennahia_argentata	0.438569774815718	-0.263351551897177	1.80932241470559
Nibea_coibor	Pennahia_argentata	0.438569774815718	-0.263351551897177	1.80932241470559
Nibea_albiflora	Pennahia_argentata	0.438569774815718	-0.263351551897177	1.80932241470559
Pseudotolithus_senegallus	Pennahia_argentata	0.438569774815718	-0.263351551897177	1.80932241470559
Otolithes_ruber	Pennahia_argentata	0.438569774815718	-0.263351551897177	1.80932241470559
Otolithes_cuvieri	Pennahia_argentata	0.438569774815718	-0.263351551897177	1.80932241470559
Seriphus_politus	Pennahia_argentata	0.446799374855348	-0.265903691735676	1.85143571424708
Nebris_microps	Pennahia_argentata	0.454515740685241	-0.268194757264852	1.89095501966336
Nebris_occidentalis	Pennahia_argentata	0.454515740685241	-0.268194757264852	1.89095501966336
Cilus_gilberti	Pennahia_argentata	0.46559287312709	-0.271321485574033	1.94775051992994
Datnioides_polota	Pennahia_argentata	0.499822945167933	-0.279905106753984	2.12385060351163
Chaetodipterus_faber	Pennahia_argentata	0.499822945167933	-0.279905106753984	2.12385060351163
Platax_orbicularis	Pennahia_argentata	0.499822945167933	-0.279905106753984	2.12385060351163
Platax_boersii	Pennahia_argentata	0.499822945167933	-0.279905106753984	2.12385060351163
Platax_teira	Pennahia_argentata	0.499822945167933	-0.279905106753984	2.12385060351163
Drepane_africana	Pennahia_argentata	0.499822945167933	-0.279905106753984	2.12385060351163
Drepane_punctata	Pennahia_argentata	0.499822945167933	-0.279905106753984	2.12385060351163
Callanthias_ruber	Acanthopagrus_schlegelii	0.586907942337623	-0.253297814584206	2.37253173573069
Parascolopsis_eriomma	Acanthopagrus_schlegelii	0.599430620337382	-0.234390256734567	2.34136070207497
Nemipterus_virgatus	Acanthopagrus_schlegelii	0.599430620337382	-0.234390256734567	2.34136070207497
Nemipterus_hexodon	Acanthopagrus_schlegelii	0.599430620337382	-0.234390256734567	2.34136070207497
Nemipterus_bathybius	Acanthopagrus_schlegelii	0.599430620337382	-0.234390256734567	2.34136070207497
Nemipterus_balinensis	Acanthopagrus_schlegelii	0.599430620337382	-0.234390256734567	2.34136070207497
Nemipterus_marginatus	Acanthopagrus_schlegelii	0.599430620337382	-0.234390256734567	2.34136070207497
Pentapodus_caninus	Acanthopagrus_schlegelii	0.599430620337382	-0.234390256734567	2.34136070207497
Pentapodus_setosus	Acanthopagrus_schlegelii	0.599430620337382	-0.234390256734567	2.34136070207497
Pentapodus_bifasciatus	Acanthopagrus_schlegelii	0.599430605477728	-0.234390297136337	2.34136081631453
Scolopsis_affinis	Acanthopagrus_schlegelii	0.599430620337382	-0.234390256734567	2.34136070207497
Scolopsis_taenioptera	Acanthopagrus_schlegelii	0.599430620337382	-0.234390256734567	2.34136070207497
Scolopsis_vosmeri	Acanthopagrus_schlegelii	0.599430620337382	-0.234390256734567	2.34136070207497
Scolopsis_ciliata	Acanthopagrus_schlegelii	0.599430620337382	-0.234390256734567	2.34136070207497
Nemipterus_furcosus	Acanthopagrus_schlegelii	0.599430620337382	-0.234390256734567	2.34136070207497
Dentex_abei	Pagrus_major	0.726665246287129	-0.115283914326615	2.36986398350221
Evynnis_tumifrons	Pagrus_major	0.726665246287129	-0.115283914326615	2.36986398350221
Dentex_angolensis	Pagrus_major	0.726665246287129	-0.115283914326615	2.36986398350221
Dentex_maroccanus	Pagrus_major	0.726665246287129	-0.115283914326615	2.36986398350221
Dentex_macrophthalmus	Pagrus_major	0.726665253546168	-0.115283914525801	2.36986401259526
Pterogymnus_laniarius	Pagrus_major	0.741393394585242	-0.0962386633531072	2.35536698876278
Chrysoblephus_cristiceps	Pagrus_major	0.741393394585242	-0.0962386633531072	2.35536698876278
Argyrozona_argyrozona	Pagrus_major	0.741393394585241	-0.0962386633531073	2.35536698876278
Cymatoceps_nasutus	Pagrus_major	0.741393394585242	-0.096238663353107	2.35536698876278
Petrus_rupestris	Pagrus_major	0.741393394585241	-0.0962386633531073	2.35536698876278
Polysteganus_praeorbitalis	Pagrus_major	0.741393394585242	-0.096238663353107	2.35536698876278
Pagrus_auriga	Pagrus_major	0.74706919913069	-0.0887731789382973	2.34960595540292
Pagrus_caeruleostictus	Pagrus_major	0.74706919913069	-0.0887731789382973	2.34960595540292
Pagrus_pagrus	Pagrus_major	0.74706919913069	-0.0887731789382973	2.34960595540292
Pagellus_bellottii	Pagrus_major	0.74706919913069	-0.0887731789382973	2.34960595540292
Pagellus_erythrinus	Pagrus_major	0.74706919913069	-0.0887731789382974	2.34960595540292
Dentex_dentex	Pagrus_major	0.758088981230417	-0.0740713745457615	2.33813728288991
Dentex_gibbosus	Pagrus_major	0.758088981230417	-0.0740713745457615	2.33813728288991
Dentex_canariensis	Pagrus_major	0.758088981230417	-0.0740713745457615	2.33813728288991
Cheimerius_nufar	Pagrus_major	0.758088981230417	-0.0740713745457615	2.33813728288991
Virididentex_acromegalus	Pagrus_major	0.758089000641596	-0.0740713783697148	2.33813737038915
Argyrops_spinifer	Pagrus_major	0.767042148350628	-0.0619192123331775	2.32853843197629
Argyrops_bleekeri	Pagrus_major	0.767042148350628	-0.0619192123331778	2.32853843197629
Pagrus_auratus	Pagrus_major	0.802252901115564	-0.0121995342359859	2.28823039890674
Cheimerius_matsubarai	Pagrus_major	0.77679131815508	-0.048467577241355	2.31779276539905
Evynnis_japonica	Pagrus_major	0.77679131815508	-0.048467577241355	2.31779276539905
Parargyrops_edita	Pagrus_major	0.77679131815508	-0.048467577241355	2.31779276539905
Calamus_calamus	Acanthopagrus_schlegelii	0.689797214851999	-0.145116685540594	2.34012207166217
Calamus_penna	Acanthopagrus_schlegelii	0.689797214851999	-0.145116685540594	2.34012207166217
Stenotomus_chrysops	Acanthopagrus_schlegelii	0.689797214851999	-0.145116685540594	2.34012207166217
Calamus_brachysomus	Acanthopagrus_schlegelii	0.689797214851999	-0.145116685540593	2.34012207166217
Calamus_nodosus	Acanthopagrus_schlegelii	0.689797214851999	-0.145116685540593	2.34012207166217
Lagodon_rhomboides	Acanthopagrus_schlegelii	0.689797214851998	-0.145116685540594	2.34012207166217
Archosargus_probatocephalus	Acanthopagrus_schlegelii	0.689797214851999	-0.145116685540593	2.34012207166217
Chrysoblephus_anglicus	Acanthopagrus_schlegelii	0.701083095429141	-0.121525487375296	2.29398708325532
Spondyliosoma_cantharus	Acanthopagrus_schlegelii	0.704749901361568	-0.113633171507364	2.27874660103711
Sarpa_salpa	Acanthopagrus_schlegelii	0.704749901361567	-0.113633171507364	2.27874660103711
Boops_boops	Acanthopagrus_schlegelii	0.704749901361568	-0.113633171507364	2.27874660103711
Rhabdosargus_thorpei	Acanthopagrus_schlegelii	0.706425338230472	-0.109988206384838	2.2717402801227
Rhabdosargus_sarba	Acanthopagrus_schlegelii	0.706425338230472	-0.109988206384838	2.2717402801227
Sparodon_durbanensis	Acanthopagrus_schlegelii	0.706425338230472	-0.109988206384838	2.2717402801227
Pagellus_acarne	Acanthopagrus_schlegelii	0.706425338230472	-0.109988206384838	2.2717402801227
Pagellus_bogaraveo	Acanthopagrus_schlegelii	0.706425338230472	-0.109988206384838	2.2717402801227
Crenidens_crenidens	Acanthopagrus_schlegelii	0.706425338230472	-0.109988206384838	2.2717402801227
Lithognathus_mormyrus	Acanthopagrus_schlegelii	0.706425338230472	-0.109988206384838	2.2717402801227
Sparidentex_hasta	Acanthopagrus_schlegelii	0.719471480631241	-0.0807293250311163	2.21622592040616
Acanthopagrus_latus	Acanthopagrus_schlegelii	0.721636851834383	-0.0757152396638093	2.20684011766687
Acanthopagrus_taiwanensis	Acanthopagrus_schlegelii	0.72448287076562	-0.0690530648702782	2.19442608310392
Acanthopagrus_berda	Acanthopagrus_schlegelii	0.731006999015368	-0.0534612551879738	2.16562343281071
Acanthopagrus_chinshira	Acanthopagrus_schlegelii	0.722172599054796	-0.0744674209727787	2.20451006063172
Acanthopagrus_australis	Acanthopagrus_schlegelii	0.722172599054796	-0.0744674209727785	2.20451006063172
Acanthopagrus_butcheri	Acanthopagrus_schlegelii	0.722172599054796	-0.0744674209727785	2.20451006063172
Acanthopagrus_sivicolus	Acanthopagrus_schlegelii	0.722172602202323	-0.0744674571069505	2.20451019745401
Acanthopagrus_bifasciatus	Acanthopagrus_schlegelii	0.717681951530838	-0.084838109472656	2.22394465629973
Diplodus_fasciatus	Acanthopagrus_schlegelii	0.70908406507617	-0.104152996035483	2.26056606604779
Diplodus_cervinus_cervinus	Acanthopagrus_schlegelii	0.70908406507617	-0.104152996035483	2.26056606604779
Oblada_melanura	Acanthopagrus_schlegelii	0.70908406507617	-0.104152996035483	2.26056606604779
Pachymetopon_grande	Acanthopagrus_schlegelii	0.70908406507617	-0.104152996035483	2.26056606604779
Diplodus_puntazzo	Acanthopagrus_schlegelii	0.70908406507617	-0.104152996035483	2.26056606604779
Diplodus_bellottii	Acanthopagrus_schlegelii	0.70908406507617	-0.104152996035483	2.26056606604779
Diplodus_annularis	Acanthopagrus_schlegelii	0.70908406507617	-0.104152996035483	2.26056606604779
Diplodus_prayensis	Acanthopagrus_schlegelii	0.70908406507617	-0.104152996035483	2.26056606604779
Diplodus_vulgaris	Acanthopagrus_schlegelii	0.70908406507617	-0.104152996035483	2.26056606604779
Diplodus_sargus_cadenati	Acanthopagrus_schlegelii	0.697329063136036	-0.129487674743177	2.30946026262903
Diplodus_sargus_sargus	Acanthopagrus_schlegelii	0.697329063136036	-0.129487674743177	2.30946026262903
Diplodus_noct	Acanthopagrus_schlegelii	0.697329063136036	-0.129487674743177	2.30946026262903
Diplodus_sargus_lineatus	Acanthopagrus_schlegelii	0.697329063136036	-0.129487674743178	2.30946026262903
Diplodus_argenteus_argenteus	Acanthopagrus_schlegelii	0.697329063136035	-0.129487674743178	2.30946026262903
Diplodus_bermudensis	Acanthopagrus_schlegelii	0.697329063136036	-0.129487674743177	2.30946026262903
Diplodus_holbrookii	Acanthopagrus_schlegelii	0.697329063136036	-0.129487674743178	2.30946026262903
Diplodus_capensis	Acanthopagrus_schlegelii	0.697329063136035	-0.129487674743178	2.30946026262903
Boopsoidea_inornata	Acanthopagrus_schlegelii	0.697329063136036	-0.129487674743178	2.30946026262903
Gymnocrotaphus_curvidens	Acanthopagrus_schlegelii	0.697329063136036	-0.129487674743177	2.30946026262903
Pachymetopon_aeneum	Acanthopagrus_schlegelii	0.697329063136036	-0.129487674743178	2.30946026262903
Polyamblyodon_germanum	Acanthopagrus_schlegelii	0.697329063136036	-0.129487674743177	2.30946026262903
Rhabdosargus_holubi	Acanthopagrus_schlegelii	0.682787483143893	-0.159266546498576	2.36821819285553
Sparus_aurata	Acanthopagrus_schlegelii	0.682787483143892	-0.159266546498576	2.36821819285553
Centracanthus_cirrus	Acanthopagrus_schlegelii	0.613264446741945	-0.212754182698746	2.30598412582693
Spicara_smaris	Acanthopagrus_schlegelii	0.613264446741945	-0.212754182698746	2.30598412582693
Spicara_maena	Acanthopagrus_schlegelii	0.613264446741945	-0.212754182698746	2.30598412582693
Spicara_alta	Acanthopagrus_schlegelii	0.613264446741945	-0.212754182698746	2.30598412582693
Cookeolus_japonicus	Acanthopagrus_schlegelii	0.579401758117681	-0.264339436137151	2.39084359836676
Pristigenys_serrula	Acanthopagrus_schlegelii	0.579401758117681	-0.264339436137151	2.39084359836676
Heteropriacanthus_cruentatus	Acanthopagrus_schlegelii	0.579401758117681	-0.264339436137151	2.39084359836676
Priacanthus_arenatus	Acanthopagrus_schlegelii	0.579401758117681	-0.264339436137151	2.39084359836676
Pristigenys_alta	Acanthopagrus_schlegelii	0.579401758117681	-0.264339436137151	2.39084359836676
Priacanthus_tayenus	Acanthopagrus_schlegelii	0.579401758117681	-0.264339436137151	2.39084359836676
Priacanthus_hamrur	Acanthopagrus_schlegelii	0.579401758117681	-0.264339436137151	2.39084359836676
Siganus_argenteus	Takifugu_porphyreus	0.572260464339461	-0.270667015313704	2.38940239867008
Siganus_woodlandi	Takifugu_porphyreus	0.572260464339461	-0.270667015313704	2.38940239867008
Siganus_luridus	Takifugu_porphyreus	0.572260464339461	-0.270667015313704	2.38940239867008
Siganus_fuscescens	Takifugu_porphyreus	0.572260464339461	-0.270667015313704	2.38940239867008
Siganus_sutor	Takifugu_porphyreus	0.572260464339461	-0.270667015313704	2.38940239867008
Siganus_canaliculatus	Takifugu_porphyreus	0.572260464339461	-0.270667015313704	2.38940239867008
Siganus_spinus	Takifugu_porphyreus	0.572260464339461	-0.270667015313704	2.38940239867008
Siganus_javus	Takifugu_porphyreus	0.572260464339461	-0.270667015313704	2.38940239867008
Siganus_punctatissimus	Takifugu_porphyreus	0.572260464339461	-0.270667015313704	2.38940239867008
Siganus_puellus	Takifugu_porphyreus	0.572260464339461	-0.270667015313704	2.38940239867008
Siganus_unimaculatus	Takifugu_porphyreus	0.572260464339461	-0.270667015313704	2.38940239867008
Siganus_vulpinus	Takifugu_porphyreus	0.572260464339461	-0.270667015313704	2.38940239867008
Siganus_uspi	Takifugu_porphyreus	0.572260464339461	-0.270667015313704	2.38940239867008
Siganus_magnificus	Takifugu_porphyreus	0.572260464339461	-0.270667015313704	2.38940239867008
Siganus_punctatus	Takifugu_porphyreus	0.572260464339461	-0.270667015313704	2.38940239867008
Siganus_stellatus	Takifugu_porphyreus	0.572260464339461	-0.270667015313704	2.38940239867008
Siganus_vermiculatus	Takifugu_porphyreus	0.572260464339461	-0.270667015313704	2.38940239867008
Siganus_corallinus	Takifugu_porphyreus	0.572260464339461	-0.270667015313704	2.38940239867008
Siganus_virgatus	Takifugu_porphyreus	0.572260464339461	-0.270667015313704	2.38940239867008
Siganus_doliatus	Takifugu_porphyreus	0.572260267501114	-0.270667105821664	2.38940197061539
Siganus_guttatus	Takifugu_porphyreus	0.572260464339461	-0.270667015313704	2.38940239867008
Siganus_lineatus	Takifugu_porphyreus	0.572260464339461	-0.270667015313704	2.38940239867008
Siganus_randalli	Takifugu_porphyreus	0.572260464339461	-0.270667015313704	2.38940239867008
Scatophagus_argus	Takifugu_porphyreus	0.569495615587363	-0.27053278605715	2.37687073560642
Scatophagus_tetracanthus	Takifugu_porphyreus	0.569495615587363	-0.27053278605715	2.37687073560642
Selenotoca_multifasciata	Takifugu_porphyreus	0.569495615587363	-0.27053278605715	2.37687073560642
Antigonia_capros	Takifugu_porphyreus	0.568069466188688	-0.270462035265203	2.37040972458112
Capros_aper	Takifugu_porphyreus	0.568069466188688	-0.270462035265203	2.37040972458112
Cepola_pauciradiata	Takifugu_porphyreus	0.568069466188688	-0.270462035265203	2.37040972458112
Cepola_macrophthalma	Takifugu_porphyreus	0.568069466188688	-0.270462035265203	2.37040972458112
Lobotes_pacificus	Takifugu_porphyreus	0.568069466188688	-0.270462035265203	2.37040972458112
Antennarius_maculatus	Takifugu_porphyreus	0.568069466188688	-0.270462035265203	2.37040972458112
Antennarius_multiocellatus	Takifugu_porphyreus	0.568069466188688	-0.270462035265203	2.37040972458112
Tathicarpus_butleri	Takifugu_porphyreus	0.568069466188688	-0.270462035265203	2.37040972458112
Echinophryne_mitchellii	Takifugu_porphyreus	0.568069451079946	-0.270462075869627	2.37040984722098
Kuiterichthys_furcipilis	Takifugu_porphyreus	0.568069466188688	-0.270462035265203	2.37040972458112
Antennarius_avalonis	Takifugu_porphyreus	0.568069466188688	-0.270462035265203	2.37040972458112
Antennarius_nummifer	Takifugu_porphyreus	0.568069466188688	-0.270462035265203	2.37040972458112
Antennarius_striatus	Takifugu_porphyreus	0.568069466188688	-0.270462035265203	2.37040972458112
Lophius_gastrophysus	Takifugu_porphyreus	0.568069466188688	-0.270462035265203	2.37040972458112
Lophius_americanus	Takifugu_porphyreus	0.568069466188688	-0.270462035265203	2.37040972458112
Lophius_piscatorius	Takifugu_porphyreus	0.568069466188688	-0.270462035265203	2.37040972458112
Lophius_budegassa	Takifugu_porphyreus	0.568069466188688	-0.270462035265203	2.37040972458112
Lophiodes_reticulatus	Takifugu_porphyreus	0.568069466188688	-0.270462035265203	2.37040972458112
Lophiodes_caulinaris	Takifugu_porphyreus	0.568069466188688	-0.270462035265203	2.37040972458112
Lophiodes_spilurus	Takifugu_porphyreus	0.568069466188688	-0.270462035265203	2.37040972458112
Bertella_idiomorpha	Takifugu_porphyreus	0.568069466188688	-0.270462035265203	2.37040972458112
Lophodolos_indicus	Takifugu_porphyreus	0.568069466188688	-0.270462035265203	2.37040972458112
Oneirodes_acanthias	Takifugu_porphyreus	0.568069466188688	-0.270462035265203	2.37040972458112
Oneirodes_macrosteus	Takifugu_porphyreus	0.568069466188688	-0.270462035265203	2.37040972458112
Himantolophus_groenlandicus	Takifugu_porphyreus	0.568069466188688	-0.270462035265203	2.37040972458112
Himantolophus_appelii	Takifugu_porphyreus	0.568069466188688	-0.270462035265203	2.37040972458112
Himantolophus_sagamius	Takifugu_porphyreus	0.56806944969973	-0.270462077094003	2.37040984694423
Himantolophus_albinares	Takifugu_porphyreus	0.568069466188688	-0.270462035265203	2.37040972458112
Ceratias_holboelli	Takifugu_porphyreus	0.568069466188688	-0.270462035265203	2.37040972458112
Melanocetus_johnsonii	Takifugu_porphyreus	0.568069466188688	-0.270462035265203	2.37040972458112
Linophryne_bicornis	Takifugu_porphyreus	0.568069466188688	-0.270462035265203	2.37040972458112
Gigantactis_vanhoeffeni	Takifugu_porphyreus	0.568069466188688	-0.270462035265203	2.37040972458112
Chaunax_pictus	Takifugu_porphyreus	0.568069466188688	-0.270462035265203	2.37040972458112
Chaunax_suttkusi	Takifugu_porphyreus	0.568069466188688	-0.270462035265203	2.37040972458112
Halieutichthys_aculeatus	Takifugu_porphyreus	0.568069466188688	-0.270462035265203	2.37040972458112
Ogcocephalus_nasutus	Takifugu_porphyreus	0.568069466188688	-0.270462035265203	2.37040972458112
Zalieutes_elater	Takifugu_porphyreus	0.568069466188688	-0.270462035265203	2.37040972458112
Dibranchus_atlanticus	Takifugu_porphyreus	0.568069466188688	-0.270462035265203	2.37040972458112
Ogcocephalus_parvus	Takifugu_porphyreus	0.568069466188688	-0.270462035265203	2.37040972458112
Anoplocapros_inermis	Takifugu_porphyreus	0.555483407658256	-0.269791808278683	2.31347779842978
Aracana_ornata	Takifugu_porphyreus	0.555483407658257	-0.269791808278683	2.31347779842978
Lactophrys_bicaudalis	Takifugu_porphyreus	0.55548339098052	-0.269791848423257	2.31347790954094
Rhinesomus_triqueter	Takifugu_porphyreus	0.555483407658256	-0.269791808278683	2.31347779842978
Acanthostracion_polygonius	Takifugu_porphyreus	0.555483407658256	-0.269791808278683	2.31347779842978
Acanthostracion_quadricornis	Takifugu_porphyreus	0.555483407658256	-0.269791808278683	2.31347779842978
Lactoria_diaphana	Takifugu_porphyreus	0.555483407658257	-0.269791808278683	2.31347779842978
Tetrosomus_concatenatus	Takifugu_porphyreus	0.555483407658256	-0.269791808278683	2.31347779842978
Chilomycterus_reticulatus	Takifugu_porphyreus	0.493804503708238	-0.282370123128746	2.10947462921662
Allomycterus_pilatus	Takifugu_porphyreus	0.493804503708238	-0.282370123128746	2.10947462921662
Chilomycterus_antennatus	Takifugu_porphyreus	0.493804503708238	-0.282370123128746	2.10947462921662
Chilomycterus_schoepfii	Takifugu_porphyreus	0.493804503708238	-0.282370123128746	2.10947462921662
Diodon_holocanthus	Takifugu_porphyreus	0.493804503708238	-0.282370123128746	2.10947462921662
Diodon_hystrix	Takifugu_porphyreus	0.493804503708238	-0.282370123128746	2.10947462921662
Diodon_liturosus	Takifugu_porphyreus	0.493804503708238	-0.282370123128746	2.10947462921662
Tetractenos_glaber	Takifugu_porphyreus	0.408012449092201	-0.269400385088438	1.71352327093492
Tetractenos_hamiltoni	Takifugu_porphyreus	0.40801241691952	-0.269400416327823	1.71352326295481
Takifugu_flavidus	Takifugu_porphyreus	0.363200749556636	-0.259174817401995	1.50844102933277
Takifugu_vermicularis	Takifugu_porphyreus	0.356655708437797	-0.257415927208424	1.47852704989735
Takifugu_pardalis	Takifugu_porphyreus	0.355949577399882	-0.257221589185484	1.47529980635106
Takifugu_ocellatus	Takifugu_porphyreus	0.355949577399882	-0.257221589185484	1.47529980635106
Takifugu_variomaculatus	Takifugu_porphyreus	0.355949577399882	-0.257221589185484	1.47529980635106
Takifugu_xanthopterus	Takifugu_porphyreus	0.355520317943915	-0.257103006413264	1.47333795697242
Takifugu_alboplumbeus	Takifugu_porphyreus	0.355520317943915	-0.257103006413264	1.47333795697242
Takifugu_stictonotus	Takifugu_porphyreus	0.355520317943915	-0.257103006413264	1.47333795697242
Takifugu_niphobles	Takifugu_porphyreus	0.354989522224339	-0.256955908031156	1.4709120564742
Takifugu_oblongus	Takifugu_porphyreus	0.354989522224339	-0.256955908031156	1.4709120564742
Arothron_immaculatus	Takifugu_rubripes	0.271321290773672	-0.298994458487032	1.30562774280799
Takifugu_pseudommus	Takifugu_rubripes	0.271321290773672	-0.298994458487032	1.30562774280799
Fugu_orbimaculatus	Takifugu_porphyreus	0.274154779226403	-0.300153724639156	1.31975286371055
Takifugu_coronoidus	Takifugu_porphyreus	0.274154779226403	-0.300153724639156	1.31975286371055
Takifugu_obscurus	Takifugu_porphyreus	0.274154779226403	-0.300153724639156	1.31975286371055
Takifugu_fasciatus	Takifugu_porphyreus	0.274154779226403	-0.300153724639156	1.31975286371055
Takifugu_poecilonotus	Takifugu_porphyreus	0.356271970979987	-0.25731042930621	1.47677324665752
Takifugu_bimaculatus	Takifugu_porphyreus	0.359531119392033	-0.258197997056517	1.49166874349378
Torquigener_pleurogramma	Takifugu_porphyreus	0.384181441962141	-0.264331620990422	1.60437762304236
Marilyna_darwinii	Takifugu_porphyreus	0.422284603929455	-0.272085057795804	1.77902454983168
Lagocephalus_lunaris	Takifugu_porphyreus	0.446652201384697	-0.276137197001772	1.89115918528046
Lagocephalus_lagocephalus_lagocephalus	Takifugu_porphyreus	0.446652201384697	-0.276137197001773	1.89115918528046
Lagocephalus_laevigatus	Takifugu_porphyreus	0.446652201384697	-0.276137197001773	1.89115918528046
Lagocephalus_gloveri	Takifugu_porphyreus	0.446652201384697	-0.276137197001773	1.89115918528046
Lagocephalus_wheeleri	Takifugu_porphyreus	0.446652201384697	-0.276137197001773	1.89115918528046
Lagocephalus_inermis	Takifugu_porphyreus	0.446652201384697	-0.276137197001773	1.89115918528046
Sphoeroides_pachygaster	Takifugu_porphyreus	0.446652201384697	-0.276137197001772	1.89115918528046
Tetraodon_biocellatus	Takifugu_porphyreus	0.446652201384697	-0.276137197001773	1.89115918528046
Tetraodon_nigroviridis	Takifugu_porphyreus	0.446652201384697	-0.276137197001772	1.89115918528046
Tetraodon_fluviatilis	Takifugu_porphyreus	0.446652201384697	-0.276137197001773	1.89115918528046
Tetraodon_leiurus	Takifugu_porphyreus	0.446652201384697	-0.276137197001772	1.89115918528046
Canthigaster_bennetti	Takifugu_porphyreus	0.446652201384697	-0.276137197001772	1.89115918528046
Canthigaster_valentini	Takifugu_porphyreus	0.446652201384697	-0.276137197001772	1.89115918528046
Canthigaster_jactator	Takifugu_porphyreus	0.446652201384697	-0.276137197001773	1.89115918528046
Canthigaster_janthinoptera	Takifugu_porphyreus	0.446652201384697	-0.276137197001772	1.89115918528046
Canthigaster_solandri	Takifugu_porphyreus	0.446652201384697	-0.276137197001773	1.89115918528046
Canthigaster_amboinensis	Takifugu_porphyreus	0.446652201384697	-0.276137197001773	1.89115918528046
Canthigaster_rostrata	Takifugu_porphyreus	0.446652201384697	-0.276137197001773	1.89115918528046
Arothron_manilensis	Takifugu_porphyreus	0.446652201384697	-0.276137197001772	1.89115918528046
Arothron_stellatus	Takifugu_porphyreus	0.446652201384697	-0.276137197001773	1.89115918528046
Arothron_hispidus	Takifugu_porphyreus	0.446652201384697	-0.276137197001773	1.89115918528046
Arothron_mappa	Takifugu_porphyreus	0.446652201384697	-0.276137197001773	1.89115918528046
Chelonodon_patoca	Takifugu_porphyreus	0.446652201384697	-0.276137197001773	1.89115918528046
Arothron_nigropunctatus	Takifugu_porphyreus	0.446652201384697	-0.276137197001773	1.89115918528046
Sphoeroides_annulatus	Takifugu_porphyreus	0.446652201384697	-0.276137197001772	1.89115918528046
Sphoeroides_lobatus	Takifugu_porphyreus	0.446652201384697	-0.276137197001772	1.89115918528046
Sphoeroides_maculatus	Takifugu_porphyreus	0.446652201384697	-0.276137197001773	1.89115918528046
Sphoeroides_dorsalis	Takifugu_porphyreus	0.446652201384697	-0.276137197001773	1.89115918528046
Sphoeroides_spengleri	Takifugu_porphyreus	0.446652201384697	-0.276137197001773	1.89115918528046
Lagocephalus_sceleratus	Takifugu_porphyreus	0.462439747394452	-0.278442148886137	1.96404510249263
Masturus_lanceolatus	Takifugu_porphyreus	0.511084781588242	-0.284205381743366	2.18998936134628
Mola_mola	Takifugu_porphyreus	0.511084781588242	-0.284205381743366	2.18998936134628
Mola_ramsayi	Takifugu_porphyreus	0.511084781588242	-0.284205381743366	2.18998936134628
Ranzania_laevis	Takifugu_porphyreus	0.511084781588242	-0.284205381743366	2.18998936134628
Anacanthus_barbatus	Thamnaconus_modestus	0.430678220851984	-0.27819248730732	1.83571469626927
Cantherhines_pullus	Thamnaconus_modestus	0.430678220851984	-0.27819248730732	1.83571469626927
Amanses_scopas	Thamnaconus_modestus	0.430678220851984	-0.27819248730732	1.83571469626927
Cantherhines_dumerilii	Thamnaconus_modestus	0.430678220851984	-0.27819248730732	1.83571469626927
Meuschenia_australis	Thamnaconus_modestus	0.430678220851984	-0.27819248730732	1.83571469626927
Meuschenia_trachylepis	Thamnaconus_modestus	0.430678220851984	-0.27819248730732	1.83571469626927
Acanthaluteres_vittiger	Thamnaconus_modestus	0.430678220851984	-0.27819248730732	1.83571469626927
Nelusetta_ayraud	Thamnaconus_modestus	0.430678220851984	-0.27819248730732	1.83571469626927
Aluterus_monoceros	Thamnaconus_modestus	0.430678220851984	-0.27819248730732	1.83571469626927
Aluterus_scriptus	Thamnaconus_modestus	0.430678220851984	-0.27819248730732	1.83571469626927
Monacanthus_chinensis	Thamnaconus_modestus	0.430678220851984	-0.27819248730732	1.83571469626927
Brachaluteres_jacksonianus	Thamnaconus_modestus	0.430678220851984	-0.27819248730732	1.83571469626927
Paraluteres_prionurus	Thamnaconus_modestus	0.430678220851984	-0.27819248730732	1.83571469626927
Monacanthus_ciliatus	Thamnaconus_modestus	0.430678220851984	-0.27819248730732	1.83571469626927
Pervagor_janthinosoma	Thamnaconus_modestus	0.430678220851984	-0.27819248730732	1.83571469626927
Stephanolepis_hispidus	Thamnaconus_modestus	0.430678220851984	-0.27819248730732	1.83571469626927
Melichthys_vidua	Thamnaconus_modestus	0.463146366241245	-0.28131479090236	1.97876909381909
Melichthys_niger	Thamnaconus_modestus	0.463146366241245	-0.28131479090236	1.97876909381909
Odonus_niger	Thamnaconus_modestus	0.463146366241245	-0.28131479090236	1.97876909381909
Balistapus_undulatus	Thamnaconus_modestus	0.463146366241245	-0.28131479090236	1.97876909381909
Balistoides_conspicillum	Thamnaconus_modestus	0.463146366241245	-0.28131479090236	1.97876909381909
Canthidermis_maculata	Thamnaconus_modestus	0.463146366241245	-0.28131479090236	1.97876909381909
Abalistes_stellatus	Thamnaconus_modestus	0.463146366241245	-0.28131479090236	1.97876909381909
Balistes_polylepis	Thamnaconus_modestus	0.463146366241245	-0.28131479090236	1.97876909381909
Balistes_capriscus	Thamnaconus_modestus	0.463146366241245	-0.28131479090236	1.97876909381909
Balistes_vetula	Thamnaconus_modestus	0.463146366241245	-0.28131479090236	1.97876909381909
Pseudobalistes_fuscus	Thamnaconus_modestus	0.463146366241245	-0.28131479090236	1.97876909381909
Pseudobalistes_naufragium	Thamnaconus_modestus	0.463146366241245	-0.28131479090236	1.97876909381909
Balistes_punctatus	Thamnaconus_modestus	0.463146366241245	-0.28131479090236	1.97876909381909
Rhinecanthus_aculeatus	Thamnaconus_modestus	0.463145436242167	-0.281314920394624	1.97876584382658
Rhinecanthus_rectangulus	Thamnaconus_modestus	0.463146366241245	-0.28131479090236	1.97876909381909
Rhinecanthus_lunula	Thamnaconus_modestus	0.463146366241245	-0.28131479090236	1.97876909381909
Rhinecanthus_verrucosus	Thamnaconus_modestus	0.463146366241245	-0.28131479090236	1.97876909381909
Sufflamen_verres	Thamnaconus_modestus	0.463146366241245	-0.28131479090236	1.97876909381909
Sufflamen_bursa	Thamnaconus_modestus	0.463146366241245	-0.28131479090236	1.97876909381909
Sufflamen_chrysopterum	Thamnaconus_modestus	0.463146366241245	-0.28131479090236	1.97876909381909
Sufflamen_albicaudatum	Thamnaconus_modestus	0.46314634334219	-0.281314821145476	1.9787691259304
Xanthichthys_mento	Thamnaconus_modestus	0.463146366241245	-0.28131479090236	1.97876909381909
Xanthichthys_ringens	Thamnaconus_modestus	0.463146366241245	-0.28131479090236	1.97876909381909
Xanthichthys_auromarginatus	Thamnaconus_modestus	0.463146366241245	-0.28131479090236	1.97876909381909
Balistoides_viridescens	Thamnaconus_modestus	0.463146366241245	-0.28131479090236	1.97876909381909
Pseudobalistes_flavimarginatus	Thamnaconus_modestus	0.463146366241245	-0.28131479090236	1.97876909381909
Triodon_macropterus	Takifugu_porphyreus	0.556945995294714	-0.269874005396583	2.32008564300048
Pseudotriacanthus_strigilifer	Takifugu_porphyreus	0.559615008141934	-0.270021041803921	2.33214943569401
Trixiphichthys_weberi	Takifugu_porphyreus	0.559615008141934	-0.270021041803921	2.33214943569401
Pomacanthus_annularis	Acanthopagrus_schlegelii	0.584279052105078	-0.268141375818534	2.42954230777312
Pomacanthus_semicirculatus	Acanthopagrus_schlegelii	0.584279052105079	-0.268141375818533	2.42954230777312
Pomacanthus_rhomboides	Acanthopagrus_schlegelii	0.584279052105078	-0.268141375818534	2.42954230777312
Pomacanthus_asfur	Acanthopagrus_schlegelii	0.584279052105079	-0.268141375818533	2.42954230777312
Pomacanthus_maculosus	Acanthopagrus_schlegelii	0.584279052105078	-0.268141375818534	2.42954230777312
Pomacanthus_imperator	Acanthopagrus_schlegelii	0.584279052105079	-0.268141375818533	2.42954230777312
Pomacanthus_navarchus	Acanthopagrus_schlegelii	0.584279052105079	-0.268141375818533	2.42954230777312
Pomacanthus_zonipectus	Acanthopagrus_schlegelii	0.584279052105079	-0.268141375818533	2.42954230777312
Pomacanthus_arcuatus	Acanthopagrus_schlegelii	0.584279052105079	-0.268141375818533	2.42954230777312
Pomacanthus_paru	Acanthopagrus_schlegelii	0.584279052105079	-0.268141375818533	2.42954230777312
Pomacanthus_sexstriatus	Acanthopagrus_schlegelii	0.584279052105079	-0.268141375818533	2.42954230777312
Pomacanthus_xanthometopon	Acanthopagrus_schlegelii	0.584279052105079	-0.268141375818533	2.42954230777312
Centropyge_multifasciata	Acanthopagrus_schlegelii	0.584279052105078	-0.268141375818534	2.42954230777312
Centropyge_venusta	Acanthopagrus_schlegelii	0.584279052105079	-0.268141375818533	2.42954230777312
Centropyge_eibli	Acanthopagrus_schlegelii	0.584279052105078	-0.268141375818534	2.42954230777312
Centropyge_flavissima	Acanthopagrus_schlegelii	0.584279052105079	-0.268141375818533	2.42954230777312
Centropyge_vrolikii	Acanthopagrus_schlegelii	0.584279052105078	-0.268141375818534	2.42954230777312
Centropyge_tibicen	Acanthopagrus_schlegelii	0.584279052105078	-0.268141375818534	2.42954230777312
Centropyge_nox	Acanthopagrus_schlegelii	0.584279052105079	-0.268141375818533	2.42954230777312
Centropyge_bicolor	Acanthopagrus_schlegelii	0.584279033255914	-0.268141427011156	2.42954246605861
Holacanthus_tricolor	Acanthopagrus_schlegelii	0.584279052105078	-0.268141375818534	2.42954230777312
Holacanthus_bermudensis	Acanthopagrus_schlegelii	0.584279052105079	-0.268141375818533	2.42954230777312
Holacanthus_ciliaris	Acanthopagrus_schlegelii	0.584279052105079	-0.268141375818533	2.42954230777312
Holacanthus_limbaughi	Acanthopagrus_schlegelii	0.584279052105079	-0.268141375818533	2.42954230777312
Holacanthus_passer	Acanthopagrus_schlegelii	0.584279052105078	-0.268141375818534	2.42954230777312
Centropyge_aurantia	Acanthopagrus_schlegelii	0.584279052105079	-0.268141375818533	2.42954230777312
Centropyge_bispinosa	Acanthopagrus_schlegelii	0.584279052105078	-0.268141375818534	2.42954230777312
Centropyge_ferrugata	Acanthopagrus_schlegelii	0.584279052105079	-0.268141375818533	2.42954230777312
Centropyge_potteri	Acanthopagrus_schlegelii	0.584279052105079	-0.268141375818533	2.42954230777312
Centropyge_loricula	Acanthopagrus_schlegelii	0.584279052105079	-0.268141375818533	2.42954230777312
Centropyge_aurantonotus	Acanthopagrus_schlegelii	0.584279052105079	-0.268141375818533	2.42954230777312
Centropyge_flavicauda	Acanthopagrus_schlegelii	0.584279052105079	-0.268141375818533	2.42954230777312
Genicanthus_lamarck	Acanthopagrus_schlegelii	0.584279052105078	-0.268141375818534	2.42954230777312
Genicanthus_melanospilos	Acanthopagrus_schlegelii	0.584279052105079	-0.268141375818533	2.42954230777312
Pygoplites_diacanthus	Acanthopagrus_schlegelii	0.584279052105079	-0.268141375818533	2.42954230777312
Centropyge_multispinis	Acanthopagrus_schlegelii	0.584279052105078	-0.268141375818534	2.42954230777312
Apolemichthys_xanthurus	Acanthopagrus_schlegelii	0.584279052105078	-0.268141375818534	2.42954230777312
Apolemichthys_trimaculatus	Acanthopagrus_schlegelii	0.584279052105079	-0.268141375818533	2.42954230777312
Chaetodontoplus_mesoleucus	Acanthopagrus_schlegelii	0.584279052105078	-0.268141375818534	2.42954230777312
Chaetodontoplus_duboulayi	Acanthopagrus_schlegelii	0.584279052105079	-0.268141375818533	2.42954230777312
Chaetodontoplus_caeruleopunctatus	Acanthopagrus_schlegelii	0.584279052105079	-0.268141375818533	2.42954230777312
Chaetodontoplus_meredithi	Acanthopagrus_schlegelii	0.584279052105079	-0.268141375818533	2.42954230777312
Chaetodontoplus_melanosoma	Acanthopagrus_schlegelii	0.584279052105079	-0.268141375818533	2.42954230777312
Leiognathus_longispinis	Acanthopagrus_schlegelii	0.584279052105078	-0.268141375818534	2.42954230777312
Leiognathus_equulus	Acanthopagrus_schlegelii	0.584279052105079	-0.268141375818533	2.42954230777312
Leiognathus_fasciatus	Acanthopagrus_schlegelii	0.584279052105079	-0.268141375818533	2.42954230777312
Leiognathus_robustus	Acanthopagrus_schlegelii	0.584279052105078	-0.268141375818534	2.42954230777312
Equulites_rivulatus	Acanthopagrus_schlegelii	0.584279052105079	-0.268141375818533	2.42954230777312
Equulites_elongatus	Acanthopagrus_schlegelii	0.584279052105078	-0.268141375818534	2.42954230777312
Gazza_minuta	Acanthopagrus_schlegelii	0.584279052105079	-0.268141375818533	2.42954230777312
Equulites_leuciscus	Acanthopagrus_schlegelii	0.584279052105079	-0.268141375818533	2.42954230777312
Equulites_stercorarius	Acanthopagrus_schlegelii	0.584279052105078	-0.268141375818534	2.42954230777312
Equulites_laterofenestra	Acanthopagrus_schlegelii	0.584279052105078	-0.268141375818534	2.42954230777312
Leiognathus_lineolatus	Acanthopagrus_schlegelii	0.584279052105079	-0.268141375818533	2.42954230777312
Secutor_indicius	Acanthopagrus_schlegelii	0.584279052105078	-0.268141375818534	2.42954230777312
Secutor_insidiator	Acanthopagrus_schlegelii	0.584279052105079	-0.268141375818533	2.42954230777312
Secutor_megalolepis	Acanthopagrus_schlegelii	0.584279052105079	-0.268141375818533	2.42954230777312
Secutor_hanedai	Acanthopagrus_schlegelii	0.584279052105079	-0.268141375818533	2.42954230777312
Secutor_ruconius	Acanthopagrus_schlegelii	0.584279052105079	-0.268141375818533	2.42954230777312
Eubleekeria_splendens	Acanthopagrus_schlegelii	0.584279052105079	-0.268141375818533	2.42954230777312
Eubleekeria_jonesi	Acanthopagrus_schlegelii	0.584279052105079	-0.268141375818533	2.42954230777312
Leiognathus_panayensis	Acanthopagrus_schlegelii	0.584279052105078	-0.268141375818534	2.42954230777312
Leiognathus_aureus	Acanthopagrus_schlegelii	0.584279052105079	-0.268141375818533	2.42954230777312
Gazza_achlamys	Acanthopagrus_schlegelii	0.584279052105079	-0.268141375818533	2.42954230777312
Gazza_squamiventralis	Acanthopagrus_schlegelii	0.584279052105078	-0.268141375818534	2.42954230777312
Gazza_rhombea	Acanthopagrus_schlegelii	0.58427902630115	-0.268141520298404	2.42954287309905
Nuchequula_blochii	Acanthopagrus_schlegelii	0.584279052105079	-0.268141375818533	2.42954230777312
Nuchequula_mannusella	Acanthopagrus_schlegelii	0.584279052105079	-0.268141375818533	2.42954230777312
Nuchequula_gerreoides	Acanthopagrus_schlegelii	0.584279052105078	-0.268141375818534	2.42954230777312
Nuchequula_nuchalis	Acanthopagrus_schlegelii	0.584279052105079	-0.268141375818533	2.42954230777312
Leiognathus_dussumieri	Acanthopagrus_schlegelii	0.584279052105078	-0.268141375818534	2.42954230777312
Leiognathus_daura	Acanthopagrus_schlegelii	0.584279052105078	-0.268141375818534	2.42954230777312
Prognathodes_marcellae	Acanthopagrus_schlegelii	0.584279052105079	-0.268141375818533	2.42954230777312
Prognathodes_aculeatus	Acanthopagrus_schlegelii	0.584279052105079	-0.268141375818533	2.42954230777312
Prognathodes_falcifer	Acanthopagrus_schlegelii	0.584279052105079	-0.268141375818533	2.42954230777312
Prognathodes_aya	Acanthopagrus_schlegelii	0.584279052105079	-0.268141375818533	2.42954230777312
Chaetodon_adiergastos	Acanthopagrus_schlegelii	0.584279052105079	-0.268141375818533	2.42954230777312
Chaetodon_fasciatus	Acanthopagrus_schlegelii	0.584279052105078	-0.268141375818534	2.42954230777312
Chaetodon_lunula	Acanthopagrus_schlegelii	0.584279052105079	-0.268141375818533	2.42954230777312
Chaetodon_vagabundus	Acanthopagrus_schlegelii	0.584279052105078	-0.268141375818534	2.42954230777312
Chaetodon_auriga	Acanthopagrus_schlegelii	0.584279052105079	-0.268141375818533	2.42954230777312
Chaetodon_decussatus	Acanthopagrus_schlegelii	0.584279052105078	-0.268141375818534	2.42954230777312
Chaetodon_semilarvatus	Acanthopagrus_schlegelii	0.584279052105078	-0.268141375818534	2.42954230777312
Chaetodon_oxycephalus	Acanthopagrus_schlegelii	0.584279052105078	-0.268141375818534	2.42954230777312
Chaetodon_ulietensis	Acanthopagrus_schlegelii	0.584279052105079	-0.268141375818533	2.42954230777312
Chaetodon_falcula	Acanthopagrus_schlegelii	0.584279052105078	-0.268141375818534	2.42954230777312
Chaetodon_lineolatus	Acanthopagrus_schlegelii	0.584279052105079	-0.268141375818533	2.42954230777312
Chaetodon_flavirostris	Acanthopagrus_schlegelii	0.584279052105078	-0.268141375818534	2.42954230777312
Chaetodon_collare	Acanthopagrus_schlegelii	0.584279052105079	-0.268141375818533	2.42954230777312
Chaetodon_auripes	Acanthopagrus_schlegelii	0.584279052105079	-0.268141375818533	2.42954230777312
Chaetodon_mesoleucos	Acanthopagrus_schlegelii	0.584279052105079	-0.268141375818533	2.42954230777312
Chaetodon_rafflesii	Acanthopagrus_schlegelii	0.584279052105079	-0.268141375818533	2.42954230777312
Chaetodon_ephippium	Acanthopagrus_schlegelii	0.584279052105078	-0.268141375818534	2.42954230777312
Chaetodon_semeion	Acanthopagrus_schlegelii	0.584279052105079	-0.268141375818533	2.42954230777312
Chaetodon_humeralis	Acanthopagrus_schlegelii	0.584279052105078	-0.268141375818534	2.42954230777312
Chaetodon_ocellatus	Acanthopagrus_schlegelii	0.584279052105079	-0.268141375818533	2.42954230777312
Chaetodon_striatus	Acanthopagrus_schlegelii	0.584279052105079	-0.268141375818533	2.42954230777312
Chaetodon_capistratus	Acanthopagrus_schlegelii	0.584279052105078	-0.268141375818534	2.42954230777312
Chaetodon_selene	Acanthopagrus_schlegelii	0.584278753700945	-0.268141946086453	2.42954368815994
Chaetodon_melannotus	Acanthopagrus_schlegelii	0.584279052105078	-0.268141375818534	2.42954230777312
Chaetodon_ocellicaudus	Acanthopagrus_schlegelii	0.584279052105079	-0.268141375818533	2.42954230777312
Parachaetodon_ocellatus	Acanthopagrus_schlegelii	0.584279052105078	-0.268141375818534	2.42954230777312
Chaetodon_trifascialis	Acanthopagrus_schlegelii	0.584279052105079	-0.268141375818533	2.42954230777312
Chaetodon_tricinctus	Acanthopagrus_schlegelii	0.584279052105079	-0.268141375818533	2.42954230777312
Chaetodon_rainfordi	Acanthopagrus_schlegelii	0.584279052105079	-0.268141375818533	2.42954230777312
Chaetodon_octofasciatus	Acanthopagrus_schlegelii	0.584279052105079	-0.268141375818533	2.42954230777312
Chaetodon_aureofasciatus	Acanthopagrus_schlegelii	0.584279052105079	-0.268141375818533	2.42954230777312
Chaetodon_bennetti	Acanthopagrus_schlegelii	0.584279052105078	-0.268141375818534	2.42954230777312
Chaetodon_speculum	Acanthopagrus_schlegelii	0.584279052105079	-0.268141375818533	2.42954230777312
Chaetodon_zanzibarensis	Acanthopagrus_schlegelii	0.584279052105078	-0.268141375818534	2.42954230777312
Chaetodon_plebeius	Acanthopagrus_schlegelii	0.584279052105079	-0.268141375818533	2.42954230777312
Chaetodon_larvatus	Acanthopagrus_schlegelii	0.584279052105078	-0.268141375818534	2.42954230777312
Chaetodon_baronessa	Acanthopagrus_schlegelii	0.584279035279129	-0.268141414588962	2.42954241660675
Chaetodon_austriacus	Acanthopagrus_schlegelii	0.584279052105078	-0.268141375818534	2.42954230777312
Chaetodon_trifasciatus	Acanthopagrus_schlegelii	0.584279052105078	-0.268141375818534	2.42954230777312
Chaetodon_robustus	Acanthopagrus_schlegelii	0.584279052105078	-0.268141375818534	2.42954230777312
Chaetodon_hoefleri	Acanthopagrus_schlegelii	0.584279052105079	-0.268141375818533	2.42954230777312
Chaetodon_reticulatus	Acanthopagrus_schlegelii	0.584279052105078	-0.268141375818534	2.42954230777312
Chaetodon_meyeri	Acanthopagrus_schlegelii	0.584279052105078	-0.268141375818534	2.42954230777312
Chaetodon_ornatissimus	Acanthopagrus_schlegelii	0.584279052105078	-0.268141375818534	2.42954230777312
Chaetodon_interruptus	Acanthopagrus_schlegelii	0.584279052105079	-0.268141375818533	2.42954230777312
Chaetodon_unimaculatus	Acanthopagrus_schlegelii	0.584279052105079	-0.268141375818533	2.42954230777312
Chaetodon_trichrous	Acanthopagrus_schlegelii	0.584279052105078	-0.268141375818534	2.42954230777312
Chaetodon_kleinii	Acanthopagrus_schlegelii	0.584279052105079	-0.268141375818533	2.42954230777312
Chaetodon_blackburnii	Acanthopagrus_schlegelii	0.584279052105079	-0.268141375818533	2.42954230777312
Chaetodon_mertensii	Acanthopagrus_schlegelii	0.584279052105079	-0.268141375818533	2.42954230777312
Chaetodon_madagaskariensis	Acanthopagrus_schlegelii	0.584279052105078	-0.268141375818534	2.42954230777312
Chaetodon_paucifasciatus	Acanthopagrus_schlegelii	0.584279052105078	-0.268141375818534	2.42954230777312
Chaetodon_xanthurus	Acanthopagrus_schlegelii	0.584279052105078	-0.268141375818534	2.42954230777312
Chaetodon_melapterus	Acanthopagrus_schlegelii	0.584279052105079	-0.268141375818533	2.42954230777312
Chaetodon_tinkeri	Acanthopagrus_schlegelii	0.584279052105078	-0.268141375818534	2.42954230777312
Chaetodon_sanctaehelenae	Acanthopagrus_schlegelii	0.584279052105078	-0.268141375818534	2.42954230777312
Chaetodon_miliaris	Acanthopagrus_schlegelii	0.584279052105079	-0.268141375818533	2.42954230777312
Chaetodon_guentheri	Acanthopagrus_schlegelii	0.584279052105079	-0.268141375818533	2.42954230777312
Chaetodon_dolosus	Acanthopagrus_schlegelii	0.584279052105079	-0.268141375818533	2.42954230777312
Chaetodon_sedentarius	Acanthopagrus_schlegelii	0.584279052105078	-0.268141375818534	2.42954230777312
Chaetodon_multicinctus	Acanthopagrus_schlegelii	0.584279052105079	-0.268141375818533	2.42954230777312
Chaetodon_punctatofasciatus	Acanthopagrus_schlegelii	0.584279052105078	-0.268141375818534	2.42954230777312
Chaetodon_guttatissimus	Acanthopagrus_schlegelii	0.584279052105079	-0.268141375818533	2.42954230777312
Chaetodon_pelewensis	Acanthopagrus_schlegelii	0.584279052105079	-0.268141375818533	2.42954230777312
Chaetodon_citrinellus	Acanthopagrus_schlegelii	0.584279052105078	-0.268141375818534	2.42954230777312
Chaetodon_quadrimaculatus	Acanthopagrus_schlegelii	0.584279052105078	-0.268141375818534	2.42954230777312
Chaetodon_fremblii	Acanthopagrus_schlegelii	0.584279052105079	-0.268141375818533	2.42954230777312
Coradion_chrysozonus	Acanthopagrus_schlegelii	0.584279052105079	-0.268141375818533	2.42954230777312
Coradion_altivelis	Acanthopagrus_schlegelii	0.584279052105078	-0.268141375818534	2.42954230777312
Coradion_melanopus	Acanthopagrus_schlegelii	0.584279052105079	-0.268141375818533	2.42954230777312
Chelmon_rostratus	Acanthopagrus_schlegelii	0.584279052105079	-0.268141375818533	2.42954230777312
Chelmon_marginalis	Acanthopagrus_schlegelii	0.584279052105079	-0.268141375818533	2.42954230777312
Chelmon_muelleri	Acanthopagrus_schlegelii	0.584279052105079	-0.268141375818533	2.42954230777312
Chelmonops_curiosus	Acanthopagrus_schlegelii	0.584279052105078	-0.268141375818534	2.42954230777312
Chelmonops_truncatus	Acanthopagrus_schlegelii	0.584279037770631	-0.268141422811671	2.42954246592584
Amphichaetodon_howensis	Acanthopagrus_schlegelii	0.584279052105079	-0.268141375818533	2.42954230777312
Amphichaetodon_melbae	Acanthopagrus_schlegelii	0.584279052105079	-0.268141375818533	2.42954230777312
Forcipiger_flavissimus	Acanthopagrus_schlegelii	0.584279052105078	-0.268141375818534	2.42954230777312
Forcipiger_longirostris	Acanthopagrus_schlegelii	0.584279052105079	-0.268141375818533	2.42954230777312
Hemitaurichthys_thompsoni	Acanthopagrus_schlegelii	0.584279052105078	-0.268141375818534	2.42954230777312
Hemitaurichthys_polylepis	Acanthopagrus_schlegelii	0.584279052105079	-0.268141375818533	2.42954230777312
Hemitaurichthys_zoster	Acanthopagrus_schlegelii	0.584279052105079	-0.268141375818533	2.42954230777312
Heniochus_pleurotaenia	Acanthopagrus_schlegelii	0.584279052105079	-0.268141375818533	2.42954230777312
Heniochus_varius	Acanthopagrus_schlegelii	0.584279052105078	-0.268141375818534	2.42954230777312
Heniochus_acuminatus	Acanthopagrus_schlegelii	0.584279052105079	-0.268141375818533	2.42954230777312
Heniochus_diphreutes	Acanthopagrus_schlegelii	0.584279052105079	-0.268141375818533	2.42954230777312
Heniochus_monoceros	Acanthopagrus_schlegelii	0.584279052105079	-0.268141375818533	2.42954230777312
Heniochus_singularius	Acanthopagrus_schlegelii	0.584279052105079	-0.268141375818533	2.42954230777312
Heniochus_chrysostomus	Acanthopagrus_schlegelii	0.584279052105079	-0.268141375818533	2.42954230777312
Johnrandallia_nigrirostris	Acanthopagrus_schlegelii	0.584279052105078	-0.268141375818534	2.42954230777312
Centrarchops_chapini	Acanthopagrus_schlegelii	0.584279052105079	-0.268141375818533	2.42954230777312
Dinoperca_petersi	Acanthopagrus_schlegelii	0.584279052105079	-0.268141375818533	2.42954230777312
Luvarus_imperialis	Acanthopagrus_schlegelii	0.584279052105079	-0.268141375818533	2.42954230777312
Naso_caeruleacauda	Acanthopagrus_schlegelii	0.584279052105079	-0.268141375818533	2.42954230777312
Naso_maculatus	Acanthopagrus_schlegelii	0.584279052105078	-0.268141375818534	2.42954230777312
Naso_reticulatus	Acanthopagrus_schlegelii	0.584279052105079	-0.268141375818533	2.42954230777312
Naso_caesius	Acanthopagrus_schlegelii	0.584279052105079	-0.268141375818533	2.42954230777312
Naso_hexacanthus	Acanthopagrus_schlegelii	0.584279052105079	-0.268141375818533	2.42954230777312
Naso_vlamingii	Acanthopagrus_schlegelii	0.584279052105078	-0.268141375818534	2.42954230777312
Naso_brevirostris	Acanthopagrus_schlegelii	0.584279052105079	-0.268141375818533	2.42954230777312
Naso_unicornis	Acanthopagrus_schlegelii	0.584279052105079	-0.268141375818533	2.42954230777312
Naso_elegans	Acanthopagrus_schlegelii	0.584279052105078	-0.268141375818534	2.42954230777312
Naso_lituratus	Acanthopagrus_schlegelii	0.584279052105079	-0.268141375818533	2.42954230777312
Naso_annulatus	Acanthopagrus_schlegelii	0.584279052105078	-0.268141375818534	2.42954230777312
Naso_tonganus	Acanthopagrus_schlegelii	0.584279052105079	-0.268141375818533	2.42954230777312
Naso_tuberosus	Acanthopagrus_schlegelii	0.584279052105078	-0.268141375818534	2.42954230777312
Naso_lopezi	Acanthopagrus_schlegelii	0.584279052105079	-0.268141375818533	2.42954230777312
Naso_mcdadei	Acanthopagrus_schlegelii	0.584279052105079	-0.268141375818533	2.42954230777312
Naso_fageni	Acanthopagrus_schlegelii	0.584279052105079	-0.268141375818533	2.42954230777312
Naso_brachycentron	Acanthopagrus_schlegelii	0.584279052105078	-0.268141375818534	2.42954230777312
Naso_thynnoides	Acanthopagrus_schlegelii	0.584279034663154	-0.268141426584469	2.42954247015172
Naso_minor	Acanthopagrus_schlegelii	0.584279052105078	-0.268141375818534	2.42954230777312
Zebrasoma_flavescens	Acanthopagrus_schlegelii	0.584279052105079	-0.268141375818533	2.42954230777312
Prionurus_maculatus	Acanthopagrus_schlegelii	0.584279052105079	-0.268141375818533	2.42954230777312
Prionurus_scalprum	Acanthopagrus_schlegelii	0.584279052105078	-0.268141375818534	2.42954230777312
Prionurus_laticlavius	Acanthopagrus_schlegelii	0.584278884443423	-0.268141538040513	2.42954234207138
Prionurus_microlepidotus	Acanthopagrus_schlegelii	0.584279052105079	-0.268141375818533	2.42954230777312
Ctenochaetus_strigosus	Acanthopagrus_schlegelii	0.58427905031147	-0.268141371123971	2.42954227800869
Acanthurus_xanthopterus	Acanthopagrus_schlegelii	0.584279052105078	-0.268141375818534	2.42954230777312
Acanthurus_pyroferus	Acanthopagrus_schlegelii	0.584278992388038	-0.268141584668489	2.4295430279163
Acanthurus_triostegus	Acanthopagrus_schlegelii	0.584279052105079	-0.268141375818533	2.42954230777312
Acanthurus_bahianus	Acanthopagrus_schlegelii	0.584279052105078	-0.268141375818534	2.42954230777312
Acanthurus_chirurgus	Acanthopagrus_schlegelii	0.584279052105078	-0.268141375818534	2.42954230777312
Acanthurus_nigrofuscus	Acanthopagrus_schlegelii	0.584279052105079	-0.268141375818533	2.42954230777312
Acanthurus_nigroris	Acanthopagrus_schlegelii	0.584279052105079	-0.268141375818533	2.42954230777312
Acanthurus_coeruleus	Acanthopagrus_schlegelii	0.584279052105079	-0.268141375818533	2.42954230777312
Acanthurus_guttatus	Acanthopagrus_schlegelii	0.58427902474071	-0.268141416123564	2.42954237817226
Ctenochaetus_cyanocheilus	Acanthopagrus_schlegelii	0.584279052105079	-0.268141375818533	2.42954230777312
Acanthurus_nubilus	Acanthopagrus_schlegelii	0.584279018117095	-0.268141410636459	2.42954232378256
Ctenochaetus_hawaiiensis	Acanthopagrus_schlegelii	0.584279052105079	-0.268141375818533	2.42954230777312
Ctenochaetus_striatus	Acanthopagrus_schlegelii	0.584279052105079	-0.268141375818533	2.42954230777312
Acanthurus_japonicus	Acanthopagrus_schlegelii	0.584279052105079	-0.268141375818533	2.42954230777312
Acanthurus_nigricans	Acanthopagrus_schlegelii	0.584279052105078	-0.268141375818534	2.42954230777312
Ctenochaetus_binotatus	Acanthopagrus_schlegelii	0.584279052105079	-0.268141375818533	2.42954230777312
Acanthurus_mata	Acanthopagrus_schlegelii	0.584279052105078	-0.268141375818534	2.42954230777312
Acanthurus_blochii	Acanthopagrus_schlegelii	0.584279052105079	-0.268141375818533	2.42954230777312
Acanthurus_thompsoni	Acanthopagrus_schlegelii	0.584279052105079	-0.268141375818533	2.42954230777312
Acanthurus_olivaceus	Acanthopagrus_schlegelii	0.584279052105079	-0.268141375818533	2.42954230777312
Acanthurus_dussumieri	Acanthopagrus_schlegelii	0.584279052105079	-0.268141375818533	2.42954230777312
Zebrasoma_scopas	Acanthopagrus_schlegelii	0.584279052105078	-0.268141375818534	2.42954230777312
Zebrasoma_velifer	Acanthopagrus_schlegelii	0.584279052105078	-0.268141375818534	2.42954230777312
Paracanthurus_hepatus	Acanthopagrus_schlegelii	0.584279052105079	-0.268141375818533	2.42954230777312
Zanclus_cornutus	Acanthopagrus_schlegelii	0.584279052105079	-0.268141375818533	2.42954230777312
Liopropoma_eukrines	Anoplopoma_fimbria	0.703967991109165	-0.21261123025064	2.68751374959137
Liopropoma_carmabi	Anoplopoma_fimbria	0.703967991109165	-0.21261123025064	2.68751374959137
Cephalopholis_leopardus	Anoplopoma_fimbria	0.703967991109165	-0.21261123025064	2.68751374959137
Cephalopholis_taeniops	Anoplopoma_fimbria	0.703967991109165	-0.21261123025064	2.68751374959137
Cephalopholis_miniata	Anoplopoma_fimbria	0.703967991109165	-0.21261123025064	2.68751374959137
Cephalopholis_sonnerati	Anoplopoma_fimbria	0.703967991109165	-0.21261123025064	2.68751374959137
Cephalopholis_urodeta	Anoplopoma_fimbria	0.703967991109165	-0.21261123025064	2.68751374959137
Cephalopholis_fulva	Anoplopoma_fimbria	0.703967991109165	-0.21261123025064	2.68751374959137
Paranthias_colonus	Anoplopoma_fimbria	0.703967991109165	-0.21261123025064	2.68751374959137
Paranthias_furcifer	Anoplopoma_fimbria	0.703967986490894	-0.212611200238372	2.68751358904881
Aethaloperca_rogaa	Anoplopoma_fimbria	0.703967991109165	-0.21261123025064	2.68751374959137
Cephalopholis_formosa	Anoplopoma_fimbria	0.703967991109165	-0.21261123025064	2.68751374959137
Cephalopholis_cyanostigma	Anoplopoma_fimbria	0.703967991109165	-0.21261123025064	2.68751374959137
Cephalopholis_boenak	Anoplopoma_fimbria	0.703967991109165	-0.21261123025064	2.68751374959137
Cephalopholis_cruentata	Anoplopoma_fimbria	0.703967991109165	-0.21261123025064	2.68751374959137
Cephalopholis_panamensis	Anoplopoma_fimbria	0.703967948796809	-0.212611240187949	2.68751361299578
Cephalopholis_nigri	Anoplopoma_fimbria	0.703967991109165	-0.21261123025064	2.68751374959137
Hyporthodus_flavolimbatus	Anoplopoma_fimbria	0.703967991109165	-0.21261123025064	2.68751374959137
Epinephelus_daemelii	Anoplopoma_fimbria	0.703967991109165	-0.21261123025064	2.68751374959137
Epinephelus_morrhua	Anoplopoma_fimbria	0.703967991109165	-0.21261123025064	2.68751374959137
Cromileptes_altivelis	Anoplopoma_fimbria	0.703967912367293	-0.212611454304446	2.68751445807798
Epinephelus_andersoni	Anoplopoma_fimbria	0.703967991109165	-0.21261123025064	2.68751374959137
Epinephelus_polyphekadion	Anoplopoma_fimbria	0.703967991109165	-0.21261123025064	2.68751374959137
Epinephelus_ongus	Anoplopoma_fimbria	0.703967991109165	-0.21261123025064	2.68751374959137
Epinephelus_corallicola	Anoplopoma_fimbria	0.703967991109165	-0.21261123025064	2.68751374959137
Epinephelus_coeruleopunctatus	Anoplopoma_fimbria	0.703967991109165	-0.21261123025064	2.68751374959137
Epinephelus_bruneus	Anoplopoma_fimbria	0.703967991109165	-0.21261123025064	2.68751374959137
Epinephelus_itajara	Anoplopoma_fimbria	0.703967991109165	-0.21261123025064	2.68751374959137
Epinephelus_lanceolatus	Anoplopoma_fimbria	0.703967991109165	-0.21261123025064	2.68751374959137
Epinephelus_maculatus	Anoplopoma_fimbria	0.703967991109165	-0.21261123025064	2.68751374959137
Epinephelus_tauvina	Anoplopoma_fimbria	0.703967991109165	-0.21261123025064	2.68751374959137
Epinephelus_rivulatus	Anoplopoma_fimbria	0.703967991109165	-0.21261123025064	2.68751374959137
Epinephelus_coioides	Anoplopoma_fimbria	0.703967991109165	-0.21261123025064	2.68751374959137
Epinephelus_malabaricus	Anoplopoma_fimbria	0.703967991109165	-0.21261123025064	2.68751374959137
Epinephelus_tukula	Anoplopoma_fimbria	0.703967991109165	-0.21261123025064	2.68751374959137
Epinephelus_latifasciatus	Anoplopoma_fimbria	0.703967991109165	-0.21261123025064	2.68751374959137
Anyperodon_leucogrammicus	Anoplopoma_fimbria	0.703967991109165	-0.21261123025064	2.68751374959137
Epinephelus_howlandi	Anoplopoma_fimbria	0.703967987200577	-0.21261126448712	2.68751389301135
Epinephelus_striatus	Anoplopoma_fimbria	0.703967991109165	-0.21261123025064	2.68751374959137
Epinephelus_spilotoceps	Anoplopoma_fimbria	0.703967991109165	-0.21261123025064	2.68751374959137
Epinephelus_hexagonatus	Anoplopoma_fimbria	0.70396796651646	-0.212611271399174	2.68751383585807
Epinephelus_fuscoguttatus	Anoplopoma_fimbria	0.703967991109165	-0.21261123025064	2.68751374959137
Epinephelus_aeneus	Anoplopoma_fimbria	0.703967987348845	-0.212611312033755	2.6875141163244
Epinephelus_caninus	Anoplopoma_fimbria	0.703967991109165	-0.21261123025064	2.68751374959137
Epinephelus_goreensis	Anoplopoma_fimbria	0.703967991109165	-0.21261123025064	2.68751374959137
Mycteroperca_bonaci	Anoplopoma_fimbria	0.703967991109165	-0.21261123025064	2.68751374959137
Mycteroperca_venenosa	Anoplopoma_fimbria	0.703967991109165	-0.21261123025064	2.68751374959137
Triso_dermopterus	Anoplopoma_fimbria	0.703967991109165	-0.21261123025064	2.68751374959137
Mycteroperca_jordani	Anoplopoma_fimbria	0.703967991109165	-0.21261123025064	2.68751374959137
Mycteroperca_tigris	Anoplopoma_fimbria	0.703967988907672	-0.212611253825443	2.68751385046894
Mycteroperca_rosacea	Anoplopoma_fimbria	0.703967991109165	-0.21261123025064	2.68751374959137
Mycteroperca_olfax	Anoplopoma_fimbria	0.703967991109165	-0.21261123025064	2.68751374959137
Mycteroperca_interstitialis	Anoplopoma_fimbria	0.703967991109165	-0.21261123025064	2.68751374959137
Mycteroperca_phenax	Anoplopoma_fimbria	0.703967991109165	-0.21261123025064	2.68751374959137
Mycteroperca_xenarcha	Anoplopoma_fimbria	0.703967991109165	-0.21261123025064	2.68751374959137
Epinephelus_guttatus	Anoplopoma_fimbria	0.703967991109165	-0.21261123025064	2.68751374959137
Epinephelus_amblycephalus	Anoplopoma_fimbria	0.703967991109165	-0.21261123025064	2.68751374959137
Epinephelus_epistictus	Anoplopoma_fimbria	0.703967991109165	-0.21261123025064	2.68751374959137
Epinephelus_radiatus	Anoplopoma_fimbria	0.703967991109165	-0.21261123025064	2.68751374959137
Mycteroperca_prionura	Anoplopoma_fimbria	0.703967991109165	-0.21261123025064	2.68751374959137
Epinephelus_albomarginatus	Anoplopoma_fimbria	0.703967991109165	-0.21261123025064	2.68751374959137
Epinephelus_marginatus	Anoplopoma_fimbria	0.703967991109165	-0.21261123025064	2.68751374959137
Mycteroperca_fusca	Anoplopoma_fimbria	0.703967991109165	-0.21261123025064	2.68751374959137
Mycteroperca_acutirostris	Anoplopoma_fimbria	0.703967991109165	-0.21261123025064	2.68751374959137
Mycteroperca_rubra	Anoplopoma_fimbria	0.703967991109165	-0.21261123025064	2.68751374959137
Epinephelus_costae	Anoplopoma_fimbria	0.703967991109165	-0.21261123025064	2.68751374959137
Mycteroperca_microlepis	Anoplopoma_fimbria	0.703967991109165	-0.21261123025064	2.68751374959137
Epinephelus_multinotatus	Anoplopoma_fimbria	0.703967991109165	-0.21261123025064	2.68751374959137
Epinephelus_miliaris	Anoplopoma_fimbria	0.703967991109165	-0.21261123025064	2.68751374959137
Epinephelus_areolatus	Anoplopoma_fimbria	0.703967991109165	-0.21261123025064	2.68751374959137
Epinephelus_undulosus	Anoplopoma_fimbria	0.703967991109165	-0.21261123025064	2.68751374959137
Epinephelus_flavocaeruleus	Anoplopoma_fimbria	0.703967991109165	-0.21261123025064	2.68751374959137
Epinephelus_cyanopodus	Anoplopoma_fimbria	0.703967991109165	-0.21261123025064	2.68751374959137
Epinephelus_bleekeri	Anoplopoma_fimbria	0.703967991109165	-0.21261123025064	2.68751374959137
Epinephelus_analogus	Anoplopoma_fimbria	0.703967991109165	-0.21261123025064	2.68751374959137
Epinephelus_clippertonensis	Anoplopoma_fimbria	0.703967991109165	-0.21261123025064	2.68751374959137
Epinephelus_labriformis	Anoplopoma_fimbria	0.703967991109165	-0.21261123025064	2.68751374959137
Epinephelus_adscensionis	Anoplopoma_fimbria	0.703967991109165	-0.21261123025064	2.68751374959137
Epinephelus_chlorostigma	Anoplopoma_fimbria	0.703967991109165	-0.21261123025064	2.68751374959137
Epinephelus_fasciatomaculosus	Anoplopoma_fimbria	0.703967991109165	-0.21261123025064	2.68751374959137
Epinephelus_awoara	Anoplopoma_fimbria	0.703967991109165	-0.21261123025064	2.68751374959137
Epinephelus_akaara	Anoplopoma_fimbria	0.703967991109165	-0.21261123025064	2.68751374959137
Epinephelus_retouti	Anoplopoma_fimbria	0.703967991109165	-0.21261123025064	2.68751374959137
Epinephelus_diacanthus	Anoplopoma_fimbria	0.703967991109165	-0.21261123025064	2.68751374959137
Epinephelus_stictus	Anoplopoma_fimbria	0.703967991109165	-0.21261123025064	2.68751374959137
Epinephelus_sexfasciatus	Anoplopoma_fimbria	0.703967987751127	-0.212611269392576	2.68751391836754
Epinephelus_undulatostriatus	Anoplopoma_fimbria	0.703967991109165	-0.21261123025064	2.68751374959137
Epinephelus_morio	Anoplopoma_fimbria	0.703967991109165	-0.21261123025064	2.68751374959137
Epinephelus_fasciatus	Anoplopoma_fimbria	0.703967991109165	-0.21261123025064	2.68751374959137
Epinephelus_melanostigma	Anoplopoma_fimbria	0.703967991109165	-0.21261123025064	2.68751374959137
Epinephelus_merra	Anoplopoma_fimbria	0.703967991109165	-0.21261123025064	2.68751374959137
Epinephelus_quoyanus	Anoplopoma_fimbria	0.703967991109165	-0.21261123025064	2.68751374959137
Epinephelus_macrospilos	Anoplopoma_fimbria	0.703967991109165	-0.21261123025064	2.68751374959137
Epinephelus_trimaculatus	Anoplopoma_fimbria	0.703967991109165	-0.21261123025064	2.68751374959137
Epinephelus_longispinis	Anoplopoma_fimbria	0.703967991109165	-0.21261123025064	2.68751374959137
Hyporthodus_acanthistius	Anoplopoma_fimbria	0.703967991109165	-0.21261123025064	2.68751374959137
Hyporthodus_exsul	Anoplopoma_fimbria	0.703967991109165	-0.21261123025064	2.68751374959137
Hyporthodus_nigritus	Anoplopoma_fimbria	0.703967991109165	-0.21261123025064	2.68751374959137
Hyporthodus_niveatus	Anoplopoma_fimbria	0.703967991109165	-0.21261123025064	2.68751374959137
Hyporthodus_ergastularius	Anoplopoma_fimbria	0.703967991109165	-0.21261123025064	2.68751374959137
Hyporthodus_quernus	Anoplopoma_fimbria	0.703967991109165	-0.21261123025064	2.68751374959137
Hyporthodus_octofasciatus	Anoplopoma_fimbria	0.703967991109165	-0.21261123025064	2.68751374959137
Epinephelus_cifuentesi	Anoplopoma_fimbria	0.703967991109165	-0.21261123025064	2.68751374959137
Epinephelus_drummondhayi	Anoplopoma_fimbria	0.703967991109165	-0.21261123025064	2.68751374959137
Dermatolepis_dermatolepis	Anoplopoma_fimbria	0.703967991109165	-0.21261123025064	2.68751374959137
Alphestes_afer	Anoplopoma_fimbria	0.703967991109165	-0.21261123025064	2.68751374959137
Alphestes_immaculatus	Anoplopoma_fimbria	0.703967991109165	-0.21261123025064	2.68751374959137
Alphestes_multiguttatus	Anoplopoma_fimbria	0.703967970790687	-0.212611252921379	2.687513767822
Dermatolepis_inermis	Anoplopoma_fimbria	0.703967991109165	-0.21261123025064	2.68751374959137
Dermatolepis_striolata	Anoplopoma_fimbria	0.703967991109165	-0.21261123025064	2.68751374959137
Hyporthodus_haifensis	Anoplopoma_fimbria	0.703967991109165	-0.21261123025064	2.68751374959137
Hyporthodus_septemfasciatus	Anoplopoma_fimbria	0.703967991109165	-0.21261123025064	2.68751374959137
Hyporthodus_mystacinus	Anoplopoma_fimbria	0.703967991109165	-0.21261123025064	2.68751374959137
Hyporthodus_niphobles	Anoplopoma_fimbria	0.703967991109165	-0.21261123025064	2.68751374959137
Cephalopholis_polleni	Anoplopoma_fimbria	0.703967991109165	-0.21261123025064	2.68751374959137
Cephalopholis_igarashiensis	Anoplopoma_fimbria	0.703967991109165	-0.21261123025064	2.68751374959137
Gracila_albomarginata	Anoplopoma_fimbria	0.703967991109165	-0.21261123025064	2.68751374959137
Variola_albimarginata	Anoplopoma_fimbria	0.703967991109165	-0.21261123025064	2.68751374959137
Variola_louti	Anoplopoma_fimbria	0.703967991109165	-0.21261123025064	2.68751374959137
Rypticus_bicolor	Anoplopoma_fimbria	0.703967991109165	-0.21261123025064	2.68751374959137
Rypticus_saponaceus	Anoplopoma_fimbria	0.703967991109165	-0.21261123025064	2.68751374959137
Rypticus_nigripinnis	Anoplopoma_fimbria	0.703967991109165	-0.21261123025064	2.68751374959137
Pseudogramma_gregoryi	Anoplopoma_fimbria	0.703967991109165	-0.21261123025064	2.68751374959137
Pseudogramma_thaumasia	Anoplopoma_fimbria	0.703967991109165	-0.21261123025064	2.68751374959137
Pogonoperca_punctata	Anoplopoma_fimbria	0.703967991109165	-0.21261123025064	2.68751374959137
Grammistes_sexlineatus	Anoplopoma_fimbria	0.703967991109165	-0.21261123025064	2.68751374959137
Diploprion_bifasciatum	Anoplopoma_fimbria	0.703967991109165	-0.21261123025064	2.68751374959137
Belonoperca_chabanaudi	Anoplopoma_fimbria	0.703967991109165	-0.21261123025064	2.68751374959137
Saloptia_powelli	Anoplopoma_fimbria	0.703967991109165	-0.21261123025064	2.68751374959137
Plectropomus_oligacanthus	Anoplopoma_fimbria	0.703967991109165	-0.21261123025064	2.68751374959137
Plectropomus_laevis	Anoplopoma_fimbria	0.703967991109165	-0.21261123025064	2.68751374959137
Plectropomus_leopardus	Anoplopoma_fimbria	0.703967991109165	-0.21261123025064	2.68751374959137
Plectropomus_pessuliferus	Anoplopoma_fimbria	0.703967991109165	-0.21261123025064	2.68751374959137
Plectropomus_maculatus	Anoplopoma_fimbria	0.703967988006806	-0.212611269846707	2.68751392160095
Plectropomus_areolatus	Anoplopoma_fimbria	0.703967991109165	-0.21261123025064	2.68751374959137
Plectranthias_kelloggi	Anoplopoma_fimbria	0.703967991109165	-0.21261123025064	2.68751374959137
Luzonichthys_waitei	Anoplopoma_fimbria	0.70396796584248	-0.212611059938175	2.68751284262308
Pseudanthias_pleurotaenia	Anoplopoma_fimbria	0.703967991109165	-0.21261123025064	2.68751374959137
Tosana_niwae	Anoplopoma_fimbria	0.703967991109165	-0.21261123025064	2.68751374959137
Pseudanthias_squamipinnis	Anoplopoma_fimbria	0.703967987860843	-0.212611266847373	2.68751390692267
Nemanthias_carberryi	Anoplopoma_fimbria	0.703967991109165	-0.21261123025064	2.68751374959137
Pseudanthias_tuka	Anoplopoma_fimbria	0.703967991109165	-0.21261123025064	2.68751374959137
Anthias_anthias	Anoplopoma_fimbria	0.703967991109165	-0.21261123025064	2.68751374959137
Pronotogrammus_multifasciatus	Anoplopoma_fimbria	0.703967991109165	-0.21261123025064	2.68751374959137
Odontanthias_chrysostictus	Anoplopoma_fimbria	0.703967991109165	-0.21261123025064	2.68751374959137
Pseudogramma_polyacantha	Anoplopoma_fimbria	0.703967991109165	-0.21261123025064	2.68751374959137
Pseudanthias_lori	Anoplopoma_fimbria	0.703967991109165	-0.21261123025064	2.68751374959137
Hemanthias_leptus	Anoplopoma_fimbria	0.703967991109165	-0.21261123025064	2.68751374959137
Hemanthias_signifer	Anoplopoma_fimbria	0.703967991109165	-0.21261123025064	2.68751374959137
Hemanthias_peruanus	Anoplopoma_fimbria	0.703967991109165	-0.21261123025064	2.68751374959137
Caesioperca_lepidoptera	Dissostichus_eleginoides	0.730581179901544	-0.17031450694503	2.60969457137537
Plectranthias_japonicus	Dissostichus_eleginoides	0.730581179901544	-0.17031450694503	2.60969457137537
Eleginops_maclovinus	Dissostichus_eleginoides	0.765984680431852	-0.106913005296832	2.49204714660137
Aethotaxis_mitopteryx_mitopteryx	Dissostichus_eleginoides	0.79651985303346	-0.0461293393139656	2.38356521000669
Dissostichus_mawsoni	Dissostichus_eleginoides	0.801698126890564	-0.0351667141418772	2.36443216462404
Notothenia_rossii	Dissostichus_eleginoides	0.789965516792541	-0.0597173936439567	2.40746125648653
Notothenia_coriiceps	Dissostichus_eleginoides	0.789965516792541	-0.0597173936439566	2.40746125648653
Paranotothenia_magellanica	Dissostichus_eleginoides	0.789965516792541	-0.0597173936439566	2.40746125648653
Notothenia_angustata	Dissostichus_eleginoides	0.789965516792541	-0.0597173936439567	2.40746125648653
Pleuragramma_antarctica	Dissostichus_eleginoides	0.789965516792541	-0.0597173936439566	2.40746125648653
Gobionotothen_acuta	Dissostichus_eleginoides	0.789965516792541	-0.0597173936439566	2.40746125648653
Gobionotothen_gibberifrons	Dissostichus_eleginoides	0.789965812634598	-0.0597166009115184	2.40745951008664
Lepidonotothen_mizops	Dissostichus_eleginoides	0.789965516792541	-0.0597173936439567	2.40746125648653
Lepidonotothen_larseni	Dissostichus_eleginoides	0.789965516792541	-0.0597173936439567	2.40746125648653
Lepidonotothen_nudifrons	Dissostichus_eleginoides	0.789965516792541	-0.0597173936439567	2.40746125648653
Lepidonotothen_squamifrons	Dissostichus_eleginoides	0.789965516792541	-0.0597173936439567	2.40746125648653
Patagonotothen_brevicauda_brevicauda	Dissostichus_eleginoides	0.789965516792541	-0.0597173936439567	2.40746125648653
Patagonotothen_guntheri	Dissostichus_eleginoides	0.789965516792541	-0.0597173936439567	2.40746125648653
Patagonotothen_ramsayi	Dissostichus_eleginoides	0.789965516792541	-0.0597173936439567	2.40746125648653
Patagonotothen_tessellata	Dissostichus_eleginoides	0.789965516792541	-0.0597173936439567	2.40746125648653
Cryothenia_amphitreta	Dissostichus_eleginoides	0.789965516792541	-0.0597173936439566	2.40746125648653
Trematomus_scotti	Dissostichus_eleginoides	0.789965516792541	-0.0597173936439567	2.40746125648653
Pagothenia_borchgrevinki	Dissostichus_eleginoides	0.789965516792541	-0.0597173936439567	2.40746125648653
Trematomus_hansoni	Dissostichus_eleginoides	0.789965516792541	-0.0597173936439567	2.40746125648653
Trematomus_bernacchii	Dissostichus_eleginoides	0.789965516792541	-0.0597173936439566	2.40746125648653
Trematomus_vicarius	Dissostichus_eleginoides	0.789965516792541	-0.0597173936439567	2.40746125648653
Trematomus_nicolai	Dissostichus_eleginoides	0.789965516792541	-0.0597173936439567	2.40746125648653
Trematomus_pennellii	Dissostichus_eleginoides	0.789965516792541	-0.0597173936439566	2.40746125648653
Trematomus_eulepidotus	Dissostichus_eleginoides	0.789965516792541	-0.0597173936439567	2.40746125648653
Trematomus_lepidorhinus	Dissostichus_eleginoides	0.789965516792541	-0.0597173936439566	2.40746125648653
Trematomus_tokarevi	Dissostichus_eleginoides	0.789965516792541	-0.0597173936439567	2.40746125648653
Trematomus_loennbergii	Dissostichus_eleginoides	0.789965516792541	-0.0597173936439566	2.40746125648653
Notothenia_cyanobrancha	Dissostichus_eleginoides	0.789965516792541	-0.0597173936439567	2.40746125648653
Channichthys_rhinoceratus	Dissostichus_eleginoides	0.786648207221364	-0.0664764996122308	2.41942309437456
Neopagetopsis_ionah	Dissostichus_eleginoides	0.786648207221364	-0.0664764996122308	2.41942309437456
Chionodraco_rastrospinosus	Dissostichus_eleginoides	0.786648207221364	-0.0664764996122308	2.41942309437456
Pseudochaenichthys_georgianus	Dissostichus_eleginoides	0.786648223981172	-0.0664765027165616	2.41942316989786
Pagetopsis_maculatus	Dissostichus_eleginoides	0.786648207221364	-0.0664764996122308	2.41942309437456
Pagetopsis_macropterus	Dissostichus_eleginoides	0.786648207221364	-0.0664764996122306	2.41942309437456
Chaenocephalus_aceratus	Dissostichus_eleginoides	0.786648207221364	-0.0664764996122308	2.41942309437456
Cryodraco_antarcticus	Dissostichus_eleginoides	0.786648207221364	-0.0664764996122308	2.41942309437456
Dacodraco_hunteri	Dissostichus_eleginoides	0.786648207221364	-0.0664764996122308	2.41942309437456
Chionodraco_hamatus	Dissostichus_eleginoides	0.786648207221364	-0.0664764996122308	2.41942309437456
Chionodraco_myersi	Dissostichus_eleginoides	0.786648207221364	-0.0664764996122308	2.41942309437456
Champsocephalus_esox	Dissostichus_eleginoides	0.786648207221364	-0.0664764996122308	2.41942309437456
Chaenodraco_wilsoni	Dissostichus_eleginoides	0.786648207221364	-0.0664764996122308	2.41942309437456
Artedidraco_shackletoni	Dissostichus_eleginoides	0.786648380540948	-0.066476065976197	2.41942216942474
Histiodraco_velifer	Dissostichus_eleginoides	0.786648207221364	-0.0664764996122306	2.41942309437456
Dolloidraco_longedorsalis	Dissostichus_eleginoides	0.786648207221364	-0.0664764996122308	2.41942309437456
Racovitzia_glacialis	Dissostichus_eleginoides	0.786648207221364	-0.0664764996122306	2.41942309437456
Gymnodraco_acuticeps	Dissostichus_eleginoides	0.786648207221364	-0.0664764996122306	2.41942309437456
Parachaenichthys_charcoti	Dissostichus_eleginoides	0.786648207221364	-0.0664764996122306	2.41942309437456
Gerlachea_australis	Dissostichus_eleginoides	0.786648207221364	-0.0664764996122306	2.41942309437456
Prionodraco_evansii	Dissostichus_eleginoides	0.786648207221364	-0.0664764996122306	2.41942309437456
Akarotaxis_nudiceps	Dissostichus_eleginoides	0.786648207221364	-0.0664764996122308	2.41942309437456
Bathydraco_macrolepis	Dissostichus_eleginoides	0.786648207221364	-0.0664764996122308	2.41942309437456
Bathydraco_marri	Dissostichus_eleginoides	0.786648207221364	-0.0664764996122308	2.41942309437456
Harpagifer_antarcticus	Dissostichus_eleginoides	0.786648207221364	-0.0664764996122308	2.41942309437456
Harpagifer_kerguelensis	Dissostichus_eleginoides	0.786648207221364	-0.0664764996122308	2.41942309437456
Pseudaphritis_urvillii	Dissostichus_eleginoides	0.740493640499384	-0.153242607857899	2.57755142232101
Cottoperca_gobio	Dissostichus_eleginoides	0.740493640499384	-0.153242607857899	2.57755142232101
Bovichtus_variegatus	Dissostichus_eleginoides	0.740493640499384	-0.153242607857899	2.57755142232101
Bembrops_heterurus	Dissostichus_eleginoides	0.712961827044138	-0.199481456764798	2.66542192645783
Ammocrypta_vivax	Dissostichus_eleginoides	0.712961828118122	-0.19948143106494	2.66542181337933
Ammocrypta_meridiana	Dissostichus_eleginoides	0.712961828118122	-0.19948143106494	2.66542181337934
Ammocrypta_beanii	Dissostichus_eleginoides	0.712961828118122	-0.19948143106494	2.66542181337933
Ammocrypta_bifascia	Dissostichus_eleginoides	0.712961828118122	-0.19948143106494	2.66542181337934
Ammocrypta_pellucida	Dissostichus_eleginoides	0.712961828118122	-0.19948143106494	2.66542181337933
Ammocrypta_clara	Dissostichus_eleginoides	0.712961828118122	-0.19948143106494	2.66542181337933
Crystallaria_asprella	Dissostichus_eleginoides	0.712961828118122	-0.19948143106494	2.66542181337933
Percina_smithvanizi	Dissostichus_eleginoides	0.712961828118122	-0.19948143106494	2.66542181337933
Percina_kusha	Dissostichus_eleginoides	0.712961828118122	-0.19948143106494	2.66542181337933
Percina_palmaris	Dissostichus_eleginoides	0.712961828118122	-0.19948143106494	2.66542181337934
Percina_aurantiaca	Dissostichus_eleginoides	0.712961828118122	-0.19948143106494	2.66542181337934
Percina_evides	Dissostichus_eleginoides	0.712961828118122	-0.19948143106494	2.66542181337933
Percina_burtoni	Dissostichus_eleginoides	0.712961828118122	-0.19948143106494	2.66542181337933
Percina_caprodes	Dissostichus_eleginoides	0.712961828118122	-0.19948143106494	2.66542181337933
Percina_carbonaria	Dissostichus_eleginoides	0.712961828118122	-0.19948143106494	2.66542181337934
Percina_macrolepida	Dissostichus_eleginoides	0.712961828118122	-0.19948143106494	2.66542181337934
Percina_bimaculata	Dissostichus_eleginoides	0.712961814353043	-0.199481418104151	2.6654216951249
Percina_austroperca	Dissostichus_eleginoides	0.712961828118122	-0.19948143106494	2.66542181337934
Percina_kathae	Dissostichus_eleginoides	0.712961828118122	-0.19948143106494	2.66542181337933
Percina_suttkusi	Dissostichus_eleginoides	0.712961828118122	-0.19948143106494	2.66542181337933
Percina_fulvitaenia	Dissostichus_eleginoides	0.712961828118122	-0.19948143106494	2.66542181337933
Percina_jenkinsi	Dissostichus_eleginoides	0.712961828118122	-0.19948143106494	2.66542181337933
Percina_rex	Dissostichus_eleginoides	0.712961828118122	-0.19948143106494	2.66542181337934
Percina_gymnocephala	Dissostichus_eleginoides	0.712961828118122	-0.19948143106494	2.66542181337933
Percina_sciera	Dissostichus_eleginoides	0.712961828118122	-0.19948143106494	2.66542181337933
Percina_sipsi	Dissostichus_eleginoides	0.712961828118122	-0.19948143106494	2.66542181337933
Percina_nigrofasciata	Dissostichus_eleginoides	0.712961828118122	-0.19948143106494	2.66542181337934
Percina_aurolineata	Dissostichus_eleginoides	0.712961828118122	-0.19948143106494	2.66542181337933
Percina_stictogaster	Dissostichus_eleginoides	0.712961828118122	-0.19948143106494	2.66542181337934
Percina_cymatotaenia	Dissostichus_eleginoides	0.712961828118122	-0.19948143106494	2.66542181337934
Percina_nasuta	Dissostichus_eleginoides	0.712961828118122	-0.19948143106494	2.66542181337934
Percina_phoxocephala	Dissostichus_eleginoides	0.712961828118122	-0.19948143106494	2.66542181337933
Percina_oxyrhynchus	Dissostichus_eleginoides	0.712961828118122	-0.19948143106494	2.66542181337934
Percina_squamata	Dissostichus_eleginoides	0.712961828118122	-0.19948143106494	2.66542181337933
Percina_notogramma	Dissostichus_eleginoides	0.712961828118122	-0.19948143106494	2.66542181337934
Percina_maculata	Dissostichus_eleginoides	0.712961828118122	-0.19948143106494	2.66542181337933
Percina_pantherina	Dissostichus_eleginoides	0.712961828118122	-0.19948143106494	2.66542181337933
Percina_lenticula	Dissostichus_eleginoides	0.712961828118122	-0.19948143106494	2.66542181337933
Percina_copelandi	Dissostichus_eleginoides	0.712961828118122	-0.19948143106494	2.66542181337933
Percina_aurora	Dissostichus_eleginoides	0.712961828118122	-0.19948143106494	2.66542181337933
Percina_brevicauda	Dissostichus_eleginoides	0.712961828118122	-0.19948143106494	2.66542181337933
Percina_tanasi	Dissostichus_eleginoides	0.712961828118122	-0.19948143106494	2.66542181337933
Percina_uranidea	Dissostichus_eleginoides	0.712961828118122	-0.19948143106494	2.66542181337934
Percina_shumardi	Dissostichus_eleginoides	0.712961828118122	-0.19948143106494	2.66542181337933
Percina_vigil	Dissostichus_eleginoides	0.712961828118122	-0.19948143106494	2.66542181337933
Percina_antesella	Dissostichus_eleginoides	0.712961828118122	-0.19948143106494	2.66542181337933
Percina_macrocephala	Dissostichus_eleginoides	0.712961828118122	-0.19948143106494	2.66542181337934
Percina_nevisense	Dissostichus_eleginoides	0.712961828118122	-0.19948143106494	2.66542181337933
Percina_peltata	Dissostichus_eleginoides	0.712961828118122	-0.19948143106494	2.66542181337934
Percina_crassa	Dissostichus_eleginoides	0.712961828118122	-0.19948143106494	2.66542181337934
Percina_roanoka	Dissostichus_eleginoides	0.712961828118122	-0.19948143106494	2.66542181337933
Etheostoma_juliae	Dissostichus_eleginoides	0.712961828118122	-0.19948143106494	2.66542181337933
Etheostoma_douglasi	Dissostichus_eleginoides	0.712961828118122	-0.19948143106494	2.66542181337933
Etheostoma_etowahae	Dissostichus_eleginoides	0.712961828118122	-0.19948143106494	2.66542181337933
Etheostoma_jordani	Dissostichus_eleginoides	0.712961828118122	-0.19948143106494	2.66542181337933
Etheostoma_chuckwachatte	Dissostichus_eleginoides	0.712961828118122	-0.19948143106494	2.66542181337933
Etheostoma_tippecanoe	Dissostichus_eleginoides	0.712961828118122	-0.19948143106494	2.66542181337933
Etheostoma_denoncourti	Dissostichus_eleginoides	0.712961828118122	-0.19948143106494	2.66542181337933
Etheostoma_acuticeps	Dissostichus_eleginoides	0.712961828118122	-0.19948143106494	2.66542181337933
Etheostoma_moorei	Dissostichus_eleginoides	0.712961828118122	-0.19948143106494	2.66542181337934
Etheostoma_rubrum	Dissostichus_eleginoides	0.712961828118122	-0.19948143106494	2.66542181337934
Etheostoma_rufilineatum	Dissostichus_eleginoides	0.712961828118122	-0.19948143106494	2.66542181337933
Etheostoma_chlorobranchium	Dissostichus_eleginoides	0.712961828118122	-0.19948143106494	2.66542181337934
Etheostoma_camurum	Dissostichus_eleginoides	0.712961828118122	-0.19948143106494	2.66542181337933
Etheostoma_bellum	Dissostichus_eleginoides	0.712961828118122	-0.19948143106494	2.66542181337933
Etheostoma_wapiti	Dissostichus_eleginoides	0.712961828118122	-0.19948143106494	2.66542181337933
Etheostoma_vulneratum	Dissostichus_eleginoides	0.712961828118122	-0.19948143106494	2.66542181337933
Etheostoma_sanguifluum	Dissostichus_eleginoides	0.712961828118122	-0.19948143106494	2.66542181337934
Etheostoma_maculatum	Dissostichus_eleginoides	0.712961828118122	-0.19948143106494	2.66542181337934
Etheostoma_microlepidum	Dissostichus_eleginoides	0.712961828118122	-0.19948143106494	2.66542181337933
Etheostoma_aquali	Dissostichus_eleginoides	0.712961828118122	-0.19948143106494	2.66542181337933
Etheostoma_kanawhae	Dissostichus_eleginoides	0.712961828118122	-0.19948143106494	2.66542181337933
Etheostoma_osburni	Dissostichus_eleginoides	0.712961828118122	-0.19948143106494	2.66542181337933
Etheostoma_nianguae	Dissostichus_eleginoides	0.712961828118122	-0.19948143106494	2.66542181337934
Etheostoma_sagitta	Dissostichus_eleginoides	0.712961828118122	-0.19948143106494	2.66542181337933
Etheostoma_variatum	Dissostichus_eleginoides	0.712961828118122	-0.19948143106494	2.66542181337934
Etheostoma_tetrazonum	Dissostichus_eleginoides	0.712961828118122	-0.19948143106494	2.66542181337933
Etheostoma_euzonum	Dissostichus_eleginoides	0.712961828118122	-0.19948143106494	2.66542181337933
Etheostoma_histrio	Dissostichus_eleginoides	0.712961828118122	-0.19948143106494	2.66542181337933
Etheostoma_tennesseense	Dissostichus_eleginoides	0.712961828118122	-0.19948143106494	2.66542181337934
Etheostoma_simoterum	Dissostichus_eleginoides	0.712961828118122	-0.19948143106494	2.66542181337934
Etheostoma_planasaxatile	Dissostichus_eleginoides	0.712961828118122	-0.19948143106494	2.66542181337934
Etheostoma_occidentale	Dissostichus_eleginoides	0.712961828118122	-0.19948143106494	2.66542181337933
Etheostoma_atripinne	Dissostichus_eleginoides	0.712961828118122	-0.19948143106494	2.66542181337933
Etheostoma_barrenense	Dissostichus_eleginoides	0.712961828118122	-0.19948143106494	2.66542181337933
Etheostoma_rafinesquei	Dissostichus_eleginoides	0.712961828118122	-0.19948143106494	2.66542181337933
Etheostoma_zonale	Dissostichus_eleginoides	0.712961828118122	-0.19948143106494	2.66542181337933
Etheostoma_lynceum	Dissostichus_eleginoides	0.712961828118122	-0.19948143106494	2.66542181337934
Etheostoma_rupestre	Dissostichus_eleginoides	0.712961828118122	-0.19948143106494	2.66542181337933
Etheostoma_blennioides	Dissostichus_eleginoides	0.712961828118122	-0.19948143106494	2.66542181337934
Etheostoma_blennius	Dissostichus_eleginoides	0.712961828118122	-0.19948143106494	2.66542181337933
Etheostoma_swannanoa	Dissostichus_eleginoides	0.712961828118122	-0.19948143106494	2.66542181337933
Etheostoma_thalassinum	Dissostichus_eleginoides	0.712961828118122	-0.19948143106494	2.66542181337933
Etheostoma_inscriptum	Dissostichus_eleginoides	0.712961828118122	-0.19948143106494	2.66542181337934
Etheostoma_baileyi	Dissostichus_eleginoides	0.712961828118122	-0.19948143106494	2.66542181337933
Etheostoma_raneyi	Dissostichus_eleginoides	0.712961828118122	-0.19948143106494	2.66542181337933
Etheostoma_zonistium	Dissostichus_eleginoides	0.712961828118122	-0.19948143106494	2.66542181337933
Etheostoma_cervus	Dissostichus_eleginoides	0.712961828118122	-0.19948143106494	2.66542181337933
Etheostoma_pyrrhogaster	Dissostichus_eleginoides	0.712961828118122	-0.19948143106494	2.66542181337933
Etheostoma_tallapoosae	Dissostichus_eleginoides	0.712961828118122	-0.19948143106494	2.66542181337933
Etheostoma_ramseyi	Dissostichus_eleginoides	0.712961828118122	-0.19948143106494	2.66542181337933
Etheostoma_brevirostrum	Dissostichus_eleginoides	0.712961828118122	-0.19948143106494	2.66542181337933
Etheostoma_etnieri	Dissostichus_eleginoides	0.712961828118122	-0.19948143106494	2.66542181337933
Etheostoma_colorosum	Dissostichus_eleginoides	0.712961828118122	-0.19948143106494	2.66542181337933
Etheostoma_bellator	Dissostichus_eleginoides	0.712961828118122	-0.19948143106494	2.66542181337933
Etheostoma_chermocki	Dissostichus_eleginoides	0.712961828118122	-0.19948143106494	2.66542181337933
Etheostoma_lachneri	Dissostichus_eleginoides	0.712961828118122	-0.19948143106494	2.66542181337933
Etheostoma_scotti	Dissostichus_eleginoides	0.712961828118122	-0.19948143106494	2.66542181337934
Etheostoma_coosae	Dissostichus_eleginoides	0.712961828118122	-0.19948143106494	2.66542181337933
Etheostoma_duryi	Dissostichus_eleginoides	0.712961828118122	-0.19948143106494	2.66542181337934
Etheostoma_flavum	Dissostichus_eleginoides	0.712961828118122	-0.19948143106494	2.66542181337933
Etheostoma_barbouri	Dissostichus_eleginoides	0.712961828118122	-0.19948143106494	2.66542181337933
Etheostoma_flabellare	Dissostichus_eleginoides	0.712961828118122	-0.19948143106494	2.66542181337933
Etheostoma_percnurum	Dissostichus_eleginoides	0.712961828118122	-0.19948143106494	2.66542181337934
Etheostoma_basilare	Dissostichus_eleginoides	0.712961828118122	-0.19948143106494	2.66542181337934
Etheostoma_obeyense	Dissostichus_eleginoides	0.712961828118122	-0.19948143106494	2.66542181337934
Etheostoma_virgatum	Dissostichus_eleginoides	0.712961828118122	-0.19948143106494	2.66542181337933
Etheostoma_striatulum	Dissostichus_eleginoides	0.712961828118122	-0.19948143106494	2.66542181337933
Etheostoma_smithi	Dissostichus_eleginoides	0.712961828118122	-0.19948143106494	2.66542181337934
Etheostoma_derivativum	Dissostichus_eleginoides	0.712961828118122	-0.19948143106494	2.66542181337933
Etheostoma_kennicotti	Dissostichus_eleginoides	0.712961828118122	-0.19948143106494	2.66542181337934
Etheostoma_squamiceps	Dissostichus_eleginoides	0.712961828118122	-0.19948143106494	2.66542181337933
Etheostoma_olivaceum	Dissostichus_eleginoides	0.712961828118122	-0.19948143106494	2.66542181337933
Etheostoma_crossopterum	Dissostichus_eleginoides	0.712961828118122	-0.19948143106494	2.66542181337934
Etheostoma_pseudovulatum	Dissostichus_eleginoides	0.712961828118122	-0.19948143106494	2.66542181337934
Etheostoma_forbesi	Dissostichus_eleginoides	0.712961828118122	-0.19948143106494	2.66542181337933
Etheostoma_neopterum	Dissostichus_eleginoides	0.712961828118122	-0.19948143106494	2.66542181337933
Etheostoma_nigripinne	Dissostichus_eleginoides	0.712961828118122	-0.19948143106494	2.66542181337933
Etheostoma_corona	Dissostichus_eleginoides	0.712961828118122	-0.19948143106494	2.66542181337933
Etheostoma_oophylax	Dissostichus_eleginoides	0.712961828118122	-0.19948143106494	2.66542181337933
Etheostoma_chienense	Dissostichus_eleginoides	0.712961828118122	-0.19948143106494	2.66542181337933
Etheostoma_fragi	Dissostichus_eleginoides	0.712961828118122	-0.19948143106494	2.66542181337933
Etheostoma_radiosum	Dissostichus_eleginoides	0.712961828118122	-0.19948143106494	2.66542181337934
Etheostoma_whipplei	Dissostichus_eleginoides	0.712961828118122	-0.19948143106494	2.66542181337933
Etheostoma_tuscumbia	Dissostichus_eleginoides	0.712961828118122	-0.19948143106494	2.66542181337934
Etheostoma_ditrema	Dissostichus_eleginoides	0.712961828118122	-0.19948143106494	2.66542181337933
Etheostoma_asprigene	Dissostichus_eleginoides	0.712961828118122	-0.19948143106494	2.66542181337933
Etheostoma_collettei	Dissostichus_eleginoides	0.712961828118122	-0.19948143106494	2.66542181337933
Etheostoma_caeruleum	Dissostichus_eleginoides	0.712961828118122	-0.19948143106494	2.66542181337934
Etheostoma_exile	Dissostichus_eleginoides	0.712961828118122	-0.19948143106494	2.66542181337933
Etheostoma_luteovinctum	Dissostichus_eleginoides	0.712961828118122	-0.19948143106494	2.66542181337934
Etheostoma_susanae	Dissostichus_eleginoides	0.712961828118122	-0.19948143106494	2.66542181337933
Etheostoma_nigrum	Dissostichus_eleginoides	0.712961828118122	-0.19948143106494	2.66542181337933
Etheostoma_podostemone	Dissostichus_eleginoides	0.712961828118122	-0.19948143106494	2.66542181337934
Etheostoma_olmstedi	Dissostichus_eleginoides	0.712961828118122	-0.19948143106494	2.66542181337933
Etheostoma_perlongum	Dissostichus_eleginoides	0.712961828118122	-0.19948143106494	2.66542181337933
Etheostoma_longimanum	Dissostichus_eleginoides	0.712961828118122	-0.19948143106494	2.66542181337933
Etheostoma_vitreum	Dissostichus_eleginoides	0.712961828118122	-0.19948143106494	2.66542181337933
Etheostoma_stigmaeum	Dissostichus_eleginoides	0.712961828118122	-0.19948143106494	2.66542181337933
Etheostoma_chlorosoma	Dissostichus_eleginoides	0.712961828118122	-0.19948143106494	2.66542181337933
Etheostoma_fusiforme	Dissostichus_eleginoides	0.712961828118122	-0.19948143106494	2.66542181337933
Etheostoma_mariae	Dissostichus_eleginoides	0.712961828118122	-0.19948143106494	2.66542181337933
Etheostoma_parvipinne	Dissostichus_eleginoides	0.712961828118122	-0.19948143106494	2.66542181337933
Etheostoma_saludae	Dissostichus_eleginoides	0.712961828118122	-0.19948143106494	2.66542181337934
Etheostoma_collis	Dissostichus_eleginoides	0.712961828118122	-0.19948143106494	2.66542181337933
Etheostoma_gracile	Dissostichus_eleginoides	0.712961828118122	-0.19948143106494	2.66542181337933
Etheostoma_serrifer	Dissostichus_eleginoides	0.712961828118122	-0.19948143106494	2.66542181337933
Etheostoma_edwini	Dissostichus_eleginoides	0.712961828118122	-0.19948143106494	2.66542181337934
Etheostoma_punctulatum	Dissostichus_eleginoides	0.712961828118122	-0.19948143106494	2.66542181337933
Etheostoma_bison	Dissostichus_eleginoides	0.712961828118122	-0.19948143106494	2.66542181337934
Etheostoma_tecumsehi	Dissostichus_eleginoides	0.712961828118122	-0.19948143106494	2.66542181337934
Etheostoma_spectabile	Dissostichus_eleginoides	0.712961828118122	-0.19948143106494	2.66542181337933
Etheostoma_kantuckeense	Dissostichus_eleginoides	0.712961828118122	-0.19948143106494	2.66542181337933
Etheostoma_lawrencei	Dissostichus_eleginoides	0.712961828118122	-0.19948143106494	2.66542181337933
Etheostoma_burri	Dissostichus_eleginoides	0.712961828118122	-0.19948143106494	2.66542181337933
Etheostoma_microperca	Dissostichus_eleginoides	0.712961828118122	-0.19948143106494	2.66542181337933
Etheostoma_fonticola	Dissostichus_eleginoides	0.712961828118122	-0.19948143106494	2.66542181337933
Etheostoma_proeliare	Dissostichus_eleginoides	0.712961828118122	-0.19948143106494	2.66542181337933
Etheostoma_cinereum	Dissostichus_eleginoides	0.712961828118122	-0.19948143106494	2.66542181337933
Gymnocephalus_baloni	Dissostichus_eleginoides	0.712961828118122	-0.19948143106494	2.66542181337934
Gymnocephalus_cernua	Dissostichus_eleginoides	0.712961828118122	-0.19948143106494	2.66542181337933
Gymnocephalus_schraetser	Dissostichus_eleginoides	0.712961828118122	-0.19948143106494	2.66542181337934
Sander_canadensis	Dissostichus_eleginoides	0.712961828118122	-0.19948143106494	2.66542181337933
Sander_vitreus	Dissostichus_eleginoides	0.712961828118122	-0.19948143106494	2.66542181337933
Zingel_streber	Dissostichus_eleginoides	0.712961825241145	-0.199481471117161	2.66542198445843
Zingel_zingel	Dissostichus_eleginoides	0.712961828118122	-0.19948143106494	2.66542181337934
Romanichthys_valsanicola	Dissostichus_eleginoides	0.712961828118122	-0.19948143106494	2.66542181337934
Sander_lucioperca	Dissostichus_eleginoides	0.712961828118122	-0.19948143106494	2.66542181337933
Sander_volgensis	Dissostichus_eleginoides	0.712961828118122	-0.19948143106494	2.66542181337933
Perca_fluviatilis	Dissostichus_eleginoides	0.712961828118122	-0.19948143106494	2.66542181337933
Perca_flavescens	Dissostichus_eleginoides	0.712961828118122	-0.19948143106494	2.66542181337933
Perca_schrenkii	Dissostichus_eleginoides	0.712961828118122	-0.19948143106494	2.66542181337934
Niphon_spinosus	Dissostichus_eleginoides	0.712961828118122	-0.19948143106494	2.66542181337933
Echiichthys_vipera	Dissostichus_eleginoides	0.712961828118122	-0.19948143106494	2.66542181337933
Trachinus_collignoni	Dissostichus_eleginoides	0.712961828118122	-0.19948143106494	2.66542181337933
Trachinus_radiatus	Dissostichus_eleginoides	0.712961828118122	-0.19948143106494	2.66542181337933
Trachinus_draco	Dissostichus_eleginoides	0.712961828118122	-0.19948143106494	2.66542181337934
Centropristis_striata	Dissostichus_eleginoides	0.712961828118122	-0.19948143106494	2.66542181337934
Serranus_psittacinus	Dissostichus_eleginoides	0.712961828118122	-0.19948143106494	2.66542181337933
Serranus_baldwini	Dissostichus_eleginoides	0.712961828118122	-0.19948143106494	2.66542181337934
Serranus_scriba	Dissostichus_eleginoides	0.712961828118122	-0.19948143106494	2.66542181337934
Serranus_atricauda	Dissostichus_eleginoides	0.712961828118122	-0.19948143106494	2.66542181337933
Serranus_cabrilla	Dissostichus_eleginoides	0.712961828118122	-0.19948143106494	2.66542181337934
Serranus_accraensis	Dissostichus_eleginoides	0.712961828118122	-0.19948143106494	2.66542181337933
Serranus_hepatus	Dissostichus_eleginoides	0.712961828118122	-0.19948143106494	2.66542181337933
Paralabrax_albomaculatus	Dissostichus_eleginoides	0.712961828118122	-0.19948143106494	2.66542181337933
Paralabrax_callaensis	Dissostichus_eleginoides	0.712961828118122	-0.19948143106494	2.66542181337933
Cratinus_agassizii	Dissostichus_eleginoides	0.712961828118122	-0.19948143106494	2.66542181337933
Paralabrax_dewegeri	Dissostichus_eleginoides	0.712961828118122	-0.19948143106494	2.66542181337934
Paralabrax_loro	Dissostichus_eleginoides	0.712961828118122	-0.19948143106494	2.66542181337933
Paralabrax_nebulifer	Dissostichus_eleginoides	0.712961828118122	-0.19948143106494	2.66542181337934
Paralabrax_auroguttatus	Dissostichus_eleginoides	0.712961828118122	-0.19948143106494	2.66542181337934
Paralabrax_humeralis	Dissostichus_eleginoides	0.712961828118122	-0.19948143106494	2.66542181337933
Paralabrax_maculatofasciatus	Dissostichus_eleginoides	0.712961828118122	-0.19948143106494	2.66542181337933
Paralabrax_clathratus	Dissostichus_eleginoides	0.712961828118122	-0.19948143106494	2.66542181337933
Serranus_phoebe	Dissostichus_eleginoides	0.712961828118122	-0.19948143106494	2.66542181337933
Diplectrum_maximum	Dissostichus_eleginoides	0.712961828118122	-0.19948143106494	2.66542181337934
Diplectrum_formosum	Dissostichus_eleginoides	0.712961828118122	-0.19948143106494	2.66542181337934
Diplectrum_pacificum	Dissostichus_eleginoides	0.712961828118122	-0.19948143106494	2.66542181337934
Serranus_tortugarum	Dissostichus_eleginoides	0.712961828118122	-0.19948143106494	2.66542181337933
Serranus_tabacarius	Dissostichus_eleginoides	0.712961828118122	-0.19948143106494	2.66542181337934
Serranus_tigrinus	Dissostichus_eleginoides	0.712961828118122	-0.19948143106494	2.66542181337934
Hypoplectrus_gemma	Dissostichus_eleginoides	0.712961828118122	-0.19948143106494	2.66542181337933
Hypoplectrus_gummigutta	Dissostichus_eleginoides	0.712961828118122	-0.19948143106494	2.66542181337933
Hypoplectrus_chlorurus	Dissostichus_eleginoides	0.712961828118122	-0.19948143106494	2.66542181337934
Hypoplectrus_guttavarius	Dissostichus_eleginoides	0.712961828118122	-0.19948143106494	2.66542181337933
Hypoplectrus_unicolor	Dissostichus_eleginoides	0.712961828118122	-0.19948143106494	2.66542181337933
Hypoplectrus_aberrans	Dissostichus_eleginoides	0.712961828118122	-0.19948143106494	2.66542181337933
Hypoplectrus_nigricans	Dissostichus_eleginoides	0.712961828118122	-0.19948143106494	2.66542181337934
Hypoplectrus_indigo	Dissostichus_eleginoides	0.712961828118122	-0.19948143106494	2.66542181337933
Hypoplectrus_puella	Dissostichus_eleginoides	0.712961828118122	-0.19948143106494	2.66542181337933
Cryptacanthodes_giganteus	Arctoscopus_japonicus	0.839856295372107	-0.0803123300300131	2.68067475312661
Ptilichthys_goodei	Arctoscopus_japonicus	0.839856295372107	-0.0803123300300131	2.68067475312661
Pholis_nebulosa	Arctoscopus_japonicus	0.839856295372107	-0.0803123300300131	2.68067475312661
Pholis_fangi	Arctoscopus_japonicus	0.839856295372107	-0.0803123300300131	2.68067475312661
Apodichthys_flavidus	Arctoscopus_japonicus	0.839856295372107	-0.0803123300300131	2.68067475312661
Pholis_crassispina	Arctoscopus_japonicus	0.839856295372107	-0.0803123300300131	2.68067475312661
Pholis_gunnellus	Arctoscopus_japonicus	0.839856295372107	-0.0803123300300131	2.68067475312661
Pholis_ornata	Arctoscopus_japonicus	0.839856295372107	-0.0803123300300131	2.68067475312661
Plectobranchus_evides	Arctoscopus_japonicus	0.839856295372107	-0.0803123300300131	2.68067475312661
Alectrias_alectrolophus	Arctoscopus_japonicus	0.839856295372107	-0.0803123300300131	2.68067475312661
Anoplarchus_purpurescens	Arctoscopus_japonicus	0.839856295372107	-0.0803123300300131	2.68067475312661
Chirolophis_nugator	Arctoscopus_japonicus	0.839856295372107	-0.0803123300300131	2.68067475312661
Cebidichthys_violaceus	Arctoscopus_japonicus	0.839856295372107	-0.0803123300300131	2.68067475312661
Ernogrammus_hexagrammus	Arctoscopus_japonicus	0.839856295372107	-0.0803123300300131	2.68067475312661
Esselenichthys_carli	Arctoscopus_japonicus	0.839856295372107	-0.0803123300300131	2.68067475312661
Opisthocentrus_tenuis	Arctoscopus_japonicus	0.839856295372107	-0.0803123300300131	2.68067475312661
Pholidapus_dybowskii	Arctoscopus_japonicus	0.839856295372107	-0.0803123300300131	2.68067475312661
Stichaeus_grigorjewi	Arctoscopus_japonicus	0.839856295372107	-0.0803123300300131	2.68067475312661
Lumpenus_sagitta	Arctoscopus_japonicus	0.839856295372107	-0.0803123300300131	2.68067475312661
Chirolophis_japonicus	Arctoscopus_japonicus	0.839856295372107	-0.0803123300300131	2.68067475312661
Chirolophis_decoratus	Arctoscopus_japonicus	0.839856295372107	-0.0803123300300131	2.68067475312661
Kasatkia_seigeli	Arctoscopus_japonicus	0.839856295372107	-0.0803123300300131	2.68067475312661
Bathymaster_derjugini	Arctoscopus_japonicus	0.839856295372107	-0.0803123300300131	2.68067475312661
Bathymaster_signatus	Arctoscopus_japonicus	0.839856295372107	-0.0803123300300131	2.68067475312661
Bathymaster_leurolepis	Arctoscopus_japonicus	0.839856295372107	-0.0803123300300131	2.68067475312661
Rathbunella_hypoplecta	Arctoscopus_japonicus	0.839856295372107	-0.0803123300300131	2.68067475312661
Ronquilus_jordani	Arctoscopus_japonicus	0.839856295372107	-0.0803123300300131	2.68067475312661
Zaprora_silenus	Arctoscopus_japonicus	0.839856295372107	-0.0803123300300131	2.68067475312661
Anarrhichthys_ocellatus	Arctoscopus_japonicus	0.839856295372107	-0.0803123300300131	2.68067475312661
Anarhichas_minor	Arctoscopus_japonicus	0.839856295372107	-0.0803123300300131	2.68067475312661
Anarhichas_lupus	Arctoscopus_japonicus	0.839856295372107	-0.0803123300300131	2.68067475312661
Neozoarces_pulcher	Arctoscopus_japonicus	0.839856295372107	-0.0803123300300131	2.68067475312661
Gymnelopsis_ochotensis	Arctoscopus_japonicus	0.839856295372107	-0.0803123300300131	2.68067475312661
Bilabria_ornata	Arctoscopus_japonicus	0.839856295372107	-0.0803123300300131	2.68067475312661
Davidijordania_lacertina	Arctoscopus_japonicus	0.839856295372107	-0.0803123300300131	2.68067475312661
Hadropareia_middendorffii	Arctoscopus_japonicus	0.839856295372107	-0.0803123300300131	2.68067475312661
Magadanichthys_skopetsi	Arctoscopus_japonicus	0.839856295372107	-0.0803123300300131	2.68067475312661
Gymnelus_viridis	Arctoscopus_japonicus	0.839856295372107	-0.0803123300300131	2.68067475312661
Zoarces_gillii	Arctoscopus_japonicus	0.839856295372107	-0.0803123300300131	2.68067475312661
Zoarces_americanus	Arctoscopus_japonicus	0.839856295372107	-0.0803123300300131	2.68067475312661
Zoarces_elongatus	Arctoscopus_japonicus	0.839856295372107	-0.0803123300300131	2.68067475312661
Zoarces_fedorovi	Arctoscopus_japonicus	0.839856295372107	-0.0803123300300131	2.68067475312661
Zoarces_viviparus	Arctoscopus_japonicus	0.839856295372107	-0.0803123300300131	2.68067475312661
Zoarces_andriashevi	Arctoscopus_japonicus	0.839856295372107	-0.0803123300300131	2.68067475312661
Gymnelus_hemifasciatus	Arctoscopus_japonicus	0.839856295372107	-0.0803123300300131	2.68067475312661
Lycozoarces_regani	Arctoscopus_japonicus	0.839856295372107	-0.0803123300300131	2.68067475312661
Lycodes_brevipes	Arctoscopus_japonicus	0.839856295372107	-0.0803123300300131	2.68067475312661
Lycodes_nakamurae	Arctoscopus_japonicus	0.839856295372107	-0.0803123300300131	2.68067475312661
Lycodes_esmarkii	Arctoscopus_japonicus	0.839856295372107	-0.0803123300300131	2.68067475312661
Lycodes_eudipleurostictus	Arctoscopus_japonicus	0.839856295372107	-0.0803123300300131	2.68067475312661
Lycodes_mcallisteri	Arctoscopus_japonicus	0.839856295372107	-0.0803123300300131	2.68067475312661
Lycodes_paamiuti	Arctoscopus_japonicus	0.839856295372107	-0.0803123300300131	2.68067475312661
Lycodes_pallidus	Arctoscopus_japonicus	0.839856295372107	-0.0803123300300131	2.68067475312661
Lycodes_gracilis	Arctoscopus_japonicus	0.839856358081271	-0.0803121613390697	2.68067432891225
Lycodes_reticulatus	Arctoscopus_japonicus	0.839856295372107	-0.0803123300300131	2.68067475312661
Lycodes_rossi	Arctoscopus_japonicus	0.839856295372107	-0.0803123300300131	2.68067475312661
Lycodapus_antarcticus	Arctoscopus_japonicus	0.839856295372107	-0.0803123300300131	2.68067475312661
Lyconema_barbatum	Arctoscopus_japonicus	0.839856295372107	-0.0803123300300131	2.68067475312661
Austrolycus_depressiceps	Arctoscopus_japonicus	0.839856535205945	-0.0803119656245225	2.68067425432874
Lycodes_tanakae	Arctoscopus_japonicus	0.839856295372107	-0.0803123300300131	2.68067475312661
Lycodes_mucosus	Arctoscopus_japonicus	0.839856295372107	-0.0803123300300131	2.68067475312661
Lycodes_seminudus	Arctoscopus_japonicus	0.839856295372107	-0.0803123300300131	2.68067475312661
Lycodes_raridens	Arctoscopus_japonicus	0.839856295372107	-0.0803123300300131	2.68067475312661
Lycodes_adolfi	Arctoscopus_japonicus	0.839856295372107	-0.0803123300300131	2.68067475312661
Lycodes_terraenovae	Arctoscopus_japonicus	0.839856295372107	-0.0803123300300131	2.68067475312661
Lycodes_fulvus	Arctoscopus_japonicus	0.839856295372107	-0.0803123300300131	2.68067475312661
Lycodes_yamatoi	Arctoscopus_japonicus	0.839856295372107	-0.0803123300300131	2.68067475312661
Lycodapus_fierasfer	Arctoscopus_japonicus	0.839856295372107	-0.0803123300300131	2.68067475312661
Lycodes_concolor	Arctoscopus_japonicus	0.839856295372107	-0.0803123300300131	2.68067475312661
Lycodes_brunneofasciatus	Arctoscopus_japonicus	0.839856295372107	-0.0803123300300131	2.68067475312661
Lycodes_soldatovi	Arctoscopus_japonicus	0.839856295372107	-0.0803123300300131	2.68067475312661
Lycodes_diapterus	Arctoscopus_japonicus	0.839856295372107	-0.0803123300300131	2.68067475312661
Lycodes_fasciatus	Arctoscopus_japonicus	0.839856295372107	-0.0803123300300131	2.68067475312661
Lycodes_cortezianus	Arctoscopus_japonicus	0.839856295372107	-0.0803123300300131	2.68067475312661
Lycodes_pacificus	Arctoscopus_japonicus	0.839856295372107	-0.0803123300300131	2.68067475312661
Bothrocarina_nigrocaudata	Arctoscopus_japonicus	0.839856295372107	-0.0803123300300131	2.68067475312661
Lycogrammoides_schmidti	Arctoscopus_japonicus	0.839856295372107	-0.0803123300300131	2.68067475312661
Bothrocarina_microcephala	Arctoscopus_japonicus	0.839856295372107	-0.0803123300300131	2.68067475312661
Bothrocara_hollandi	Arctoscopus_japonicus	0.839856513077367	-0.0803120436625803	2.68067447810665
Bothrocara_soldatovi	Arctoscopus_japonicus	0.839856295372107	-0.0803123300300131	2.68067475312661
Lycodes_palearis	Arctoscopus_japonicus	0.839856295372107	-0.0803123300300131	2.68067475312661
Lycodes_toyamensis	Arctoscopus_japonicus	0.839856295372107	-0.0803123300300131	2.68067475312661
Lycenchelys_crotalinus	Arctoscopus_japonicus	0.839856295372107	-0.0803123300300131	2.68067475312661
Lycodes_albonotatus	Arctoscopus_japonicus	0.839856295372107	-0.0803123300300131	2.68067475312661
Lycenchelys_muraena	Arctoscopus_japonicus	0.839856295372107	-0.0803123300300131	2.68067475312661
Lycenchelys_sarsii	Arctoscopus_japonicus	0.839856295372107	-0.0803123300300131	2.68067475312661
Hexagrammos_lagocephalus	Hexagrammos_otakii	0.848958254003888	-0.0053887716953045	2.43716874268165
Hexagrammos_decagrammus	Hexagrammos_otakii	0.848959505790195	-0.00501730202443595	2.43589015267066
Hexagrammos_agrammus	Hexagrammos_otakii	0.849012955936708	0.0111910927265133	2.3810116958244
Hexagrammos_stelleri	Hexagrammos_otakii	0.848997571615629	0.00645494770445532	2.39686543112352
Hexagrammos_octogrammus	Hexagrammos_otakii	0.848983777329493	0.00225177768935891	2.41106005988772
Ophiodon_elongatus	Hexagrammos_otakii	0.848796144547048	-0.050675088258	2.60050299093063
Oxylebius_pictus	Hexagrammos_otakii	0.84873692632512	-0.0659623710382337	2.65919757061303
Crystallichthys_cyclospilus	Arctoscopus_japonicus	0.857125756251471	-0.0545586050378605	2.64794274178222
Paraliparis_garmani	Arctoscopus_japonicus	0.857125756251471	-0.0545586050378605	2.64794274178222
Paraliparis_bathybius	Arctoscopus_japonicus	0.857125756251471	-0.0545586050378604	2.64794274178222
Rhinoliparis_barbulifer	Arctoscopus_japonicus	0.857125756251471	-0.0545586050378604	2.64794274178222
Paraliparis_copei_copei	Arctoscopus_japonicus	0.857125756251471	-0.0545586050378605	2.64794274178222
Psednos_melanocephalus	Arctoscopus_japonicus	0.857125756251471	-0.0545586050378605	2.64794274178222
Psednos_micruroides	Arctoscopus_japonicus	0.857125756251471	-0.0545586050378604	2.64794274178222
Psednos_groenlandicus	Arctoscopus_japonicus	0.857125756251471	-0.0545586050378605	2.64794274178222
Rhodichthys_regina	Arctoscopus_japonicus	0.857125756251471	-0.0545586050378604	2.64794274178222
Careproctus_cypselurus	Arctoscopus_japonicus	0.857125756251471	-0.0545586050378604	2.64794274178222
Careproctus_melanurus	Arctoscopus_japonicus	0.857125756251471	-0.0545586050378605	2.64794274178222
Careproctus_rastrinus	Arctoscopus_japonicus	0.857125756251471	-0.0545586050378604	2.64794274178222
Careproctus_reinhardti	Arctoscopus_japonicus	0.857125756251471	-0.0545586050378604	2.64794274178222
Liparis_rutteri	Arctoscopus_japonicus	0.857125756251471	-0.0545586050378604	2.64794274178222
Liparis_pulchellus	Arctoscopus_japonicus	0.857125756251471	-0.0545586050378604	2.64794274178222
Liparis_gibbus	Arctoscopus_japonicus	0.857125770815101	-0.0545586214099767	2.64794286216782
Liparis_dennyi	Arctoscopus_japonicus	0.857125756251471	-0.0545586050378604	2.64794274178222
Liparis_mucosus	Arctoscopus_japonicus	0.857125756251471	-0.0545586050378604	2.64794274178222
Liparis_fabricii	Arctoscopus_japonicus	0.857125756251471	-0.0545586050378604	2.64794274178222
Liparis_inquilinus	Arctoscopus_japonicus	0.857125756251471	-0.0545586050378604	2.64794274178222
Liparis_liparis_liparis	Arctoscopus_japonicus	0.857125756251471	-0.0545586050378605	2.64794274178222
Liparis_montagui	Arctoscopus_japonicus	0.857125756251471	-0.0545586050378604	2.64794274178222
Liparis_florae	Arctoscopus_japonicus	0.857125756251471	-0.0545586050378604	2.64794274178222
Nectoliparis_pelagicus	Arctoscopus_japonicus	0.857125756251471	-0.0545586050378604	2.64794274178222
Liparis_fucensis	Arctoscopus_japonicus	0.857125756251471	-0.0545586050378604	2.64794274178222
Elassodiscus_tremebundus	Arctoscopus_japonicus	0.857125756251471	-0.0545586050378604	2.64794274178222
Elassodiscus_caudatus	Arctoscopus_japonicus	0.857125756251471	-0.0545586050378605	2.64794274178222
Aptocyclus_ventricosus	Arctoscopus_japonicus	0.857125756251471	-0.0545586050378604	2.64794274178222
Eumicrotremus_orbis	Arctoscopus_japonicus	0.857125756251471	-0.0545586050378605	2.64794274178222
[truncated: 5,734 more rows]
