# Supplementary material for: Predicting nutrient content of ray-finned fishes using phylogenetic information
Source: Nat Commun. 2018 Sep 25;9:3742. doi: 10.1038/s41467-018-06199-w (PMC6156416; doi:10.1038/s41467-018-06199-w)
Supplement: Supplementary file 7 — Supplementary Data 4 [file 41467_2018_6199_MOESM7_ESM.csv]

	closestSp	predVal	lcl_predInt	ucl_predInt
Polyodon_spathula	NA	NA	NA	NA
Psephurus_gladius	NA	NA	NA	NA
Scaphirhynchus_albus	NA	NA	NA	NA
Scaphirhynchus_platorynchus	NA	NA	NA	NA
Scaphirhynchus_suttkusi	NA	NA	NA	NA
Huso_huso	NA	NA	NA	NA
Acipenser_dabryanus	NA	NA	NA	NA
Acipenser_nudiventris	NA	NA	NA	NA
Acipenser_ruthenus	NA	NA	NA	NA
Acipenser_gueldenstaedtii	NA	NA	NA	NA
Acipenser_naccarii	NA	NA	NA	NA
Acipenser_persicus	NA	NA	NA	NA
Acipenser_baerii_baerii	NA	NA	NA	NA
Acipenser_brevirostrum	NA	NA	NA	NA
Acipenser_fulvescens	NA	NA	NA	NA
Acipenser_stellatus	NA	NA	NA	NA
Pseudoscaphirhynchus_hermanni	NA	NA	NA	NA
Pseudoscaphirhynchus_kaufmanni	NA	NA	NA	NA
Acipenser_sinensis	NA	NA	NA	NA
Acipenser_schrenckii	NA	NA	NA	NA
Acipenser_transmontanus	NA	NA	NA	NA
Acipenser_medirostris	NA	NA	NA	NA
Acipenser_mikadoi	NA	NA	NA	NA
Huso_dauricus	NA	NA	NA	NA
Acipenser_oxyrinchus_oxyrinchus	NA	NA	NA	NA
Acipenser_sturio	NA	NA	NA	NA
Chitala_chitala	NA	NA	NA	NA
Chitala_ornata	NA	NA	NA	NA
Notopterus_notopterus	NA	NA	NA	NA
Xenomystus_nigri	NA	NA	NA	NA
Arapaima_gigas	NA	NA	NA	NA
Heterotis_niloticus	NA	NA	NA	NA
Scleropages_formosus	NA	NA	NA	NA
Scleropages_jardinii	NA	NA	NA	NA
Scleropages_leichardti	NA	NA	NA	NA
Osteoglossum_bicirrhosum	NA	NA	NA	NA
Osteoglossum_ferreirai	NA	NA	NA	NA
Pantodon_buchholzi	NA	NA	NA	NA
Gymnarchus_niloticus	NA	NA	NA	NA
Myomyrus_macrops	NA	NA	NA	NA
Mormyrops_nigricans	NA	NA	NA	NA
Mormyrops_masuianus	NA	NA	NA	NA
Oxymormyrus_zanclirostris	NA	NA	NA	NA
Marcusenius_ntemensis	NA	NA	NA	NA
Paramormyrops_gabonensis	NA	NA	NA	NA
Paramormyrops_hopkinsi	NA	NA	NA	NA
Paramormyrops_curvifrons	NA	NA	NA	NA
Paramormyrops_longicaudatus	NA	NA	NA	NA
Brienomyrus_niger	NA	NA	NA	NA
Pollimyrus_marchei	NA	NA	NA	NA
Ivindomyrus_opdenboschi	NA	NA	NA	NA
Boulengeromyrus_knoepffleri	NA	NA	NA	NA
Marcusenius_devosi	NA	NA	NA	NA
Marcusenius_senegalensis_senegalensis	NA	NA	NA	NA
Marcusenius_altisambesi	NA	NA	NA	NA
Marcusenius_macrolepidotus	NA	NA	NA	NA
Hippopotamyrus_discorhynchus	NA	NA	NA	NA
Hippopotamyrus_wilverthi	NA	NA	NA	NA
Marcusenius_moorii	NA	NA	NA	NA
Campylomormyrus_elephas	NA	NA	NA	NA
Campylomormyrus_tshokwe	NA	NA	NA	NA
Campylomormyrus_numenius	NA	NA	NA	NA
Campylomormyrus_curvirostris	NA	NA	NA	NA
Campylomormyrus_rhynchophorus	NA	NA	NA	NA
Campylomormyrus_tamandua	NA	NA	NA	NA
Gnathonemus_petersii	NA	NA	NA	NA
Genyomyrus_donnyi	NA	NA	NA	NA
Marcusenius_greshoffii	NA	NA	NA	NA
Hippopotamyrus_longilateralis	NA	NA	NA	NA
Hippopotamyrus_ansorgii	NA	NA	NA	NA
Hippopotamyrus_szaboi	NA	NA	NA	NA
Hyperopisus_bebe_bebe	NA	NA	NA	NA
Brienomyrus_brachyistius	NA	NA	NA	NA
Hippopotamyrus_pictus	NA	NA	NA	NA
Isichthys_henryi	NA	NA	NA	NA
Mormyrus_ovis	NA	NA	NA	NA
Mormyrus_rume_rume	NA	NA	NA	NA
Pollimyrus_adspersus	NA	NA	NA	NA
Pollimyrus_petricolus	NA	NA	NA	NA
Pollimyrus_isidori_isidori	NA	NA	NA	NA
Pollimyrus_castelnaui	NA	NA	NA	NA
Pollimyrus_marianne	NA	NA	NA	NA
Petrocephalus_grandoculis	NA	NA	NA	NA
Petrocephalus_sullivani	NA	NA	NA	NA
Petrocephalus_christyi	NA	NA	NA	NA
Petrocephalus_sauvagii	NA	NA	NA	NA
Petrocephalus_bovei_bovei	NA	NA	NA	NA
Petrocephalus_pallidomaculatus	NA	NA	NA	NA
Petrocephalus_soudanensis	NA	NA	NA	NA
Petrocephalus_simus	NA	NA	NA	NA
Petrocephalus_balayi	NA	NA	NA	NA
Petrocephalus_binotatus	NA	NA	NA	NA
Petrocephalus_microphthalmus	NA	NA	NA	NA
Hiodon_alosoides	NA	NA	NA	NA
Barbourisia_rufa	Acanthogobius_flavimanus	0.135300045816427	-0.111773806384154	0.451101311011582
Gephyroberyx_darwinii	Acanthogobius_flavimanus	0.135300050226038	-0.111773868309145	0.451101423451303
Diretmus_argenteus	Acanthogobius_flavimanus	0.135300050226038	-0.111773868309145	0.451101423451303
Anoplogaster_cornuta	Acanthogobius_flavimanus	0.135300027585052	-0.111773920933296	0.451101451545902
Monocentris_japonica	Acanthogobius_flavimanus	0.135300049564596	-0.111773859020398	0.451101406585346
Hoplostethus_atlanticus	Acanthogobius_flavimanus	0.135299951663809	-0.111774016791705	0.451101414070646
Hoplostethus_mediterraneus_mediterraneus	Acanthogobius_flavimanus	0.135300049564596	-0.111773859020398	0.451101406585346
Photoblepharon_palpebratum	Acanthogobius_flavimanus	0.13530004669835	-0.111773818769154	0.451101333499529
Aulotrachichthys_prosthemius	Acanthogobius_flavimanus	0.135300050226038	-0.111773868309145	0.451101423451303
Melamphaes_suborbitalis	Beryx_splendens	0.165361368430647	-0.0615511061490294	0.447140199033807
Melamphaes_lugubris	Beryx_splendens	0.165405349871178	-0.0614319942528304	0.447065765284807
Melamphaes_parvus	Beryx_splendens	0.165405349871178	-0.0614319942528304	0.447065765284807
Poromitra_crassiceps	Beryx_splendens	0.165405353980067	-0.0614319549160388	0.447065714840002
Scopelogadus_mizolepis_bispinosus	Beryx_splendens	0.165405351211033	-0.0614319814256169	0.447065748835414
Scopelogadus_beanii	Beryx_splendens	0.165405351211033	-0.0614319814256169	0.447065748835414
Sio_nordenskjoldii	Beryx_splendens	0.165405346744851	-0.0614320241829914	0.44706580366672
Centroberyx_lineatus	Beryx_splendens	0.174462529319915	-0.0358507733146246	0.430652221252728
Centroberyx_australis	Beryx_splendens	0.174462438976745	-0.0358508807594121	0.430652160584515
Centroberyx_gerrardi	Beryx_splendens	0.174462438976745	-0.0358508807594121	0.430652160584515
Centroberyx_affinis	Beryx_splendens	0.174462433180919	-0.0358509208227933	0.430652205912364
Beryx_decadactylus	Beryx_splendens	0.176905133317973	-0.0285518482996752	0.425815356595044
Beryx_mollis	Beryx_splendens	0.178789410672473	-0.0227881475673386	0.42194803640013
Scopeloberyx_robustus	Acanthogobius_flavimanus	0.149467865007095	-0.0990896806091757	0.466601441059513
Myripristis_jacobus	Acanthogobius_flavimanus	0.149467865007095	-0.0990896806091757	0.466601441059513
Myripristis_violacea	Acanthogobius_flavimanus	0.149467865007095	-0.0990896806091757	0.466601441059513
Myripristis_berndti	Acanthogobius_flavimanus	0.149467865007095	-0.0990896806091757	0.466601441059513
Myripristis_botche	Acanthogobius_flavimanus	0.149467865007095	-0.0990896806091757	0.466601441059513
Myripristis_kuntee	Acanthogobius_flavimanus	0.149467865007095	-0.0990896806091757	0.466601441059513
Sargocentron_microstoma	Acanthogobius_flavimanus	0.149467865007095	-0.0990896806091757	0.466601441059513
Sargocentron_diadema	Acanthogobius_flavimanus	0.149467865007095	-0.0990896806091757	0.466601441059513
Sargocentron_xantherythrum	Acanthogobius_flavimanus	0.149467865007095	-0.0990896806091757	0.466601441059513
Sargocentron_cornutum	Acanthogobius_flavimanus	0.149467865007095	-0.0990896806091757	0.466601441059513
Sargocentron_vexillarium	Acanthogobius_flavimanus	0.149467865007095	-0.0990896806091757	0.466601441059513
Sargocentron_punctatissimum	Acanthogobius_flavimanus	0.149467865007095	-0.0990896806091757	0.466601441059513
Sargocentron_caudimaculatum	Acanthogobius_flavimanus	0.149467865007095	-0.0990896806091757	0.466601441059513
Sargocentron_coruscum	Acanthogobius_flavimanus	0.149467865007095	-0.0990896806091757	0.466601441059513
Neoniphon_sammara	Acanthogobius_flavimanus	0.149467865007095	-0.0990896806091757	0.466601441059513
Neoniphon_argenteus	Acanthogobius_flavimanus	0.149467858748419	-0.0990896774356391	0.46660141992244
Holocentrus_adscensionis	Acanthogobius_flavimanus	0.149467865007095	-0.0990896806091757	0.466601441059513
Neoniphon_aurolineatus	Acanthogobius_flavimanus	0.149467865007095	-0.0990896806091757	0.466601441059513
Sargocentron_spiniferum	Acanthogobius_flavimanus	0.149467865007095	-0.0990896806091757	0.466601441059513
Sargocentron_tiere	Acanthogobius_flavimanus	0.149467865007095	-0.0990896806091757	0.466601441059513
Cataetyx_rubrirostris	Genypterus_capensis	0.139371176716194	-0.0961672408617145	0.436290801817492
Brosmophycis_marginata	Genypterus_capensis	0.139371176716194	-0.0961672408617145	0.436290801817492
Diancistrus_fuscus	Genypterus_capensis	0.139371176716194	-0.0961672408617145	0.436290801817492
Cataetyx_laticeps	Genypterus_capensis	0.139371176716194	-0.0961672408617145	0.436290801817492
Brotula_barbata	Genypterus_capensis	0.133441636419277	-0.0966551120120893	0.422147797869644
Genypterus_maculatus	Genypterus_capensis	0.130705688898219	-0.0968511929517654	0.415597678842435
Ophidion_scrippsae	Genypterus_capensis	0.114496891580006	-0.0975914214430177	0.376431198523965
Genypterus_blacodes	Genypterus_capensis	0.0959914543150324	-0.0973730028563178	0.330779238525668
Chilara_taylori	Genypterus_capensis	0.105596558331437	-0.0976468350109562	0.354617900419467
Lepophidium_profundorum	Genypterus_capensis	0.107806714164366	-0.097659076692353	0.360057694656095
Brotula_multibarbata	Genypterus_capensis	0.132701199993109	-0.0967100402971155	0.42037669597019
Lamprogrammus_shcherbachevi	Genypterus_capensis	0.132701199993109	-0.0967100402971155	0.42037669597019
Brotulotaenia_nigra	Genypterus_capensis	0.132701199993109	-0.0967100402971155	0.42037669597019
Neobythites_stigmosus	Genypterus_capensis	0.132701171050566	-0.0967100333666254	0.420376612486021
Petrotyx_sanguineus	Genypterus_capensis	0.132701199993109	-0.0967100402971155	0.42037669597019
Carapus_boraborensis	Genypterus_capensis	0.141748287877549	-0.0959486108136712	0.441941429949664
Echiodon_cryomargarites	Genypterus_capensis	0.141748287877549	-0.0959486108136712	0.441941429949664
Latridopsis_ciliaris	Katsuwonus_pelamis	0.164971031615482	-0.0719492585493215	0.4623742473195
Latridopsis_forsteri	Katsuwonus_pelamis	0.164971031615482	-0.0719492585493217	0.4623742473195
Latris_lineata	Katsuwonus_pelamis	0.164971031615482	-0.0719492585493215	0.4623742473195
Mendosoma_lineatum	Katsuwonus_pelamis	0.164971031615482	-0.0719492585493217	0.4623742473195
Stromateus_stellatus	Pampus_argenteus	0.21201639795361	-0.0208011537363602	0.500189419660461
Peprilus_medius	Pampus_argenteus	0.21201639795361	-0.0208011537363602	0.500189419660461
Peprilus_simillimus	Pampus_argenteus	0.21201639795361	-0.0208011537363602	0.500189419660461
Peprilus_triacanthus	Pampus_argenteus	0.21201639795361	-0.0208011537363602	0.500189419660461
Pampus_minor	Pampus_argenteus	0.221542130606359	0.00270300266620538	0.488142723098094
Pampus_cinereus	Pampus_argenteus	0.219802048559177	-0.001712150543562	0.490468944883308
Pampus_punctatissimus	Pampus_argenteus	0.219802048559177	-0.001712150543562	0.490468944883308
Pampus_chinensis	Pampus_argenteus	0.219802048559177	-0.001712150543562	0.490468944883308
Stromateus_fiatola	Pampus_argenteus	0.211959998126616	-0.02093574214696	0.500256010039684
Schedophilus_medusophagus	Seriolella_punctata	0.196407522848909	-0.0112179984383545	0.447630477161575
Seriolella_caerulea	Seriolella_punctata	0.195983323097493	-0.0109825202430397	0.446259685398909
Seriolella_brama	Seriolella_punctata	0.195983323097493	-0.0109825202430397	0.446259685398909
Schedophilus_velaini	Seriolella_punctata	0.199939143435732	-0.0131044053078374	0.458972920431775
Hyperoglyphe_japonica	Seriolella_punctata	0.199939143435732	-0.0131044053078374	0.458972920431775
Centrolophus_niger	Seriolella_punctata	0.199939143435732	-0.0131044053078374	0.458972920431775
Icichthys_lockingtoni	Seriolella_punctata	0.199939143435732	-0.0131044053078374	0.458972920431775
Schedophilus_ovalis	Seriolella_punctata	0.199939143435732	-0.0131044053078374	0.458972920431775
Pomatomus_saltatrix	Psenopsis_anomala	0.212260932034662	-0.0201653034835692	0.499820911182547
Scombrolabrax_heterolepis	Katsuwonus_pelamis	0.20916045584762	-0.0291724440575269	0.506002790131206
Tetragonurus_cuvieri	Katsuwonus_pelamis	0.212443668556358	-0.0232861986914709	0.505066937165191
Icosteus_aenigmaticus	Katsuwonus_pelamis	0.212443668556358	-0.0232861986914709	0.505066937165191
Gasterochisma_melampus	Katsuwonus_pelamis	0.213482593617947	-0.018374225421347	0.500103240102679
Allothunnus_fallai	Katsuwonus_pelamis	0.218382580758619	-0.000327706193744559	0.48494273802864
Cybiosarda_elegans	Thunnus_alalunga	0.178920382971584	-0.0299559133836411	0.432773302328821
Thunnus_atlanticus	Thunnus_albacares	0.148343972487519	-0.0472503935164547	0.384092809038793
Thunnus_tonggol	Thunnus_albacares	0.148241255297418	-0.0472624458083287	0.383862717037125
Thunnus_maccoyii	Thunnus_albacares	0.148682440441081	-0.0472104733936101	0.384850811361582
Sarda_chiliensis	Katsuwonus_pelamis	0.182665736384453	-0.0261950910955456	0.436322851967689
Auxis_rochei	Katsuwonus_pelamis	0.185895739584027	-0.0179728962355625	0.432087464564413
Auxis_thazard	Katsuwonus_pelamis	0.185895739584027	-0.0179728962355625	0.432087464564413
Euthynnus_alletteratus	Katsuwonus_pelamis	0.185895739584027	-0.0179728962355625	0.432087464564412
Euthynnus_affinis	Katsuwonus_pelamis	0.185895739584027	-0.0179728962355625	0.432087464564413
Sarda_australis	Katsuwonus_pelamis	0.183699464863689	-0.0235865627437468	0.434990926646642
Sarda_orientalis	Katsuwonus_pelamis	0.183699464863689	-0.0235865627437468	0.434990926646642
Sarda_sarda	Katsuwonus_pelamis	0.183699464863689	-0.0235865627437468	0.434990926646642
Gymnosarda_unicolor	Katsuwonus_pelamis	0.217747637141953	-0.00375266800865037	0.488495135842116
Acanthocybium_solandri	Katsuwonus_pelamis	0.217747637141953	-0.00375266800865037	0.488495135842116
Scomberomorus_sierra	Scomberomorus_niphonius	0.223749573973321	0.00356684967363585	0.492240422535777
Scomberomorus_tritor	Scomberomorus_niphonius	0.223749573973321	0.00356684967363585	0.492240422535777
Scomberomorus_cavalla	Scomberomorus_niphonius	0.223749573973321	0.00356684967363585	0.492240422535777
Scomberomorus_maculatus	Scomberomorus_niphonius	0.223749573973321	0.00356684967363585	0.492240422535777
Scomberomorus_brasiliensis	Scomberomorus_niphonius	0.223749838067993	0.00356732441267194	0.492240360703128
Scomberomorus_regalis	Scomberomorus_niphonius	0.223749573973321	0.00356684967363585	0.492240422535777
Scomberomorus_sinensis	Scomberomorus_niphonius	0.223749573973321	0.00356684967363585	0.492240422535777
Scomberomorus_semifasciatus	Scomberomorus_niphonius	0.223749573973321	0.00356684967363585	0.492240422535777
Scomberomorus_commerson	Scomberomorus_niphonius	0.223749573973321	0.00356684967363585	0.492240422535777
Scomberomorus_queenslandicus	Scomberomorus_niphonius	0.223749573973321	0.00356684967363585	0.492240422535777
Scomberomorus_munroi	Scomberomorus_niphonius	0.228575836431376	0.0134026834040113	0.489436144764289
Scomberomorus_koreanus	Scomberomorus_niphonius	0.22331174288385	0.00268595855839959	0.49248287313117
Scomberomorus_guttatus	Scomberomorus_niphonius	0.223311614070705	0.00268558858315782	0.49248310952079
Scomber_colias	Scomber_japonicus	0.303251985366946	0.0824350117943731	0.569115668706344
Rastrelliger_faughni	Scomber_australasicus	0.229559127383204	0.0059554203703267	0.502865452203432
Rastrelliger_brachysoma	Scomber_australasicus	0.229559127383204	0.0059554203703267	0.502865452203432
Grammatorcynus_bicarinatus	Scomber_australasicus	0.227389450512393	-0.0029454014297432	0.510935173850423
Grammatorcynus_bilineatus	Scomber_australasicus	0.227389450512393	-0.0029454014297432	0.510935173850423
Ariomma_bondi	Katsuwonus_pelamis	0.212111244344743	-0.0248371742358661	0.506634204924383
Ariomma_indicum	Katsuwonus_pelamis	0.212111244344743	-0.0248371742358661	0.506634204924383
Ariomma_luridum	Katsuwonus_pelamis	0.212111244344743	-0.0248371742358661	0.506634204924383
Ariomma_brevimanum	Katsuwonus_pelamis	0.212111244344743	-0.0248371742358661	0.506634204924383
Cubiceps_squamiceps	Katsuwonus_pelamis	0.212111244344743	-0.0248371742358661	0.506634204924383
Psenes_arafurensis	Katsuwonus_pelamis	0.212111244344743	-0.0248371742358661	0.506634204924383
Cubiceps_baxteri	Katsuwonus_pelamis	0.212111244344743	-0.0248371742358661	0.506634204924383
Psenes_maculatus	Katsuwonus_pelamis	0.212111244344743	-0.0248371742358661	0.506634204924383
Psenes_pellucidus	Katsuwonus_pelamis	0.212111244344743	-0.0248371742358661	0.506634204924383
Psenes_cyanophrys	Katsuwonus_pelamis	0.212111244344743	-0.0248371742358661	0.506634204924383
Cubiceps_paradoxus	Katsuwonus_pelamis	0.212111244344743	-0.0248371742358661	0.506634204924383
Cubiceps_gracilis	Katsuwonus_pelamis	0.212111244344743	-0.0248371742358661	0.506634204924383
Neoepinnula_orientalis	Thyrsites_atun	0.20788673031363	-0.0258605726783915	0.497722309915366
Ruvettus_pretiosus	Thyrsites_atun	0.20788673031363	-0.0258605726783914	0.497722309915366
Rexea_solandri	Thyrsites_atun	0.194522993494484	-0.025023994581969	0.463507998204767
Gempylus_serpens	Thyrsites_atun	0.182004822329178	-0.0235560177285725	0.430840299470515
Neoepinnula_americana	Thyrsites_atun	0.185243124805916	-0.0240074879425061	0.439356601146687
Rexea_prometheoides	Thyrsites_atun	0.194453186924282	-0.025017777349396	0.463327620348677
Rexea_antefurcata	Thyrsites_atun	0.194453186924282	-0.025017777349396	0.463327620348677
Promethichthys_prometheus	Thyrsites_atun	0.202484645136216	-0.0256036522949515	0.483964225845055
Nealotus_tripes	Thyrsites_atun	0.2024847135594	-0.0256035077441346	0.483964174579907
Nesiarchus_nasutus	Thyrsites_atun	0.202484645136216	-0.0256036522949515	0.483964225845055
Diplospinus_multistriatus	Thyrsites_atun	0.202484645136216	-0.0256036522949515	0.483964225845055
Paradiplospinus_antarcticus	Thyrsites_atun	0.202484645136216	-0.0256036522949515	0.483964225845055
Lepidocybium_flavobrunneum	Thyrsites_atun	0.210735736445996	-0.0259551467543148	0.504942014346527
Taractes_asper	Trichiurus_lepturus	0.213154663541719	-0.0244088686258254	0.508566642667186
Brama_orcini	Trichiurus_lepturus	0.213154663541719	-0.0244088686258254	0.508566642667186
Taractichthys_longipinnis	Trichiurus_lepturus	0.213154663541719	-0.0244088686258254	0.508566642667186
Brama_australis	Trichiurus_lepturus	0.213154663541719	-0.0244088686258254	0.508566642667186
Pterycombus_brama	Trichiurus_lepturus	0.213154663541719	-0.0244088686258254	0.508566642667186
Brama_brama	Trichiurus_lepturus	0.213154663541719	-0.0244088686258254	0.508566642667186
Brama_japonica	Trichiurus_lepturus	0.213154663541719	-0.0244088686258254	0.508566642667186
Lepidopus_caudatus	Trichiurus_lepturus	0.227109668314508	-0.00519502597718347	0.5136616496616
Assurger_anzac	Trichiurus_lepturus	0.227109668314508	-0.00519502597718347	0.5136616496616
Aphanopus_carbo	Trichiurus_lepturus	0.23745440094905	0.00935288450295713	0.517104095048223
Aphanopus_intermedius	Trichiurus_lepturus	0.23745440094905	0.00935288450295713	0.517104095048223
Lepidopus_altifrons	Trichiurus_lepturus	0.23745440094905	0.00935288450295713	0.517104095048223
Trichiurus_brevis	Trichiurus_lepturus	0.257218298053792	0.0379466960413415	0.522812158841651
Benthodesmus_simonyi	Trichiurus_lepturus	0.214564231441995	-0.022488513865946	0.509103773432267
Lepidopus_fitchi	Trichiurus_lepturus	0.214510661539764	-0.0225615775467659	0.50908345028183
Kali_macrura	Katsuwonus_pelamis	0.167649354614483	-0.0658802174372669	0.459561226282088
Lythrypnus_dalli	Sillago_japonica	0.141287803737238	-0.094753260671869	0.438876048232004
Lythrypnus_zebra	Sillago_japonica	0.141287803737238	-0.094753260671869	0.438876048232004
Kathetostoma_canaster	Sillago_japonica	0.141287803737238	-0.094753260671869	0.438876048232004
Kathetostoma_giganteum	Sillago_japonica	0.141287803737238	-0.094753260671869	0.438876048232004
Uranoscopus_scaber	Sillago_japonica	0.141287803737238	-0.094753260671869	0.438876048232004
Uranoscopus_albesca	Sillago_japonica	0.141287803737238	-0.094753260671869	0.438876048232004
Uranoscopus_cadenati	Sillago_japonica	0.141287803737238	-0.094753260671869	0.438876048232004
Parapercis_clathrata	Sillago_japonica	0.139912099659453	-0.094807465251628	0.435495262133634
Cheimarrichthys_fosteri	Sillago_japonica	0.139912099659453	-0.094807465251628	0.435495262133634
Parapercis_sexfasciata	Sillago_japonica	0.139912099659453	-0.094807465251628	0.435495262133634
Parapercis_allporti	Sillago_japonica	0.139912099659453	-0.0948074652516279	0.435495262133634
Parapercis_ramsayi	Sillago_japonica	0.139912099659453	-0.094807465251628	0.435495262133634
Parapercis_cylindrica	Sillago_japonica	0.139912099659453	-0.094807465251628	0.435495262133634
Sillaginodes_punctatus	Sillago_japonica	0.130676430769678	-0.0950335733430656	0.412681347550919
Sillago_chondropus	Sillago_japonica	0.130676430769678	-0.0950335733430656	0.412681347550919
Sillago_bassensis	Sillago_japonica	0.127403126318233	-0.0950522785324579	0.404542802948773
Sillago_flindersi	Sillago_japonica	0.127403126318233	-0.0950522785324579	0.404542802948773
Sillago_aeolus	Sillago_japonica	0.111387532030186	-0.0946094706235249	0.364253552776607
Sillago_sihama	Sillago_japonica	0.111387589372308	-0.0946095865257688	0.364253868197099
Sillago_vincenti	Sillago_japonica	0.107135351467861	-0.094323340581331	0.353406509621925
Parequula_melbournensis	Sillago_japonica	0.139467782934944	-0.0948238803029106	0.434402432955449
Eucinostomus_gula	Sillago_japonica	0.139467782934944	-0.0948238803029106	0.434402432955449
Gerres_macracanthus	Sillago_japonica	0.139467782934944	-0.0948238803029107	0.434402432955449
Gerres_filamentosus	Sillago_japonica	0.139467782934944	-0.0948238803029106	0.434402432955449
Gerres_phaiya	Sillago_japonica	0.139467775955968	-0.0948238607911077	0.43440238446498
Gerres_erythrourus	Sillago_japonica	0.139467782934944	-0.0948238803029106	0.434402432955449
Gerres_equulus	Sillago_japonica	0.139467782934944	-0.0948238803029106	0.434402432955449
Gerres_cinereus	Sillago_japonica	0.139467782934944	-0.0948238803029106	0.434402432955449
Gerres_argyreus	Sillago_japonica	0.139467782934944	-0.0948238803029106	0.434402432955449
Diapterus_peruvianus	Sillago_japonica	0.139467782934944	-0.0948238803029107	0.434402432955449
Diapterus_auratus	Sillago_japonica	0.139467782934944	-0.0948238803029107	0.434402432955449
Eugerres_plumieri	Sillago_japonica	0.139467782934944	-0.0948238803029106	0.434402432955449
Eucinostomus_melanopterus	Sillago_japonica	0.139467782934944	-0.0948238803029106	0.434402432955449
Eucinostomus_argenteus	Sillago_japonica	0.139467782934944	-0.0948238803029106	0.434402432955449
Malakichthys_wakiyae	Scombrops_boops	0.143229358434611	-0.0731510906669751	0.410125590941602
Malakichthys_griseus	Scombrops_boops	0.143229358434611	-0.0731510906669751	0.410125590941602
Malakichthys_barbatus	Scombrops_boops	0.143229358434611	-0.0731510906669751	0.410125590941602
Malakichthys_elegans	Scombrops_boops	0.143229358434611	-0.0731510906669751	0.410125590941602
Synagrops_philippinensis	Scombrops_boops	0.143229358434611	-0.0731510906669751	0.410125590941602
Synagrops_japonicus	Scombrops_boops	0.143229358434611	-0.0731510906669751	0.410125590941602
Synagrops_bellus	Scombrops_boops	0.143229358434611	-0.0731510906669751	0.410125590941602
Acropoma_hanedai	Scombrops_boops	0.143229358434611	-0.0731510906669751	0.410125590941602
Acropoma_japonicum	Scombrops_boops	0.143229358434611	-0.0731510906669751	0.410125590941602
Doederleinia_berycoides	Scombrops_boops	0.143229358434611	-0.0731510906669751	0.410125590941602
Scombrops_gilberti	Scombrops_boops	0.146393234469138	-0.0509038926618063	0.384704286399853
Epigonus_constanciae	Scombrops_boops	0.144422871210155	-0.0650523140036412	0.400831006660192
Epigonus_telescopus	Scombrops_boops	0.144422871210155	-0.0650523140036412	0.400831006660192
Banjos_banjos	Lateolabrax_japonicus	0.142441801916351	-0.0708825592273259	0.404745206031724
Polyprion_oxygeneios	Lateolabrax_japonicus	0.142441801916351	-0.0708825592273259	0.404745206031724
Polyprion_americanus	Lateolabrax_japonicus	0.142441801916351	-0.0708825592273259	0.404745206031724
Stereolepis_doederleini	Lateolabrax_japonicus	0.142441801916351	-0.0708825592273259	0.404745206031724
Stereolepis_gigas	Lateolabrax_japonicus	0.142441801916351	-0.0708825592273259	0.404745206031724
Pentaceros_japonicus	Lateolabrax_japonicus	0.142441801916351	-0.0708825592273259	0.404745206031724
Pseudopentaceros_richardsoni	Lateolabrax_japonicus	0.142441801916351	-0.0708825592273259	0.404745206031724
Pseudopentaceros_pectoralis	Lateolabrax_japonicus	0.142441801916351	-0.0708825592273259	0.404745206031724
Dinolestes_lewini	Lateolabrax_japonicus	0.140985828277573	-0.0604814003215028	0.385655016064345
Lateolabrax_latus	Lateolabrax_japonicus	0.140876570729384	-0.0596654439672636	0.384187512081527
Oplegnathus_insignis	Oplegnathus_fasciatus	0.177473903109801	-0.0359441548811316	0.438137426918126
Oplegnathus_punctatus	Oplegnathus_fasciatus	0.177473903109801	-0.0359441548811316	0.438137426918126
Oplegnathus_woodwardi	Oplegnathus_fasciatus	0.175009459608093	-0.0403579737196784	0.438710677897302
Terapon_theraps	Oplegnathus_fasciatus	0.169385748147633	-0.050281965259353	0.43986212533516
Leiopotherapon_aheneus	Oplegnathus_fasciatus	0.169385748147633	-0.050281965259353	0.43986212533516
Leiopotherapon_unicolor	Oplegnathus_fasciatus	0.169385748147633	-0.050281965259353	0.43986212533516
Pelates_octolineatus	Oplegnathus_fasciatus	0.169385748147633	-0.050281965259353	0.43986212533516
Pelates_quadrilineatus	Oplegnathus_fasciatus	0.169385748147633	-0.050281965259353	0.43986212533516
Terapon_jarbua	Oplegnathus_fasciatus	0.169385748147633	-0.050281965259353	0.43986212533516
Kuhlia_mugil	Girella_punctata	0.165668474412542	-0.056623337788224	0.440339841621218
Kuhlia_rupestris	Girella_punctata	0.165668474412542	-0.056623337788224	0.440339841621218
Dichistius_capensis	Girella_punctata	0.165888452973966	-0.0512865946906108	0.432778199581509
Atypichthys_latus	Girella_punctata	0.165945304338358	-0.0498801918254851	0.430796875312562
Atypichthys_strigatus	Girella_punctata	0.165945304338358	-0.0498801918254851	0.430796875312562
Microcanthus_strigatus	Girella_punctata	0.165945304338358	-0.0498801918254851	0.430796875312562
Neoscorpis_lithophilus	Girella_punctata	0.166084371121298	-0.0463904238274756	0.425900908032986
Girella_mezina	Girella_punctata	0.16656899489631	-0.0336284567591818	0.408240163291168
Girella_leonina	Girella_punctata	0.166569004220683	-0.0336283844694492	0.408240080459412
Girella_nigricans	Girella_punctata	0.166395998134013	-0.038297877834147	0.414658024668906
Graus_nigra	Girella_punctata	0.166190473267585	-0.0436787678161777	0.422116517097946
Tilodon_sexfasciatum	Girella_punctata	0.16608598604095	-0.0463494755884217	0.425843631428915
Hermosilla_azurea	Girella_punctata	0.165895314209737	-0.0511174683640971	0.432539685763554
Kyphosus_cinerascens	Girella_punctata	0.165895314209737	-0.0511174683640971	0.432539685763554
Kyphosus_analogus	Girella_punctata	0.165895314209737	-0.0511174683640971	0.432539685763554
Kyphosus_vaigiensis	Girella_punctata	0.165895314209737	-0.0511174683640971	0.432539685763554
Medialuna_californiensis	Girella_punctata	0.165892070662065	-0.0511974410164003	0.432652460264046
Ammodytes_tobianus	Ammodytes_personatus	0.136166658963562	-0.0695695539809581	0.387395137877942
Hyperoplus_lanceolatus	Ammodytes_personatus	0.136166658963562	-0.0695695539809581	0.387395137877942
Ammodytes_americanus	Ammodytes_personatus	0.133867883122734	-0.0631701844206149	0.372347842689137
Malapterus_reticulatus	Ammodytes_personatus	0.143901379107657	-0.088398661601176	0.435397591037682
Pseudolabrus_japonicus	Ammodytes_personatus	0.143901379107656	-0.088398661601176	0.435397591037682
Halichoeres_hortulanus	Ammodytes_personatus	0.143901379107657	-0.088398661601176	0.435397591037682
Halichoeres_richmondi	Ammodytes_personatus	0.143901379107656	-0.088398661601176	0.435397591037682
Halichoeres_brownfieldi	Ammodytes_personatus	0.143901379107656	-0.088398661601176	0.435397591037682
Halichoeres_prosopeion	Ammodytes_personatus	0.143901376232808	-0.08839862906315	0.43539753258879
Coris_aurilineata	Ammodytes_personatus	0.143901379107657	-0.088398661601176	0.435397591037682
Coris_pictoides	Ammodytes_personatus	0.143901379107657	-0.088398661601176	0.435397591037682
Halichoeres_solorensis	Ammodytes_personatus	0.143901379107656	-0.088398661601176	0.435397591037682
Halichoeres_marginatus	Ammodytes_personatus	0.143901364515119	-0.0883986884344548	0.435397596666872
Halichoeres_leucurus	Ammodytes_personatus	0.143901379107656	-0.088398661601176	0.435397591037682
Halichoeres_argus	Ammodytes_personatus	0.143901379107657	-0.088398661601176	0.435397591037682
Halichoeres_binotopsis	Ammodytes_personatus	0.143901379107656	-0.088398661601176	0.435397591037682
Halichoeres_nigrescens	Ammodytes_personatus	0.143901379107656	-0.088398661601176	0.435397591037682
Halichoeres_melanurus	Ammodytes_personatus	0.143901379107657	-0.088398661601176	0.435397591037682
Halichoeres_papilionaceus	Ammodytes_personatus	0.143901379107656	-0.088398661601176	0.435397591037682
Halichoeres_chrysus	Ammodytes_personatus	0.143901379107656	-0.088398661601176	0.435397591037682
Halichoeres_leucoxanthus	Ammodytes_personatus	0.143901379107656	-0.088398661601176	0.435397591037682
Halichoeres_ornatissimus	Ammodytes_personatus	0.143901379107657	-0.088398661601176	0.435397591037682
Halichoeres_biocellatus	Ammodytes_personatus	0.143901379107656	-0.088398661601176	0.435397591037682
Halichoeres_melasmapomus	Ammodytes_personatus	0.143901379107657	-0.088398661601176	0.435397591037682
Coris_batuensis	Ammodytes_personatus	0.143901379107657	-0.088398661601176	0.435397591037682
Halichoeres_chloropterus	Ammodytes_personatus	0.143901379107656	-0.088398661601176	0.435397591037682
Halichoeres_podostigma	Ammodytes_personatus	0.143901379107656	-0.088398661601176	0.435397591037682
Halichoeres_miniatus	Ammodytes_personatus	0.143901379107657	-0.088398661601176	0.435397591037682
Halichoeres_margaritaceus	Ammodytes_personatus	0.143901379107656	-0.088398661601176	0.435397591037682
Halichoeres_nebulosus	Ammodytes_personatus	0.143901379107656	-0.088398661601176	0.435397591037682
Macropharyngodon_kuiteri	Ammodytes_personatus	0.143901379107656	-0.088398661601176	0.435397591037682
Macropharyngodon_choati	Ammodytes_personatus	0.143901379107656	-0.088398661601176	0.435397591037682
Macropharyngodon_negrosensis	Ammodytes_personatus	0.143901379107657	-0.088398661601176	0.435397591037682
Macropharyngodon_cyanoguttatus	Ammodytes_personatus	0.143901379107657	-0.088398661601176	0.435397591037682
Macropharyngodon_ornatus	Ammodytes_personatus	0.143901379107656	-0.088398661601176	0.435397591037682
Halichoeres_lapillus	Ammodytes_personatus	0.143901379107657	-0.088398661601176	0.435397591037682
Macropharyngodon_bipartitus_bipartitus	Ammodytes_personatus	0.143901379107656	-0.088398661601176	0.435397591037682
Macropharyngodon_meleagris	Ammodytes_personatus	0.143901379107656	-0.088398661601176	0.435397591037682
Macropharyngodon_geoffroy	Ammodytes_personatus	0.143901379107657	-0.088398661601176	0.435397591037682
Halichoeres_scapularis	Ammodytes_personatus	0.1439013636846	-0.0883985265993028	0.435397339758716
Halichoeres_trimaculatus	Ammodytes_personatus	0.143901379107656	-0.088398661601176	0.435397591037682
Halichoeres_semicinctus	Ammodytes_personatus	0.143901379107656	-0.088398661601176	0.435397591037682
Oxyjulis_californica	Ammodytes_personatus	0.143901379107657	-0.088398661601176	0.435397591037682
Halichoeres_cyanocephalus	Ammodytes_personatus	0.143901379107656	-0.088398661601176	0.435397591037682
Halichoeres_maculipinna	Ammodytes_personatus	0.143901379107656	-0.088398661601176	0.435397591037682
Halichoeres_garnoti	Ammodytes_personatus	0.143901379107657	-0.088398661601176	0.435397591037682
Halichoeres_chierchiae	Ammodytes_personatus	0.143901379107656	-0.088398661601176	0.435397591037682
Halichoeres_notospilus	Ammodytes_personatus	0.143901379107656	-0.088398661601176	0.435397591037682
Halichoeres_rubrovirens	Ammodytes_personatus	0.143901379107657	-0.088398661601176	0.435397591037682
Halichoeres_radiatus	Ammodytes_personatus	0.143901379107656	-0.088398661601176	0.435397591037682
Halichoeres_brasiliensis	Ammodytes_personatus	0.143901370305891	-0.0883986371228697	0.435397530405032
Halichoeres_poeyi	Ammodytes_personatus	0.143901379107656	-0.088398661601176	0.435397591037682
Halichoeres_bivittatus	Ammodytes_personatus	0.143901379107656	-0.088398661601176	0.435397591037682
Halichoeres_dispilus	Ammodytes_personatus	0.143901379107656	-0.088398661601176	0.435397591037682
Halichoeres_burekae	Ammodytes_personatus	0.143901379107657	-0.088398661601176	0.435397591037682
Halichoeres_socialis	Ammodytes_personatus	0.143901379107657	-0.088398661601176	0.435397591037682
Halichoeres_pictus	Ammodytes_personatus	0.143901379107657	-0.088398661601176	0.435397591037682
Halichoeres_sazimai	Ammodytes_personatus	0.143901379107657	-0.088398661601176	0.435397591037682
Halichoeres_bathyphilus	Ammodytes_personatus	0.143901379107656	-0.088398661601176	0.435397591037682
Halichoeres_nicholsi	Ammodytes_personatus	0.143901379107656	-0.088398661601176	0.435397591037682
Pseudojuloides_cerasinus	Ammodytes_personatus	0.143901379107656	-0.088398661601176	0.435397591037682
Pseudojuloides_atavai	Ammodytes_personatus	0.143901379107657	-0.088398661601176	0.435397591037682
Coris_julis	Ammodytes_personatus	0.143901379107656	-0.088398661601176	0.435397591037682
Coris_picta	Ammodytes_personatus	0.143901379107656	-0.088398661601176	0.435397591037682
Coris_dorsomacula	Ammodytes_personatus	0.143901379107656	-0.088398661601176	0.435397591037682
Cheilio_inermis	Ammodytes_personatus	0.143901379107657	-0.088398661601176	0.435397591037682
Coris_aygula	Ammodytes_personatus	0.143901379107656	-0.088398661601176	0.435397591037682
Coris_flavovittata	Ammodytes_personatus	0.143901379107656	-0.088398661601176	0.435397591037682
Hologymnosus_doliatus	Ammodytes_personatus	0.143901379107656	-0.088398661601176	0.435397591037682
Hologymnosus_annulatus	Ammodytes_personatus	0.143901379107657	-0.088398661601176	0.435397591037682
Coris_gaimard	Ammodytes_personatus	0.143901337707384	-0.0883985519662908	0.435397314507509
Pseudocoris_yamashiroi	Ammodytes_personatus	0.143901379107657	-0.088398661601176	0.435397591037682
Pseudocoris_heteroptera	Ammodytes_personatus	0.143901370160768	-0.0883986386715075	0.435397532479293
Halichoeres_hartzfeldii	Ammodytes_personatus	0.143901379107656	-0.088398661601176	0.435397591037682
Leptojulis_cyanopleura	Ammodytes_personatus	0.143901379107656	-0.088398661601176	0.435397591037682
Labrichthys_unilineatus	Ammodytes_personatus	0.143901379107656	-0.088398661601176	0.435397591037682
Labroides_rubrolabiatus	Ammodytes_personatus	0.143901379107656	-0.088398661601176	0.435397591037682
Larabicus_quadrilineatus	Ammodytes_personatus	0.143901379107656	-0.088398661601176	0.435397591037682
Labroides_dimidiatus	Ammodytes_personatus	0.143901379107657	-0.088398661601176	0.435397591037682
Labroides_bicolor	Ammodytes_personatus	0.143901379107657	-0.088398661601176	0.435397591037682
Diproctacanthus_xanthurus	Ammodytes_personatus	0.143901379107656	-0.088398661601176	0.435397591037682
Labropsis_australis	Ammodytes_personatus	0.143901379107656	-0.088398661601176	0.435397591037682
Ophthalmolepis_lineolata	Ammodytes_personatus	0.143901379107656	-0.088398661601176	0.435397591037682
Halichoeres_insularis	Ammodytes_personatus	0.143901379107656	-0.088398661601176	0.435397591037682
Halichoeres_melanotis	Ammodytes_personatus	0.143901379107657	-0.088398661601176	0.435397591037682
Gomphosus_caeruleus	Ammodytes_personatus	0.143901379107657	-0.088398661601176	0.435397591037682
Gomphosus_varius	Ammodytes_personatus	0.143901379107656	-0.088398661601176	0.435397591037682
Thalassoma_amblycephalum	Ammodytes_personatus	0.143901379107656	-0.088398661601176	0.435397591037682
Thalassoma_robertsoni	Ammodytes_personatus	0.143901379107656	-0.088398661601176	0.435397591037682
Thalassoma_newtoni	Ammodytes_personatus	0.143901379107657	-0.088398661601176	0.435397591037682
Thalassoma_ascensionis	Ammodytes_personatus	0.143901379107657	-0.088398661601176	0.435397591037682
Thalassoma_pavo	Ammodytes_personatus	0.143901379107656	-0.088398661601176	0.435397591037682
Thalassoma_noronhanum	Ammodytes_personatus	0.143901379107656	-0.088398661601176	0.435397591037682
Thalassoma_bifasciatum	Ammodytes_personatus	0.143901379107656	-0.088398661601176	0.435397591037682
Thalassoma_trilobatum	Ammodytes_personatus	0.143901379107656	-0.088398661601176	0.435397591037682
Thalassoma_jansenii	Ammodytes_personatus	0.143901379107657	-0.088398661601176	0.435397591037682
Thalassoma_hardwicke	Ammodytes_personatus	0.143901379107656	-0.088398661601176	0.435397591037682
Thalassoma_quinquevittatum	Ammodytes_personatus	0.143901379107657	-0.088398661601176	0.435397591037682
Thalassoma_genivittatum	Ammodytes_personatus	0.143901379107656	-0.088398661601176	0.435397591037682
Thalassoma_hebraicum	Ammodytes_personatus	0.14390136909071	-0.088398616587667	0.435397495020848
Thalassoma_duperrey	Ammodytes_personatus	0.143901379107657	-0.088398661601176	0.435397591037682
Thalassoma_lutescens	Ammodytes_personatus	0.143901344514382	-0.0883986216148059	0.435397441258479
Thalassoma_lunare	Ammodytes_personatus	0.143901379107657	-0.088398661601176	0.435397591037682
Thalassoma_cupido	Ammodytes_personatus	0.143901379107657	-0.088398661601176	0.435397591037682
Thalassoma_loxum	Ammodytes_personatus	0.143901379107657	-0.088398661601176	0.435397591037682
Thalassoma_purpureum	Ammodytes_personatus	0.143901379107656	-0.088398661601176	0.435397591037682
Thalassoma_ballieui	Ammodytes_personatus	0.143901379107657	-0.088398661601176	0.435397591037682
Thalassoma_septemfasciatum	Ammodytes_personatus	0.143901379107656	-0.088398661601176	0.435397591037682
Stethojulis_trilineata	Ammodytes_personatus	0.143901379107656	-0.088398661601176	0.435397591037682
Stethojulis_albovittata	Ammodytes_personatus	0.143901324809607	-0.0883987248483437	0.435397554356742
Stethojulis_bandanensis	Ammodytes_personatus	0.143901379107656	-0.088398661601176	0.435397591037682
Stethojulis_balteata	Ammodytes_personatus	0.143901379107656	-0.088398661601176	0.435397591037682
Hemigymnus_melapterus	Ammodytes_personatus	0.143901379107657	-0.088398661601176	0.435397591037682
Hemigymnus_fasciatus	Ammodytes_personatus	0.143901379107656	-0.088398661601176	0.435397591037682
Anampses_caeruleopunctatus	Ammodytes_personatus	0.143901379107656	-0.088398661601176	0.435397591037682
Anampses_meleagrides	Ammodytes_personatus	0.143901379107656	-0.088398661601176	0.435397591037682
Anampses_neoguinaicus	Ammodytes_personatus	0.143901379107656	-0.088398661601176	0.435397591037682
Anampses_twistii	Ammodytes_personatus	0.143901349653148	-0.0883987080355423	0.435397590232145
Anampses_geographicus	Ammodytes_personatus	0.143901379107656	-0.088398661601176	0.435397591037682
Suezichthys_gracilis	Ammodytes_personatus	0.143901379107656	-0.088398661601176	0.435397591037682
Notolabrus_gymnogenis	Ammodytes_personatus	0.143901379107657	-0.088398661601176	0.435397591037682
Pseudolabrus_gayi	Ammodytes_personatus	0.143901379107656	-0.088398661601176	0.435397591037682
Pictilabrus_laticlavius	Ammodytes_personatus	0.143901379107657	-0.088398661601176	0.435397591037682
Notolabrus_fucicola	Ammodytes_personatus	0.143901379107656	-0.088398661601176	0.435397591037682
Notolabrus_tetricus	Ammodytes_personatus	0.143901379107656	-0.088398661601176	0.435397591037682
Austrolabrus_maculatus	Ammodytes_personatus	0.143901379107657	-0.088398661601176	0.435397591037682
Notolabrus_parilus	Ammodytes_personatus	0.143901379107657	-0.088398661601176	0.435397591037682
Novaculichthys_macrolepidotus	Ammodytes_personatus	0.143901370018052	-0.0883986086947633	0.435397484920073
Novaculichthys_taeniourus	Ammodytes_personatus	0.143901379107656	-0.088398661601176	0.435397591037682
Xyrichtys_splendens	Ammodytes_personatus	0.143901371314688	-0.088398634603541	0.435397528969857
Xyrichtys_novacula	Ammodytes_personatus	0.143901379107656	-0.088398661601176	0.435397591037682
Xyrichtys_martinicensis	Ammodytes_personatus	0.143901379107657	-0.088398661601176	0.435397591037682
Iniistius_aneitensis	Ammodytes_personatus	0.143901379107657	-0.088398661601176	0.435397591037682
Cymolutes_praetextatus	Ammodytes_personatus	0.143901379107656	-0.088398661601176	0.435397591037682
Cymolutes_torquatus	Ammodytes_personatus	0.143901379107656	-0.088398661601176	0.435397591037682
Pseudocheilinus_octotaenia	Ammodytes_personatus	0.143901379107656	-0.088398661601176	0.435397591037682
Cirrhilabrus_lubbocki	Ammodytes_personatus	0.143901379107657	-0.088398661601176	0.435397591037682
Pteragogus_cryptus	Ammodytes_personatus	0.143901379107656	-0.088398661601176	0.435397591037682
Pteragogus_enneacanthus	Ammodytes_personatus	0.143901379107656	-0.088398661601176	0.435397591037682
Oxycheilinus_digramma	Ammodytes_personatus	0.143901379107657	-0.088398661601176	0.435397591037682
Oxycheilinus_unifasciatus	Ammodytes_personatus	0.143901379107656	-0.088398661601176	0.435397591037682
Oxycheilinus_bimaculatus	Ammodytes_personatus	0.143901379107656	-0.088398661601176	0.435397591037682
Cheilinus_fasciatus	Ammodytes_personatus	0.143901379107656	-0.088398661601176	0.435397591037682
Wetmorella_nigropinnata	Ammodytes_personatus	0.143901374068759	-0.0883986885307243	0.435397620794775
Cheilinus_undulatus	Ammodytes_personatus	0.143901379107657	-0.088398661601176	0.435397591037682
Epibulus_insidiator	Ammodytes_personatus	0.143901379107657	-0.088398661601176	0.435397591037682
Epibulus_brevis	Ammodytes_personatus	0.143901379107657	-0.088398661601176	0.435397591037682
Cheilinus_chlorourus	Ammodytes_personatus	0.143901379107656	-0.088398661601176	0.435397591037682
Cheilinus_oxycephalus	Ammodytes_personatus	0.143901332757297	-0.0883987313895062	0.435397584602327
Cheilinus_trilobatus	Ammodytes_personatus	0.143901379107657	-0.088398661601176	0.435397591037682
Oxycheilinus_celebicus	Ammodytes_personatus	0.143901379107657	-0.088398661601176	0.435397591037682
Labrus_mixtus	Ammodytes_personatus	0.143901379107656	-0.088398661601176	0.435397591037682
Labrus_merula	Ammodytes_personatus	0.143901379107656	-0.088398661601176	0.435397591037682
Labrus_bergylta	Ammodytes_personatus	0.143901379107657	-0.088398661601176	0.435397591037682
Tautoga_onitis	Ammodytes_personatus	0.143901379107657	-0.088398661601176	0.435397591037682
Acantholabrus_palloni	Ammodytes_personatus	0.143901379107657	-0.088398661601176	0.435397591037682
Ctenolabrus_rupestris	Ammodytes_personatus	0.143901379107657	-0.088398661601176	0.435397591037682
Tautogolabrus_adspersus	Ammodytes_personatus	0.143901379107656	-0.088398661601176	0.435397591037682
Centrolabrus_exoletus	Ammodytes_personatus	0.143901379107656	-0.088398661601176	0.435397591037682
Symphodus_melanocercus	Ammodytes_personatus	0.143901379107656	-0.088398661601176	0.435397591037682
Symphodus_roissali	Ammodytes_personatus	0.143901379107656	-0.088398661601176	0.435397591037682
Centrolabrus_trutta	Ammodytes_personatus	0.143901379107656	-0.088398661601176	0.435397591037682
Centrolabrus_caeruleus	Ammodytes_personatus	0.143901379107657	-0.088398661601176	0.435397591037682
Symphodus_mediterraneus	Ammodytes_personatus	0.143901379107657	-0.088398661601176	0.435397591037682
Symphodus_melops	Ammodytes_personatus	0.143901379107656	-0.088398661601176	0.435397591037682
Symphodus_doderleini	Ammodytes_personatus	0.143901379107657	-0.088398661601176	0.435397591037682
Symphodus_cinereus	Ammodytes_personatus	0.143901379107656	-0.088398661601176	0.435397591037682
Symphodus_rostratus	Ammodytes_personatus	0.143901379107656	-0.088398661601176	0.435397591037682
Symphodus_bailloni	Ammodytes_personatus	0.143901379107657	-0.088398661601176	0.435397591037682
Symphodus_tinca	Ammodytes_personatus	0.143901379107656	-0.088398661601176	0.435397591037682
Symphodus_ocellatus	Ammodytes_personatus	0.143901379107656	-0.088398661601176	0.435397591037682
Lappanella_fasciata	Ammodytes_personatus	0.143901379107657	-0.088398661601176	0.435397591037682
Siganus_rivulatus	Ammodytes_personatus	0.143901379107656	-0.088398661601176	0.435397591037682
Chlorurus_sordidus	Ammodytes_personatus	0.143901379107656	-0.088398661601176	0.435397591037682
Chlorurus_japanensis	Ammodytes_personatus	0.143901379107657	-0.088398661601176	0.435397591037682
Chlorurus_oedema	Ammodytes_personatus	0.143901379107656	-0.088398661601176	0.435397591037682
Chlorurus_bleekeri	Ammodytes_personatus	0.143901379107656	-0.088398661601176	0.435397591037682
Chlorurus_bowersi	Ammodytes_personatus	0.143901379107656	-0.088398661601176	0.435397591037682
Chlorurus_capistratoides	Ammodytes_personatus	0.143901379107656	-0.088398661601176	0.435397591037682
Chlorurus_microrhinos	Ammodytes_personatus	0.143901379107656	-0.088398661601176	0.435397591037682
Hipposcarus_longiceps	Ammodytes_personatus	0.14390136955472	-0.0883986389177526	0.435397531346059
Bolbometopon_muricatum	Ammodytes_personatus	0.143901379107657	-0.088398661601176	0.435397591037682
Cetoscarus_bicolor	Ammodytes_personatus	0.143901379107656	-0.088398661601176	0.435397591037682
Calotomus_spinidens	Ammodytes_personatus	0.143901379107656	-0.088398661601176	0.435397591037682
Calotomus_carolinus	Ammodytes_personatus	0.143901379107657	-0.088398661601176	0.435397591037682
Sparisoma_rocha	Ammodytes_personatus	0.143901379107656	-0.088398661601176	0.435397591037682
Sparisoma_axillare	Ammodytes_personatus	0.143901379107656	-0.088398661601176	0.435397591037682
Sparisoma_rubripinne	Ammodytes_personatus	0.143901379107656	-0.088398661601176	0.435397591037682
Sparisoma_chrysopterum	Ammodytes_personatus	0.143901379107656	-0.088398661601176	0.435397591037682
Sparisoma_amplum	Ammodytes_personatus	0.143901379107657	-0.088398661601176	0.435397591037682
Sparisoma_viride	Ammodytes_personatus	0.143901379107656	-0.088398661601176	0.435397591037682
Sparisoma_frondosum	Ammodytes_personatus	0.143901370520819	-0.0883986381501211	0.435397532561927
Sparisoma_aurofrenatum	Ammodytes_personatus	0.143901379107657	-0.088398661601176	0.435397591037682
Sparisoma_radians	Ammodytes_personatus	0.143901379107656	-0.088398661601176	0.435397591037682
Sparisoma_atomarium	Ammodytes_personatus	0.143901379107656	-0.088398661601176	0.435397591037682
Sparisoma_tuiupiranga	Ammodytes_personatus	0.143901379107656	-0.088398661601176	0.435397591037682
Sparisoma_cretense	Ammodytes_personatus	0.143901379107656	-0.088398661601176	0.435397591037682
Sparisoma_strigatum	Ammodytes_personatus	0.143901379107656	-0.088398661601176	0.435397591037682
Nicholsina_usta_usta	Ammodytes_personatus	0.143901379107657	-0.088398661601176	0.435397591037682
Nicholsina_denticulata	Ammodytes_personatus	0.143901379107656	-0.088398661601176	0.435397591037682
Cryptotomus_roseus	Ammodytes_personatus	0.143901379107656	-0.088398661601176	0.435397591037682
Leptoscarus_vaigiensis	Ammodytes_personatus	0.143901379107656	-0.088398661601176	0.435397591037682
Scarus_schlegeli	Ammodytes_personatus	0.143901368293388	-0.088398646754395	0.435397540520044
Scarus_hypselopterus	Ammodytes_personatus	0.143901379107657	-0.088398661601176	0.435397591037682
Scarus_flavipectoralis	Ammodytes_personatus	0.143901379107656	-0.088398661601176	0.435397591037682
Scarus_hoefleri	Ammodytes_personatus	0.143901379107657	-0.088398661601176	0.435397591037682
Scarus_psittacus	Ammodytes_personatus	0.143901379107657	-0.088398661601176	0.435397591037682
Scarus_spinus	Ammodytes_personatus	0.143901379107656	-0.088398661601176	0.435397591037682
Scarus_frenatus	Ammodytes_personatus	0.143901379107657	-0.088398661601176	0.435397591037682
Scarus_dimidiatus	Ammodytes_personatus	0.143901379107656	-0.088398661601176	0.435397591037682
Scarus_rubroviolaceus	Ammodytes_personatus	0.143901379107656	-0.088398661601176	0.435397591037682
Scarus_forsteni	Ammodytes_personatus	0.143901379107657	-0.088398661601176	0.435397591037682
Scarus_niger	Ammodytes_personatus	0.143901379107656	-0.088398661601176	0.435397591037682
Scarus_tricolor	Ammodytes_personatus	0.143901379107656	-0.088398661601176	0.435397591037682
Scarus_altipinnis	Ammodytes_personatus	0.143901379107656	-0.088398661601176	0.435397591037682
Scarus_prasiognathos	Ammodytes_personatus	0.143901379107657	-0.088398661601176	0.435397591037682
Scarus_ghobban	Ammodytes_personatus	0.143901379107656	-0.088398661601176	0.435397591037682
Scarus_coelestinus	Ammodytes_personatus	0.143901379107656	-0.088398661601176	0.435397591037682
Scarus_guacamaia	Ammodytes_personatus	0.143901379107657	-0.088398661601176	0.435397591037682
Scarus_iseri	Ammodytes_personatus	0.143901379107656	-0.088398661601176	0.435397591037682
Scarus_taeniopterus	Ammodytes_personatus	0.143901359141928	-0.0883985256902902	0.435397326926868
Scarus_chameleon	Ammodytes_personatus	0.143901379107656	-0.088398661601176	0.435397591037682
Scarus_festivus	Ammodytes_personatus	0.143901379107656	-0.088398661601176	0.435397591037682
Scarus_quoyi	Ammodytes_personatus	0.143901379107656	-0.088398661601176	0.435397591037682
Scarus_oviceps	Ammodytes_personatus	0.143901379107656	-0.088398661601176	0.435397591037682
Scarus_globiceps	Ammodytes_personatus	0.143901379107656	-0.088398661601176	0.435397591037682
Cephalopholis_argus	Ammodytes_personatus	0.143901379107656	-0.088398661601176	0.435397591037682
Lachnolaimus_maximus	Ammodytes_personatus	0.143901379107656	-0.088398661601176	0.435397591037682
Achoerodus_viridis	Ammodytes_personatus	0.143901379107657	-0.088398661601176	0.435397591037682
Pseudodax_moluccanus	Ammodytes_personatus	0.143901379107657	-0.088398661601176	0.435397591037682
Odax_acroptilus	Ammodytes_personatus	0.143901379107656	-0.088398661601176	0.435397591037682
Siphonognathus_argyrophanes	Ammodytes_personatus	0.143901379107656	-0.088398661601176	0.435397591037682
Haletta_semifasciata	Ammodytes_personatus	0.143901379107656	-0.088398661601176	0.435397591037682
Neoodax_balteatus	Ammodytes_personatus	0.143901379107656	-0.088398661601176	0.435397591037682
Odax_cyanomelas	Ammodytes_personatus	0.143901379107657	-0.088398661601176	0.435397591037682
Odax_cyanoallix	Ammodytes_personatus	0.143901379107656	-0.088398661601176	0.435397591037682
Odax_pullus	Ammodytes_personatus	0.143901379107656	-0.088398661601176	0.435397591037682
Choerodon_fasciatus	Ammodytes_personatus	0.143901357644108	-0.0883985918581774	0.435397427355074
Choerodon_anchorago	Ammodytes_personatus	0.143901379107656	-0.088398661601176	0.435397591037682
Choerodon_oligacanthus	Ammodytes_personatus	0.143901379107656	-0.088398661601176	0.435397591037682
Choerodon_schoenleinii	Ammodytes_personatus	0.143901379107657	-0.088398661601176	0.435397591037682
Xiphocheilus_typus	Ammodytes_personatus	0.143901379107656	-0.088398661601176	0.435397591037682
Choerodon_azurio	Ammodytes_personatus	0.143901379107656	-0.088398661601176	0.435397591037682
Bodianus_rufus	Ammodytes_personatus	0.143901379107656	-0.088398661601176	0.435397591037682
Clepticus_parrae	Ammodytes_personatus	0.143901379107656	-0.088398661601176	0.435397591037682
Bodianus_scrofa	Ammodytes_personatus	0.143901379107657	-0.088398661601176	0.435397591037682
Bodianus_mesothorax	Ammodytes_personatus	0.143901379107656	-0.088398661601176	0.435397591037682
Semicossyphus_darwini	Ammodytes_personatus	0.143901379107657	-0.088398661601176	0.435397591037682
Semicossyphus_pulcher	Ammodytes_personatus	0.143901379107656	-0.088398661601176	0.435397591037682
Coreoperca_kawamebari	Ammodytes_personatus	0.144649881423158	-0.0900384227683192	0.439866675500804
Coreoperca_whiteheadi	Ammodytes_personatus	0.144649881423158	-0.0900384227683191	0.439866675500804
Siniperca_roulei	Ammodytes_personatus	0.144649881423158	-0.0900384227683192	0.439866675500804
Siniperca_fortis	Ammodytes_personatus	0.144649881423158	-0.0900384227683191	0.439866675500804
Siniperca_undulata	Ammodytes_personatus	0.144649881423158	-0.0900384227683192	0.439866675500804
Siniperca_chuatsi	Ammodytes_personatus	0.144649881423158	-0.0900384227683192	0.439866675500804
Siniperca_knerii	Ammodytes_personatus	0.144649881423158	-0.0900384227683191	0.439866675500804
Siniperca_obscura	Ammodytes_personatus	0.144649881423158	-0.0900384227683191	0.439866675500804
Siniperca_scherzeri	Ammodytes_personatus	0.144649881423158	-0.0900384227683191	0.439866675500804
Coreoperca_herzi	Ammodytes_personatus	0.144649881423158	-0.0900384227683192	0.439866675500804
Elassoma_evergladei	Ammodytes_personatus	0.144649881423158	-0.0900384227683192	0.439866675500804
Elassoma_boehlkei	Ammodytes_personatus	0.144649858122112	-0.0900383235225448	0.439866459839237
Elassoma_gilberti	Ammodytes_personatus	0.144649881423158	-0.0900384227683191	0.439866675500804
Elassoma_okefenokee	Ammodytes_personatus	0.144649881423158	-0.0900384227683192	0.439866675500804
Elassoma_zonatum	Ammodytes_personatus	0.144649881423158	-0.0900384227683191	0.439866675500804
Elassoma_alabamae	Ammodytes_personatus	0.144649881423158	-0.0900384227683192	0.439866675500804
Acantharchus_pomotis	Ammodytes_personatus	0.144649869941191	-0.0900383889376368	0.439866593082672
Ambloplites_ariommus	Ammodytes_personatus	0.144649881423158	-0.0900384227683191	0.439866675500804
Ambloplites_rupestris	Ammodytes_personatus	0.144649881423158	-0.0900384227683191	0.439866675500804
Ambloplites_cavifrons	Ammodytes_personatus	0.144649881423158	-0.0900384227683192	0.439866675500804
Ambloplites_constellatus	Ammodytes_personatus	0.144649881423158	-0.0900384227683192	0.439866675500804
Archoplites_interruptus	Ammodytes_personatus	0.144649881423158	-0.0900384227683192	0.439866675500804
Pomoxis_nigromaculatus	Ammodytes_personatus	0.144649881423158	-0.0900384227683192	0.439866675500804
Pomoxis_annularis	Ammodytes_personatus	0.144649881423158	-0.0900384227683192	0.439866675500804
Enneacanthus_chaetodon	Ammodytes_personatus	0.144649881423158	-0.0900384227683191	0.439866675500804
Enneacanthus_gloriosus	Ammodytes_personatus	0.144649881423158	-0.0900384227683191	0.439866675500804
Enneacanthus_obesus	Ammodytes_personatus	0.144649881423158	-0.0900384227683191	0.439866675500804
Centrarchus_macropterus	Ammodytes_personatus	0.144649881423158	-0.0900384227683192	0.439866675500804
Micropterus_dolomieu	Ammodytes_personatus	0.144649881423158	-0.0900384227683192	0.439866675500804
Micropterus_punctulatus	Ammodytes_personatus	0.144649881423158	-0.0900384227683192	0.439866675500804
Micropterus_coosae	Ammodytes_personatus	0.144649881423158	-0.0900384227683191	0.439866675500804
Micropterus_floridanus	Ammodytes_personatus	0.144649851889613	-0.0900382965949629	0.439866401550872
Micropterus_salmoides	Ammodytes_personatus	0.144649881423158	-0.0900384227683192	0.439866675500804
Micropterus_treculii	Ammodytes_personatus	0.144649881423158	-0.0900384227683192	0.439866675500804
Micropterus_notius	Ammodytes_personatus	0.144649881423158	-0.0900384227683192	0.439866675500804
Micropterus_cataractae	Ammodytes_personatus	0.144649881423158	-0.0900384227683192	0.439866675500804
Lepomis_gulosus	Ammodytes_personatus	0.144649881423158	-0.0900384227683192	0.439866675500804
Lepomis_cyanellus	Ammodytes_personatus	0.144649881423158	-0.0900384227683191	0.439866675500804
Lepomis_symmetricus	Ammodytes_personatus	0.144649881423158	-0.0900384227683191	0.439866675500804
Lepomis_humilis	Ammodytes_personatus	0.144649873896925	-0.0900384126706403	0.439866640588217
Lepomis_macrochirus	Ammodytes_personatus	0.144649881423158	-0.0900384227683192	0.439866675500804
Lepomis_gibbosus	Ammodytes_personatus	0.144649881423158	-0.0900384227683191	0.439866675500804
Lepomis_microlophus	Ammodytes_personatus	0.144649881423158	-0.0900384227683192	0.439866675500804
Lepomis_miniatus	Ammodytes_personatus	0.144649881423158	-0.0900384227683192	0.439866675500804
Lepomis_punctatus	Ammodytes_personatus	0.144649881423158	-0.0900384227683192	0.439866675500804
Lepomis_marginatus	Ammodytes_personatus	0.144649881423158	-0.0900384227683192	0.439866675500804
Lepomis_megalotis	Ammodytes_personatus	0.144649881423158	-0.0900384227683191	0.439866675500804
Lepomis_auritus	Ammodytes_personatus	0.144649881423158	-0.0900384227683192	0.439866675500804
Edelia_vittata	Ammodytes_personatus	0.144649881423158	-0.0900384227683192	0.439866675500804
Nannoperca_australis	Ammodytes_personatus	0.144649881423158	-0.0900384227683192	0.439866675500804
Nannoperca_obscura	Ammodytes_personatus	0.144649881423158	-0.0900384227683191	0.439866675500804
Nannoperca_oxleyana	Ammodytes_personatus	0.144649881423158	-0.0900384227683191	0.439866675500804
Nannoperca_variegata	Ammodytes_personatus	0.144649881423158	-0.0900384227683191	0.439866675500804
Nannatherina_balstoni	Ammodytes_personatus	0.144649881423158	-0.0900384227683192	0.439866675500804
Macquaria_australasica	Ammodytes_personatus	0.144649881423158	-0.0900384227683192	0.439866675500804
Macquaria_ambigua	Ammodytes_personatus	0.144649881423158	-0.0900384227683192	0.439866675500804
Bostockia_porosa	Ammodytes_personatus	0.144649881423158	-0.0900384227683192	0.439866675500804
Percichthys_trucha	Ammodytes_personatus	0.144649881423158	-0.0900384227683191	0.439866675500804
Maccullochella_macquariensis	Ammodytes_personatus	0.144649881423158	-0.0900384227683192	0.439866675500804
Maccullochella_ikei	Ammodytes_personatus	0.144649881423158	-0.0900384227683191	0.439866675500804
Maccullochella_peelii_peelii	Ammodytes_personatus	0.144649881423158	-0.0900384227683191	0.439866675500804
Gadopsis_bispinosus	Ammodytes_personatus	0.144649856729978	-0.090038533334968	0.439866788331015
Gadopsis_marmoratus	Ammodytes_personatus	0.144649881423158	-0.0900384227683192	0.439866675500804
Macquaria_colonorum	Ammodytes_personatus	0.144649881423158	-0.0900384227683192	0.439866675500804
Enoplosus_armatus	Ammodytes_personatus	0.144649881423158	-0.0900384227683191	0.439866675500804
Centrogenys_vaigiensis	Ammodytes_personatus	0.144649881423158	-0.0900384227683192	0.439866675500804
Cheilodactylus_rubrolabiatus	Ammodytes_personatus	0.144649881423158	-0.0900384227683192	0.439866675500804
Goniistius_quadricornis	Ammodytes_personatus	0.144649881423158	-0.0900384227683192	0.439866675500804
Goniistius_zonatus	Ammodytes_personatus	0.144649881423158	-0.0900384227683192	0.439866675500804
Goniistius_fuscus	Ammodytes_personatus	0.144649877343982	-0.0900383568310981	0.439866560903377
Goniistius_spectabilis	Ammodytes_personatus	0.144649881423158	-0.0900384227683191	0.439866675500804
Chirodactylus_jessicalenorum	Ammodytes_personatus	0.144649881423158	-0.0900384227683191	0.439866675500804
Chirodactylus_brachydactylus	Ammodytes_personatus	0.144649881423158	-0.0900384227683192	0.439866675500804
Chirodactylus_grandis	Ammodytes_personatus	0.144649881423158	-0.0900384227683192	0.439866675500804
Dactylophora_nigricans	Ammodytes_personatus	0.144649881423158	-0.0900384227683192	0.439866675500804
Cheilodactylus_variegatus	Ammodytes_personatus	0.144649881423158	-0.0900384227683191	0.439866675500804
Nemadactylus_douglasii	Ammodytes_personatus	0.144649881423158	-0.0900384227683192	0.439866675500804
Nemadactylus_valenciennesi	Ammodytes_personatus	0.144649881423158	-0.0900384227683192	0.439866675500804
Nemadactylus_monodactylus	Ammodytes_personatus	0.144649881423158	-0.0900384227683192	0.439866675500804
Nemadactylus_macropterus	Ammodytes_personatus	0.144649881423158	-0.0900384227683191	0.439866675500804
Nemadactylus_bergi	Ammodytes_personatus	0.144649881423158	-0.0900384227683192	0.439866675500804
Nemadactylus_gayi	Ammodytes_personatus	0.144649881423158	-0.0900384227683192	0.439866675500804
Cheilodactylus_nigripes	Ammodytes_personatus	0.144649877446632	-0.0900384535066353	0.439866714134984
Goniistius_ephippium	Ammodytes_personatus	0.144649881423158	-0.0900384227683191	0.439866675500804
Goniistius_zebra	Ammodytes_personatus	0.144649840524319	-0.09003848452715	0.439866670330017
Goniistius_plessisi	Ammodytes_personatus	0.144649881423158	-0.0900384227683191	0.439866675500804
Goniistius_vittatus	Ammodytes_personatus	0.144649881423158	-0.0900384227683192	0.439866675500804
Goniistius_gibbosus	Ammodytes_personatus	0.144649881423158	-0.0900384227683192	0.439866675500804
Goniistius_vestitus	Ammodytes_personatus	0.144649881423158	-0.0900384227683191	0.439866675500804
Cheilodactylus_fasciatus	Ammodytes_personatus	0.144649881423158	-0.0900384227683192	0.439866675500804
Cheilodactylus_pixi	Ammodytes_personatus	0.144649881423158	-0.0900384227683192	0.439866675500804
Aplodactylus_etheridgii	Ammodytes_personatus	0.144649881423158	-0.0900384227683192	0.439866675500804
Crinodus_lophodon	Ammodytes_personatus	0.144649881423158	-0.0900384227683192	0.439866675500804
Aplodactylus_arctidens	Ammodytes_personatus	0.144649881423158	-0.0900384227683192	0.439866675500804
Aplodactylus_punctatus	Ammodytes_personatus	0.14464986898288	-0.0900383887983356	0.439866590451314
Aplodactylus_westralis	Ammodytes_personatus	0.144649881423158	-0.0900384227683191	0.439866675500804
Threpterius_maculosus	Ammodytes_personatus	0.144649881423158	-0.0900384227683192	0.439866675500804
Chironemus_delfini	Ammodytes_personatus	0.144649881423158	-0.0900384227683192	0.439866675500804
Chironemus_georgianus	Ammodytes_personatus	0.144649881423158	-0.0900384227683192	0.439866675500804
Chironemus_microlepis	Ammodytes_personatus	0.144649881423158	-0.0900384227683191	0.439866675500804
Chironemus_bicornis	Ammodytes_personatus	0.144649881423158	-0.0900384227683192	0.439866675500804
Chironemus_marmoratus	Ammodytes_personatus	0.144649881423158	-0.0900384227683191	0.439866675500804
Paracirrhites_forsteri	Ammodytes_personatus	0.144649881423158	-0.0900384227683191	0.439866675500804
Amblycirrhitus_bimacula	Ammodytes_personatus	0.144649881423158	-0.0900384227683191	0.439866675500804
Amblycirrhitus_pinos	Ammodytes_personatus	0.144649881423158	-0.0900384227683191	0.439866675500804
Cirrhitus_rivulatus	Ammodytes_personatus	0.144649881423158	-0.0900384227683191	0.439866675500804
Cirrhitops_mascarenensis	Ammodytes_personatus	0.144649881423158	-0.0900384227683192	0.439866675500804
Cirrhitops_fasciatus	Ammodytes_personatus	0.144649881423158	-0.0900384227683192	0.439866675500804
Cirrhitus_pinnulatus	Ammodytes_personatus	0.144649881423158	-0.0900384227683192	0.439866675500804
Paracirrhites_arcatus	Ammodytes_personatus	0.144649881423158	-0.0900384227683192	0.439866675500804
Notocirrhitus_splendens	Ammodytes_personatus	0.144649881423158	-0.0900384227683192	0.439866675500804
Pholidichthys_leucotaenia	Acanthopagrus_schlegelii	0.143167751260631	-0.093390767060629	0.441450693465066
Glaucosoma_buergeri	Acanthopagrus_schlegelii	0.143167761226532	-0.0933907823345638	0.441450742882186
Glaucosoma_scapulare	Acanthopagrus_schlegelii	0.143167761226532	-0.0933907823345638	0.441450742882186
Glaucosoma_magnificum	Acanthopagrus_schlegelii	0.143167761226532	-0.0933907823345638	0.441450742882186
Glaucosoma_hebraicum	Acanthopagrus_schlegelii	0.143167761226532	-0.0933907823345638	0.441450742882186
Pempheris_oualensis	Acanthopagrus_schlegelii	0.143167761226532	-0.0933907823345638	0.441450742882186
Parapriacanthus_ransonneti	Acanthopagrus_schlegelii	0.143167761226532	-0.0933907823345638	0.441450742882186
Parapriacanthus_elongatus	Acanthopagrus_schlegelii	0.143167751871414	-0.0933907676417239	0.441450695929276
Pempheris_schwenkii	Acanthopagrus_schlegelii	0.143167761226532	-0.0933907823345638	0.441450742882186
Pempheris_vanicolensis	Acanthopagrus_schlegelii	0.143167761226532	-0.0933907823345638	0.441450742882186
Decodon_melasma	Acanthopagrus_schlegelii	0.143216079923549	-0.0926050518045454	0.44032431301816
Dicentrarchus_punctatus	Acanthopagrus_schlegelii	0.14321609539661	-0.0926050763506802	0.440324390969332
Dicentrarchus_labrax	Acanthopagrus_schlegelii	0.14321609539661	-0.0926050763506802	0.440324390969332
Morone_mississippiensis	Acanthopagrus_schlegelii	0.14321609539661	-0.0926050763506802	0.440324390969332
Morone_americana	Acanthopagrus_schlegelii	0.14321609539661	-0.0926050763506802	0.440324390969332
Morone_saxatilis	Acanthopagrus_schlegelii	0.14321609539661	-0.0926050763506802	0.440324390969332
Morone_chrysops	Acanthopagrus_schlegelii	0.14321609539661	-0.0926050763506802	0.440324390969332
Schuettea_scalaripinnis	Branchiostegus_japonicus	0.12883769832997	-0.0895428419055664	0.399598583900347
Hoplolatilus_purpureus	Branchiostegus_japonicus	0.119578300091653	-0.0920898884938509	0.38059434976083
Branchiostegus_auratus	Branchiostegus_japonicus	0.120907771540368	-0.0783065786149102	0.363180210629546
Branchiostegus_argentatus	Branchiostegus_japonicus	0.121476161344721	-0.0720677888519979	0.355388643000657
Branchiostegus_wardi	Branchiostegus_japonicus	0.121476161344721	-0.0720677888519979	0.355388643000657
Branchiostegus_albus	Branchiostegus_japonicus	0.121476161344721	-0.0720677888519979	0.355388643000657
Branchiostegus_semifasciatus	Branchiostegus_japonicus	0.120293047006104	-0.0848119388019488	0.371364601858175
Caulolatilus_microps	Branchiostegus_japonicus	0.120293047006104	-0.0848119388019488	0.371364601858175
Lopholatilus_chamaeleonticeps	Branchiostegus_japonicus	0.120293047006104	-0.0848119388019488	0.371364601858175
Caulolatilus_affinis	Branchiostegus_japonicus	0.119329080539934	-0.0945608376981067	0.38374574759627
Caulolatilus_princeps	Branchiostegus_japonicus	0.119329080539934	-0.0945608376981067	0.38374574759627
Emmelichthys_nitidus_nitidus	Pterocaesio_digramma	0.118668665622888	-0.096295913381638	0.384766985097162
Erythrocles_monodi	Pterocaesio_digramma	0.118668665622888	-0.096295913381638	0.384766985097162
Erythrocles_schlegelii	Pterocaesio_digramma	0.118668665622888	-0.096295913381638	0.384766985097162
Inermia_vittata	Pterocaesio_digramma	0.117918046910793	-0.0958780368947336	0.382270103600322
Plectorhinchus_mediterraneus	Pterocaesio_digramma	0.117918046910793	-0.0958780368947336	0.382270103600322
Plectorhinchus_cinctus	Pterocaesio_digramma	0.117918046910793	-0.0958780368947336	0.382270103600322
Plectorhinchus_chaetodonoides	Pterocaesio_digramma	0.117918046910793	-0.0958780368947336	0.382270103600322
Diagramma_pictum	Pterocaesio_digramma	0.117918016533932	-0.0958780119509326	0.382269990344859
Diagramma_labiosum	Pterocaesio_digramma	0.117918046910793	-0.0958780368947336	0.382270103600322
Plectorhinchus_lineatus	Pterocaesio_digramma	0.117918046910793	-0.0958780368947336	0.382270103600322
Plectorhinchus_diagrammus	Pterocaesio_digramma	0.117918046910793	-0.0958780368947336	0.382270103600322
Plectorhinchus_chrysotaenia	Pterocaesio_digramma	0.117918046910793	-0.0958780368947336	0.382270103600322
Brachydeuterus_auritus	Pterocaesio_digramma	0.117918046910793	-0.0958780368947336	0.382270103600322
Microlepidotus_inornatus	Pterocaesio_digramma	0.117918046910793	-0.0958780368947336	0.382270103600322
Orthopristis_chrysoptera	Pterocaesio_digramma	0.117918046910793	-0.0958780368947336	0.382270103600322
Anisotremus_interruptus	Pterocaesio_digramma	0.117918046910793	-0.0958780368947336	0.382270103600322
Anisotremus_surinamensis	Pterocaesio_digramma	0.117918046910793	-0.0958780368947336	0.382270103600322
Anisotremus_davidsonii	Pterocaesio_digramma	0.117918046910793	-0.0958780368947336	0.382270103600322
Anisotremus_caesius	Pterocaesio_digramma	0.117918046910793	-0.0958780368947336	0.382270103600322
Anisotremus_taeniatus	Pterocaesio_digramma	0.117918046910793	-0.0958780368947336	0.382270103600322
Anisotremus_virginicus	Pterocaesio_digramma	0.117918046910793	-0.0958780368947336	0.382270103600322
Anisotremus_scapularis	Pterocaesio_digramma	0.117918046910793	-0.0958780368947336	0.382270103600322
Anisotremus_dovii	Pterocaesio_digramma	0.117918046910793	-0.0958780368947336	0.382270103600322
Anisotremus_pacifici	Pterocaesio_digramma	0.117918046910793	-0.0958780368947336	0.382270103600322
Genyatremus_luteus	Pterocaesio_digramma	0.117918046910793	-0.0958780368947336	0.382270103600322
Anisotremus_moricandi	Pterocaesio_digramma	0.117918046910793	-0.0958780368947336	0.382270103600322
Haemulon_squamipinna	Pterocaesio_digramma	0.117918046910793	-0.0958780368947336	0.382270103600322
Haemulon_aurolineatum	Pterocaesio_digramma	0.117918046910793	-0.0958780368947336	0.382270103600322
Haemulon_striatum	Pterocaesio_digramma	0.117918046910793	-0.0958780368947336	0.382270103600322
Haemulon_boschmae	Pterocaesio_digramma	0.117918046910793	-0.0958780368947336	0.382270103600322
Haemulon_maculicauda	Pterocaesio_digramma	0.117918046910793	-0.0958780368947336	0.382270103600322
Haemulon_flaviguttatum	Pterocaesio_digramma	0.117918046910793	-0.0958780368947336	0.382270103600322
Haemulon_steindachneri	Pterocaesio_digramma	0.117918046910793	-0.0958780368947336	0.382270103600322
Haemulon_sexfasciatum	Pterocaesio_digramma	0.117918046910793	-0.0958780368947336	0.382270103600322
Haemulon_scudderii	Pterocaesio_digramma	0.117918046910793	-0.0958780368947336	0.382270103600322
Haemulon_melanurum	Pterocaesio_digramma	0.117917981752884	-0.0958779957002764	0.382269879488679
Haemulon_album	Pterocaesio_digramma	0.117918046910793	-0.0958780368947336	0.382270103600322
Haemulon_plumierii	Pterocaesio_digramma	0.117918046910793	-0.0958780368947336	0.382270103600322
Haemulon_bonariense	Pterocaesio_digramma	0.117918046910793	-0.0958780368947336	0.382270103600322
Haemulon_parra	Pterocaesio_digramma	0.117917958020028	-0.0958780355888981	0.382269881782692
Haemulon_carbonarium	Pterocaesio_digramma	0.117918046910793	-0.0958780368947336	0.382270103600322
Haemulon_macrostomum	Pterocaesio_digramma	0.117918046910793	-0.0958780368947336	0.382270103600322
Haemulon_flavolineatum	Pterocaesio_digramma	0.117918046910793	-0.0958780368947336	0.382270103600322
Haemulon_sciurus	Pterocaesio_digramma	0.117918046910793	-0.0958780368947336	0.382270103600322
Xenistius_californiensis	Pterocaesio_digramma	0.117918046910793	-0.0958780368947336	0.382270103600322
Haemulon_chrysargyreum	Pterocaesio_digramma	0.117918046910793	-0.0958780368947336	0.382270103600322
Pomadasys_incisus	Pterocaesio_digramma	0.117918046910793	-0.0958780368947336	0.382270103600322
Pomadasys_hasta	Pterocaesio_digramma	0.117918046910793	-0.0958780368947336	0.382270103600322
Pomadasys_maculatus	Pterocaesio_digramma	0.117918046910793	-0.0958780368947336	0.382270103600322
Pomadasys_kaakan	Pterocaesio_digramma	0.117918046910793	-0.0958780368947336	0.382270103600322
Pomadasys_perotaei	Pterocaesio_digramma	0.117918046910793	-0.0958780368947336	0.382270103600322
Pomadasys_olivaceus	Pterocaesio_digramma	0.117918046910793	-0.0958780368947336	0.382270103600322
Plectorhinchus_macrolepis	Pterocaesio_digramma	0.117918046910793	-0.0958780368947336	0.382270103600322
Hapalogenys_nigripinnis	Pterocaesio_digramma	0.117918046910793	-0.0958780368947336	0.382270103600322
Hapalogenys_mucronatus	Pterocaesio_digramma	0.117918046910793	-0.0958780368947336	0.382270103600322
Symphorichthys_spilurus	Pterocaesio_digramma	0.112981228201596	-0.0929752924054005	0.365703937232535
Symphorus_nematophorus	Pterocaesio_digramma	0.112981228201596	-0.0929752924054005	0.365703937232535
Lutjanus_colorado	Pterocaesio_digramma	0.110677205896627	-0.091522497388664	0.357880467212954
Lutjanus_fulviflamma	Pterocaesio_digramma	0.110677205896627	-0.091522497388664	0.357880467212954
Lutjanus_monostigma	Pterocaesio_digramma	0.110677165757447	-0.0915224667709307	0.357880323303435
Lutjanus_carponotatus	Pterocaesio_digramma	0.110677205896627	-0.091522497388664	0.357880467212954
Lutjanus_russellii	Pterocaesio_digramma	0.110677205896627	-0.091522497388664	0.357880467212954
Lutjanus_lutjanus	Pterocaesio_digramma	0.110677205896627	-0.091522497388664	0.357880467212954
Lutjanus_ophuysenii	Pterocaesio_digramma	0.110677205896627	-0.091522497388664	0.357880467212954
Lutjanus_vitta	Pterocaesio_digramma	0.110677205896627	-0.091522497388664	0.357880467212954
Lutjanus_decussatus	Pterocaesio_digramma	0.110677205896627	-0.091522497388664	0.357880467212954
Lutjanus_fulvus	Pterocaesio_digramma	0.110677205896627	-0.091522497388664	0.357880467212954
Lutjanus_rivulatus	Pterocaesio_digramma	0.110677205896627	-0.091522497388664	0.357880467212954
Lutjanus_stellatus	Pterocaesio_digramma	0.110677205896627	-0.091522497388664	0.357880467212954
Lutjanus_quinquelineatus	Pterocaesio_digramma	0.110677205896627	-0.091522497388664	0.357880467212954
Lutjanus_kasmira	Pterocaesio_digramma	0.110677205896627	-0.091522497388664	0.357880467212954
Lutjanus_bengalensis	Pterocaesio_digramma	0.110677205896627	-0.091522497388664	0.357880467212954
Lutjanus_argentiventris	Pterocaesio_digramma	0.110677205896627	-0.091522497388664	0.357880467212954
Lutjanus_griseus	Pterocaesio_digramma	0.110677205896627	-0.091522497388664	0.357880467212954
Lutjanus_apodus	Pterocaesio_digramma	0.110677205896627	-0.091522497388664	0.357880467212954
Lutjanus_jocu	Pterocaesio_digramma	0.110677205896627	-0.091522497388664	0.357880467212954
Rhomboplites_aurorubens	Pterocaesio_digramma	0.110677205896627	-0.091522497388664	0.357880467212954
Lutjanus_cyanopterus	Pterocaesio_digramma	0.110677205896627	-0.091522497388664	0.357880467212954
Ocyurus_chrysurus	Pterocaesio_digramma	0.110677205896627	-0.091522497388664	0.357880467212954
Lutjanus_analis	Pterocaesio_digramma	0.110677205896627	-0.091522497388664	0.357880467212954
Lutjanus_mahogoni	Pterocaesio_digramma	0.110677167546842	-0.0915224671769543	0.357880328285628
Lutjanus_synagris	Pterocaesio_digramma	0.110677164415045	-0.0915224657755863	0.357880318533356
Lutjanus_peru	Pterocaesio_digramma	0.110677205896627	-0.091522497388664	0.357880467212954
Lutjanus_campechanus	Pterocaesio_digramma	0.110677205896627	-0.091522497388664	0.357880467212954
Lutjanus_vivanus	Pterocaesio_digramma	0.110677205896627	-0.091522497388664	0.357880467212954
Etelis_oculatus	Pterocaesio_digramma	0.110677205896627	-0.091522497388664	0.357880467212954
Lutjanus_buccanella	Pterocaesio_digramma	0.110677205896627	-0.091522497388664	0.357880467212954
Lutjanus_novemfasciatus	Pterocaesio_digramma	0.110677205896627	-0.091522497388664	0.357880467212954
Lutjanus_argentimaculatus	Pterocaesio_digramma	0.110677205896627	-0.091522497388664	0.357880467212954
Lutjanus_dentatus	Pterocaesio_digramma	0.110677205896627	-0.091522497388664	0.357880467212954
Lutjanus_malabaricus	Pterocaesio_digramma	0.110677205896627	-0.091522497388664	0.357880467212954
Lutjanus_adetii	Pterocaesio_digramma	0.110677205896627	-0.091522497388664	0.357880467212954
Lutjanus_sebae	Pterocaesio_digramma	0.110677205896627	-0.091522497388664	0.357880467212954
Pinjalo_pinjalo	Pterocaesio_digramma	0.110677205896627	-0.091522497388664	0.357880467212954
Lutjanus_erythropterus	Pterocaesio_digramma	0.110677205896627	-0.091522497388664	0.357880467212954
Lutjanus_sanguineus	Pterocaesio_digramma	0.110677205896627	-0.091522497388664	0.357880467212954
Gymnocaesio_gymnoptera	Pterocaesio_digramma	0.110677205896627	-0.091522497388664	0.357880467212954
Caesio_lunaris	Pterocaesio_digramma	0.110677205896627	-0.091522497388664	0.357880467212954
Lutjanus_bohar	Pterocaesio_digramma	0.110677205896627	-0.091522497388664	0.357880467212954
Lutjanus_gibbus	Pterocaesio_digramma	0.110677205896627	-0.091522497388664	0.357880467212954
Macolor_niger	Pterocaesio_digramma	0.110677205896627	-0.091522497388664	0.357880467212954
Caesio_cuning	Pterocaesio_digramma	0.110677205896627	-0.091522497388664	0.357880467212954
Pterocaesio_marri	Pterocaesio_digramma	0.110677205896627	-0.091522497388664	0.357880467212954
Dipterygonotus_balteatus	Pterocaesio_digramma	0.110677205896627	-0.091522497388664	0.357880467212954
Pterocaesio_pisang	Pterocaesio_digramma	0.110677205896627	-0.091522497388664	0.357880467212954
Caesio_caerulaurea	Pterocaesio_digramma	0.110677205896627	-0.091522497388664	0.357880467212954
Aprion_virescens	Pterocaesio_digramma	0.11211059621207	-0.092434022957094	0.362754895502981
Aphareus_furca	Pterocaesio_digramma	0.11211059621207	-0.092434022957094	0.362754895502981
Apsilus_fuscus	Pterocaesio_digramma	0.115675951142532	-0.0945937699357666	0.37477828915479
Gnathodentex_aureolineatus	Lethrinus_nebulosus	0.107924310363084	-0.104713241703094	0.371064931004415
Monotaxis_grandoculis	Lethrinus_nebulosus	0.107924310363084	-0.104713241703094	0.371064931004415
Gymnocranius_grandoculis	Lethrinus_nebulosus	0.107924310363084	-0.104713241703094	0.371064931004415
Gymnocranius_griseus	Lethrinus_nebulosus	0.107924310363084	-0.104713241703094	0.371064931004415
Gymnocranius_elongatus	Lethrinus_nebulosus	0.107924310363084	-0.104713241703094	0.371064931004415
Wattsia_mossambica	Lethrinus_nebulosus	0.107924209707056	-0.104713329683088	0.371064816613987
Lethrinus_genivittatus	Lethrinus_nebulosus	0.0978188223510439	-0.100519527770902	0.339891419456259
Lethrinus_miniatus	Lethrinus_nebulosus	0.0978188223510439	-0.100519527770902	0.339891419456259
Lethrinus_erythropterus	Lethrinus_nebulosus	0.0978188223510439	-0.100519527770902	0.339891419456259
Lethrinus_semicinctus	Lethrinus_nebulosus	0.0978188223510439	-0.100519527770902	0.339891419456259
Lethrinus_rubrioperculatus	Lethrinus_nebulosus	0.0978188223510439	-0.100519527770902	0.339891419456259
Lethrinus_reticulatus	Lethrinus_nebulosus	0.0978188223510439	-0.100519527770902	0.339891419456259
Lethrinus_microdon	Lethrinus_nebulosus	0.0978188223510439	-0.100519527770902	0.339891419456259
Lethrinus_olivaceus	Lethrinus_nebulosus	0.0978188223510439	-0.100519527770902	0.339891419456259
Lethrinus_erythracanthus	Lethrinus_nebulosus	0.0978188223510439	-0.100519527770902	0.339891419456259
Lethrinus_haematopterus	Lethrinus_nebulosus	0.09505201985583	-0.0992061376084243	0.33120237187969
Lethrinus_ornatus	Lethrinus_nebulosus	0.092006999404679	-0.0976675796340956	0.321552079737143
Lethrinus_lentjan	Lethrinus_nebulosus	0.092006999404679	-0.0976675796340954	0.321552079737143
Lethrinus_laticaudis	Lethrinus_nebulosus	0.0928793044533733	-0.0981187207644282	0.324326384859481
Lethrinus_obsoletus	Lethrinus_nebulosus	0.0928793044533733	-0.0981187207644282	0.324326384859481
Lethrinus_harak	Lethrinus_nebulosus	0.0935550370673488	-0.0984623892397304	0.326470027231472
Lethrinus_atlanticus	Lethrinus_nebulosus	0.100264165287098	-0.101617679274209	0.347512306828235
Lethrinus_xanthochilus	Lethrinus_nebulosus	0.100264165287098	-0.101617679274209	0.347512306828235
Lethrinus_atkinsoni	Lethrinus_nebulosus	0.100264165287098	-0.101617679274209	0.347512306828235
Lethrinus_borbonicus	Lethrinus_nebulosus	0.100264165287098	-0.101617679274209	0.347512306828235
Pristipomoides_aquilonaris	Pennahia_argentata	0.108812278329918	-0.105040973318463	0.373766431670035
Stellifer_illecebrosus	Pennahia_argentata	0.103008855943627	-0.102784523841928	0.356004849024387
Stellifer_lanceolatus	Pennahia_argentata	0.103008855943627	-0.102784523841928	0.356004849024387
Stellifer_microps	Pennahia_argentata	0.103008855943627	-0.102784523841928	0.356004849024387
Stellifer_naso	Pennahia_argentata	0.103008855943628	-0.102784523841928	0.356004849024387
Stellifer_stellifer	Pennahia_argentata	0.103008855943627	-0.102784523841928	0.356004849024387
Stellifer_rastrifer	Pennahia_argentata	0.103008855943627	-0.102784523841928	0.356004849024387
Bairdiella_armata	Pennahia_argentata	0.103008855943627	-0.102784523841928	0.356004849024387
Bairdiella_ronchus	Pennahia_argentata	0.103008855943627	-0.102784523841928	0.356004849024387
Bairdiella_chrysoura	Pennahia_argentata	0.103008855943627	-0.102784523841928	0.356004849024387
Argyrosomus_regius	Pennahia_argentata	0.103008855943627	-0.102784523841928	0.356004849024387
Umbrina_cirrosa	Pennahia_argentata	0.103008855943627	-0.102784523841928	0.356004849024387
Sciaenops_ocellatus	Pennahia_argentata	0.100422276614324	-0.10168674591219	0.348003250935763
Menticirrhus_undulatus	Pennahia_argentata	0.100422276614324	-0.10168674591219	0.348003250935763
Menticirrhus_littoralis	Pennahia_argentata	0.100422276614324	-0.10168674591219	0.348003250935763
Menticirrhus_americanus	Pennahia_argentata	0.100422276614324	-0.10168674591219	0.348003250935763
Micropogonias_furnieri	Pennahia_argentata	0.100422276614324	-0.10168674591219	0.348003250935763
Micropogonias_undulatus	Pennahia_argentata	0.100422276614324	-0.10168674591219	0.348003250935763
Pogonias_cromis	Pennahia_argentata	0.100422276614324	-0.10168674591219	0.348003250935763
Umbrina_canariensis	Pennahia_argentata	0.100422276614324	-0.10168674591219	0.348003250935763
Larimus_fasciatus	Pennahia_argentata	0.100422276614324	-0.10168674591219	0.348003250935763
Cynoscion_striatus	Pennahia_argentata	0.100422276614324	-0.10168674591219	0.348003250935763
Atractoscion_nobilis	Pennahia_argentata	0.100422276614324	-0.10168674591219	0.348003250935763
Cynoscion_guatucupa	Pennahia_argentata	0.100422276614324	-0.10168674591219	0.348003250935763
Totoaba_macdonaldi	Pennahia_argentata	0.100422276614324	-0.10168674591219	0.348003250935763
Aplodinotus_grunniens	Pennahia_argentata	0.100422276614324	-0.10168674591219	0.348003250935763
Leiostomus_xanthurus	Pennahia_argentata	0.100422276614324	-0.10168674591219	0.348003250935763
Miichthys_miiuy	Pennahia_argentata	0.100422276614324	-0.10168674591219	0.348003250935763
Larimichthys_crocea	Pennahia_argentata	0.100422276614324	-0.10168674591219	0.348003250935763
Larimichthys_polyactis	Pennahia_argentata	0.100422276614324	-0.10168674591219	0.348003250935763
Collichthys_lucidus	Pennahia_argentata	0.100422276614324	-0.10168674591219	0.348003250935763
Collichthys_niveatus	Pennahia_argentata	0.100422276614324	-0.10168674591219	0.348003250935763
Protonibea_diacanthus	Pennahia_argentata	0.100422276614324	-0.10168674591219	0.348003250935763
Atractoscion_aequidens	Pennahia_argentata	0.100422276614324	-0.10168674591219	0.348003250935763
Cynoscion_nebulosus	Pennahia_argentata	0.100422276614324	-0.10168674591219	0.348003250935763
Cynoscion_nothus	Pennahia_argentata	0.100422276614324	-0.10168674591219	0.348003250935763
Cynoscion_reticulatus	Pennahia_argentata	0.100422276614324	-0.10168674591219	0.348003250935763
Cynoscion_othonopterus	Pennahia_argentata	0.100422276614324	-0.10168674591219	0.348003250935763
Cynoscion_jamaicensis	Pennahia_argentata	0.100422276614324	-0.10168674591219	0.348003250935763
Macrodon_ancylodon	Pennahia_argentata	0.100422276614324	-0.10168674591219	0.348003250935763
Macrodon_mordax	Pennahia_argentata	0.100422276614324	-0.10168674591219	0.348003250935763
Cynoscion_regalis	Pennahia_argentata	0.100422276614324	-0.10168674591219	0.348003250935763
Cynoscion_arenarius	Pennahia_argentata	0.100422276614324	-0.10168674591219	0.348003250935763
Cynoscion_acoupa	Pennahia_argentata	0.100422276614324	-0.10168674591219	0.348003250935763
Cynoscion_albus	Pennahia_argentata	0.100422276614324	-0.10168674591219	0.348003250935763
Cynoscion_xanthulus	Pennahia_argentata	0.100422276614324	-0.10168674591219	0.348003250935763
Cynoscion_parvipinnis	Pennahia_argentata	0.100422276614324	-0.10168674591219	0.348003250935763
Cynoscion_microlepidotus	Pennahia_argentata	0.100422276614324	-0.10168674591219	0.348003250935763
Cynoscion_squamipinnis	Pennahia_argentata	0.100422276614324	-0.10168674591219	0.348003250935763
Cynoscion_praedatorius	Pennahia_argentata	0.100422276614324	-0.10168674591219	0.348003250935763
Cynoscion_phoxocephalus	Pennahia_argentata	0.100422276614324	-0.10168674591219	0.348003250935763
Cynoscion_leiarchus	Pennahia_argentata	0.100422276614324	-0.10168674591219	0.348003250935763
Cynoscion_analis	Pennahia_argentata	0.100422276614324	-0.10168674591219	0.348003250935763
Isopisthus_remifer	Pennahia_argentata	0.100422276614324	-0.10168674591219	0.348003250935763
Cynoscion_virescens	Pennahia_argentata	0.100422276614324	-0.10168674591219	0.348003250935763
Lonchurus_lanceolatus	Pennahia_argentata	0.0977162247695091	-0.100472196136048	0.339570500151509
Otolithoides_biauritus	Pennahia_argentata	0.0971125423936119	-0.100191594867359	0.337680248163433
Roncador_stearnsii	Pennahia_argentata	0.0995491370976496	-0.101302439597094	0.34528940342306
Umbrina_roncador	Pennahia_argentata	0.0995491370976496	-0.101302439597094	0.34528940342306
Cheilotrema_saturnum	Pennahia_argentata	0.0995491370976496	-0.101302439597094	0.34528940342306
Pseudotolithus_typus	Pennahia_argentata	0.100811370706829	-0.101855732099939	0.34921049678434
Pseudotolithus_senegalensis	Pennahia_argentata	0.100811370706829	-0.101855732099939	0.34921049678434
Johnius_belangerii	Pennahia_argentata	0.100811370706829	-0.101855732099939	0.34921049678434
Pseudotolithus_elongatus	Pennahia_argentata	0.100811370706829	-0.101855732099939	0.34921049678434
Johnius_borneensis	Pennahia_argentata	0.100811370706829	-0.101855732099939	0.34921049678434
Johnius_dussumieri	Pennahia_argentata	0.100811370706829	-0.101855732099939	0.34921049678434
Nibea_coibor	Pennahia_argentata	0.100811370706829	-0.101855732099939	0.34921049678434
Nibea_albiflora	Pennahia_argentata	0.100811370706829	-0.101855732099939	0.34921049678434
Pseudotolithus_senegallus	Pennahia_argentata	0.100811370706829	-0.101855732099939	0.34921049678434
Otolithes_ruber	Pennahia_argentata	0.100811370706829	-0.101855732099939	0.34921049678434
Otolithes_cuvieri	Pennahia_argentata	0.100811370706829	-0.101855732099939	0.34921049678434
Seriphus_politus	Pennahia_argentata	0.102432266482706	-0.102544965367715	0.354225955933452
Nebris_microps	Pennahia_argentata	0.103945872801078	-0.103167690390691	0.358890036650707
Nebris_occidentalis	Pennahia_argentata	0.103945872801078	-0.103167690390691	0.358890036650708
Cilus_gilberti	Pennahia_argentata	0.106108329072783	-0.1040237273492	0.365522361462158
Datnioides_polota	Pennahia_argentata	0.112714914396649	-0.106411291245759	0.385575341979012
Chaetodipterus_faber	Pennahia_argentata	0.112714914396649	-0.106411291245759	0.385575341979012
Platax_orbicularis	Pennahia_argentata	0.112714914396649	-0.106411291245759	0.385575341979012
Platax_boersii	Pennahia_argentata	0.112714914396649	-0.106411291245759	0.385575341979012
Platax_teira	Pennahia_argentata	0.112714914396649	-0.106411291245759	0.385575341979012
Drepane_africana	Pennahia_argentata	0.112714914396649	-0.106411291245759	0.385575341979012
Drepane_punctata	Pennahia_argentata	0.112714914396649	-0.106411291245759	0.385575341979012
Callanthias_ruber	Acanthopagrus_schlegelii	0.124887191262516	-0.101148723850078	0.407764806750319
Parascolopsis_eriomma	Acanthopagrus_schlegelii	0.125822221696915	-0.0965599878919335	0.402943923093552
Nemipterus_virgatus	Acanthopagrus_schlegelii	0.125822221696915	-0.0965599878919335	0.402943923093552
Nemipterus_hexodon	Acanthopagrus_schlegelii	0.125822221696915	-0.0965599878919335	0.402943923093552
Nemipterus_bathybius	Acanthopagrus_schlegelii	0.125822221696915	-0.0965599878919335	0.402943923093552
Nemipterus_balinensis	Acanthopagrus_schlegelii	0.125822221696915	-0.0965599878919335	0.402943923093552
Nemipterus_marginatus	Acanthopagrus_schlegelii	0.125822221696915	-0.0965599878919335	0.402943923093552
Pentapodus_caninus	Acanthopagrus_schlegelii	0.125822221696915	-0.0965599878919335	0.402943923093552
Pentapodus_setosus	Acanthopagrus_schlegelii	0.125822221696915	-0.0965599878919335	0.402943923093552
Pentapodus_bifasciatus	Acanthopagrus_schlegelii	0.12582218554458	-0.0965599894875668	0.402943835468899
Scolopsis_affinis	Acanthopagrus_schlegelii	0.125822221696915	-0.0965599878919335	0.402943923093552
Scolopsis_taenioptera	Acanthopagrus_schlegelii	0.125822221696915	-0.0965599878919335	0.402943923093552
Scolopsis_vosmeri	Acanthopagrus_schlegelii	0.125822221696915	-0.0965599878919335	0.402943923093552
Scolopsis_ciliata	Acanthopagrus_schlegelii	0.125822221696915	-0.0965599878919335	0.402943923093552
Nemipterus_furcosus	Acanthopagrus_schlegelii	0.125822221696915	-0.0965599878919335	0.402943923093552
Dentex_abei	Pagrus_major	0.135240717119858	-0.0736265887133057	0.391200859291459
Evynnis_tumifrons	Pagrus_major	0.135240717119858	-0.0736265887133057	0.391200859291459
Dentex_angolensis	Pagrus_major	0.135240717119858	-0.0736265887133057	0.391200859291459
Dentex_maroccanus	Pagrus_major	0.135240717119858	-0.0736265887133057	0.391200859291459
Dentex_macrophthalmus	Pagrus_major	0.135240717119858	-0.0736265887133057	0.391200859291459
Pterogymnus_laniarius	Pagrus_major	0.136281949148763	-0.0698849299098475	0.388147240573328
Chrysoblephus_cristiceps	Pagrus_major	0.136281949148763	-0.0698849299098475	0.388147240573328
Argyrozona_argyrozona	Pagrus_major	0.136281949148763	-0.0698849299098475	0.388147240573328
Cymatoceps_nasutus	Pagrus_major	0.136281949148763	-0.0698849299098475	0.388147240573328
Petrus_rupestris	Pagrus_major	0.136281949148763	-0.0698849299098475	0.388147240573328
Polysteganus_praeorbitalis	Pagrus_major	0.136281949148763	-0.0698849299098475	0.388147240573328
Pagrus_auriga	Pagrus_major	0.136681113975435	-0.0684354153469369	0.386961222178303
Pagrus_caeruleostictus	Pagrus_major	0.136681113975435	-0.0684354153469369	0.386961222178303
Pagrus_pagrus	Pagrus_major	0.136681113975435	-0.0684354153469369	0.386961222178303
Pagellus_bellottii	Pagrus_major	0.136681113975435	-0.0684354153469369	0.386961222178303
Pagellus_erythrinus	Pagrus_major	0.136681113975435	-0.0684354153469369	0.386961222178303
Dentex_dentex	Pagrus_major	0.137452814836402	-0.0656085485064104	0.384643346117054
Dentex_gibbosus	Pagrus_major	0.137452814836402	-0.0656085485064104	0.384643346117054
Dentex_canariensis	Pagrus_major	0.137452814836402	-0.0656085485064104	0.384643346117054
Cheimerius_nufar	Pagrus_major	0.137452814836402	-0.0656085485064104	0.384643346117054
Virididentex_acromegalus	Pagrus_major	0.137452814836402	-0.0656085485064104	0.384643346117054
Argyrops_spinifer	Pagrus_major	0.138076622840548	-0.0632991575490983	0.382744992592485
Argyrops_bleekeri	Pagrus_major	0.138076622840548	-0.0632991575490983	0.382744992592485
Pagrus_auratus	Pagrus_major	0.140502881613467	-0.054097953256047	0.37513902993036
Cheimerius_matsubarai	Pagrus_major	0.138752707853318	-0.0607706558249489	0.380661430230588
Evynnis_japonica	Pagrus_major	0.138752693415911	-0.0607709931538953	0.380661891093478
Parargyrops_edita	Pagrus_major	0.138752693415911	-0.0607709931538953	0.380661891093478
Calamus_calamus	Acanthopagrus_schlegelii	0.13262418455138	-0.078626889860588	0.392310595255567
Calamus_penna	Acanthopagrus_schlegelii	0.13262418455138	-0.078626889860588	0.392310595255567
Stenotomus_chrysops	Acanthopagrus_schlegelii	0.13262418455138	-0.078626889860588	0.392310595255567
Calamus_brachysomus	Acanthopagrus_schlegelii	0.13262418455138	-0.078626889860588	0.392310595255567
Calamus_nodosus	Acanthopagrus_schlegelii	0.13262418455138	-0.078626889860588	0.392310595255567
Lagodon_rhomboides	Acanthopagrus_schlegelii	0.13262418455138	-0.078626889860588	0.392310595255567
Archosargus_probatocephalus	Acanthopagrus_schlegelii	0.13262418455138	-0.078626889860588	0.392310595255567
Chrysoblephus_anglicus	Acanthopagrus_schlegelii	0.133452106689281	-0.0733180339488355	0.386358778117667
Spondyliosoma_cantharus	Acanthopagrus_schlegelii	0.133720047974028	-0.0715691995339149	0.384401666266332
Sarpa_salpa	Acanthopagrus_schlegelii	0.133720047974028	-0.0715691995339149	0.384401666266332
Boops_boops	Acanthopagrus_schlegelii	0.133720047974028	-0.0715691995339149	0.384401666266332
Rhabdosargus_thorpei	Acanthopagrus_schlegelii	0.133842304965435	-0.0707660602655149	0.383503461891062
Rhabdosargus_sarba	Acanthopagrus_schlegelii	0.133842304965435	-0.0707660602655149	0.383503461891062
Sparodon_durbanensis	Acanthopagrus_schlegelii	0.133842304965435	-0.0707660602655149	0.383503461891062
Pagellus_acarne	Acanthopagrus_schlegelii	0.133842304965435	-0.0707660602655149	0.383503461891062
Pagellus_bogaraveo	Acanthopagrus_schlegelii	0.133842304965435	-0.0707660602655149	0.383503461891062
Crenidens_crenidens	Acanthopagrus_schlegelii	0.133842304965435	-0.0707660602655149	0.383503461891062
Lithognathus_mormyrus	Acanthopagrus_schlegelii	0.133842304965435	-0.0707660602655149	0.383503461891062
Sparidentex_hasta	Acanthopagrus_schlegelii	0.134790645993368	-0.0644212930011451	0.376420605343705
Acanthopagrus_latus	Acanthopagrus_schlegelii	0.1349474294393	-0.0633519711436812	0.375229144680632
Acanthopagrus_taiwanensis	Acanthopagrus_schlegelii	0.135153228330011	-0.0619391890831649	0.373655989880474
Acanthopagrus_berda	Acanthopagrus_schlegelii	0.135623856883392	-0.0586682151217883	0.370018058499493
Acanthopagrus_chinshira	Acanthopagrus_schlegelii	0.134986193062938	-0.0630866636925276	0.374933634225425
Acanthopagrus_australis	Acanthopagrus_schlegelii	0.134986193062938	-0.0630866636925276	0.374933634225425
Acanthopagrus_butcheri	Acanthopagrus_schlegelii	0.134986193062938	-0.0630866636925276	0.374933634225425
Acanthopagrus_sivicolus	Acanthopagrus_schlegelii	0.134986193062938	-0.0630866636925276	0.374933634225425
Acanthopagrus_bifasciatus	Acanthopagrus_schlegelii	0.134660942640844	-0.0653014321153036	0.377401762440088
Diplodus_fasciatus	Acanthopagrus_schlegelii	0.134036093679398	-0.069486244277429	0.382072918168719
Diplodus_cervinus_cervinus	Acanthopagrus_schlegelii	0.134036093679398	-0.069486244277429	0.382072918168719
Oblada_melanura	Acanthopagrus_schlegelii	0.134036093679398	-0.069486244277429	0.382072918168719
Pachymetopon_grande	Acanthopagrus_schlegelii	0.134036093679398	-0.069486244277429	0.382072918168719
Diplodus_puntazzo	Acanthopagrus_schlegelii	0.134036093679398	-0.069486244277429	0.382072918168719
Diplodus_bellottii	Acanthopagrus_schlegelii	0.134036093679398	-0.069486244277429	0.382072918168719
Diplodus_annularis	Acanthopagrus_schlegelii	0.134036093679398	-0.069486244277429	0.382072918168719
Diplodus_prayensis	Acanthopagrus_schlegelii	0.134036093679398	-0.069486244277429	0.382072918168719
Diplodus_vulgaris	Acanthopagrus_schlegelii	0.134036093679398	-0.069486244277429	0.382072918168719
Diplodus_sargus_cadenati	Acanthopagrus_schlegelii	0.133177258402034	-0.0750960841002078	0.388350375520168
Diplodus_sargus_sargus	Acanthopagrus_schlegelii	0.133177258402034	-0.0750960841002078	0.388350375520168
Diplodus_noct	Acanthopagrus_schlegelii	0.133177258402034	-0.0750960841002078	0.388350375520168
Diplodus_sargus_lineatus	Acanthopagrus_schlegelii	0.133177258402034	-0.0750960841002078	0.388350375520168
Diplodus_argenteus_argenteus	Acanthopagrus_schlegelii	0.133177258402034	-0.0750960841002078	0.388350375520168
Diplodus_bermudensis	Acanthopagrus_schlegelii	0.133177258402034	-0.0750960841002078	0.388350375520168
Diplodus_holbrookii	Acanthopagrus_schlegelii	0.133177258402034	-0.0750960841002078	0.388350375520168
Diplodus_capensis	Acanthopagrus_schlegelii	0.133177258402034	-0.0750960841002078	0.388350375520168
Boopsoidea_inornata	Acanthopagrus_schlegelii	0.133177251423505	-0.0750960259843552	0.388350271183945
Gymnocrotaphus_curvidens	Acanthopagrus_schlegelii	0.133177258402034	-0.0750960841002078	0.388350375520168
Pachymetopon_aeneum	Acanthopagrus_schlegelii	0.133177258402034	-0.0750960841002078	0.388350375520168
Polyamblyodon_germanum	Acanthopagrus_schlegelii	0.133177258402034	-0.0750960841002078	0.388350375520168
Rhabdosargus_holubi	Acanthopagrus_schlegelii	0.132107475232512	-0.0818708072959619	0.395955324873851
Sparus_aurata	Acanthopagrus_schlegelii	0.132107475232512	-0.0818708072959617	0.395955324873851
Centracanthus_cirrus	Acanthopagrus_schlegelii	0.126847570950288	-0.0914175345160828	0.3975456234237
Spicara_smaris	Acanthopagrus_schlegelii	0.126847570950288	-0.0914175345160828	0.3975456234237
Spicara_maena	Acanthopagrus_schlegelii	0.126847570950288	-0.0914175345160828	0.3975456234237
Spicara_alta	Acanthopagrus_schlegelii	0.126847553621128	-0.0914175062196297	0.39754553691507
Cookeolus_japonicus	Acanthopagrus_schlegelii	0.124323559320495	-0.103870678743393	0.410626163052566
Pristigenys_serrula	Acanthopagrus_schlegelii	0.124323559320495	-0.103870678743393	0.410626163052566
Heteropriacanthus_cruentatus	Acanthopagrus_schlegelii	0.124323559320495	-0.103870678743393	0.410626163052566
Priacanthus_arenatus	Acanthopagrus_schlegelii	0.124323559320495	-0.103870678743393	0.410626163052566
Pristigenys_alta	Acanthopagrus_schlegelii	0.124323559320495	-0.103870678743393	0.410626163052566
Priacanthus_tayenus	Acanthopagrus_schlegelii	0.124323559320495	-0.103870678743393	0.410626163052566
Priacanthus_hamrur	Acanthopagrus_schlegelii	0.124323559320495	-0.103870678743393	0.410626163052566
Siganus_argenteus	Takifugu_porphyreus	0.12353943908841	-0.105413258353244	0.411088285148717
Siganus_woodlandi	Takifugu_porphyreus	0.12353943908841	-0.105413258353244	0.411088285148717
Siganus_luridus	Takifugu_porphyreus	0.12353943908841	-0.105413258353244	0.411088285148717
Siganus_fuscescens	Takifugu_porphyreus	0.12353943908841	-0.105413258353244	0.411088285148717
Siganus_sutor	Takifugu_porphyreus	0.12353943908841	-0.105413258353244	0.411088285148717
Siganus_canaliculatus	Takifugu_porphyreus	0.12353943908841	-0.105413258353244	0.411088285148717
Siganus_spinus	Takifugu_porphyreus	0.123539415434048	-0.105413246991561	0.411088207810712
Siganus_javus	Takifugu_porphyreus	0.12353943908841	-0.105413258353244	0.411088285148717
Siganus_punctatissimus	Takifugu_porphyreus	0.12353943908841	-0.105413258353244	0.411088285148717
Siganus_puellus	Takifugu_porphyreus	0.12353943908841	-0.105413258353244	0.411088285148717
Siganus_unimaculatus	Takifugu_porphyreus	0.12353943908841	-0.105413258353244	0.411088285148717
Siganus_vulpinus	Takifugu_porphyreus	0.12353943908841	-0.105413258353244	0.411088285148717
Siganus_uspi	Takifugu_porphyreus	0.12353943908841	-0.105413258353244	0.411088285148717
Siganus_magnificus	Takifugu_porphyreus	0.12353943908841	-0.105413258353244	0.411088285148717
Siganus_punctatus	Takifugu_porphyreus	0.12353943908841	-0.105413258353244	0.411088285148717
Siganus_stellatus	Takifugu_porphyreus	0.12353943908841	-0.105413258353244	0.411088285148717
Siganus_vermiculatus	Takifugu_porphyreus	0.12353943908841	-0.105413258353244	0.411088285148717
Siganus_corallinus	Takifugu_porphyreus	0.12353943908841	-0.105413258353244	0.411088285148717
Siganus_virgatus	Takifugu_porphyreus	0.12353943908841	-0.105413258353244	0.411088285148717
Siganus_doliatus	Takifugu_porphyreus	0.12353943908841	-0.105413258353244	0.411088285148717
Siganus_guttatus	Takifugu_porphyreus	0.12353943908841	-0.105413258353244	0.411088285148717
Siganus_lineatus	Takifugu_porphyreus	0.12353943908841	-0.105413258353244	0.411088285148717
Siganus_randalli	Takifugu_porphyreus	0.12353943908841	-0.105413258353244	0.411088285148717
Scatophagus_argus	Takifugu_porphyreus	0.123077223400424	-0.105347088043195	0.409823220674548
Scatophagus_tetracanthus	Takifugu_porphyreus	0.123077223400424	-0.105347088043195	0.409823220674548
Selenotoca_multifasciata	Takifugu_porphyreus	0.123077223400424	-0.105347088043195	0.409823220674548
Antigonia_capros	Takifugu_porphyreus	0.122838561847836	-0.105312545401209	0.40916968209629
Capros_aper	Takifugu_porphyreus	0.122838561847836	-0.105312545401209	0.40916968209629
Cepola_pauciradiata	Takifugu_porphyreus	0.122838561847836	-0.105312545401209	0.40916968209629
Cepola_macrophthalma	Takifugu_porphyreus	0.122838559681921	-0.105312502620261	0.40916960927806
Lobotes_pacificus	Takifugu_porphyreus	0.122838561847836	-0.105312545401209	0.40916968209629
Antennarius_maculatus	Takifugu_porphyreus	0.122838561847836	-0.105312545401209	0.40916968209629
Antennarius_multiocellatus	Takifugu_porphyreus	0.122838483411998	-0.105312611837489	0.409169589861202
Tathicarpus_butleri	Takifugu_porphyreus	0.122838561847836	-0.105312545401209	0.40916968209629
Echinophryne_mitchellii	Takifugu_porphyreus	0.122838561847836	-0.105312545401209	0.40916968209629
Kuiterichthys_furcipilis	Takifugu_porphyreus	0.122838561847836	-0.105312545401209	0.40916968209629
Antennarius_avalonis	Takifugu_porphyreus	0.122838561847836	-0.105312545401209	0.40916968209629
Antennarius_nummifer	Takifugu_porphyreus	0.122838561847836	-0.105312545401209	0.40916968209629
Antennarius_striatus	Takifugu_porphyreus	0.122838534575001	-0.105312539777766	0.409169604783966
Lophius_gastrophysus	Takifugu_porphyreus	0.122838561847836	-0.105312545401209	0.40916968209629
Lophius_americanus	Takifugu_porphyreus	0.122838561847836	-0.105312545401209	0.40916968209629
Lophius_piscatorius	Takifugu_porphyreus	0.122838561847836	-0.105312545401209	0.40916968209629
Lophius_budegassa	Takifugu_porphyreus	0.122838561847836	-0.105312545401209	0.40916968209629
Lophiodes_reticulatus	Takifugu_porphyreus	0.122838561847836	-0.105312545401209	0.40916968209629
Lophiodes_caulinaris	Takifugu_porphyreus	0.12283853499035	-0.105312540057482	0.409169606267062
Lophiodes_spilurus	Takifugu_porphyreus	0.122838561847836	-0.105312545401209	0.40916968209629
Bertella_idiomorpha	Takifugu_porphyreus	0.122838561847836	-0.105312545401209	0.40916968209629
Lophodolos_indicus	Takifugu_porphyreus	0.122838561847836	-0.105312545401209	0.40916968209629
Oneirodes_acanthias	Takifugu_porphyreus	0.122838528369017	-0.105312528051327	0.409169570737241
Oneirodes_macrosteus	Takifugu_porphyreus	0.122838561847836	-0.105312545401209	0.40916968209629
Himantolophus_groenlandicus	Takifugu_porphyreus	0.122838517334257	-0.105312567897222	0.409169605798779
Himantolophus_appelii	Takifugu_porphyreus	0.122838561847836	-0.105312545401209	0.40916968209629
Himantolophus_sagamius	Takifugu_porphyreus	0.122838561847836	-0.105312545401209	0.40916968209629
Himantolophus_albinares	Takifugu_porphyreus	0.122838561847836	-0.105312545401209	0.40916968209629
Ceratias_holboelli	Takifugu_porphyreus	0.122838561847836	-0.105312545401209	0.40916968209629
Melanocetus_johnsonii	Takifugu_porphyreus	0.122838561847836	-0.105312545401209	0.40916968209629
Linophryne_bicornis	Takifugu_porphyreus	0.122838561847836	-0.105312545401209	0.40916968209629
Gigantactis_vanhoeffeni	Takifugu_porphyreus	0.122838561847836	-0.105312545401209	0.40916968209629
Chaunax_pictus	Takifugu_porphyreus	0.122838561847836	-0.105312545401209	0.40916968209629
Chaunax_suttkusi	Takifugu_porphyreus	0.122838561847836	-0.105312545401209	0.40916968209629
Halieutichthys_aculeatus	Takifugu_porphyreus	0.122838561847836	-0.105312545401209	0.40916968209629
Ogcocephalus_nasutus	Takifugu_porphyreus	0.122838561847836	-0.105312545401209	0.40916968209629
Zalieutes_elater	Takifugu_porphyreus	0.122838463893911	-0.105312569812265	0.409169474679093
Dibranchus_atlanticus	Takifugu_porphyreus	0.122838561847836	-0.105312545401209	0.40916968209629
Ogcocephalus_parvus	Takifugu_porphyreus	0.122838561847836	-0.105312545401209	0.40916968209629
Anoplocapros_inermis	Takifugu_porphyreus	0.120725081633134	-0.104995297799014	0.403372189568157
Aracana_ornata	Takifugu_porphyreus	0.120725081633134	-0.104995297799014	0.403372189568157
Lactophrys_bicaudalis	Takifugu_porphyreus	0.120725081633134	-0.104995297799014	0.403372189568157
Rhinesomus_triqueter	Takifugu_porphyreus	0.120725081633134	-0.104995297799014	0.403372189568157
Acanthostracion_polygonius	Takifugu_porphyreus	0.120725081633134	-0.104995297799014	0.403372189568157
Acanthostracion_quadricornis	Takifugu_porphyreus	0.120725081633134	-0.104995297799014	0.403372189568157
Lactoria_diaphana	Takifugu_porphyreus	0.120725081633134	-0.104995297799014	0.403372189568157
Tetrosomus_concatenatus	Takifugu_porphyreus	0.120725081633134	-0.104995297799014	0.403372189568157
Chilomycterus_reticulatus	Takifugu_porphyreus	0.110301172832028	-0.108218899927182	0.382366921985131
Allomycterus_pilatus	Takifugu_porphyreus	0.110301172832028	-0.108218899927182	0.382366921985131
Chilomycterus_antennatus	Takifugu_porphyreus	0.110301172832028	-0.108218899927182	0.382366921985131
Chilomycterus_schoepfii	Takifugu_porphyreus	0.110301172832028	-0.108218899927182	0.382366921985131
Diodon_holocanthus	Takifugu_porphyreus	0.110301172832028	-0.108218899927182	0.382366921985131
Diodon_hystrix	Takifugu_porphyreus	0.110301172832028	-0.108218899927182	0.382366921985131
Diodon_liturosus	Takifugu_porphyreus	0.110301172832028	-0.108218899927182	0.382366921985131
Tetractenos_glaber	Takifugu_porphyreus	0.0948573929335532	-0.103835453340803	0.33760336238465
Tetractenos_hamiltoni	Takifugu_porphyreus	0.0948573929335532	-0.103835453340803	0.33760336238465
Takifugu_flavidus	Takifugu_porphyreus	0.0865032495548579	-0.100711934694993	0.31269318123652
Takifugu_vermicularis	Takifugu_porphyreus	0.0852655990422522	-0.10019530949448	0.308952301418697
Takifugu_pardalis	Takifugu_porphyreus	0.0851317993213425	-0.100138558733393	0.308547036131429
Takifugu_ocellatus	Takifugu_porphyreus	0.0851317993213425	-0.100138558733393	0.308547036131429
Takifugu_variomaculatus	Takifugu_porphyreus	0.0851317993213425	-0.100138558733393	0.308547036131429
Takifugu_xanthopterus	Takifugu_porphyreus	0.0850504360256019	-0.100103961871139	0.30830051343193
Takifugu_alboplumbeus	Takifugu_porphyreus	0.0850504360256019	-0.100103961871139	0.30830051343193
Takifugu_stictonotus	Takifugu_porphyreus	0.0850500967279897	-0.100104019486885	0.308299778979023
Takifugu_niphobles	Takifugu_porphyreus	0.084949800006124	-0.100061078851643	0.307995510441178
Takifugu_oblongus	Takifugu_porphyreus	0.084949800006124	-0.100061078851643	0.307995510441178
Arothron_immaculatus	Takifugu_rubripes	0.0686633180643681	-0.112410589134059	0.286677458513343
Takifugu_pseudommus	Takifugu_rubripes	0.0686632293963951	-0.112410558424426	0.286677200482102
Fugu_orbimaculatus	Takifugu_porphyreus	0.0691597999862366	-0.112817319880296	0.288463699215109
Takifugu_coronoidus	Takifugu_porphyreus	0.0691597999862366	-0.112817319880296	0.288463699215109
Takifugu_obscurus	Takifugu_porphyreus	0.0691597999862366	-0.112817319880296	0.288463699215109
Takifugu_fasciatus	Takifugu_porphyreus	0.0691597999862366	-0.112817319880296	0.288463699215109
Takifugu_poecilonotus	Takifugu_porphyreus	0.0851928939707729	-0.100164493862844	0.308732106138031
Takifugu_bimaculatus	Takifugu_porphyreus	0.085809891858577	-0.100424350053205	0.310599193439334
Torquigener_pleurogramma	Takifugu_porphyreus	0.0904403193946908	-0.102259694890867	0.324503404152105
Marilyna_darwinii	Takifugu_porphyreus	0.0974754839558458	-0.10469565588422	0.345299445713802
Lagocephalus_lunaris	Takifugu_porphyreus	0.101899514452635	-0.106034361678952	0.358198221389474
Lagocephalus_lagocephalus_lagocephalus	Takifugu_porphyreus	0.101899514452635	-0.106034361678952	0.358198221389474
Lagocephalus_laevigatus	Takifugu_porphyreus	0.101899514452635	-0.106034361678952	0.358198221389474
Lagocephalus_gloveri	Takifugu_porphyreus	0.101899514452635	-0.106034361678952	0.358198221389474
Lagocephalus_wheeleri	Takifugu_porphyreus	0.101899514452635	-0.106034361678952	0.358198221389474
Lagocephalus_inermis	Takifugu_porphyreus	0.101899514452635	-0.106034361678952	0.358198221389474
Sphoeroides_pachygaster	Takifugu_porphyreus	0.101899514452635	-0.106034361678952	0.358198221389474
Tetraodon_biocellatus	Takifugu_porphyreus	0.101899514452635	-0.106034361678952	0.358198221389474
Tetraodon_nigroviridis	Takifugu_porphyreus	0.101899514452635	-0.106034361678952	0.358198221389474
Tetraodon_fluviatilis	Takifugu_porphyreus	0.101899514452635	-0.106034361678952	0.358198221389474
Tetraodon_leiurus	Takifugu_porphyreus	0.101899514452635	-0.106034361678952	0.358198221389474
Canthigaster_bennetti	Takifugu_porphyreus	0.101899452218698	-0.106034257589061	0.358197909827433
Canthigaster_valentini	Takifugu_porphyreus	0.10189946462244	-0.106034351066937	0.358198082425575
Canthigaster_jactator	Takifugu_porphyreus	0.101899514452635	-0.106034361678952	0.358198221389474
Canthigaster_janthinoptera	Takifugu_porphyreus	0.101899514452635	-0.106034361678952	0.358198221389474
Canthigaster_solandri	Takifugu_porphyreus	0.101899514452635	-0.106034361678952	0.358198221389474
Canthigaster_amboinensis	Takifugu_porphyreus	0.101899514452635	-0.106034361678952	0.358198221389474
Canthigaster_rostrata	Takifugu_porphyreus	0.101899514452635	-0.106034361678952	0.358198221389474
Arothron_manilensis	Takifugu_porphyreus	0.101899514452635	-0.106034361678952	0.358198221389474
Arothron_stellatus	Takifugu_porphyreus	0.101899481588392	-0.106034344901732	0.358198114883172
Arothron_hispidus	Takifugu_porphyreus	0.101899514452635	-0.106034361678952	0.358198221389474
Arothron_mappa	Takifugu_porphyreus	0.101899514452635	-0.106034361678952	0.358198221389474
Chelonodon_patoca	Takifugu_porphyreus	0.101899514452635	-0.106034361678952	0.358198221389474
Arothron_nigropunctatus	Takifugu_porphyreus	0.101899514452635	-0.106034361678952	0.358198221389474
Sphoeroides_annulatus	Takifugu_porphyreus	0.101899464778646	-0.106034343057356	0.35819807064173
Sphoeroides_lobatus	Takifugu_porphyreus	0.101899514452635	-0.106034361678952	0.358198221389474
Sphoeroides_maculatus	Takifugu_porphyreus	0.101899514452635	-0.106034361678952	0.358198221389474
Sphoeroides_dorsalis	Takifugu_porphyreus	0.101899514452635	-0.106034361678952	0.358198221389474
Sphoeroides_spengleri	Takifugu_porphyreus	0.101899514452635	-0.106034361678952	0.358198221389474
Lagocephalus_sceleratus	Takifugu_porphyreus	0.104735532286271	-0.106821660091869	0.366401917473011
Masturus_lanceolatus	Takifugu_porphyreus	0.113329527020819	-0.108902671857369	0.390984572156639
Mola_mola	Takifugu_porphyreus	0.113329527020819	-0.108902671857369	0.390984572156639
Mola_ramsayi	Takifugu_porphyreus	0.113329527020819	-0.108902671857369	0.390984572156639
Ranzania_laevis	Takifugu_porphyreus	0.113329527020819	-0.108902671857369	0.390984572156639
Anacanthus_barbatus	Thamnaconus_modestus	0.100261339492381	-0.105554845242134	0.353436830354661
Cantherhines_pullus	Thamnaconus_modestus	0.100261339492381	-0.105554845242134	0.353436830354661
Amanses_scopas	Thamnaconus_modestus	0.100261339492381	-0.105554845242134	0.353436830354661
Cantherhines_dumerilii	Thamnaconus_modestus	0.100261339492381	-0.105554845242134	0.353436830354661
Meuschenia_australis	Thamnaconus_modestus	0.100261339492381	-0.105554845242134	0.353436830354661
Meuschenia_trachylepis	Thamnaconus_modestus	0.100261339492381	-0.105554845242134	0.353436830354661
Acanthaluteres_vittiger	Thamnaconus_modestus	0.100261339492381	-0.105554845242134	0.353436830354661
Nelusetta_ayraud	Thamnaconus_modestus	0.100261339492381	-0.105554845242134	0.353436830354661
Aluterus_monoceros	Thamnaconus_modestus	0.100261339492381	-0.105554845242134	0.353436830354661
Aluterus_scriptus	Thamnaconus_modestus	0.100261339492381	-0.105554845242134	0.353436830354661
Monacanthus_chinensis	Thamnaconus_modestus	0.100261339492381	-0.105554845242134	0.353436830354661
Brachaluteres_jacksonianus	Thamnaconus_modestus	0.100261339492381	-0.105554845242134	0.353436830354661
Paraluteres_prionurus	Thamnaconus_modestus	0.100261339492381	-0.105554845242134	0.353436830354661
Monacanthus_ciliatus	Thamnaconus_modestus	0.100261339492381	-0.105554845242134	0.353436830354661
Pervagor_janthinosoma	Thamnaconus_modestus	0.100261339492381	-0.105554845242134	0.353436830354661
Stephanolepis_hispidus	Thamnaconus_modestus	0.100261339492381	-0.105554845242134	0.353436830354661
Melichthys_vidua	Thamnaconus_modestus	0.105652186397317	-0.10706492654872	0.369043274960871
Melichthys_niger	Thamnaconus_modestus	0.105652186397317	-0.10706492654872	0.369043274960871
Odonus_niger	Thamnaconus_modestus	0.105652186397317	-0.10706492654872	0.369043274960871
Balistapus_undulatus	Thamnaconus_modestus	0.105652128245885	-0.107064917513469	0.369043117099271
Balistoides_conspicillum	Thamnaconus_modestus	0.105652186397317	-0.10706492654872	0.369043274960871
Canthidermis_maculata	Thamnaconus_modestus	0.105652059769287	-0.107064900661508	0.369042921683447
Abalistes_stellatus	Thamnaconus_modestus	0.105652186397317	-0.10706492654872	0.369043274960871
Balistes_polylepis	Thamnaconus_modestus	0.105652186397317	-0.10706492654872	0.369043274960871
Balistes_capriscus	Thamnaconus_modestus	0.105652186397317	-0.10706492654872	0.369043274960871
Balistes_vetula	Thamnaconus_modestus	0.105652186397317	-0.10706492654872	0.369043274960871
Pseudobalistes_fuscus	Thamnaconus_modestus	0.105652128717472	-0.10706491540267	0.369043115030864
Pseudobalistes_naufragium	Thamnaconus_modestus	0.105652186397317	-0.10706492654872	0.369043274960871
Balistes_punctatus	Thamnaconus_modestus	0.105652186397317	-0.10706492654872	0.369043274960871
Rhinecanthus_aculeatus	Thamnaconus_modestus	0.105652186397317	-0.10706492654872	0.369043274960871
Rhinecanthus_rectangulus	Thamnaconus_modestus	0.105652186397317	-0.10706492654872	0.369043274960871
Rhinecanthus_lunula	Thamnaconus_modestus	0.105652186397317	-0.10706492654872	0.369043274960871
Rhinecanthus_verrucosus	Thamnaconus_modestus	0.105652186397317	-0.10706492654872	0.369043274960871
Sufflamen_verres	Thamnaconus_modestus	0.105652186397317	-0.10706492654872	0.369043274960871
Sufflamen_bursa	Thamnaconus_modestus	0.105652186397317	-0.10706492654872	0.369043274960871
Sufflamen_chrysopterum	Thamnaconus_modestus	0.105652186397317	-0.10706492654872	0.369043274960871
Sufflamen_albicaudatum	Thamnaconus_modestus	0.105652186397317	-0.10706492654872	0.369043274960871
Xanthichthys_mento	Thamnaconus_modestus	0.105652186397317	-0.10706492654872	0.369043274960871
Xanthichthys_ringens	Thamnaconus_modestus	0.105652186397317	-0.10706492654872	0.369043274960871
Xanthichthys_auromarginatus	Thamnaconus_modestus	0.105652128964648	-0.107064913624128	0.369043112916132
Balistoides_viridescens	Thamnaconus_modestus	0.105652186397317	-0.10706492654872	0.369043274960871
Pseudobalistes_flavimarginatus	Thamnaconus_modestus	0.105652186397317	-0.10706492654872	0.369043274960871
Triodon_macropterus	Takifugu_porphyreus	0.120971354125517	-0.105033327525224	0.404048681830004
Pseudotriacanthus_strigilifer	Takifugu_porphyreus	0.121420309617237	-0.105101928878333	0.405281284432497
Trixiphichthys_weberi	Takifugu_porphyreus	0.121420309617237	-0.105101928878333	0.405281284432497
Pomacanthus_annularis	Acanthopagrus_schlegelii	0.12606422425717	-0.104333992092729	0.415729329858838
Pomacanthus_semicirculatus	Acanthopagrus_schlegelii	0.12606422425717	-0.104333992092729	0.415729329858838
Pomacanthus_rhomboides	Acanthopagrus_schlegelii	0.12606422425717	-0.104333992092729	0.415729329858838
Pomacanthus_asfur	Acanthopagrus_schlegelii	0.12606422425717	-0.104333992092729	0.415729329858838
Pomacanthus_maculosus	Acanthopagrus_schlegelii	0.12606422425717	-0.104333992092729	0.415729329858838
Pomacanthus_imperator	Acanthopagrus_schlegelii	0.12606422425717	-0.104333992092729	0.415729329858838
Pomacanthus_navarchus	Acanthopagrus_schlegelii	0.12606422425717	-0.104333992092729	0.415729329858838
Pomacanthus_zonipectus	Acanthopagrus_schlegelii	0.12606422425717	-0.104333992092729	0.415729329858838
Pomacanthus_arcuatus	Acanthopagrus_schlegelii	0.12606422425717	-0.104333992092729	0.415729329858838
Pomacanthus_paru	Acanthopagrus_schlegelii	0.12606422425717	-0.104333992092729	0.415729329858838
Pomacanthus_sexstriatus	Acanthopagrus_schlegelii	0.12606422425717	-0.104333992092729	0.415729329858838
Pomacanthus_xanthometopon	Acanthopagrus_schlegelii	0.12606422425717	-0.104333992092729	0.415729329858838
Centropyge_multifasciata	Acanthopagrus_schlegelii	0.12606422425717	-0.104333992092729	0.415729329858838
Centropyge_venusta	Acanthopagrus_schlegelii	0.12606422425717	-0.104333992092729	0.415729329858838
Centropyge_eibli	Acanthopagrus_schlegelii	0.12606422425717	-0.104333992092729	0.415729329858838
Centropyge_flavissima	Acanthopagrus_schlegelii	0.12606422425717	-0.104333992092729	0.415729329858838
Centropyge_vrolikii	Acanthopagrus_schlegelii	0.12606422425717	-0.104333992092729	0.415729329858838
Centropyge_tibicen	Acanthopagrus_schlegelii	0.12606422425717	-0.104333992092729	0.415729329858838
Centropyge_nox	Acanthopagrus_schlegelii	0.12606422425717	-0.104333992092729	0.415729329858838
Centropyge_bicolor	Acanthopagrus_schlegelii	0.126064220518334	-0.104333923446573	0.415729211952491
Holacanthus_tricolor	Acanthopagrus_schlegelii	0.12606422425717	-0.104333992092729	0.415729329858838
Holacanthus_bermudensis	Acanthopagrus_schlegelii	0.12606422425717	-0.104333992092729	0.415729329858838
Holacanthus_ciliaris	Acanthopagrus_schlegelii	0.12606422425717	-0.104333992092729	0.415729329858838
Holacanthus_limbaughi	Acanthopagrus_schlegelii	0.12606422425717	-0.104333992092729	0.415729329858838
Holacanthus_passer	Acanthopagrus_schlegelii	0.12606422425717	-0.104333992092729	0.415729329858838
Centropyge_aurantia	Acanthopagrus_schlegelii	0.12606422425717	-0.104333992092729	0.415729329858838
Centropyge_bispinosa	Acanthopagrus_schlegelii	0.12606422425717	-0.104333992092729	0.415729329858838
Centropyge_ferrugata	Acanthopagrus_schlegelii	0.12606422425717	-0.104333992092729	0.415729329858838
Centropyge_potteri	Acanthopagrus_schlegelii	0.12606422425717	-0.104333992092729	0.415729329858838
Centropyge_loricula	Acanthopagrus_schlegelii	0.12606422425717	-0.104333992092729	0.415729329858838
Centropyge_aurantonotus	Acanthopagrus_schlegelii	0.12606422425717	-0.104333992092729	0.415729329858838
Centropyge_flavicauda	Acanthopagrus_schlegelii	0.12606422425717	-0.104333992092729	0.415729329858838
Genicanthus_lamarck	Acanthopagrus_schlegelii	0.126064067370395	-0.104334048106342	0.415729023908803
Genicanthus_melanospilos	Acanthopagrus_schlegelii	0.12606422425717	-0.104333992092729	0.415729329858838
Pygoplites_diacanthus	Acanthopagrus_schlegelii	0.12606422425717	-0.104333992092729	0.415729329858838
Centropyge_multispinis	Acanthopagrus_schlegelii	0.12606422425717	-0.104333992092729	0.415729329858838
Apolemichthys_xanthurus	Acanthopagrus_schlegelii	0.12606422425717	-0.104333992092729	0.415729329858838
Apolemichthys_trimaculatus	Acanthopagrus_schlegelii	0.12606422425717	-0.104333992092729	0.415729329858838
Chaetodontoplus_mesoleucus	Acanthopagrus_schlegelii	0.12606422425717	-0.104333992092729	0.415729329858838
Chaetodontoplus_duboulayi	Acanthopagrus_schlegelii	0.12606422425717	-0.104333992092729	0.415729329858838
Chaetodontoplus_caeruleopunctatus	Acanthopagrus_schlegelii	0.12606422425717	-0.104333992092729	0.415729329858838
Chaetodontoplus_meredithi	Acanthopagrus_schlegelii	0.12606422425717	-0.104333992092729	0.415729329858838
Chaetodontoplus_melanosoma	Acanthopagrus_schlegelii	0.12606422425717	-0.104333992092729	0.415729329858838
Leiognathus_longispinis	Acanthopagrus_schlegelii	0.12606422425717	-0.104333992092729	0.415729329858838
Leiognathus_equulus	Acanthopagrus_schlegelii	0.12606422425717	-0.104333992092729	0.415729329858838
Leiognathus_fasciatus	Acanthopagrus_schlegelii	0.12606422425717	-0.104333992092729	0.415729329858838
Leiognathus_robustus	Acanthopagrus_schlegelii	0.12606422425717	-0.104333992092729	0.415729329858838
Equulites_rivulatus	Acanthopagrus_schlegelii	0.12606422425717	-0.104333992092729	0.415729329858838
Equulites_elongatus	Acanthopagrus_schlegelii	0.12606422425717	-0.104333992092729	0.415729329858838
Gazza_minuta	Acanthopagrus_schlegelii	0.12606422425717	-0.104333992092729	0.415729329858838
Equulites_leuciscus	Acanthopagrus_schlegelii	0.12606422425717	-0.104333992092729	0.415729329858838
Equulites_stercorarius	Acanthopagrus_schlegelii	0.12606422425717	-0.104333992092729	0.415729329858838
Equulites_laterofenestra	Acanthopagrus_schlegelii	0.12606422425717	-0.104333992092729	0.415729329858838
Leiognathus_lineolatus	Acanthopagrus_schlegelii	0.12606422425717	-0.104333992092729	0.415729329858838
Secutor_indicius	Acanthopagrus_schlegelii	0.12606422425717	-0.104333992092729	0.415729329858838
Secutor_insidiator	Acanthopagrus_schlegelii	0.12606422425717	-0.104333992092729	0.415729329858838
Secutor_megalolepis	Acanthopagrus_schlegelii	0.12606422425717	-0.104333992092729	0.415729329858838
Secutor_hanedai	Acanthopagrus_schlegelii	0.12606422425717	-0.104333992092729	0.415729329858838
Secutor_ruconius	Acanthopagrus_schlegelii	0.12606422425717	-0.104333992092729	0.415729329858838
Eubleekeria_splendens	Acanthopagrus_schlegelii	0.12606422425717	-0.104333992092729	0.415729329858838
Eubleekeria_jonesi	Acanthopagrus_schlegelii	0.12606422425717	-0.104333992092729	0.415729329858838
Leiognathus_panayensis	Acanthopagrus_schlegelii	0.12606422425717	-0.104333992092729	0.415729329858838
Leiognathus_aureus	Acanthopagrus_schlegelii	0.12606422425717	-0.104333992092729	0.415729329858838
Gazza_achlamys	Acanthopagrus_schlegelii	0.12606422425717	-0.104333992092729	0.415729329858838
Gazza_squamiventralis	Acanthopagrus_schlegelii	0.12606422425717	-0.104333992092729	0.415729329858838
Gazza_rhombea	Acanthopagrus_schlegelii	0.12606422425717	-0.104333992092729	0.415729329858838
Nuchequula_blochii	Acanthopagrus_schlegelii	0.12606422425717	-0.104333992092729	0.415729329858838
Nuchequula_mannusella	Acanthopagrus_schlegelii	0.12606422425717	-0.104333992092729	0.415729329858838
Nuchequula_gerreoides	Acanthopagrus_schlegelii	0.12606422425717	-0.104333992092729	0.415729329858838
Nuchequula_nuchalis	Acanthopagrus_schlegelii	0.12606422425717	-0.104333992092729	0.415729329858838
Leiognathus_dussumieri	Acanthopagrus_schlegelii	0.12606422425717	-0.104333992092729	0.415729329858838
Leiognathus_daura	Acanthopagrus_schlegelii	0.12606422425717	-0.104333992092729	0.415729329858838
Prognathodes_marcellae	Acanthopagrus_schlegelii	0.12606422425717	-0.104333992092729	0.415729329858838
Prognathodes_aculeatus	Acanthopagrus_schlegelii	0.12606422425717	-0.104333992092729	0.415729329858838
Prognathodes_falcifer	Acanthopagrus_schlegelii	0.12606414031508	-0.104334094724413	0.415729281012862
Prognathodes_aya	Acanthopagrus_schlegelii	0.12606422425717	-0.104333992092729	0.415729329858838
Chaetodon_adiergastos	Acanthopagrus_schlegelii	0.12606422425717	-0.104333992092729	0.415729329858838
Chaetodon_fasciatus	Acanthopagrus_schlegelii	0.12606422425717	-0.104333992092729	0.415729329858838
Chaetodon_lunula	Acanthopagrus_schlegelii	0.12606422425717	-0.104333992092729	0.415729329858838
Chaetodon_vagabundus	Acanthopagrus_schlegelii	0.12606422425717	-0.104333992092729	0.415729329858838
Chaetodon_auriga	Acanthopagrus_schlegelii	0.12606422425717	-0.104333992092729	0.415729329858838
Chaetodon_decussatus	Acanthopagrus_schlegelii	0.12606422425717	-0.104333992092729	0.415729329858838
Chaetodon_semilarvatus	Acanthopagrus_schlegelii	0.12606422425717	-0.104333992092729	0.415729329858838
Chaetodon_oxycephalus	Acanthopagrus_schlegelii	0.12606420347978	-0.104333983446663	0.415729263948287
Chaetodon_ulietensis	Acanthopagrus_schlegelii	0.12606422425717	-0.104333992092729	0.415729329858838
Chaetodon_falcula	Acanthopagrus_schlegelii	0.12606422425717	-0.104333992092729	0.415729329858838
Chaetodon_lineolatus	Acanthopagrus_schlegelii	0.12606422425717	-0.104333992092729	0.415729329858838
Chaetodon_flavirostris	Acanthopagrus_schlegelii	0.12606422425717	-0.104333992092729	0.415729329858838
Chaetodon_collare	Acanthopagrus_schlegelii	0.12606422425717	-0.104333992092729	0.415729329858838
Chaetodon_auripes	Acanthopagrus_schlegelii	0.12606422425717	-0.104333992092729	0.415729329858838
Chaetodon_mesoleucos	Acanthopagrus_schlegelii	0.12606422425717	-0.104333992092729	0.415729329858838
Chaetodon_rafflesii	Acanthopagrus_schlegelii	0.12606422425717	-0.104333992092729	0.415729329858838
Chaetodon_ephippium	Acanthopagrus_schlegelii	0.12606422425717	-0.104333992092729	0.415729329858838
Chaetodon_semeion	Acanthopagrus_schlegelii	0.12606422425717	-0.104333992092729	0.415729329858838
Chaetodon_humeralis	Acanthopagrus_schlegelii	0.12606422425717	-0.104333992092729	0.415729329858838
Chaetodon_ocellatus	Acanthopagrus_schlegelii	0.126064199047687	-0.10433398620455	0.415729257163145
Chaetodon_striatus	Acanthopagrus_schlegelii	0.12606422425717	-0.104333992092729	0.415729329858838
Chaetodon_capistratus	Acanthopagrus_schlegelii	0.12606422425717	-0.104333992092729	0.415729329858838
Chaetodon_selene	Acanthopagrus_schlegelii	0.12606422425717	-0.104333992092729	0.415729329858838
Chaetodon_melannotus	Acanthopagrus_schlegelii	0.12606422425717	-0.104333992092729	0.415729329858838
Chaetodon_ocellicaudus	Acanthopagrus_schlegelii	0.12606422425717	-0.104333992092729	0.415729329858838
Parachaetodon_ocellatus	Acanthopagrus_schlegelii	0.12606422425717	-0.104333992092729	0.415729329858838
Chaetodon_trifascialis	Acanthopagrus_schlegelii	0.12606422425717	-0.104333992092729	0.415729329858838
Chaetodon_tricinctus	Acanthopagrus_schlegelii	0.12606422425717	-0.104333992092729	0.415729329858838
Chaetodon_rainfordi	Acanthopagrus_schlegelii	0.12606422425717	-0.104333992092729	0.415729329858838
Chaetodon_octofasciatus	Acanthopagrus_schlegelii	0.12606422425717	-0.104333992092729	0.415729329858838
Chaetodon_aureofasciatus	Acanthopagrus_schlegelii	0.12606422425717	-0.104333992092729	0.415729329858838
Chaetodon_bennetti	Acanthopagrus_schlegelii	0.12606422425717	-0.104333992092729	0.415729329858838
Chaetodon_speculum	Acanthopagrus_schlegelii	0.12606422425717	-0.104333992092729	0.415729329858838
Chaetodon_zanzibarensis	Acanthopagrus_schlegelii	0.12606422425717	-0.104333992092729	0.415729329858838
Chaetodon_plebeius	Acanthopagrus_schlegelii	0.12606422425717	-0.104333992092729	0.415729329858838
Chaetodon_larvatus	Acanthopagrus_schlegelii	0.12606422425717	-0.104333992092729	0.415729329858838
Chaetodon_baronessa	Acanthopagrus_schlegelii	0.12606422425717	-0.104333992092729	0.415729329858838
Chaetodon_austriacus	Acanthopagrus_schlegelii	0.12606422425717	-0.104333992092729	0.415729329858838
Chaetodon_trifasciatus	Acanthopagrus_schlegelii	0.12606422425717	-0.104333992092729	0.415729329858838
Chaetodon_robustus	Acanthopagrus_schlegelii	0.12606422425717	-0.104333992092729	0.415729329858838
Chaetodon_hoefleri	Acanthopagrus_schlegelii	0.12606422425717	-0.104333992092729	0.415729329858838
Chaetodon_reticulatus	Acanthopagrus_schlegelii	0.12606422425717	-0.104333992092729	0.415729329858838
Chaetodon_meyeri	Acanthopagrus_schlegelii	0.12606422425717	-0.104333992092729	0.415729329858838
Chaetodon_ornatissimus	Acanthopagrus_schlegelii	0.12606422425717	-0.104333992092729	0.415729329858838
Chaetodon_interruptus	Acanthopagrus_schlegelii	0.12606422425717	-0.104333992092729	0.415729329858838
Chaetodon_unimaculatus	Acanthopagrus_schlegelii	0.12606422425717	-0.104333992092729	0.415729329858838
Chaetodon_trichrous	Acanthopagrus_schlegelii	0.12606422425717	-0.104333992092729	0.415729329858838
Chaetodon_kleinii	Acanthopagrus_schlegelii	0.12606422425717	-0.104333992092729	0.415729329858838
Chaetodon_blackburnii	Acanthopagrus_schlegelii	0.126064198884069	-0.104333985032803	0.415729254899619
Chaetodon_mertensii	Acanthopagrus_schlegelii	0.12606422425717	-0.104333992092729	0.415729329858838
Chaetodon_madagaskariensis	Acanthopagrus_schlegelii	0.12606422425717	-0.104333992092729	0.415729329858838
Chaetodon_paucifasciatus	Acanthopagrus_schlegelii	0.12606422425717	-0.104333992092729	0.415729329858838
Chaetodon_xanthurus	Acanthopagrus_schlegelii	0.12606422425717	-0.104333992092729	0.415729329858838
Chaetodon_melapterus	Acanthopagrus_schlegelii	0.12606422425717	-0.104333992092729	0.415729329858838
Chaetodon_tinkeri	Acanthopagrus_schlegelii	0.12606422425717	-0.104333992092729	0.415729329858838
Chaetodon_sanctaehelenae	Acanthopagrus_schlegelii	0.12606422425717	-0.104333992092729	0.415729329858838
Chaetodon_miliaris	Acanthopagrus_schlegelii	0.126064198381251	-0.10433398486382	0.415729253368193
Chaetodon_guentheri	Acanthopagrus_schlegelii	0.12606422425717	-0.104333992092729	0.415729329858838
Chaetodon_dolosus	Acanthopagrus_schlegelii	0.12606422425717	-0.104333992092729	0.415729329858838
Chaetodon_sedentarius	Acanthopagrus_schlegelii	0.12606422425717	-0.104333992092729	0.415729329858838
Chaetodon_multicinctus	Acanthopagrus_schlegelii	0.12606422425717	-0.104333992092729	0.415729329858838
Chaetodon_punctatofasciatus	Acanthopagrus_schlegelii	0.12606422425717	-0.104333992092729	0.415729329858838
Chaetodon_guttatissimus	Acanthopagrus_schlegelii	0.12606422425717	-0.104333992092729	0.415729329858838
Chaetodon_pelewensis	Acanthopagrus_schlegelii	0.12606422425717	-0.104333992092729	0.415729329858838
Chaetodon_citrinellus	Acanthopagrus_schlegelii	0.12606422425717	-0.104333992092729	0.415729329858838
Chaetodon_quadrimaculatus	Acanthopagrus_schlegelii	0.12606422425717	-0.104333992092729	0.415729329858838
Chaetodon_fremblii	Acanthopagrus_schlegelii	0.12606422425717	-0.104333992092729	0.415729329858838
Coradion_chrysozonus	Acanthopagrus_schlegelii	0.12606422425717	-0.104333992092729	0.415729329858838
Coradion_altivelis	Acanthopagrus_schlegelii	0.12606422425717	-0.104333992092729	0.415729329858838
Coradion_melanopus	Acanthopagrus_schlegelii	0.12606422425717	-0.104333992092729	0.415729329858838
Chelmon_rostratus	Acanthopagrus_schlegelii	0.12606422425717	-0.104333992092729	0.415729329858838
Chelmon_marginalis	Acanthopagrus_schlegelii	0.12606422425717	-0.104333992092729	0.415729329858838
Chelmon_muelleri	Acanthopagrus_schlegelii	0.12606422425717	-0.104333992092729	0.415729329858838
Chelmonops_curiosus	Acanthopagrus_schlegelii	0.12606422425717	-0.104333992092729	0.415729329858838
Chelmonops_truncatus	Acanthopagrus_schlegelii	0.12606422425717	-0.104333992092729	0.415729329858838
Amphichaetodon_howensis	Acanthopagrus_schlegelii	0.126064139302218	-0.104334013125567	0.415729149487301
Amphichaetodon_melbae	Acanthopagrus_schlegelii	0.12606422425717	-0.104333992092729	0.415729329858838
Forcipiger_flavissimus	Acanthopagrus_schlegelii	0.12606422425717	-0.104333992092729	0.415729329858838
Forcipiger_longirostris	Acanthopagrus_schlegelii	0.12606422425717	-0.104333992092729	0.415729329858838
Hemitaurichthys_thompsoni	Acanthopagrus_schlegelii	0.12606422425717	-0.104333992092729	0.415729329858838
Hemitaurichthys_polylepis	Acanthopagrus_schlegelii	0.12606422425717	-0.104333992092729	0.415729329858838
Hemitaurichthys_zoster	Acanthopagrus_schlegelii	0.12606422425717	-0.104333992092729	0.415729329858838
Heniochus_pleurotaenia	Acanthopagrus_schlegelii	0.12606422425717	-0.104333992092729	0.415729329858838
Heniochus_varius	Acanthopagrus_schlegelii	0.12606422425717	-0.104333992092729	0.415729329858838
Heniochus_acuminatus	Acanthopagrus_schlegelii	0.12606422425717	-0.104333992092729	0.415729329858838
Heniochus_diphreutes	Acanthopagrus_schlegelii	0.12606422425717	-0.104333992092729	0.415729329858838
Heniochus_monoceros	Acanthopagrus_schlegelii	0.12606422425717	-0.104333992092729	0.415729329858838
Heniochus_singularius	Acanthopagrus_schlegelii	0.12606422425717	-0.104333992092729	0.415729329858838
Heniochus_chrysostomus	Acanthopagrus_schlegelii	0.126064127313527	-0.104334152076663	0.415729338974314
Johnrandallia_nigrirostris	Acanthopagrus_schlegelii	0.12606422425717	-0.104333992092729	0.415729329858838
Centrarchops_chapini	Acanthopagrus_schlegelii	0.12606422425717	-0.104333992092729	0.415729329858838
Dinoperca_petersi	Acanthopagrus_schlegelii	0.12606422425717	-0.104333992092729	0.415729329858838
Luvarus_imperialis	Acanthopagrus_schlegelii	0.12606422425717	-0.104333992092729	0.415729329858838
Naso_caeruleacauda	Acanthopagrus_schlegelii	0.12606422425717	-0.104333992092729	0.415729329858838
Naso_maculatus	Acanthopagrus_schlegelii	0.12606422425717	-0.104333992092729	0.415729329858838
Naso_reticulatus	Acanthopagrus_schlegelii	0.12606422425717	-0.104333992092729	0.415729329858838
Naso_caesius	Acanthopagrus_schlegelii	0.12606422425717	-0.104333992092729	0.415729329858838
Naso_hexacanthus	Acanthopagrus_schlegelii	0.12606422425717	-0.104333992092729	0.415729329858838
Naso_vlamingii	Acanthopagrus_schlegelii	0.12606422425717	-0.104333992092729	0.415729329858838
Naso_brevirostris	Acanthopagrus_schlegelii	0.12606422425717	-0.104333992092729	0.415729329858838
Naso_unicornis	Acanthopagrus_schlegelii	0.12606422425717	-0.104333992092729	0.415729329858838
Naso_elegans	Acanthopagrus_schlegelii	0.12606422425717	-0.104333992092729	0.415729329858838
Naso_lituratus	Acanthopagrus_schlegelii	0.12606422425717	-0.104333992092729	0.415729329858838
Naso_annulatus	Acanthopagrus_schlegelii	0.12606422425717	-0.104333992092729	0.415729329858838
Naso_tonganus	Acanthopagrus_schlegelii	0.12606422425717	-0.104333992092729	0.415729329858838
Naso_tuberosus	Acanthopagrus_schlegelii	0.12606422425717	-0.104333992092729	0.415729329858838
Naso_lopezi	Acanthopagrus_schlegelii	0.126064105471574	-0.104334059537523	0.415729137781831
Naso_mcdadei	Acanthopagrus_schlegelii	0.126064205922453	-0.104333935811048	0.415729194795371
Naso_fageni	Acanthopagrus_schlegelii	0.12606422425717	-0.104333992092729	0.415729329858838
Naso_brachycentron	Acanthopagrus_schlegelii	0.12606422425717	-0.104333992092729	0.415729329858838
Naso_thynnoides	Acanthopagrus_schlegelii	0.12606422425717	-0.104333992092729	0.415729329858838
Naso_minor	Acanthopagrus_schlegelii	0.12606422425717	-0.104333992092729	0.415729329858838
Zebrasoma_flavescens	Acanthopagrus_schlegelii	0.12606422425717	-0.104333992092729	0.415729329858838
Prionurus_maculatus	Acanthopagrus_schlegelii	0.12606422425717	-0.104333992092729	0.415729329858838
Prionurus_scalprum	Acanthopagrus_schlegelii	0.12606422425717	-0.104333992092729	0.415729329858838
Prionurus_laticlavius	Acanthopagrus_schlegelii	0.12606422425717	-0.104333992092729	0.415729329858838
Prionurus_microlepidotus	Acanthopagrus_schlegelii	0.12606422425717	-0.104333992092729	0.415729329858838
Ctenochaetus_strigosus	Acanthopagrus_schlegelii	0.12606422425717	-0.104333992092729	0.415729329858838
Acanthurus_xanthopterus	Acanthopagrus_schlegelii	0.12606422425717	-0.104333992092729	0.415729329858838
Acanthurus_pyroferus	Acanthopagrus_schlegelii	0.12606422425717	-0.104333992092729	0.415729329858838
Acanthurus_triostegus	Acanthopagrus_schlegelii	0.12606422425717	-0.104333992092729	0.415729329858838
Acanthurus_bahianus	Acanthopagrus_schlegelii	0.12606422425717	-0.104333992092729	0.415729329858838
Acanthurus_chirurgus	Acanthopagrus_schlegelii	0.12606422425717	-0.104333992092729	0.415729329858838
Acanthurus_nigrofuscus	Acanthopagrus_schlegelii	0.12606422425717	-0.104333992092729	0.415729329858838
Acanthurus_nigroris	Acanthopagrus_schlegelii	0.12606422425717	-0.104333992092729	0.415729329858838
Acanthurus_coeruleus	Acanthopagrus_schlegelii	0.12606422425717	-0.104333992092729	0.415729329858838
Acanthurus_guttatus	Acanthopagrus_schlegelii	0.12606422425717	-0.104333992092729	0.415729329858838
Ctenochaetus_cyanocheilus	Acanthopagrus_schlegelii	0.12606422425717	-0.104333992092729	0.415729329858838
Acanthurus_nubilus	Acanthopagrus_schlegelii	0.12606422425717	-0.104333992092729	0.415729329858838
Ctenochaetus_hawaiiensis	Acanthopagrus_schlegelii	0.126064199323595	-0.104333985224901	0.415729256308433
Ctenochaetus_striatus	Acanthopagrus_schlegelii	0.12606422425717	-0.104333992092729	0.415729329858838
Acanthurus_japonicus	Acanthopagrus_schlegelii	0.12606422425717	-0.104333992092729	0.415729329858838
Acanthurus_nigricans	Acanthopagrus_schlegelii	0.126064059199985	-0.104334140792514	0.415729149868381
Ctenochaetus_binotatus	Acanthopagrus_schlegelii	0.12606422425717	-0.104333992092729	0.415729329858838
Acanthurus_mata	Acanthopagrus_schlegelii	0.12606422425717	-0.104333992092729	0.415729329858838
Acanthurus_blochii	Acanthopagrus_schlegelii	0.12606422425717	-0.104333992092729	0.415729329858838
Acanthurus_thompsoni	Acanthopagrus_schlegelii	0.12606422425717	-0.104333992092729	0.415729329858838
Acanthurus_olivaceus	Acanthopagrus_schlegelii	0.12606422425717	-0.104333992092729	0.415729329858838
Acanthurus_dussumieri	Acanthopagrus_schlegelii	0.12606405102657	-0.104334168147421	0.415729172554924
Zebrasoma_scopas	Acanthopagrus_schlegelii	0.12606422425717	-0.104333992092729	0.415729329858838
Zebrasoma_velifer	Acanthopagrus_schlegelii	0.12606422425717	-0.104333992092729	0.415729329858838
Paracanthurus_hepatus	Acanthopagrus_schlegelii	0.12606422425717	-0.104333992092729	0.415729329858838
Zanclus_cornutus	Acanthopagrus_schlegelii	0.12606422425717	-0.104333992092729	0.415729329858838
Liopropoma_eukrines	Anoplopoma_fimbria	0.152319020713157	-0.08338127825835	0.448627541639481
Liopropoma_carmabi	Anoplopoma_fimbria	0.152319020713157	-0.08338127825835	0.448627541639481
Cephalopholis_leopardus	Anoplopoma_fimbria	0.152319020713157	-0.08338127825835	0.448627541639481
Cephalopholis_taeniops	Anoplopoma_fimbria	0.152319020713157	-0.08338127825835	0.448627541639481
Cephalopholis_miniata	Anoplopoma_fimbria	0.152319022535598	-0.083381249453662	0.44862750069858
Cephalopholis_sonnerati	Anoplopoma_fimbria	0.152319020713157	-0.08338127825835	0.448627541639481
Cephalopholis_urodeta	Anoplopoma_fimbria	0.152319020713157	-0.08338127825835	0.448627541639481
Cephalopholis_fulva	Anoplopoma_fimbria	0.152319020713157	-0.08338127825835	0.448627541639481
Paranthias_colonus	Anoplopoma_fimbria	0.152319020713157	-0.08338127825835	0.448627541639481
Paranthias_furcifer	Anoplopoma_fimbria	0.152319020713157	-0.08338127825835	0.448627541639481
Aethaloperca_rogaa	Anoplopoma_fimbria	0.152319020713157	-0.08338127825835	0.448627541639481
Cephalopholis_formosa	Anoplopoma_fimbria	0.152319020713157	-0.08338127825835	0.448627541639481
Cephalopholis_cyanostigma	Anoplopoma_fimbria	0.152319020713157	-0.08338127825835	0.448627541639481
Cephalopholis_boenak	Anoplopoma_fimbria	0.152319020713157	-0.08338127825835	0.448627541639481
Cephalopholis_cruentata	Anoplopoma_fimbria	0.152319020713157	-0.08338127825835	0.448627541639481
Cephalopholis_panamensis	Anoplopoma_fimbria	0.152319020713157	-0.08338127825835	0.448627541639481
Cephalopholis_nigri	Anoplopoma_fimbria	0.152319020713157	-0.08338127825835	0.448627541639481
Hyporthodus_flavolimbatus	Anoplopoma_fimbria	0.152319020713157	-0.08338127825835	0.448627541639481
Epinephelus_daemelii	Anoplopoma_fimbria	0.152319020713157	-0.08338127825835	0.448627541639481
Epinephelus_morrhua	Anoplopoma_fimbria	0.152319020713157	-0.08338127825835	0.448627541639481
Cromileptes_altivelis	Anoplopoma_fimbria	0.152319020713157	-0.08338127825835	0.448627541639481
Epinephelus_andersoni	Anoplopoma_fimbria	0.152319020713157	-0.08338127825835	0.448627541639481
Epinephelus_polyphekadion	Anoplopoma_fimbria	0.152319020713157	-0.08338127825835	0.448627541639481
Epinephelus_ongus	Anoplopoma_fimbria	0.152319020713157	-0.08338127825835	0.448627541639481
Epinephelus_corallicola	Anoplopoma_fimbria	0.152319020713157	-0.08338127825835	0.448627541639481
Epinephelus_coeruleopunctatus	Anoplopoma_fimbria	0.152319020713157	-0.08338127825835	0.448627541639481
Epinephelus_bruneus	Anoplopoma_fimbria	0.152319020713157	-0.08338127825835	0.448627541639481
Epinephelus_itajara	Anoplopoma_fimbria	0.152319020713157	-0.08338127825835	0.448627541639481
Epinephelus_lanceolatus	Anoplopoma_fimbria	0.152319021195706	-0.0833811873523995	0.448627399184665
Epinephelus_maculatus	Anoplopoma_fimbria	0.152319020713157	-0.08338127825835	0.448627541639481
Epinephelus_tauvina	Anoplopoma_fimbria	0.152319020713157	-0.08338127825835	0.448627541639481
Epinephelus_rivulatus	Anoplopoma_fimbria	0.152319020713157	-0.08338127825835	0.448627541639481
Epinephelus_coioides	Anoplopoma_fimbria	0.152319020713157	-0.08338127825835	0.448627541639481
Epinephelus_malabaricus	Anoplopoma_fimbria	0.152319020713157	-0.08338127825835	0.448627541639481
Epinephelus_tukula	Anoplopoma_fimbria	0.152319020713157	-0.08338127825835	0.448627541639481
Epinephelus_latifasciatus	Anoplopoma_fimbria	0.152319020713157	-0.08338127825835	0.448627541639481
Anyperodon_leucogrammicus	Anoplopoma_fimbria	0.152319020713157	-0.08338127825835	0.448627541639481
Epinephelus_howlandi	Anoplopoma_fimbria	0.152319020713157	-0.08338127825835	0.448627541639481
Epinephelus_striatus	Anoplopoma_fimbria	0.152319020713157	-0.08338127825835	0.448627541639481
Epinephelus_spilotoceps	Anoplopoma_fimbria	0.152319020713157	-0.08338127825835	0.448627541639481
Epinephelus_hexagonatus	Anoplopoma_fimbria	0.152319020713157	-0.08338127825835	0.448627541639481
Epinephelus_fuscoguttatus	Anoplopoma_fimbria	0.152319020713157	-0.08338127825835	0.448627541639481
Epinephelus_aeneus	Anoplopoma_fimbria	0.152319020713157	-0.08338127825835	0.448627541639481
Epinephelus_caninus	Anoplopoma_fimbria	0.152319020713157	-0.08338127825835	0.448627541639481
Epinephelus_goreensis	Anoplopoma_fimbria	0.152319020713157	-0.08338127825835	0.448627541639481
Mycteroperca_bonaci	Anoplopoma_fimbria	0.152319020713157	-0.08338127825835	0.448627541639481
Mycteroperca_venenosa	Anoplopoma_fimbria	0.152319020713157	-0.08338127825835	0.448627541639481
Triso_dermopterus	Anoplopoma_fimbria	0.152319020713157	-0.08338127825835	0.448627541639481
Mycteroperca_jordani	Anoplopoma_fimbria	0.152319020713157	-0.08338127825835	0.448627541639481
Mycteroperca_tigris	Anoplopoma_fimbria	0.152319020713157	-0.08338127825835	0.448627541639481
Mycteroperca_rosacea	Anoplopoma_fimbria	0.152319020713157	-0.08338127825835	0.448627541639481
Mycteroperca_olfax	Anoplopoma_fimbria	0.152319020713157	-0.08338127825835	0.448627541639481
Mycteroperca_interstitialis	Anoplopoma_fimbria	0.152319020713157	-0.08338127825835	0.448627541639481
Mycteroperca_phenax	Anoplopoma_fimbria	0.152319020713157	-0.08338127825835	0.448627541639481
Mycteroperca_xenarcha	Anoplopoma_fimbria	0.152319020713157	-0.08338127825835	0.448627541639481
Epinephelus_guttatus	Anoplopoma_fimbria	0.15231902668128	-0.0833811595234212	0.448627368995935
Epinephelus_amblycephalus	Anoplopoma_fimbria	0.152319020713157	-0.08338127825835	0.448627541639481
Epinephelus_epistictus	Anoplopoma_fimbria	0.152319020713157	-0.08338127825835	0.448627541639481
Epinephelus_radiatus	Anoplopoma_fimbria	0.152319020713157	-0.08338127825835	0.448627541639481
Mycteroperca_prionura	Anoplopoma_fimbria	0.152319020713157	-0.08338127825835	0.448627541639481
Epinephelus_albomarginatus	Anoplopoma_fimbria	0.152319020713157	-0.08338127825835	0.448627541639481
Epinephelus_marginatus	Anoplopoma_fimbria	0.152319020713157	-0.08338127825835	0.448627541639481
Mycteroperca_fusca	Anoplopoma_fimbria	0.152319020713157	-0.08338127825835	0.448627541639481
Mycteroperca_acutirostris	Anoplopoma_fimbria	0.152319020713157	-0.08338127825835	0.448627541639481
Mycteroperca_rubra	Anoplopoma_fimbria	0.152319020713157	-0.08338127825835	0.448627541639481
Epinephelus_costae	Anoplopoma_fimbria	0.152319020713157	-0.08338127825835	0.448627541639481
Mycteroperca_microlepis	Anoplopoma_fimbria	0.152319020713157	-0.08338127825835	0.448627541639481
Epinephelus_multinotatus	Anoplopoma_fimbria	0.152319020713157	-0.08338127825835	0.448627541639481
Epinephelus_miliaris	Anoplopoma_fimbria	0.152319020713157	-0.08338127825835	0.448627541639481
Epinephelus_areolatus	Anoplopoma_fimbria	0.152319020713157	-0.08338127825835	0.448627541639481
Epinephelus_undulosus	Anoplopoma_fimbria	0.152319020713157	-0.08338127825835	0.448627541639481
Epinephelus_flavocaeruleus	Anoplopoma_fimbria	0.152319022480855	-0.0833812492532257	0.44862750024417
Epinephelus_cyanopodus	Anoplopoma_fimbria	0.152319020713157	-0.08338127825835	0.448627541639481
Epinephelus_bleekeri	Anoplopoma_fimbria	0.152319020713157	-0.08338127825835	0.448627541639481
Epinephelus_analogus	Anoplopoma_fimbria	0.152319020713157	-0.08338127825835	0.448627541639481
Epinephelus_clippertonensis	Anoplopoma_fimbria	0.152319020713157	-0.08338127825835	0.448627541639481
Epinephelus_labriformis	Anoplopoma_fimbria	0.152319020713157	-0.08338127825835	0.448627541639481
Epinephelus_adscensionis	Anoplopoma_fimbria	0.152319020713157	-0.08338127825835	0.448627541639481
Epinephelus_chlorostigma	Anoplopoma_fimbria	0.152319020713157	-0.08338127825835	0.448627541639481
Epinephelus_fasciatomaculosus	Anoplopoma_fimbria	0.152319023724613	-0.0833812609728026	0.44862752189299
Epinephelus_awoara	Anoplopoma_fimbria	0.152319020713157	-0.08338127825835	0.448627541639481
Epinephelus_akaara	Anoplopoma_fimbria	0.152319020713157	-0.08338127825835	0.448627541639481
Epinephelus_retouti	Anoplopoma_fimbria	0.152319020713157	-0.08338127825835	0.448627541639481
Epinephelus_diacanthus	Anoplopoma_fimbria	0.152319020713157	-0.08338127825835	0.448627541639481
Epinephelus_stictus	Anoplopoma_fimbria	0.152319020713157	-0.08338127825835	0.448627541639481
Epinephelus_sexfasciatus	Anoplopoma_fimbria	0.152319029286777	-0.0833812383707569	0.448627500157484
Epinephelus_undulatostriatus	Anoplopoma_fimbria	0.152319020713157	-0.08338127825835	0.448627541639481
Epinephelus_morio	Anoplopoma_fimbria	0.152319020713157	-0.08338127825835	0.448627541639481
Epinephelus_fasciatus	Anoplopoma_fimbria	0.152319020713157	-0.08338127825835	0.448627541639481
Epinephelus_melanostigma	Anoplopoma_fimbria	0.152319020713157	-0.08338127825835	0.448627541639481
Epinephelus_merra	Anoplopoma_fimbria	0.152319020713157	-0.08338127825835	0.448627541639481
Epinephelus_quoyanus	Anoplopoma_fimbria	0.152319020713157	-0.08338127825835	0.448627541639481
Epinephelus_macrospilos	Anoplopoma_fimbria	0.152319020713157	-0.08338127825835	0.448627541639481
Epinephelus_trimaculatus	Anoplopoma_fimbria	0.152319020713157	-0.08338127825835	0.448627541639481
Epinephelus_longispinis	Anoplopoma_fimbria	0.152319020713157	-0.08338127825835	0.448627541639481
Hyporthodus_acanthistius	Anoplopoma_fimbria	0.152319020713157	-0.08338127825835	0.448627541639481
Hyporthodus_exsul	Anoplopoma_fimbria	0.152319020713157	-0.08338127825835	0.448627541639481
Hyporthodus_nigritus	Anoplopoma_fimbria	0.152319020713157	-0.08338127825835	0.448627541639481
Hyporthodus_niveatus	Anoplopoma_fimbria	0.152319020713157	-0.08338127825835	0.448627541639481
Hyporthodus_ergastularius	Anoplopoma_fimbria	0.152319020713157	-0.08338127825835	0.448627541639481
Hyporthodus_quernus	Anoplopoma_fimbria	0.152319020713157	-0.08338127825835	0.448627541639481
Hyporthodus_octofasciatus	Anoplopoma_fimbria	0.152319020713157	-0.08338127825835	0.448627541639481
Epinephelus_cifuentesi	Anoplopoma_fimbria	0.152319020713157	-0.08338127825835	0.448627541639481
Epinephelus_drummondhayi	Anoplopoma_fimbria	0.152319020713157	-0.08338127825835	0.448627541639481
Dermatolepis_dermatolepis	Anoplopoma_fimbria	0.152319020713157	-0.08338127825835	0.448627541639481
Alphestes_afer	Anoplopoma_fimbria	0.152319020713157	-0.08338127825835	0.448627541639481
Alphestes_immaculatus	Anoplopoma_fimbria	0.152319020713157	-0.08338127825835	0.448627541639481
Alphestes_multiguttatus	Anoplopoma_fimbria	0.152319020713157	-0.08338127825835	0.448627541639481
Dermatolepis_inermis	Anoplopoma_fimbria	0.152319020713157	-0.08338127825835	0.448627541639481
Dermatolepis_striolata	Anoplopoma_fimbria	0.152319020713157	-0.08338127825835	0.448627541639481
Hyporthodus_haifensis	Anoplopoma_fimbria	0.152319020713157	-0.08338127825835	0.448627541639481
Hyporthodus_septemfasciatus	Anoplopoma_fimbria	0.152319020713157	-0.08338127825835	0.448627541639481
Hyporthodus_mystacinus	Anoplopoma_fimbria	0.152319020713157	-0.08338127825835	0.448627541639481
Hyporthodus_niphobles	Anoplopoma_fimbria	0.152319020713157	-0.08338127825835	0.448627541639481
Cephalopholis_polleni	Anoplopoma_fimbria	0.152319020713157	-0.08338127825835	0.448627541639481
Cephalopholis_igarashiensis	Anoplopoma_fimbria	0.152319020713157	-0.08338127825835	0.448627541639481
Gracila_albomarginata	Anoplopoma_fimbria	0.152319020713157	-0.08338127825835	0.448627541639481
Variola_albimarginata	Anoplopoma_fimbria	0.152319020713157	-0.08338127825835	0.448627541639481
Variola_louti	Anoplopoma_fimbria	0.152319020713157	-0.08338127825835	0.448627541639481
Rypticus_bicolor	Anoplopoma_fimbria	0.152319020713157	-0.08338127825835	0.448627541639481
Rypticus_saponaceus	Anoplopoma_fimbria	0.152319020713157	-0.08338127825835	0.448627541639481
Rypticus_nigripinnis	Anoplopoma_fimbria	0.152319020713157	-0.08338127825835	0.448627541639481
Pseudogramma_gregoryi	Anoplopoma_fimbria	0.152319020713157	-0.08338127825835	0.448627541639481
Pseudogramma_thaumasia	Anoplopoma_fimbria	0.152319020713157	-0.08338127825835	0.448627541639481
Pogonoperca_punctata	Anoplopoma_fimbria	0.152319020713157	-0.08338127825835	0.448627541639481
Grammistes_sexlineatus	Anoplopoma_fimbria	0.152319020713157	-0.08338127825835	0.448627541639481
Diploprion_bifasciatum	Anoplopoma_fimbria	0.152319022498073	-0.0833812919682702	0.448627567794471
Belonoperca_chabanaudi	Anoplopoma_fimbria	0.152319020713157	-0.08338127825835	0.448627541639481
Saloptia_powelli	Anoplopoma_fimbria	0.152319020713157	-0.08338127825835	0.448627541639481
Plectropomus_oligacanthus	Anoplopoma_fimbria	0.152319020713157	-0.08338127825835	0.448627541639481
Plectropomus_laevis	Anoplopoma_fimbria	0.152319020713157	-0.08338127825835	0.448627541639481
Plectropomus_leopardus	Anoplopoma_fimbria	0.152319020713157	-0.08338127825835	0.448627541639481
Plectropomus_pessuliferus	Anoplopoma_fimbria	0.152319020713157	-0.08338127825835	0.448627541639481
Plectropomus_maculatus	Anoplopoma_fimbria	0.152319020713157	-0.08338127825835	0.448627541639481
Plectropomus_areolatus	Anoplopoma_fimbria	0.152319020713157	-0.08338127825835	0.448627541639481
Plectranthias_kelloggi	Anoplopoma_fimbria	0.152319020713157	-0.08338127825835	0.448627541639481
Luzonichthys_waitei	Anoplopoma_fimbria	0.152319020713157	-0.08338127825835	0.448627541639481
Pseudanthias_pleurotaenia	Anoplopoma_fimbria	0.152319020713157	-0.08338127825835	0.448627541639481
Tosana_niwae	Anoplopoma_fimbria	0.152319020713157	-0.08338127825835	0.448627541639481
Pseudanthias_squamipinnis	Anoplopoma_fimbria	0.152319020713157	-0.08338127825835	0.448627541639481
Nemanthias_carberryi	Anoplopoma_fimbria	0.152319020713157	-0.08338127825835	0.448627541639481
Pseudanthias_tuka	Anoplopoma_fimbria	0.152319023289995	-0.0833812338586318	0.448627477948905
Anthias_anthias	Anoplopoma_fimbria	0.152319020713157	-0.08338127825835	0.448627541639481
Pronotogrammus_multifasciatus	Anoplopoma_fimbria	0.152319020713157	-0.08338127825835	0.448627541639481
Odontanthias_chrysostictus	Anoplopoma_fimbria	0.152319020713157	-0.08338127825835	0.448627541639481
Pseudogramma_polyacantha	Anoplopoma_fimbria	0.152319020713157	-0.08338127825835	0.448627541639481
Pseudanthias_lori	Anoplopoma_fimbria	0.152319020713157	-0.08338127825835	0.448627541639481
Hemanthias_leptus	Anoplopoma_fimbria	0.152319020713157	-0.08338127825835	0.448627541639481
Hemanthias_signifer	Anoplopoma_fimbria	0.152319020713157	-0.08338127825835	0.448627541639481
Hemanthias_peruanus	Anoplopoma_fimbria	0.152319020713157	-0.08338127825835	0.448627541639481
Caesioperca_lepidoptera	Dissostichus_eleginoides	0.165118568152721	-0.0646629440182851	0.451349830708283
Plectranthias_japonicus	Dissostichus_eleginoides	0.165118568152721	-0.0646629440182851	0.451349830708283
Eleginops_maclovinus	Dissostichus_eleginoides	0.181087540498112	-0.0392921651088139	0.452020820125693
Aethotaxis_mitopteryx_mitopteryx	Dissostichus_eleginoides	0.194776503456852	-0.0165969892313806	0.451582797267284
Dissostichus_mawsoni	Dissostichus_eleginoides	0.19709034113277	-0.0126640675206403	0.451405988268668
Notothenia_rossii	Dissostichus_eleginoides	0.191844654551553	-0.0215385218908016	0.451762498946925
Notothenia_coriiceps	Dissostichus_eleginoides	0.191844654551553	-0.0215385218908016	0.451762498946925
Paranotothenia_magellanica	Dissostichus_eleginoides	0.191844654551553	-0.0215385218908016	0.451762498946925
Notothenia_angustata	Dissostichus_eleginoides	0.191844654551553	-0.0215385218908016	0.451762498946925
Pleuragramma_antarctica	Dissostichus_eleginoides	0.191844654551553	-0.0215385218908016	0.451762498946925
Gobionotothen_acuta	Dissostichus_eleginoides	0.191844798861059	-0.021538160362487	0.451762314101492
Gobionotothen_gibberifrons	Dissostichus_eleginoides	0.191844654551553	-0.0215385218908016	0.451762498946925
Lepidonotothen_mizops	Dissostichus_eleginoides	0.191844654551553	-0.0215385218908016	0.451762498946925
Lepidonotothen_larseni	Dissostichus_eleginoides	0.191844654551553	-0.0215385218908016	0.451762498946925
Lepidonotothen_nudifrons	Dissostichus_eleginoides	0.191844654551553	-0.0215385218908016	0.451762498946925
Lepidonotothen_squamifrons	Dissostichus_eleginoides	0.191844654551553	-0.0215385218908016	0.451762498946925
Patagonotothen_brevicauda_brevicauda	Dissostichus_eleginoides	0.191844654551553	-0.0215385218908016	0.451762498946925
Patagonotothen_guntheri	Dissostichus_eleginoides	0.191844654551553	-0.0215385218908016	0.451762498946925
Patagonotothen_ramsayi	Dissostichus_eleginoides	0.191844654551553	-0.0215385218908016	0.451762498946925
Patagonotothen_tessellata	Dissostichus_eleginoides	0.191844654551553	-0.0215385218908016	0.451762498946925
Cryothenia_amphitreta	Dissostichus_eleginoides	0.191844654551553	-0.0215385218908016	0.451762498946925
Trematomus_scotti	Dissostichus_eleginoides	0.191844654551553	-0.0215385218908016	0.451762498946925
Pagothenia_borchgrevinki	Dissostichus_eleginoides	0.191844654551553	-0.0215385218908016	0.451762498946925
Trematomus_hansoni	Dissostichus_eleginoides	0.191844829097198	-0.0215381720334522	0.451762405077998
Trematomus_bernacchii	Dissostichus_eleginoides	0.191844654551553	-0.0215385218908016	0.451762498946925
Trematomus_vicarius	Dissostichus_eleginoides	0.191844654551553	-0.0215385218908016	0.451762498946925
Trematomus_nicolai	Dissostichus_eleginoides	0.191844654551553	-0.0215385218908016	0.451762498946925
Trematomus_pennellii	Dissostichus_eleginoides	0.191844654551553	-0.0215385218908016	0.451762498946925
Trematomus_eulepidotus	Dissostichus_eleginoides	0.191844654551553	-0.0215385218908016	0.451762498946925
Trematomus_lepidorhinus	Dissostichus_eleginoides	0.191844654551553	-0.0215385218908016	0.451762498946925
Trematomus_tokarevi	Dissostichus_eleginoides	0.191844654551553	-0.0215385218908016	0.451762498946925
Trematomus_loennbergii	Dissostichus_eleginoides	0.191844654551553	-0.0215385218908016	0.451762498946925
Notothenia_cyanobrancha	Dissostichus_eleginoides	0.191844654551553	-0.0215385218908016	0.451762498946925
Channichthys_rhinoceratus	Dissostichus_eleginoides	0.190359433224832	-0.0240244245569611	0.451835082680346
Neopagetopsis_ionah	Dissostichus_eleginoides	0.190359433224832	-0.0240244245569611	0.451835082680346
Chionodraco_rastrospinosus	Dissostichus_eleginoides	0.190359433224832	-0.0240244245569612	0.451835082680345
Pseudochaenichthys_georgianus	Dissostichus_eleginoides	0.190359433224832	-0.0240244245569612	0.451835082680345
Pagetopsis_maculatus	Dissostichus_eleginoides	0.190359433224832	-0.0240244245569611	0.451835082680346
Pagetopsis_macropterus	Dissostichus_eleginoides	0.190359433224832	-0.0240244245569612	0.451835082680345
Chaenocephalus_aceratus	Dissostichus_eleginoides	0.190359433224832	-0.0240244245569612	0.451835082680345
Cryodraco_antarcticus	Dissostichus_eleginoides	0.190359433224832	-0.0240244245569611	0.451835082680346
Dacodraco_hunteri	Dissostichus_eleginoides	0.190359433224832	-0.0240244245569611	0.451835082680346
Chionodraco_hamatus	Dissostichus_eleginoides	0.190359433224832	-0.0240244245569611	0.451835082680346
Chionodraco_myersi	Dissostichus_eleginoides	0.190359433224832	-0.0240244245569612	0.451835082680345
Champsocephalus_esox	Dissostichus_eleginoides	0.190359433224832	-0.0240244245569612	0.451835082680345
Chaenodraco_wilsoni	Dissostichus_eleginoides	0.190359433224832	-0.0240244245569612	0.451835082680345
Artedidraco_shackletoni	Dissostichus_eleginoides	0.190359433224832	-0.0240244245569611	0.451835082680346
Histiodraco_velifer	Dissostichus_eleginoides	0.190359433224832	-0.0240244245569612	0.451835082680345
Dolloidraco_longedorsalis	Dissostichus_eleginoides	0.190359433224832	-0.0240244245569612	0.451835082680345
Racovitzia_glacialis	Dissostichus_eleginoides	0.190359497022306	-0.0240242431039719	0.451834968378367
Gymnodraco_acuticeps	Dissostichus_eleginoides	0.190359433224832	-0.0240244245569611	0.451835082680346
Parachaenichthys_charcoti	Dissostichus_eleginoides	0.190359433224832	-0.0240244245569611	0.451835082680346
Gerlachea_australis	Dissostichus_eleginoides	0.190359433224832	-0.0240244245569612	0.451835082680345
Prionodraco_evansii	Dissostichus_eleginoides	0.190359433224832	-0.0240244245569612	0.451835082680345
Akarotaxis_nudiceps	Dissostichus_eleginoides	0.190359433224832	-0.0240244245569611	0.451835082680346
Bathydraco_macrolepis	Dissostichus_eleginoides	0.190359433224832	-0.0240244245569611	0.451835082680346
Bathydraco_marri	Dissostichus_eleginoides	0.190359433224832	-0.0240244245569611	0.451835082680346
Harpagifer_antarcticus	Dissostichus_eleginoides	0.190359433224832	-0.0240244245569612	0.451835082680345
Harpagifer_kerguelensis	Dissostichus_eleginoides	0.190359433224832	-0.0240244245569611	0.451835082680346
Pseudaphritis_urvillii	Dissostichus_eleginoides	0.169600352223101	-0.0576525579397105	0.451656706288255
Cottoperca_gobio	Dissostichus_eleginoides	0.169600352223101	-0.0576525579397105	0.451656706288255
Bovichtus_variegatus	Dissostichus_eleginoides	0.169600352223101	-0.0576525579397105	0.451656706288255
Bembrops_heterurus	Dissostichus_eleginoides	0.157131385145863	-0.0769590308226795	0.450588963221161
Ammocrypta_vivax	Dissostichus_eleginoides	0.157131385145863	-0.0769590308226795	0.450588963221161
Ammocrypta_meridiana	Dissostichus_eleginoides	0.157131385145863	-0.0769590308226795	0.450588963221161
Ammocrypta_beanii	Dissostichus_eleginoides	0.157131385145863	-0.0769590308226795	0.450588963221161
Ammocrypta_bifascia	Dissostichus_eleginoides	0.157131385145863	-0.0769590308226795	0.450588963221161
Ammocrypta_pellucida	Dissostichus_eleginoides	0.157131385145863	-0.0769590308226795	0.450588963221161
Ammocrypta_clara	Dissostichus_eleginoides	0.157131385145863	-0.0769590308226795	0.450588963221161
Crystallaria_asprella	Dissostichus_eleginoides	0.157131385145863	-0.0769590308226795	0.450588963221161
Percina_smithvanizi	Dissostichus_eleginoides	0.157131385145863	-0.0769590308226795	0.450588963221161
Percina_kusha	Dissostichus_eleginoides	0.157131385145863	-0.0769590308226795	0.450588963221161
Percina_palmaris	Dissostichus_eleginoides	0.157131385145863	-0.0769590308226795	0.450588963221161
Percina_aurantiaca	Dissostichus_eleginoides	0.157131385145863	-0.0769590308226795	0.450588963221161
Percina_evides	Dissostichus_eleginoides	0.157131385145863	-0.0769590308226795	0.450588963221161
Percina_burtoni	Dissostichus_eleginoides	0.157131385145863	-0.0769590308226795	0.450588963221161
Percina_caprodes	Dissostichus_eleginoides	0.157131385145863	-0.0769590308226795	0.450588963221161
Percina_carbonaria	Dissostichus_eleginoides	0.157131385145863	-0.0769590308226795	0.450588963221161
Percina_macrolepida	Dissostichus_eleginoides	0.157131385145863	-0.0769590308226795	0.450588963221161
Percina_bimaculata	Dissostichus_eleginoides	0.157131385145863	-0.0769590308226795	0.450588963221161
Percina_austroperca	Dissostichus_eleginoides	0.157131385145863	-0.0769590308226795	0.450588963221161
Percina_kathae	Dissostichus_eleginoides	0.157131385145863	-0.0769590308226795	0.450588963221161
Percina_suttkusi	Dissostichus_eleginoides	0.157131385145863	-0.0769590308226795	0.450588963221161
Percina_fulvitaenia	Dissostichus_eleginoides	0.157131385145863	-0.0769590308226795	0.450588963221161
Percina_jenkinsi	Dissostichus_eleginoides	0.157131385145863	-0.0769590308226795	0.450588963221161
Percina_rex	Dissostichus_eleginoides	0.157131385145863	-0.0769590308226795	0.450588963221161
Percina_gymnocephala	Dissostichus_eleginoides	0.157131385145863	-0.0769590308226795	0.450588963221161
Percina_sciera	Dissostichus_eleginoides	0.157131384902878	-0.076958940105317	0.450588820046667
Percina_sipsi	Dissostichus_eleginoides	0.157131385145863	-0.0769590308226795	0.450588963221161
Percina_nigrofasciata	Dissostichus_eleginoides	0.157131385145863	-0.0769590308226795	0.450588963221161
Percina_aurolineata	Dissostichus_eleginoides	0.157131385145863	-0.0769590308226795	0.450588963221161
Percina_stictogaster	Dissostichus_eleginoides	0.157131385145863	-0.0769590308226795	0.450588963221161
Percina_cymatotaenia	Dissostichus_eleginoides	0.157131385145863	-0.0769590308226795	0.450588963221161
Percina_nasuta	Dissostichus_eleginoides	0.157131385145863	-0.0769590308226795	0.450588963221161
Percina_phoxocephala	Dissostichus_eleginoides	0.157131385145863	-0.0769590308226795	0.450588963221161
Percina_oxyrhynchus	Dissostichus_eleginoides	0.157131385145863	-0.0769590308226795	0.450588963221161
Percina_squamata	Dissostichus_eleginoides	0.157131385145863	-0.0769590308226795	0.450588963221161
Percina_notogramma	Dissostichus_eleginoides	0.157131385145863	-0.0769590308226795	0.450588963221161
Percina_maculata	Dissostichus_eleginoides	0.157131385145863	-0.0769590308226795	0.450588963221161
Percina_pantherina	Dissostichus_eleginoides	0.157131385145863	-0.0769590308226795	0.450588963221161
Percina_lenticula	Dissostichus_eleginoides	0.157131385145863	-0.0769590308226795	0.450588963221161
Percina_copelandi	Dissostichus_eleginoides	0.157131385145863	-0.0769590308226795	0.450588963221161
Percina_aurora	Dissostichus_eleginoides	0.157131385145863	-0.0769590308226795	0.450588963221161
Percina_brevicauda	Dissostichus_eleginoides	0.157131385145863	-0.0769590308226795	0.450588963221161
Percina_tanasi	Dissostichus_eleginoides	0.157131385145863	-0.0769590308226795	0.450588963221161
Percina_uranidea	Dissostichus_eleginoides	0.157131385145863	-0.0769590308226795	0.450588963221161
Percina_shumardi	Dissostichus_eleginoides	0.157131385145863	-0.0769590308226795	0.450588963221161
Percina_vigil	Dissostichus_eleginoides	0.157131385145863	-0.0769590308226795	0.450588963221161
Percina_antesella	Dissostichus_eleginoides	0.157131403505895	-0.0769589173758084	0.45058883096828
Percina_macrocephala	Dissostichus_eleginoides	0.157131385145863	-0.0769590308226795	0.450588963221161
Percina_nevisense	Dissostichus_eleginoides	0.157131385145863	-0.0769590308226795	0.450588963221161
Percina_peltata	Dissostichus_eleginoides	0.157131385145863	-0.0769590308226795	0.450588963221161
Percina_crassa	Dissostichus_eleginoides	0.157131385145863	-0.0769590308226795	0.450588963221161
Percina_roanoka	Dissostichus_eleginoides	0.157131385145863	-0.0769590308226795	0.450588963221161
Etheostoma_juliae	Dissostichus_eleginoides	0.157131385145863	-0.0769590308226795	0.450588963221161
Etheostoma_douglasi	Dissostichus_eleginoides	0.157131385145863	-0.0769590308226795	0.450588963221161
Etheostoma_etowahae	Dissostichus_eleginoides	0.157131385145863	-0.0769590308226795	0.450588963221161
Etheostoma_jordani	Dissostichus_eleginoides	0.157131385145863	-0.0769590308226795	0.450588963221161
Etheostoma_chuckwachatte	Dissostichus_eleginoides	0.157131385145863	-0.0769590308226795	0.450588963221161
Etheostoma_tippecanoe	Dissostichus_eleginoides	0.157131385145863	-0.0769590308226795	0.450588963221161
Etheostoma_denoncourti	Dissostichus_eleginoides	0.157131385145863	-0.0769590308226795	0.450588963221161
Etheostoma_acuticeps	Dissostichus_eleginoides	0.157131385145863	-0.0769590308226795	0.450588963221161
Etheostoma_moorei	Dissostichus_eleginoides	0.157131385145863	-0.0769590308226795	0.450588963221161
Etheostoma_rubrum	Dissostichus_eleginoides	0.157131385145863	-0.0769590308226795	0.450588963221161
Etheostoma_rufilineatum	Dissostichus_eleginoides	0.157131385145863	-0.0769590308226795	0.450588963221161
Etheostoma_chlorobranchium	Dissostichus_eleginoides	0.157131385145863	-0.0769590308226795	0.450588963221161
Etheostoma_camurum	Dissostichus_eleginoides	0.157131385145863	-0.0769590308226795	0.450588963221161
Etheostoma_bellum	Dissostichus_eleginoides	0.157131385145863	-0.0769590308226795	0.450588963221161
Etheostoma_wapiti	Dissostichus_eleginoides	0.157131385145863	-0.0769590308226795	0.450588963221161
Etheostoma_vulneratum	Dissostichus_eleginoides	0.157131385145863	-0.0769590308226795	0.450588963221161
Etheostoma_sanguifluum	Dissostichus_eleginoides	0.157131385145863	-0.0769590308226795	0.450588963221161
Etheostoma_maculatum	Dissostichus_eleginoides	0.157131385145863	-0.0769590308226795	0.450588963221161
Etheostoma_microlepidum	Dissostichus_eleginoides	0.157131385145863	-0.0769590308226795	0.450588963221161
Etheostoma_aquali	Dissostichus_eleginoides	0.157131394020944	-0.0769590205373061	0.450588969309103
Etheostoma_kanawhae	Dissostichus_eleginoides	0.157131385145863	-0.0769590308226795	0.450588963221161
Etheostoma_osburni	Dissostichus_eleginoides	0.157131385145863	-0.0769590308226795	0.450588963221161
Etheostoma_nianguae	Dissostichus_eleginoides	0.157131385145863	-0.0769590308226795	0.450588963221161
Etheostoma_sagitta	Dissostichus_eleginoides	0.157131385145863	-0.0769590308226795	0.450588963221161
Etheostoma_variatum	Dissostichus_eleginoides	0.157131385145863	-0.0769590308226795	0.450588963221161
Etheostoma_tetrazonum	Dissostichus_eleginoides	0.157131385145863	-0.0769590308226795	0.450588963221161
Etheostoma_euzonum	Dissostichus_eleginoides	0.157131385145863	-0.0769590308226795	0.450588963221161
Etheostoma_histrio	Dissostichus_eleginoides	0.157131385145863	-0.0769590308226795	0.450588963221161
Etheostoma_tennesseense	Dissostichus_eleginoides	0.157131385145863	-0.0769590308226795	0.450588963221161
Etheostoma_simoterum	Dissostichus_eleginoides	0.157131385145863	-0.0769590308226795	0.450588963221161
Etheostoma_planasaxatile	Dissostichus_eleginoides	0.157131385145863	-0.0769590308226795	0.450588963221161
Etheostoma_occidentale	Dissostichus_eleginoides	0.157131385145863	-0.0769590308226795	0.450588963221161
Etheostoma_atripinne	Dissostichus_eleginoides	0.157131399975254	-0.0769589740685714	0.450588911210713
Etheostoma_barrenense	Dissostichus_eleginoides	0.157131385145863	-0.0769590308226795	0.450588963221161
Etheostoma_rafinesquei	Dissostichus_eleginoides	0.157131385145863	-0.0769590308226795	0.450588963221161
Etheostoma_zonale	Dissostichus_eleginoides	0.157131385145863	-0.0769590308226795	0.450588963221161
Etheostoma_lynceum	Dissostichus_eleginoides	0.157131391513688	-0.0769589911719941	0.450588916874328
Etheostoma_rupestre	Dissostichus_eleginoides	0.157131388244797	-0.0769590050237042	0.450588930446926
Etheostoma_blennioides	Dissostichus_eleginoides	0.157131385145863	-0.0769590308226795	0.450588963221161
Etheostoma_blennius	Dissostichus_eleginoides	0.157131385145863	-0.0769590308226795	0.450588963221161
Etheostoma_swannanoa	Dissostichus_eleginoides	0.157131385145863	-0.0769590308226795	0.450588963221161
Etheostoma_thalassinum	Dissostichus_eleginoides	0.157131385145863	-0.0769590308226795	0.450588963221161
Etheostoma_inscriptum	Dissostichus_eleginoides	0.157131385145863	-0.0769590308226795	0.450588963221161
Etheostoma_baileyi	Dissostichus_eleginoides	0.157131385145863	-0.0769590308226795	0.450588963221161
Etheostoma_raneyi	Dissostichus_eleginoides	0.157131385145863	-0.0769590308226795	0.450588963221161
Etheostoma_zonistium	Dissostichus_eleginoides	0.157131385145863	-0.0769590308226795	0.450588963221161
Etheostoma_cervus	Dissostichus_eleginoides	0.157131385145863	-0.0769590308226795	0.450588963221161
Etheostoma_pyrrhogaster	Dissostichus_eleginoides	0.157131385145863	-0.0769590308226795	0.450588963221161
Etheostoma_tallapoosae	Dissostichus_eleginoides	0.157131385145863	-0.0769590308226795	0.450588963221161
Etheostoma_ramseyi	Dissostichus_eleginoides	0.157131385145863	-0.0769590308226795	0.450588963221161
Etheostoma_brevirostrum	Dissostichus_eleginoides	0.157131385145863	-0.0769590308226795	0.450588963221161
Etheostoma_etnieri	Dissostichus_eleginoides	0.157131385145863	-0.0769590308226795	0.450588963221161
Etheostoma_colorosum	Dissostichus_eleginoides	0.157131385145863	-0.0769590308226795	0.450588963221161
Etheostoma_bellator	Dissostichus_eleginoides	0.157131385145863	-0.0769590308226795	0.450588963221161
Etheostoma_chermocki	Dissostichus_eleginoides	0.157131385145863	-0.0769590308226795	0.450588963221161
Etheostoma_lachneri	Dissostichus_eleginoides	0.157131385145863	-0.0769590308226795	0.450588963221161
Etheostoma_scotti	Dissostichus_eleginoides	0.157131385145863	-0.0769590308226795	0.450588963221161
Etheostoma_coosae	Dissostichus_eleginoides	0.157131385145863	-0.0769590308226795	0.450588963221161
Etheostoma_duryi	Dissostichus_eleginoides	0.157131385145863	-0.0769590308226795	0.450588963221161
Etheostoma_flavum	Dissostichus_eleginoides	0.157131385145863	-0.0769590308226795	0.450588963221161
Etheostoma_barbouri	Dissostichus_eleginoides	0.157131385145863	-0.0769590308226795	0.450588963221161
Etheostoma_flabellare	Dissostichus_eleginoides	0.157131385145863	-0.0769590308226795	0.450588963221161
Etheostoma_percnurum	Dissostichus_eleginoides	0.157131385145863	-0.0769590308226795	0.450588963221161
Etheostoma_basilare	Dissostichus_eleginoides	0.157131407368428	-0.0769589632553973	0.45058891275374
Etheostoma_obeyense	Dissostichus_eleginoides	0.157131385145863	-0.0769590308226795	0.450588963221161
Etheostoma_virgatum	Dissostichus_eleginoides	0.157131385145863	-0.0769590308226795	0.450588963221161
Etheostoma_striatulum	Dissostichus_eleginoides	0.157131385145863	-0.0769590308226795	0.450588963221161
Etheostoma_smithi	Dissostichus_eleginoides	0.157131390264776	-0.0769589827009278	0.450588900430481
Etheostoma_derivativum	Dissostichus_eleginoides	0.157131385145863	-0.0769590308226795	0.450588963221161
Etheostoma_kennicotti	Dissostichus_eleginoides	0.157131385145863	-0.0769590308226795	0.450588963221161
Etheostoma_squamiceps	Dissostichus_eleginoides	0.157131385145863	-0.0769590308226795	0.450588963221161
Etheostoma_olivaceum	Dissostichus_eleginoides	0.157131385145863	-0.0769590308226795	0.450588963221161
Etheostoma_crossopterum	Dissostichus_eleginoides	0.157131385145863	-0.0769590308226795	0.450588963221161
Etheostoma_pseudovulatum	Dissostichus_eleginoides	0.157131385145863	-0.0769590308226795	0.450588963221161
Etheostoma_forbesi	Dissostichus_eleginoides	0.157131385145863	-0.0769590308226795	0.450588963221161
Etheostoma_neopterum	Dissostichus_eleginoides	0.157131385145863	-0.0769590308226795	0.450588963221161
Etheostoma_nigripinne	Dissostichus_eleginoides	0.157131385145863	-0.0769590308226795	0.450588963221161
Etheostoma_corona	Dissostichus_eleginoides	0.157131385145863	-0.0769590308226795	0.450588963221161
Etheostoma_oophylax	Dissostichus_eleginoides	0.157131385145863	-0.0769590308226795	0.450588963221161
Etheostoma_chienense	Dissostichus_eleginoides	0.157131403344436	-0.0769589515742882	0.450588884307483
Etheostoma_fragi	Dissostichus_eleginoides	0.157131385145863	-0.0769590308226795	0.450588963221161
Etheostoma_radiosum	Dissostichus_eleginoides	0.157131385145863	-0.0769590308226795	0.450588963221161
Etheostoma_whipplei	Dissostichus_eleginoides	0.157131385145863	-0.0769590308226795	0.450588963221161
Etheostoma_tuscumbia	Dissostichus_eleginoides	0.157131385145863	-0.0769590308226795	0.450588963221161
Etheostoma_ditrema	Dissostichus_eleginoides	0.157131385145863	-0.0769590308226795	0.450588963221161
Etheostoma_asprigene	Dissostichus_eleginoides	0.157131385145863	-0.0769590308226795	0.450588963221161
Etheostoma_collettei	Dissostichus_eleginoides	0.157131385145863	-0.0769590308226795	0.450588963221161
Etheostoma_caeruleum	Dissostichus_eleginoides	0.157131385145863	-0.0769590308226795	0.450588963221161
Etheostoma_exile	Dissostichus_eleginoides	0.157131385145863	-0.0769590308226795	0.450588963221161
Etheostoma_luteovinctum	Dissostichus_eleginoides	0.157131384447983	-0.0769589591255088	0.450588848796993
Etheostoma_susanae	Dissostichus_eleginoides	0.157131385145863	-0.0769590308226795	0.450588963221161
Etheostoma_nigrum	Dissostichus_eleginoides	0.157131385145863	-0.0769590308226795	0.450588963221161
Etheostoma_podostemone	Dissostichus_eleginoides	0.157131385145863	-0.0769590308226795	0.450588963221161
Etheostoma_olmstedi	Dissostichus_eleginoides	0.157131385145863	-0.0769590308226795	0.450588963221161
Etheostoma_perlongum	Dissostichus_eleginoides	0.157131385145863	-0.0769590308226795	0.450588963221161
Etheostoma_longimanum	Dissostichus_eleginoides	0.157131385145863	-0.0769590308226795	0.450588963221161
Etheostoma_vitreum	Dissostichus_eleginoides	0.157131385145863	-0.0769590308226795	0.450588963221161
Etheostoma_stigmaeum	Dissostichus_eleginoides	0.157131385145863	-0.0769590308226795	0.450588963221161
Etheostoma_chlorosoma	Dissostichus_eleginoides	0.157131385145863	-0.0769590308226795	0.450588963221161
Etheostoma_fusiforme	Dissostichus_eleginoides	0.157131385145863	-0.0769590308226795	0.450588963221161
Etheostoma_mariae	Dissostichus_eleginoides	0.157131385145863	-0.0769590308226795	0.450588963221161
Etheostoma_parvipinne	Dissostichus_eleginoides	0.157131385145863	-0.0769590308226795	0.450588963221161
Etheostoma_saludae	Dissostichus_eleginoides	0.157131385145863	-0.0769590308226795	0.450588963221161
Etheostoma_collis	Dissostichus_eleginoides	0.157131385145863	-0.0769590308226795	0.450588963221161
Etheostoma_gracile	Dissostichus_eleginoides	0.157131385145863	-0.0769590308226795	0.450588963221161
Etheostoma_serrifer	Dissostichus_eleginoides	0.157131385145863	-0.0769590308226795	0.450588963221161
Etheostoma_edwini	Dissostichus_eleginoides	0.157131385145863	-0.0769590308226795	0.450588963221161
Etheostoma_punctulatum	Dissostichus_eleginoides	0.157131385145863	-0.0769590308226795	0.450588963221161
Etheostoma_bison	Dissostichus_eleginoides	0.157131385145863	-0.0769590308226795	0.450588963221161
Etheostoma_tecumsehi	Dissostichus_eleginoides	0.157131385145863	-0.0769590308226795	0.450588963221161
Etheostoma_spectabile	Dissostichus_eleginoides	0.157131385145863	-0.0769590308226795	0.450588963221161
Etheostoma_kantuckeense	Dissostichus_eleginoides	0.157131385145863	-0.0769590308226795	0.450588963221161
Etheostoma_lawrencei	Dissostichus_eleginoides	0.157131385145863	-0.0769590308226795	0.450588963221161
Etheostoma_burri	Dissostichus_eleginoides	0.157131385145863	-0.0769590308226795	0.450588963221161
Etheostoma_microperca	Dissostichus_eleginoides	0.157131385145863	-0.0769590308226795	0.450588963221161
Etheostoma_fonticola	Dissostichus_eleginoides	0.157131385145863	-0.0769590308226795	0.450588963221161
Etheostoma_proeliare	Dissostichus_eleginoides	0.157131385145863	-0.0769590308226795	0.450588963221161
Etheostoma_cinereum	Dissostichus_eleginoides	0.157131385145863	-0.0769590308226795	0.450588963221161
Gymnocephalus_baloni	Dissostichus_eleginoides	0.157131385145863	-0.0769590308226795	0.450588963221161
Gymnocephalus_cernua	Dissostichus_eleginoides	0.157131385145863	-0.0769590308226795	0.450588963221161
Gymnocephalus_schraetser	Dissostichus_eleginoides	0.15713139133478	-0.076958990759194	0.450588915777039
Sander_canadensis	Dissostichus_eleginoides	0.157131385145863	-0.0769590308226795	0.450588963221161
Sander_vitreus	Dissostichus_eleginoides	0.157131385145863	-0.0769590308226795	0.450588963221161
Zingel_streber	Dissostichus_eleginoides	0.157131385145863	-0.0769590308226795	0.450588963221161
Zingel_zingel	Dissostichus_eleginoides	0.157131385145863	-0.0769590308226795	0.450588963221161
Romanichthys_valsanicola	Dissostichus_eleginoides	0.157131385145863	-0.0769590308226795	0.450588963221161
Sander_lucioperca	Dissostichus_eleginoides	0.157131385145863	-0.0769590308226795	0.450588963221161
Sander_volgensis	Dissostichus_eleginoides	0.157131385145863	-0.0769590308226795	0.450588963221161
Perca_fluviatilis	Dissostichus_eleginoides	0.157131385145863	-0.0769590308226795	0.450588963221161
Perca_flavescens	Dissostichus_eleginoides	0.157131385145863	-0.0769590308226795	0.450588963221161
Perca_schrenkii	Dissostichus_eleginoides	0.157131385145863	-0.0769590308226795	0.450588963221161
Niphon_spinosus	Dissostichus_eleginoides	0.157131385145863	-0.0769590308226795	0.450588963221161
Echiichthys_vipera	Dissostichus_eleginoides	0.157131385145863	-0.0769590308226795	0.450588963221161
Trachinus_collignoni	Dissostichus_eleginoides	0.157131385145863	-0.0769590308226795	0.450588963221161
Trachinus_radiatus	Dissostichus_eleginoides	0.157131385145863	-0.0769590308226795	0.450588963221161
Trachinus_draco	Dissostichus_eleginoides	0.157131385145863	-0.0769590308226795	0.450588963221161
Centropristis_striata	Dissostichus_eleginoides	0.157131414116878	-0.0769589807555651	0.450588957175641
Serranus_psittacinus	Dissostichus_eleginoides	0.157131385145863	-0.0769590308226795	0.450588963221161
Serranus_baldwini	Dissostichus_eleginoides	0.157131385145863	-0.0769590308226795	0.450588963221161
Serranus_scriba	Dissostichus_eleginoides	0.157131385145863	-0.0769590308226795	0.450588963221161
Serranus_atricauda	Dissostichus_eleginoides	0.157131395600332	-0.0769588996913796	0.450588783355683
Serranus_cabrilla	Dissostichus_eleginoides	0.157131385145863	-0.0769590308226795	0.450588963221161
Serranus_accraensis	Dissostichus_eleginoides	0.157131385145863	-0.0769590308226795	0.450588963221161
Serranus_hepatus	Dissostichus_eleginoides	0.157131385145863	-0.0769590308226795	0.450588963221161
Paralabrax_albomaculatus	Dissostichus_eleginoides	0.157131385145863	-0.0769590308226795	0.450588963221161
Paralabrax_callaensis	Dissostichus_eleginoides	0.157131385145863	-0.0769590308226795	0.450588963221161
Cratinus_agassizii	Dissostichus_eleginoides	0.157131385145863	-0.0769590308226795	0.450588963221161
Paralabrax_dewegeri	Dissostichus_eleginoides	0.157131385145863	-0.0769590308226795	0.450588963221161
Paralabrax_loro	Dissostichus_eleginoides	0.157131385145863	-0.0769590308226795	0.450588963221161
Paralabrax_nebulifer	Dissostichus_eleginoides	0.157131385145863	-0.0769590308226795	0.450588963221161
Paralabrax_auroguttatus	Dissostichus_eleginoides	0.157131385145863	-0.0769590308226795	0.450588963221161
Paralabrax_humeralis	Dissostichus_eleginoides	0.157131390750792	-0.076958995293699	0.450588921438976
Paralabrax_maculatofasciatus	Dissostichus_eleginoides	0.157131385145863	-0.0769590308226795	0.450588963221161
Paralabrax_clathratus	Dissostichus_eleginoides	0.157131385145863	-0.0769590308226795	0.450588963221161
Serranus_phoebe	Dissostichus_eleginoides	0.157131385145863	-0.0769590308226795	0.450588963221161
Diplectrum_maximum	Dissostichus_eleginoides	0.157131404785081	-0.0769588724147847	0.450588763517781
Diplectrum_formosum	Dissostichus_eleginoides	0.157131385145863	-0.0769590308226795	0.450588963221161
Diplectrum_pacificum	Dissostichus_eleginoides	0.157131385145863	-0.0769590308226795	0.450588963221161
Serranus_tortugarum	Dissostichus_eleginoides	0.157131385145863	-0.0769590308226795	0.450588963221161
Serranus_tabacarius	Dissostichus_eleginoides	0.157131385145863	-0.0769590308226795	0.450588963221161
Serranus_tigrinus	Dissostichus_eleginoides	0.157131385145863	-0.0769590308226795	0.450588963221161
Hypoplectrus_gemma	Dissostichus_eleginoides	0.157131385145863	-0.0769590308226795	0.450588963221161
Hypoplectrus_gummigutta	Dissostichus_eleginoides	0.157131385145863	-0.0769590308226795	0.450588963221161
Hypoplectrus_chlorurus	Dissostichus_eleginoides	0.157131385145863	-0.0769590308226795	0.450588963221161
Hypoplectrus_guttavarius	Dissostichus_eleginoides	0.157131385145863	-0.0769590308226795	0.450588963221161
Hypoplectrus_unicolor	Dissostichus_eleginoides	0.157131385145863	-0.0769590308226795	0.450588963221161
Hypoplectrus_aberrans	Dissostichus_eleginoides	0.157131385145863	-0.0769590308226795	0.450588963221161
Hypoplectrus_nigricans	Dissostichus_eleginoides	0.157131385145863	-0.0769590308226795	0.450588963221161
Hypoplectrus_indigo	Dissostichus_eleginoides	0.157131385145863	-0.0769590308226795	0.450588963221161
Hypoplectrus_puella	Dissostichus_eleginoides	0.157131408174488	-0.0769590916533688	0.450589116556311
Cryptacanthodes_giganteus	Arctoscopus_japonicus	0.183099389222661	-0.0403935160880455	0.458643921488404
Ptilichthys_goodei	Arctoscopus_japonicus	0.183099389222661	-0.0403935160880455	0.458643921488404
Pholis_nebulosa	Arctoscopus_japonicus	0.183099389222661	-0.0403935160880455	0.458643921488404
Pholis_fangi	Arctoscopus_japonicus	0.183099389222661	-0.0403935160880455	0.458643921488404
Apodichthys_flavidus	Arctoscopus_japonicus	0.183099389222661	-0.0403935160880455	0.458643921488404
Pholis_crassispina	Arctoscopus_japonicus	0.183099389222661	-0.0403935160880455	0.458643921488404
Pholis_gunnellus	Arctoscopus_japonicus	0.183099389222661	-0.0403935160880455	0.458643921488404
Pholis_ornata	Arctoscopus_japonicus	0.183099389222661	-0.0403935160880455	0.458643921488404
Plectobranchus_evides	Arctoscopus_japonicus	0.183099389222661	-0.0403935160880455	0.458643921488404
Alectrias_alectrolophus	Arctoscopus_japonicus	0.183099389222661	-0.0403935160880455	0.458643921488404
Anoplarchus_purpurescens	Arctoscopus_japonicus	0.183099389222661	-0.0403935160880455	0.458643921488404
Chirolophis_nugator	Arctoscopus_japonicus	0.183099389222661	-0.0403935160880455	0.458643921488404
Cebidichthys_violaceus	Arctoscopus_japonicus	0.183099389222661	-0.0403935160880455	0.458643921488404
Ernogrammus_hexagrammus	Arctoscopus_japonicus	0.183099389222661	-0.0403935160880455	0.458643921488404
Esselenichthys_carli	Arctoscopus_japonicus	0.183099389222661	-0.0403935160880455	0.458643921488404
Opisthocentrus_tenuis	Arctoscopus_japonicus	0.183099389222661	-0.0403935160880455	0.458643921488404
Pholidapus_dybowskii	Arctoscopus_japonicus	0.183099389222661	-0.0403935160880455	0.458643921488404
Stichaeus_grigorjewi	Arctoscopus_japonicus	0.183099389222661	-0.0403935160880455	0.458643921488404
Lumpenus_sagitta	Arctoscopus_japonicus	0.183099389222661	-0.0403935160880455	0.458643921488404
Chirolophis_japonicus	Arctoscopus_japonicus	0.183099389222661	-0.0403935160880455	0.458643921488404
Chirolophis_decoratus	Arctoscopus_japonicus	0.183099389222661	-0.0403935160880455	0.458643921488404
Kasatkia_seigeli	Arctoscopus_japonicus	0.183099389222661	-0.0403935160880455	0.458643921488404
Bathymaster_derjugini	Arctoscopus_japonicus	0.183099389222661	-0.0403935160880455	0.458643921488404
Bathymaster_signatus	Arctoscopus_japonicus	0.183099389222661	-0.0403935160880455	0.458643921488404
Bathymaster_leurolepis	Arctoscopus_japonicus	0.183099389222661	-0.0403935160880455	0.458643921488404
Rathbunella_hypoplecta	Arctoscopus_japonicus	0.183099389222661	-0.0403935160880455	0.458643921488404
Ronquilus_jordani	Arctoscopus_japonicus	0.183099444571099	-0.0403933265949489	0.458643769928867
Zaprora_silenus	Arctoscopus_japonicus	0.183099389222661	-0.0403935160880455	0.458643921488404
Anarrhichthys_ocellatus	Arctoscopus_japonicus	0.183099389222661	-0.0403935160880455	0.458643921488404
Anarhichas_minor	Arctoscopus_japonicus	0.183099389222661	-0.0403935160880455	0.458643921488404
Anarhichas_lupus	Arctoscopus_japonicus	0.183099389222661	-0.0403935160880455	0.458643921488404
Neozoarces_pulcher	Arctoscopus_japonicus	0.183099389222661	-0.0403935160880455	0.458643921488404
Gymnelopsis_ochotensis	Arctoscopus_japonicus	0.183099389222661	-0.0403935160880455	0.458643921488404
Bilabria_ornata	Arctoscopus_japonicus	0.183099389222661	-0.0403935160880455	0.458643921488404
Davidijordania_lacertina	Arctoscopus_japonicus	0.183099389222661	-0.0403935160880455	0.458643921488404
Hadropareia_middendorffii	Arctoscopus_japonicus	0.183099389222661	-0.0403935160880455	0.458643921488404
Magadanichthys_skopetsi	Arctoscopus_japonicus	0.183099389222661	-0.0403935160880455	0.458643921488404
Gymnelus_viridis	Arctoscopus_japonicus	0.183099389222661	-0.0403935160880455	0.458643921488404
Zoarces_gillii	Arctoscopus_japonicus	0.183099389222661	-0.0403935160880455	0.458643921488404
Zoarces_americanus	Arctoscopus_japonicus	0.183099389222661	-0.0403935160880455	0.458643921488404
Zoarces_elongatus	Arctoscopus_japonicus	0.183099389222661	-0.0403935160880455	0.458643921488404
Zoarces_fedorovi	Arctoscopus_japonicus	0.183099389222661	-0.0403935160880455	0.458643921488404
Zoarces_viviparus	Arctoscopus_japonicus	0.183099389222661	-0.0403935160880455	0.458643921488404
Zoarces_andriashevi	Arctoscopus_japonicus	0.183099389222661	-0.0403935160880455	0.458643921488404
Gymnelus_hemifasciatus	Arctoscopus_japonicus	0.183099389222661	-0.0403935160880455	0.458643921488404
Lycozoarces_regani	Arctoscopus_japonicus	0.183099389222661	-0.0403935160880455	0.458643921488404
Lycodes_brevipes	Arctoscopus_japonicus	0.183099389222661	-0.0403935160880455	0.458643921488404
Lycodes_nakamurae	Arctoscopus_japonicus	0.183099389222661	-0.0403935160880455	0.458643921488404
Lycodes_esmarkii	Arctoscopus_japonicus	0.183099389222661	-0.0403935160880455	0.458643921488404
Lycodes_eudipleurostictus	Arctoscopus_japonicus	0.183099389222661	-0.0403935160880455	0.458643921488404
Lycodes_mcallisteri	Arctoscopus_japonicus	0.183099389222661	-0.0403935160880455	0.458643921488404
Lycodes_paamiuti	Arctoscopus_japonicus	0.183099389222661	-0.0403935160880455	0.458643921488404
Lycodes_pallidus	Arctoscopus_japonicus	0.183099389222661	-0.0403935160880455	0.458643921488404
Lycodes_gracilis	Arctoscopus_japonicus	0.183099389222661	-0.0403935160880455	0.458643921488404
Lycodes_reticulatus	Arctoscopus_japonicus	0.183099389222661	-0.0403935160880455	0.458643921488404
Lycodes_rossi	Arctoscopus_japonicus	0.183099389222661	-0.0403935160880455	0.458643921488404
Lycodapus_antarcticus	Arctoscopus_japonicus	0.183099389222661	-0.0403935160880455	0.458643921488404
Lyconema_barbatum	Arctoscopus_japonicus	0.183099389222661	-0.0403935160880455	0.458643921488404
Austrolycus_depressiceps	Arctoscopus_japonicus	0.183099389222661	-0.0403935160880455	0.458643921488404
Lycodes_tanakae	Arctoscopus_japonicus	0.183099389222661	-0.0403935160880455	0.458643921488404
Lycodes_mucosus	Arctoscopus_japonicus	0.183099389222661	-0.0403935160880455	0.458643921488404
Lycodes_seminudus	Arctoscopus_japonicus	0.183099389222661	-0.0403935160880455	0.458643921488404
Lycodes_raridens	Arctoscopus_japonicus	0.183099389222661	-0.0403935160880455	0.458643921488404
Lycodes_adolfi	Arctoscopus_japonicus	0.183099389222661	-0.0403935160880455	0.458643921488404
Lycodes_terraenovae	Arctoscopus_japonicus	0.183099389222661	-0.0403935160880455	0.458643921488404
Lycodes_fulvus	Arctoscopus_japonicus	0.183099389222661	-0.0403935160880455	0.458643921488404
Lycodes_yamatoi	Arctoscopus_japonicus	0.183099389222661	-0.0403935160880455	0.458643921488404
Lycodapus_fierasfer	Arctoscopus_japonicus	0.183099421577422	-0.0403934338863222	0.458643876318594
Lycodes_concolor	Arctoscopus_japonicus	0.183099389222661	-0.0403935160880455	0.458643921488404
Lycodes_brunneofasciatus	Arctoscopus_japonicus	0.183099421150324	-0.0403934338048716	0.458643875141647
Lycodes_soldatovi	Arctoscopus_japonicus	0.183099389222661	-0.0403935160880455	0.458643921488404
Lycodes_diapterus	Arctoscopus_japonicus	0.18309944109226	-0.0403934075952157	0.458643884474671
Lycodes_fasciatus	Arctoscopus_japonicus	0.183099389222661	-0.0403935160880455	0.458643921488404
Lycodes_cortezianus	Arctoscopus_japonicus	0.183099389222661	-0.0403935160880455	0.458643921488404
Lycodes_pacificus	Arctoscopus_japonicus	0.183099389222661	-0.0403935160880455	0.458643921488404
Bothrocarina_nigrocaudata	Arctoscopus_japonicus	0.183099389222661	-0.0403935160880455	0.458643921488404
Lycogrammoides_schmidti	Arctoscopus_japonicus	0.183099389222661	-0.0403935160880455	0.458643921488404
Bothrocarina_microcephala	Arctoscopus_japonicus	0.183099389222661	-0.0403935160880455	0.458643921488404
Bothrocara_hollandi	Arctoscopus_japonicus	0.183099389222661	-0.0403935160880455	0.458643921488404
Bothrocara_soldatovi	Arctoscopus_japonicus	0.183099389222661	-0.0403935160880455	0.458643921488404
Lycodes_palearis	Arctoscopus_japonicus	0.183099389222661	-0.0403935160880455	0.458643921488404
Lycodes_toyamensis	Arctoscopus_japonicus	0.183099389222661	-0.0403935160880455	0.458643921488404
Lycenchelys_crotalinus	Arctoscopus_japonicus	0.183099389222661	-0.0403935160880455	0.458643921488404
Lycodes_albonotatus	Arctoscopus_japonicus	0.183099389222661	-0.0403935160880455	0.458643921488404
Lycenchelys_muraena	Arctoscopus_japonicus	0.183099389222661	-0.0403935160880455	0.458643921488404
Lycenchelys_sarsii	Arctoscopus_japonicus	0.183099389222661	-0.0403935160880455	0.458643921488404
Hexagrammos_lagocephalus	Hexagrammos_otakii	0.174955041723225	-0.02987270312002	0.423029075164367
Hexagrammos_decagrammus	Hexagrammos_otakii	0.174892701220286	-0.0298374648041333	0.422826391767453
Hexagrammos_agrammus	Hexagrammos_otakii	0.17223394086205	-0.0282930498025517	0.414142825498729
Hexagrammos_stelleri	Hexagrammos_otakii	0.172998575053062	-0.028745662607089	0.416648146735532
Hexagrammos_octogrammus	Hexagrammos_otakii	0.173685606252949	-0.0291464584650497	0.418893626475753
Ophiodon_elongatus	Hexagrammos_otakii	0.1830566672842	-0.0341043097721709	0.449041643073761
Oxylebius_pictus	Hexagrammos_otakii	0.18603026144487	-0.0354985979590023	0.458440369382889
Crystallichthys_cyclospilus	Arctoscopus_japonicus	0.187728771173862	-0.0323197634341714	0.457815898855764
Paraliparis_garmani	Arctoscopus_japonicus	0.187728771173862	-0.0323197634341714	0.457815898855764
Paraliparis_bathybius	Arctoscopus_japonicus	0.187728771173862	-0.0323197634341714	0.457815898855764
Rhinoliparis_barbulifer	Arctoscopus_japonicus	0.187728771173862	-0.0323197634341715	0.457815898855764
Paraliparis_copei_copei	Arctoscopus_japonicus	0.187728771173862	-0.0323197634341714	0.457815898855764
Psednos_melanocephalus	Arctoscopus_japonicus	0.187728771173862	-0.0323197634341715	0.457815898855764
Psednos_micruroides	Arctoscopus_japonicus	0.187728771173862	-0.0323197634341715	0.457815898855764
Psednos_groenlandicus	Arctoscopus_japonicus	0.187728771173862	-0.0323197634341715	0.457815898855764
Rhodichthys_regina	Arctoscopus_japonicus	0.187728771173862	-0.0323197634341714	0.457815898855764
Careproctus_cypselurus	Arctoscopus_japonicus	0.187728771173862	-0.0323197634341715	0.457815898855764
Careproctus_melanurus	Arctoscopus_japonicus	0.187728765959877	-0.0323197169423621	0.457815816016317
Careproctus_rastrinus	Arctoscopus_japonicus	0.187728771173862	-0.0323197634341715	0.457815898855764
Careproctus_reinhardti	Arctoscopus_japonicus	0.187728771173862	-0.0323197634341715	0.457815898855764
Liparis_rutteri	Arctoscopus_japonicus	0.187728771173862	-0.0323197634341715	0.457815898855764
Liparis_pulchellus	Arctoscopus_japonicus	0.187728771173862	-0.0323197634341715	0.457815898855764
Liparis_gibbus	Arctoscopus_japonicus	0.187728771173862	-0.0323197634341715	0.457815898855764
Liparis_dennyi	Arctoscopus_japonicus	0.187728771173862	-0.0323197634341714	0.457815898855764
Liparis_mucosus	Arctoscopus_japonicus	0.187728771173862	-0.0323197634341714	0.457815898855764
Liparis_fabricii	Arctoscopus_japonicus	0.187728771173862	-0.0323197634341714	0.457815898855764
Liparis_inquilinus	Arctoscopus_japonicus	0.187728771173862	-0.0323197634341715	0.457815898855764
Liparis_liparis_liparis	Arctoscopus_japonicus	0.187728771173862	-0.0323197634341715	0.457815898855764
Liparis_montagui	Arctoscopus_japonicus	0.187728771173862	-0.0323197634341715	0.457815898855764
Liparis_florae	Arctoscopus_japonicus	0.187728947715801	-0.0323194587286794	0.45781587318965
Nectoliparis_pelagicus	Arctoscopus_japonicus	0.187728771173862	-0.0323197634341715	0.457815898855764
Liparis_fucensis	Arctoscopus_japonicus	0.187728771173862	-0.0323197634341715	0.457815898855764
Elassodiscus_tremebundus	Arctoscopus_japonicus	0.187728771173862	-0.0323197634341715	0.457815898855764
Elassodiscus_caudatus	Arctoscopus_japonicus	0.187728771173862	-0.0323197634341715	0.457815898855764
Aptocyclus_ventricosus	Arctoscopus_japonicus	0.187728771173862	-0.0323197634341715	0.457815898855764
Eumicrotremus_orbis	Arctoscopus_japonicus	0.187728771173862	-0.0323197634341715	0.457815898855764
[truncated: 5,734 more rows]
