# Supplementary material for: Predicting nutrient content of ray-finned fishes using phylogenetic information
Source: Nat Commun. 2018 Sep 25;9:3742. doi: 10.1038/s41467-018-06199-w (PMC6156416; doi:10.1038/s41467-018-06199-w)
Supplement: Supplementary file 8 — Supplementary Data 5 [file 41467_2018_6199_MOESM8_ESM.csv]

	closestSp	predVal	lcl_predInt	ucl_predInt
Polyodon_spathula	NA	NA	NA	NA
Psephurus_gladius	NA	NA	NA	NA
Scaphirhynchus_albus	NA	NA	NA	NA
Scaphirhynchus_platorynchus	NA	NA	NA	NA
Scaphirhynchus_suttkusi	NA	NA	NA	NA
Huso_huso	NA	NA	NA	NA
Acipenser_dabryanus	NA	NA	NA	NA
Acipenser_nudiventris	NA	NA	NA	NA
Acipenser_ruthenus	NA	NA	NA	NA
Acipenser_gueldenstaedtii	NA	NA	NA	NA
Acipenser_naccarii	NA	NA	NA	NA
Acipenser_persicus	NA	NA	NA	NA
Acipenser_baerii_baerii	NA	NA	NA	NA
Acipenser_brevirostrum	NA	NA	NA	NA
Acipenser_fulvescens	NA	NA	NA	NA
Acipenser_stellatus	NA	NA	NA	NA
Pseudoscaphirhynchus_hermanni	NA	NA	NA	NA
Pseudoscaphirhynchus_kaufmanni	NA	NA	NA	NA
Acipenser_sinensis	NA	NA	NA	NA
Acipenser_schrenckii	NA	NA	NA	NA
Acipenser_transmontanus	NA	NA	NA	NA
Acipenser_medirostris	NA	NA	NA	NA
Acipenser_mikadoi	NA	NA	NA	NA
Huso_dauricus	NA	NA	NA	NA
Acipenser_oxyrinchus_oxyrinchus	NA	NA	NA	NA
Acipenser_sturio	NA	NA	NA	NA
Chitala_ornata	Chitala_chitala	1.16722452450672	0.134410817750056	3.14035379963932
Xenomystus_nigri	Chitala_chitala	1.16119231721349	0.0853687542128581	3.3033781964453
Arapaima_gigas	Chitala_chitala	1.14632844053309	0.0642594800680216	3.3285738684205
Heterotis_niloticus	Chitala_chitala	1.14632844053309	0.0642594800680216	3.3285738684205
Scleropages_formosus	Chitala_chitala	1.14632844053309	0.0642594800680216	3.3285738684205
Scleropages_jardinii	Chitala_chitala	1.14632844053309	0.0642594800680216	3.3285738684205
Scleropages_leichardti	Chitala_chitala	1.14632844053309	0.0642594800680216	3.3285738684205
Osteoglossum_bicirrhosum	Chitala_chitala	1.14632844053309	0.0642594800680216	3.3285738684205
Osteoglossum_ferreirai	Chitala_chitala	1.14632844053309	0.0642594800680216	3.3285738684205
Pantodon_buchholzi	Chitala_chitala	1.14632844053309	0.0642594800680216	3.3285738684205
Gymnarchus_niloticus	Chitala_chitala	1.14632844053309	0.0642594800680216	3.3285738684205
Myomyrus_macrops	Chitala_chitala	1.14632844053309	0.0642594800680216	3.3285738684205
Mormyrops_nigricans	Chitala_chitala	1.14632844053309	0.0642594800680216	3.3285738684205
Mormyrops_masuianus	Chitala_chitala	1.14632844053309	0.0642594800680216	3.3285738684205
Oxymormyrus_zanclirostris	Chitala_chitala	1.14632844053309	0.0642594800680216	3.3285738684205
Marcusenius_ntemensis	Chitala_chitala	1.14632844053309	0.0642594800680216	3.3285738684205
Paramormyrops_gabonensis	Chitala_chitala	1.14632844053309	0.0642594800680216	3.3285738684205
Paramormyrops_hopkinsi	Chitala_chitala	1.14632844053309	0.0642594800680216	3.3285738684205
Paramormyrops_curvifrons	Chitala_chitala	1.14632844053309	0.0642594800680216	3.3285738684205
Paramormyrops_longicaudatus	Chitala_chitala	1.14632844053309	0.0642594800680216	3.3285738684205
Brienomyrus_niger	Chitala_chitala	1.14632844053309	0.0642594800680216	3.3285738684205
Pollimyrus_marchei	Chitala_chitala	1.14632844053309	0.0642594800680216	3.3285738684205
Ivindomyrus_opdenboschi	Chitala_chitala	1.14632844053309	0.0642594800680216	3.3285738684205
Boulengeromyrus_knoepffleri	Chitala_chitala	1.14632844053309	0.0642594800680216	3.3285738684205
Marcusenius_devosi	Chitala_chitala	1.14632844053309	0.0642594800680216	3.3285738684205
Marcusenius_senegalensis_senegalensis	Chitala_chitala	1.14632844053309	0.0642594800680216	3.3285738684205
Marcusenius_altisambesi	Chitala_chitala	1.14632844053309	0.0642594800680216	3.3285738684205
Marcusenius_macrolepidotus	Chitala_chitala	1.14632844053309	0.0642594800680216	3.3285738684205
Hippopotamyrus_discorhynchus	Chitala_chitala	1.14632844053309	0.0642594800680216	3.3285738684205
Hippopotamyrus_wilverthi	Chitala_chitala	1.14632844053309	0.0642594800680216	3.3285738684205
Marcusenius_moorii	Chitala_chitala	1.14632844053309	0.0642594800680216	3.3285738684205
Campylomormyrus_elephas	Chitala_chitala	1.14632844053309	0.0642594800680216	3.3285738684205
Campylomormyrus_tshokwe	Chitala_chitala	1.14632852837485	0.0642595255485858	3.32857403774812
Campylomormyrus_numenius	Chitala_chitala	1.14632844053309	0.0642594800680216	3.3285738684205
Campylomormyrus_curvirostris	Chitala_chitala	1.14632844053309	0.0642594800680216	3.3285738684205
Campylomormyrus_rhynchophorus	Chitala_chitala	1.14632844053309	0.0642594800680216	3.3285738684205
Campylomormyrus_tamandua	Chitala_chitala	1.14632844053309	0.0642594800680216	3.3285738684205
Gnathonemus_petersii	Chitala_chitala	1.14632844053309	0.0642594800680216	3.3285738684205
Genyomyrus_donnyi	Chitala_chitala	1.14632844053309	0.0642594800680216	3.3285738684205
Marcusenius_greshoffii	Chitala_chitala	1.14632844053309	0.0642594800680216	3.3285738684205
Hippopotamyrus_longilateralis	Chitala_chitala	1.14632844053309	0.0642594800680216	3.3285738684205
Hippopotamyrus_ansorgii	Chitala_chitala	1.14632844053309	0.0642594800680216	3.3285738684205
Hippopotamyrus_szaboi	Chitala_chitala	1.14632844053309	0.0642594800680216	3.3285738684205
Hyperopisus_bebe_bebe	Chitala_chitala	1.14632844053309	0.0642594800680216	3.3285738684205
Brienomyrus_brachyistius	Chitala_chitala	1.14632844053309	0.0642594800680216	3.3285738684205
Hippopotamyrus_pictus	Chitala_chitala	1.14632844053309	0.0642594800680216	3.3285738684205
Isichthys_henryi	Chitala_chitala	1.14632844053309	0.0642594800680216	3.3285738684205
Mormyrus_ovis	Chitala_chitala	1.14632844053309	0.0642594800680216	3.3285738684205
Mormyrus_rume_rume	Chitala_chitala	1.14632844053309	0.0642594800680216	3.3285738684205
Pollimyrus_adspersus	Chitala_chitala	1.14632844053309	0.0642594800680216	3.3285738684205
Pollimyrus_petricolus	Chitala_chitala	1.14632844053309	0.0642594800680216	3.3285738684205
Pollimyrus_isidori_isidori	Chitala_chitala	1.14632844053309	0.0642594800680216	3.3285738684205
Pollimyrus_castelnaui	Chitala_chitala	1.14632844053309	0.0642594800680216	3.3285738684205
Pollimyrus_marianne	Chitala_chitala	1.14632844053309	0.0642594800680216	3.3285738684205
Petrocephalus_grandoculis	Chitala_chitala	1.14632844053309	0.0642594800680216	3.3285738684205
Petrocephalus_sullivani	Chitala_chitala	1.14632844053309	0.0642594800680216	3.3285738684205
Petrocephalus_christyi	Chitala_chitala	1.14632844053309	0.0642594800680216	3.3285738684205
Petrocephalus_sauvagii	Chitala_chitala	1.14632844053309	0.0642594800680216	3.3285738684205
Petrocephalus_bovei_bovei	Chitala_chitala	1.14632844053309	0.0642594800680216	3.3285738684205
Petrocephalus_pallidomaculatus	Chitala_chitala	1.14632844053309	0.0642594800680216	3.3285738684205
Petrocephalus_soudanensis	Chitala_chitala	1.14632844053309	0.0642594800680216	3.3285738684205
Petrocephalus_simus	Chitala_chitala	1.14632844053309	0.0642594800680216	3.3285738684205
Petrocephalus_balayi	Chitala_chitala	1.14632844053309	0.0642594800680216	3.3285738684205
Petrocephalus_binotatus	Chitala_chitala	1.14632844053309	0.0642594800680216	3.3285738684205
Petrocephalus_microphthalmus	Chitala_chitala	1.14632844053309	0.0642594800680216	3.3285738684205
Hiodon_alosoides	Chitala_chitala	1.10586762857318	0.0093041707956365	3.39379782367942
Barbourisia_rufa	Acanthogobius_flavimanus	0.942305086400632	-0.0506468414581428	2.97380997231015
Gephyroberyx_darwinii	Acanthogobius_flavimanus	0.942305086400632	-0.0506468414581428	2.97380997231015
Diretmus_argenteus	Acanthogobius_flavimanus	0.942305086400632	-0.0506468414581428	2.97380997231015
Anoplogaster_cornuta	Acanthogobius_flavimanus	0.942305086400632	-0.0506468414581428	2.97380997231015
Monocentris_japonica	Acanthogobius_flavimanus	0.942305086400632	-0.0506468414581428	2.97380997231015
Hoplostethus_atlanticus	Acanthogobius_flavimanus	0.942305086400632	-0.0506468414581428	2.97380997231015
Hoplostethus_mediterraneus_mediterraneus	Acanthogobius_flavimanus	0.942305086400632	-0.0506468414581428	2.97380997231015
Photoblepharon_palpebratum	Acanthogobius_flavimanus	0.942305086400632	-0.0506468414581428	2.97380997231015
Aulotrachichthys_prosthemius	Acanthogobius_flavimanus	0.942305086400632	-0.0506468414581428	2.97380997231015
Melamphaes_suborbitalis	Beryx_decadactylus	1.04730379153112	0.0482299832128577	2.99860038535702
Melamphaes_lugubris	Beryx_decadactylus	1.04762903174512	0.0485424206837932	2.99867908912182
Melamphaes_parvus	Beryx_decadactylus	1.04762903174512	0.0485424206837932	2.99867908912182
Poromitra_crassiceps	Beryx_decadactylus	1.04762903174512	0.0485424206837932	2.99867908912182
Scopelogadus_mizolepis_bispinosus	Beryx_decadactylus	1.04762903174512	0.0485424206837932	2.99867908912182
Scopelogadus_beanii	Beryx_decadactylus	1.04762903174512	0.0485424206837932	2.99867908912182
Sio_nordenskjoldii	Beryx_decadactylus	1.04762903174512	0.0485424206837932	2.99867908912182
Centroberyx_lineatus	Beryx_decadactylus	1.11544393577201	0.115349052564961	3.01228927850275
Centroberyx_australis	Beryx_decadactylus	1.11544393577201	0.115349052564961	3.01228927850275
Centroberyx_gerrardi	Beryx_decadactylus	1.11544393577201	0.115349052564961	3.01228927850275
Centroberyx_affinis	Beryx_decadactylus	1.11544393577201	0.115349052564961	3.01228927850275
Beryx_mollis	Beryx_splendens	0.937422829825517	0.0362425939817295	2.62232477542348
Scopeloberyx_robustus	Acanthogobius_flavimanus	0.945289362533592	-0.0463946050992939	2.96825639223693
Myripristis_jacobus	Acanthogobius_flavimanus	0.945289362533592	-0.0463946050992939	2.96825639223693
Myripristis_violacea	Acanthogobius_flavimanus	0.945289362533592	-0.0463946050992939	2.96825639223693
Myripristis_berndti	Acanthogobius_flavimanus	0.945289362533592	-0.0463946050992939	2.96825639223693
Myripristis_botche	Acanthogobius_flavimanus	0.945289362533592	-0.0463946050992939	2.96825639223693
Myripristis_kuntee	Acanthogobius_flavimanus	0.945289362533592	-0.0463946050992939	2.96825639223693
Sargocentron_microstoma	Acanthogobius_flavimanus	0.945289362533592	-0.0463946050992939	2.96825639223693
Sargocentron_diadema	Acanthogobius_flavimanus	0.945289362533592	-0.0463946050992939	2.96825639223693
Sargocentron_xantherythrum	Acanthogobius_flavimanus	0.945289362533592	-0.0463946050992939	2.96825639223693
Sargocentron_cornutum	Acanthogobius_flavimanus	0.945289362533592	-0.0463946050992939	2.96825639223693
Sargocentron_vexillarium	Acanthogobius_flavimanus	0.945289362533592	-0.0463946050992939	2.96825639223693
Sargocentron_punctatissimum	Acanthogobius_flavimanus	0.945289362533592	-0.0463946050992939	2.96825639223693
Sargocentron_caudimaculatum	Acanthogobius_flavimanus	0.945289362533592	-0.0463946050992939	2.96825639223693
Sargocentron_coruscum	Acanthogobius_flavimanus	0.945289362533592	-0.0463946050992939	2.96825639223693
Neoniphon_sammara	Acanthogobius_flavimanus	0.945289362533592	-0.0463946050992939	2.96825639223693
Neoniphon_argenteus	Acanthogobius_flavimanus	0.945289362533592	-0.0463946050992939	2.96825639223693
Holocentrus_adscensionis	Acanthogobius_flavimanus	0.945289362533592	-0.0463946050992939	2.96825639223693
Neoniphon_aurolineatus	Acanthogobius_flavimanus	0.945289362533592	-0.0463946050992939	2.96825639223693
Sargocentron_spiniferum	Acanthogobius_flavimanus	0.945289362533592	-0.0463946050992939	2.96825639223693
Sargocentron_tiere	Acanthogobius_flavimanus	0.945289362533592	-0.0463946050992939	2.96825639223693
Cataetyx_rubrirostris	Genypterus_capensis	0.918134642104394	-0.0410386203360271	2.83669309657724
Brosmophycis_marginata	Genypterus_capensis	0.918134642104394	-0.0410386203360271	2.83669309657724
Diancistrus_fuscus	Genypterus_capensis	0.918134642104394	-0.0410386203360272	2.83669309657724
Cataetyx_laticeps	Genypterus_capensis	0.918134642104394	-0.0410386203360271	2.83669309657724
Brotula_barbata	Genypterus_capensis	0.902143369202416	-0.0418736059596039	2.77627567668089
Genypterus_maculatus	Genypterus_capensis	0.894781856706148	-0.0422333419797657	2.74851040641148
Ophidion_scrippsae	Genypterus_capensis	0.8513904834069	-0.0440103483565398	2.58544333210835
Genypterus_blacodes	Genypterus_capensis	0.802315405689129	-0.0452133512429297	2.40216406022541
Chilara_taylori	Genypterus_capensis	0.827725452038198	-0.0447070912013978	2.49691733002543
Lepophidium_profundorum	Genypterus_capensis	0.833591311944521	-0.0445537870802142	2.51883450243022
Brotula_multibarbata	Genypterus_capensis	0.900150043071565	-0.0419725822467963	2.76875454634951
Lamprogrammus_shcherbachevi	Genypterus_capensis	0.900150043071565	-0.0419725822467963	2.76875454634951
Brotulotaenia_nigra	Genypterus_capensis	0.900150043071565	-0.0419725822467962	2.76875454634951
Neobythites_stigmosus	Genypterus_capensis	0.900150043071565	-0.0419725822467962	2.76875454634951
Petrotyx_sanguineus	Genypterus_capensis	0.900150043071565	-0.0419725822467963	2.76875454634951
Carapus_boraborensis	Genypterus_capensis	0.924559585456807	-0.0406832311490211	2.86100787377047
Echiodon_cryomargarites	Genypterus_capensis	0.924559585456807	-0.0406832311490211	2.86100787377047
Latridopsis_ciliaris	Allothunnus_fallai	0.984834992589388	-0.000947940758918797	2.9433079701572
Latridopsis_forsteri	Allothunnus_fallai	0.984834992589388	-0.000947940758918797	2.9433079701572
Latris_lineata	Allothunnus_fallai	0.984834992589388	-0.000947940758918797	2.9433079701572
Mendosoma_lineatum	Allothunnus_fallai	0.984834992589388	-0.000947940758918797	2.9433079701572
Stromateus_stellatus	Pampus_argenteus	0.920982800215811	-0.0114627040595771	2.73296478937035
Peprilus_medius	Pampus_argenteus	0.920982800215811	-0.0114627040595771	2.73296478937035
Peprilus_simillimus	Pampus_argenteus	0.920982800215811	-0.0114627040595771	2.73296478937035
Peprilus_triacanthus	Pampus_argenteus	0.920982800215811	-0.0114627040595771	2.73296478937035
Pampus_minor	Pampus_argenteus	0.832264128770395	-0.0340912811601233	2.47568230009452
Pampus_cinereus	Pampus_chinensis	0.822292024053037	-0.0330587445369771	2.43428124735164
Pampus_punctatissimus	Pampus_chinensis	0.822292024053037	-0.0330587445369771	2.43428124735164
Stromateus_fiatola	Pampus_argenteus	0.921240436506361	-0.0114693178190755	2.73399114605487
Schedophilus_medusophagus	Seriolella_punctata	0.880731803767493	0.00145436042538294	2.53201529443645
Seriolella_caerulea	Seriolella_punctata	0.879899078795173	0.0018760241550142	2.52740305312281
Seriolella_brama	Seriolella_punctata	0.879899078795173	0.0018760241550142	2.52740305312281
Schedophilus_velaini	Seriolella_punctata	0.887667398806114	-0.00199828015331904	2.57042291376297
Hyperoglyphe_japonica	Seriolella_punctata	0.887667398806114	-0.00199828015331904	2.57042291376297
Centrolophus_niger	Seriolella_punctata	0.887667398806114	-0.00199828015331904	2.57042291376297
Icichthys_lockingtoni	Seriolella_punctata	0.887667398806114	-0.00199828015331915	2.57042291376297
Schedophilus_ovalis	Seriolella_punctata	0.887667398806114	-0.00199828015331904	2.57042291376297
Scombrolabrax_heterolepis	Allothunnus_fallai	0.94807885154007	-0.00720727114605846	2.82256144865057
Tetragonurus_cuvieri	Allothunnus_fallai	0.957783340579448	0.00295589914470673	2.8216192874672
Icosteus_aenigmaticus	Allothunnus_fallai	0.957783340579448	0.00295589914470673	2.8216192874672
Gasterochisma_melampus	Allothunnus_fallai	0.963849472087769	0.0125771660266834	2.8088008286351
Cybiosarda_elegans	Thunnus_alalunga	1.24921397941119	0.189939351652397	3.25144652805509
Thunnus_atlanticus	Thunnus_albacares	1.29855671178182	0.230845895671537	3.29246502414073
Thunnus_tonggol	Thunnus_albacares	1.29871751899717	0.231068300425557	3.29229006247492
Sarda_chiliensis	Auxis_rochei	1.25603682504111	0.194778239267172	3.25995552033435
Euthynnus_alletteratus	Euthynnus_affinis	1.3155915213461	0.240366060738887	3.32288843064265
Sarda_australis	Sarda_orientalis	1.30413578701407	0.231505564675917	3.31101724367447
Sarda_sarda	Sarda_orientalis	1.29544599631592	0.221992141181814	3.31187087415059
Gymnosarda_unicolor	Allothunnus_fallai	1.10393308067731	0.10359043728011	3.01103005103765
Acanthocybium_solandri	Allothunnus_fallai	1.10393308067731	0.10359043728011	3.01103005103765
Scomberomorus_sierra	Scomberomorus_cavalla	1.054775090182	0.0873533149040906	2.88291516047372
Scomberomorus_tritor	Scomberomorus_cavalla	1.054775090182	0.0873533149040906	2.88291516047372
Scomberomorus_maculatus	Scomberomorus_cavalla	1.04310371314835	0.0874509758292408	2.83858479642953
Scomberomorus_brasiliensis	Scomberomorus_cavalla	1.04310371314835	0.0874509758292406	2.83858479642953
Scomberomorus_regalis	Scomberomorus_cavalla	1.04310371314835	0.0874509758292406	2.83858479642953
Scomberomorus_sinensis	Scomberomorus_commerson	1.06455158211981	0.0898215643769693	2.91107441305781
Scomberomorus_semifasciatus	Scomberomorus_commerson	1.07046929707895	0.0956279408426373	2.91268144079059
Scomberomorus_queenslandicus	Scomberomorus_commerson	1.08016225540861	0.105191824015164	2.9152253163676
Scomberomorus_munroi	Scomberomorus_niphonius	1.05082225774253	0.0889342820940913	2.86237443527262
Scomber_colias	Scomber_japonicus	1.14329373596046	0.149480485292623	2.99633408081557
Rastrelliger_faughni	Scomber_australasicus	1.08254614352275	0.0924455755291183	2.96999039316066
Rastrelliger_brachysoma	Scomber_australasicus	1.08254614352275	0.0924455755291185	2.96999039316066
Grammatorcynus_bicarinatus	Scomber_australasicus	1.06702519663961	0.0726733701993421	2.98312597501047
Grammatorcynus_bilineatus	Scomber_australasicus	1.06702519663961	0.0726733701993421	2.98312597501047
Ariomma_bondi	Allothunnus_fallai	0.95584522897333	-9.18752952190349e-05	2.82568204536507
Ariomma_indicum	Allothunnus_fallai	0.95584522897333	-9.18752952189239e-05	2.82568204536507
Ariomma_luridum	Allothunnus_fallai	0.95584522897333	-9.18752952190349e-05	2.82568204536507
Ariomma_brevimanum	Allothunnus_fallai	0.95584522897333	-9.18752952190349e-05	2.82568204536507
Cubiceps_squamiceps	Allothunnus_fallai	0.95584522897333	-9.18752952189239e-05	2.82568204536507
Psenes_arafurensis	Allothunnus_fallai	0.95584522897333	-9.18752952189239e-05	2.82568204536507
Cubiceps_baxteri	Allothunnus_fallai	0.95584522897333	-9.18752952190349e-05	2.82568204536507
Psenes_maculatus	Allothunnus_fallai	0.95584522897333	-9.18752952189239e-05	2.82568204536507
Psenes_pellucidus	Allothunnus_fallai	0.95584522897333	-9.18752952189239e-05	2.82568204536507
Psenes_cyanophrys	Allothunnus_fallai	0.95584522897333	-9.18752952190349e-05	2.82568204536507
Cubiceps_paradoxus	Allothunnus_fallai	0.95584522897333	-9.18752952189239e-05	2.82568204536507
Cubiceps_gracilis	Allothunnus_fallai	0.95584522897333	-9.18752952189239e-05	2.82568204536507
Neoepinnula_orientalis	Rexea_prometheoides	0.947524094618113	-0.000548824048139274	2.79493284952699
Ruvettus_pretiosus	Rexea_prometheoides	0.947524094618113	-0.000548824048139274	2.79493284952699
Rexea_solandri	Rexea_prometheoides	0.939211015711144	0.0136316780761645	2.70996629721835
Gempylus_serpens	Thyrsites_atun	0.896411383080943	0.00914754433169906	2.56377633189471
Neoepinnula_americana	Thyrsites_atun	0.901230669589209	0.00697531152016806	2.58963920727091
Rexea_antefurcata	Rexea_prometheoides	0.911009395596656	0.00987121472829289	2.61626003078151
Promethichthys_prometheus	Rexea_prometheoides	0.944170510970491	0.00507860737252419	2.76069985770407
Nealotus_tripes	Rexea_prometheoides	0.944170510970491	0.00507860737252441	2.76069985770407
Nesiarchus_nasutus	Rexea_prometheoides	0.944170510970491	0.00507860737252441	2.76069985770407
Diplospinus_multistriatus	Rexea_prometheoides	0.944170510970491	0.00507860737252441	2.76069985770407
Paradiplospinus_antarcticus	Rexea_prometheoides	0.944170510970491	0.00507860737252441	2.76069985770407
Lepidocybium_flavobrunneum	Rexea_prometheoides	0.949289024092627	-0.00346183894546559	2.81292744015655
Taractes_asper	Brama_japonica	0.898953014406527	-0.00437156942269268	2.62185574475079
Brama_orcini	Brama_japonica	0.890901048903112	-0.00410583369401651	2.5902477368708
Taractichthys_longipinnis	Brama_japonica	0.890679060323012	-0.00409804064947006	2.58937672085222
Brama_australis	Brama_japonica	0.871141353962951	-0.00331009344864308	2.51279765501458
Pterycombus_brama	Brama_japonica	0.871018647519614	-0.00330448863158073	2.51231719159626
Brama_brama	Brama_japonica	0.864815284862919	-0.00301006386479963	2.48803525554022
Lepidopus_caudatus	Trichiurus_lepturus	0.932853714687104	-6.99671433627147e-05	2.73618489256374
Assurger_anzac	Trichiurus_lepturus	0.932853714687104	-6.99671433627147e-05	2.73618489256374
Aphanopus_carbo	Trichiurus_lepturus	0.922609136342778	0.00395575391819292	2.68186135367269
Aphanopus_intermedius	Trichiurus_lepturus	0.922609136342778	0.00395575391819292	2.68186135367269
Lepidopus_altifrons	Trichiurus_lepturus	0.922609136342778	0.00395575391819292	2.68186135367269
Trichiurus_brevis	Trichiurus_lepturus	0.903420255951801	0.0119784995578449	2.58012415515803
Benthodesmus_simonyi	Trichiurus_lepturus	0.945468538515582	-0.00479994552354723	2.8031025192669
Lepidopus_fitchi	Trichiurus_lepturus	0.94552286068409	-0.00481979441925195	2.80339076301823
Kali_macrura	Allothunnus_fallai	0.990536616292592	0.00867115830325682	2.92817420046655
Lythrypnus_dalli	Parapercis_sexfasciata	1.00492392785504	0.00216138202369187	3.01105054394388
Lythrypnus_zebra	Parapercis_sexfasciata	1.00492392785504	0.00216138202369187	3.01105054394388
Kathetostoma_canaster	Parapercis_sexfasciata	1.00492392785504	0.00216138202369187	3.01105054394388
Kathetostoma_giganteum	Parapercis_sexfasciata	1.00492392785504	0.00216138202369187	3.01105054394388
Uranoscopus_scaber	Parapercis_sexfasciata	1.00492392785504	0.00216138202369187	3.01105054394388
Uranoscopus_albesca	Parapercis_sexfasciata	1.00492392785504	0.00216138202369187	3.01105054394388
Uranoscopus_cadenati	Parapercis_sexfasciata	1.00492392785504	0.00216138202369187	3.01105054394388
Parapercis_clathrata	Parapercis_sexfasciata	1.00616920466805	0.00640296122703776	2.99910873955637
Cheimarrichthys_fosteri	Parapercis_sexfasciata	1.00758205235367	0.0089048397249738	2.99481253160729
Parapercis_allporti	Parapercis_sexfasciata	1.02581453243147	0.0420328414160771	2.9383830880354
Parapercis_ramsayi	Parapercis_sexfasciata	1.02581453243147	0.0420328414160771	2.9383830880354
Parapercis_cylindrica	Parapercis_sexfasciata	1.00611716076808	0.00631097474976938	2.99926679099265
Sillaginodes_punctatus	Sillago_japonica	0.961876485920142	-0.00511270120526364	2.86873905282459
Sillago_chondropus	Sillago_japonica	0.961876485920142	-0.00511270120526364	2.86873905282459
Sillago_bassensis	Sillago_japonica	0.946812650511088	-0.0082612950073836	2.82165128486966
Sillago_flindersi	Sillago_japonica	0.946812650511088	-0.0082612950073836	2.82165128486966
Sillago_aeolus	Sillago_sihama	1.0274544553511	0.0715310319208191	2.8361666121367
Sillago_vincenti	Sillago_japonica	0.96200986326029	0.0290134186733253	2.74094509719191
Parequula_melbournensis	Sillago_japonica	1.00269378748906	0.00349456088385214	2.99681529206764
Eucinostomus_gula	Sillago_japonica	1.00269378748906	0.00349456088385214	2.99681529206764
Gerres_macracanthus	Sillago_japonica	1.00269378748906	0.00349456088385214	2.99681529206764
Gerres_filamentosus	Sillago_japonica	1.00269378748906	0.00349456088385214	2.99681529206764
Gerres_phaiya	Sillago_japonica	1.00269378748906	0.00349456088385214	2.99681529206764
Gerres_erythrourus	Sillago_japonica	1.00269378748906	0.00349456088385214	2.99681529206764
Gerres_equulus	Sillago_japonica	1.00269378748906	0.00349456088385214	2.99681529206764
Gerres_cinereus	Sillago_japonica	1.00269378748906	0.00349456088385214	2.99681529206764
Gerres_argyreus	Sillago_japonica	1.00269378748906	0.00349456088385214	2.99681529206764
Diapterus_peruvianus	Sillago_japonica	1.00269378748906	0.00349456088385214	2.99681529206764
Diapterus_auratus	Sillago_japonica	1.00269378748906	0.00349456088385214	2.99681529206764
Eugerres_plumieri	Sillago_japonica	1.00269378748906	0.00349456088385214	2.99681529206764
Eucinostomus_melanopterus	Sillago_japonica	1.00269378748906	0.00349456088385214	2.99681529206764
Eucinostomus_argenteus	Sillago_japonica	1.00269378748906	0.00349456088385214	2.99681529206764
Malakichthys_griseus	Malakichthys_wakiyae	0.881195924177399	0.00166739657468695	2.5330071810696
Malakichthys_barbatus	Malakichthys_wakiyae	0.881195924177399	0.00166739657468717	2.5330071810696
Malakichthys_elegans	Malakichthys_wakiyae	0.881195924177399	0.00166739657468717	2.5330071810696
Synagrops_philippinensis	Malakichthys_wakiyae	0.897133483960417	-0.0155001424991966	2.65578057583503
Synagrops_japonicus	Malakichthys_wakiyae	0.897133483960418	-0.0155001424991965	2.65578057583503
Synagrops_bellus	Malakichthys_wakiyae	0.897133483960418	-0.0155001424991965	2.65578057583503
Acropoma_hanedai	Malakichthys_wakiyae	0.898540744941008	-0.016947682112665	2.66659728542978
Acropoma_japonicum	Malakichthys_wakiyae	0.898540744941008	-0.016947682112665	2.66659728542978
Scombrops_gilberti	Scombrops_boops	0.875873121875695	0.00139720968168366	2.51399018826328
Epigonus_constanciae	Scombrops_boops	0.891256475661571	-0.0100556826247106	2.61318408919745
Epigonus_telescopus	Scombrops_boops	0.891256475661571	-0.0100556826247106	2.61318408919745
Polyprion_oxygeneios	Banjos_banjos	0.938934650872053	0.0262056275201563	2.66346420204024
Polyprion_americanus	Banjos_banjos	0.938934650872053	0.0262056275201563	2.66346420204024
Stereolepis_doederleini	Banjos_banjos	0.938934650872053	0.0262056275201563	2.66346420204024
Stereolepis_gigas	Banjos_banjos	0.938934650872053	0.0262056275201563	2.66346420204024
Pentaceros_japonicus	Banjos_banjos	0.938934650872053	0.0262056275201563	2.66346420204024
Pseudopentaceros_richardsoni	Banjos_banjos	0.938934650872053	0.0262056275201563	2.66346420204024
Pseudopentaceros_pectoralis	Banjos_banjos	0.938934650872053	0.0262056275201563	2.66346420204024
Dinolestes_lewini	Lateolabrax_japonicus	0.908775102509962	0.0109234491990233	2.60405369451928
Lateolabrax_latus	Lateolabrax_japonicus	0.908275675942111	0.0120940036643933	2.59800180833779
Oplegnathus_insignis	Oplegnathus_punctatus	0.905686195990339	0.00204777855106242	2.62421828112767
Oplegnathus_woodwardi	Oplegnathus_fasciatus	0.924473495341709	0.00686687241368911	2.6783395459167
Terapon_theraps	Oplegnathus_fasciatus	0.938914892621847	0.00583822501627429	2.7375701850762
Leiopotherapon_aheneus	Oplegnathus_fasciatus	0.938914892621847	0.00583822501627429	2.7375701850762
Leiopotherapon_unicolor	Oplegnathus_fasciatus	0.938914894870164	0.00583823846501152	2.73757014377034
Pelates_octolineatus	Oplegnathus_fasciatus	0.938914892621847	0.00583822501627429	2.7375701850762
Pelates_quadrilineatus	Oplegnathus_fasciatus	0.938914892621847	0.00583822501627429	2.7375701850762
Terapon_jarbua	Oplegnathus_fasciatus	0.938914892621847	0.00583822501627429	2.7375701850762
Kuhlia_mugil	Girella_punctata	0.948420023085435	0.00532738574876057	2.7762231887603
Kuhlia_rupestris	Girella_punctata	0.948420023085435	0.00532738574876057	2.7762231887603
Dichistius_capensis	Girella_punctata	0.941764954450139	0.0102968574462152	2.73202302921295
Atypichthys_latus	Microcanthus_strigatus	0.938223228614285	0.0154390692347892	2.69959104170667
Atypichthys_strigatus	Microcanthus_strigatus	0.938223228614285	0.0154390692347892	2.69959104170667
Neoscorpis_lithophilus	Girella_punctata	0.934622274010802	0.0141871336400003	2.690407045163
Girella_mezina	Girella_punctata	0.920172454600902	0.0259258615288642	2.59388762255538
Girella_leonina	Girella_punctata	0.920172454600902	0.0259258615288642	2.59388762255538
Girella_nigricans	Girella_punctata	0.925317507669505	0.0216536819892867	2.62828184411867
Graus_nigra	Girella_punctata	0.931448888245112	0.0166971168836774	2.66922925810765
Tilodon_sexfasciatum	Girella_punctata	0.934573932515104	0.0142250927057486	2.69008450617458
Hermosilla_azurea	Girella_punctata	0.941557765816354	0.0104539725440567	2.73064648210627
Kyphosus_cinerascens	Girella_punctata	0.941557765816354	0.0104539725440567	2.73064648210627
Kyphosus_analogus	Girella_punctata	0.941557765816354	0.0104539725440567	2.73064648210627
Kyphosus_vaigiensis	Girella_punctata	0.941557765816354	0.0104539725440567	2.73064648210627
Medialuna_californiensis	Girella_punctata	0.941655708269534	0.0103796825232649	2.73129720902603
Ammodytes_tobianus	Ammodytes_personatus	1.49816257933497	0.31233308214273	3.75551242112998
Hyperoplus_lanceolatus	Ammodytes_personatus	1.49816257933497	0.31233308214273	3.75551242112998
Ammodytes_americanus	Ammodytes_personatus	1.62963125428072	0.399649906437325	3.94049297734129
Malapterus_reticulatus	Pseudolabrus_japonicus	1.09842537232445	0.0692795601636609	3.11808960655813
Halichoeres_hortulanus	Pseudolabrus_japonicus	1.09845326399578	0.0757288559805096	3.09350932318425
Halichoeres_richmondi	Pseudolabrus_japonicus	1.09845326399578	0.0757288559805096	3.09350932318425
Halichoeres_brownfieldi	Pseudolabrus_japonicus	1.09845326399578	0.0757288559805096	3.09350932318425
Halichoeres_prosopeion	Pseudolabrus_japonicus	1.09845326399578	0.0757288559805096	3.09350932318425
Coris_aurilineata	Pseudolabrus_japonicus	1.09845326399578	0.0757288559805096	3.09350932318425
Coris_pictoides	Pseudolabrus_japonicus	1.09845326399578	0.0757288559805096	3.09350932318425
Halichoeres_solorensis	Pseudolabrus_japonicus	1.09845326399578	0.0757288559805096	3.09350932318425
Halichoeres_marginatus	Pseudolabrus_japonicus	1.09845326399578	0.0757288559805096	3.09350932318425
Halichoeres_leucurus	Pseudolabrus_japonicus	1.09845326399578	0.0757288559805096	3.09350932318425
Halichoeres_argus	Pseudolabrus_japonicus	1.09845326399578	0.0757288559805096	3.09350932318425
Halichoeres_binotopsis	Pseudolabrus_japonicus	1.09845326399578	0.0757288559805096	3.09350932318425
Halichoeres_nigrescens	Pseudolabrus_japonicus	1.09845326399578	0.0757288559805096	3.09350932318425
Halichoeres_melanurus	Pseudolabrus_japonicus	1.09845326399578	0.0757288559805096	3.09350932318425
Halichoeres_papilionaceus	Pseudolabrus_japonicus	1.09845326399578	0.0757288559805096	3.09350932318425
Halichoeres_chrysus	Pseudolabrus_japonicus	1.09845326399578	0.0757288559805096	3.09350932318425
Halichoeres_leucoxanthus	Pseudolabrus_japonicus	1.09845326399578	0.0757288559805096	3.09350932318425
Halichoeres_ornatissimus	Pseudolabrus_japonicus	1.09845326399578	0.0757288559805096	3.09350932318425
Halichoeres_biocellatus	Pseudolabrus_japonicus	1.09845326399578	0.0757288559805096	3.09350932318425
Halichoeres_melasmapomus	Pseudolabrus_japonicus	1.09845326399578	0.0757288559805096	3.09350932318425
Coris_batuensis	Pseudolabrus_japonicus	1.09845326399578	0.0757288559805096	3.09350932318425
Halichoeres_chloropterus	Pseudolabrus_japonicus	1.09845326399578	0.0757288559805096	3.09350932318425
Halichoeres_podostigma	Pseudolabrus_japonicus	1.09845326731129	0.0757288589256671	3.09350932491226
Halichoeres_miniatus	Pseudolabrus_japonicus	1.09845326399578	0.0757288559805096	3.09350932318425
Halichoeres_margaritaceus	Pseudolabrus_japonicus	1.09845326399578	0.0757288559805096	3.09350932318425
Halichoeres_nebulosus	Pseudolabrus_japonicus	1.09845326399578	0.0757288559805096	3.09350932318425
Macropharyngodon_kuiteri	Pseudolabrus_japonicus	1.09845326399578	0.0757288559805096	3.09350932318425
Macropharyngodon_choati	Pseudolabrus_japonicus	1.09845326399578	0.0757288559805096	3.09350932318425
Macropharyngodon_negrosensis	Pseudolabrus_japonicus	1.09845326399578	0.0757288559805096	3.09350932318425
Macropharyngodon_cyanoguttatus	Pseudolabrus_japonicus	1.09845326399578	0.0757288559805096	3.09350932318425
Macropharyngodon_ornatus	Pseudolabrus_japonicus	1.09845326399578	0.0757288559805096	3.09350932318425
Halichoeres_lapillus	Pseudolabrus_japonicus	1.09845326399578	0.0757288559805096	3.09350932318425
Macropharyngodon_bipartitus_bipartitus	Pseudolabrus_japonicus	1.09845326399578	0.0757288559805096	3.09350932318425
Macropharyngodon_meleagris	Pseudolabrus_japonicus	1.09845326399578	0.0757288559805096	3.09350932318425
Macropharyngodon_geoffroy	Pseudolabrus_japonicus	1.09845326399578	0.0757288559805096	3.09350932318425
Halichoeres_scapularis	Pseudolabrus_japonicus	1.09845326399578	0.0757288559805096	3.09350932318425
Halichoeres_trimaculatus	Pseudolabrus_japonicus	1.09845335552395	0.0757289499030507	3.09350932287041
Halichoeres_semicinctus	Pseudolabrus_japonicus	1.09845326399578	0.0757288559805096	3.09350932318425
Oxyjulis_californica	Pseudolabrus_japonicus	1.09845326399578	0.0757288559805096	3.09350932318425
Halichoeres_cyanocephalus	Pseudolabrus_japonicus	1.09845326399578	0.0757288559805096	3.09350932318425
Halichoeres_maculipinna	Pseudolabrus_japonicus	1.09845326399578	0.0757288559805096	3.09350932318425
Halichoeres_garnoti	Pseudolabrus_japonicus	1.09845326399578	0.0757288559805096	3.09350932318425
Halichoeres_chierchiae	Pseudolabrus_japonicus	1.09845326399578	0.0757288559805096	3.09350932318425
Halichoeres_notospilus	Pseudolabrus_japonicus	1.09845326399578	0.0757288559805096	3.09350932318425
Halichoeres_rubrovirens	Pseudolabrus_japonicus	1.09845326399578	0.0757288559805096	3.09350932318425
Halichoeres_radiatus	Pseudolabrus_japonicus	1.09845326399578	0.0757288559805096	3.09350932318425
Halichoeres_brasiliensis	Pseudolabrus_japonicus	1.09845326399578	0.0757288559805096	3.09350932318425
Halichoeres_poeyi	Pseudolabrus_japonicus	1.09845326399578	0.0757288559805096	3.09350932318425
Halichoeres_bivittatus	Pseudolabrus_japonicus	1.09845326399578	0.0757288559805096	3.09350932318425
Halichoeres_dispilus	Pseudolabrus_japonicus	1.09845326399578	0.0757288559805096	3.09350932318425
Halichoeres_burekae	Pseudolabrus_japonicus	1.09845326399578	0.0757288559805096	3.09350932318425
Halichoeres_socialis	Pseudolabrus_japonicus	1.09845326399578	0.0757288559805096	3.09350932318425
Halichoeres_pictus	Pseudolabrus_japonicus	1.09845326399578	0.0757288559805096	3.09350932318425
Halichoeres_sazimai	Pseudolabrus_japonicus	1.09845326399578	0.0757288559805096	3.09350932318425
Halichoeres_bathyphilus	Pseudolabrus_japonicus	1.09845326399578	0.0757288559805096	3.09350932318425
Halichoeres_nicholsi	Pseudolabrus_japonicus	1.09845326399578	0.0757288559805096	3.09350932318425
Pseudojuloides_cerasinus	Pseudolabrus_japonicus	1.09845326399578	0.0757288559805096	3.09350932318425
Pseudojuloides_atavai	Pseudolabrus_japonicus	1.09845326399578	0.0757288559805096	3.09350932318425
Coris_julis	Pseudolabrus_japonicus	1.09845326399578	0.0757288559805096	3.09350932318425
Coris_picta	Pseudolabrus_japonicus	1.09845326399578	0.0757288559805096	3.09350932318425
Coris_dorsomacula	Pseudolabrus_japonicus	1.09845326399578	0.0757288559805096	3.09350932318425
Cheilio_inermis	Pseudolabrus_japonicus	1.09845326399578	0.0757288559805096	3.09350932318425
Coris_aygula	Pseudolabrus_japonicus	1.09845326399578	0.0757288559805096	3.09350932318425
Coris_flavovittata	Pseudolabrus_japonicus	1.09845326399578	0.0757288559805096	3.09350932318425
Hologymnosus_doliatus	Pseudolabrus_japonicus	1.09845326399578	0.0757288559805096	3.09350932318425
Hologymnosus_annulatus	Pseudolabrus_japonicus	1.09845326399578	0.0757288559805096	3.09350932318425
Coris_gaimard	Pseudolabrus_japonicus	1.09845326399578	0.0757288559805096	3.09350932318425
Pseudocoris_yamashiroi	Pseudolabrus_japonicus	1.09845326399578	0.0757288559805096	3.09350932318425
Pseudocoris_heteroptera	Pseudolabrus_japonicus	1.09845326399578	0.0757288559805096	3.09350932318425
Halichoeres_hartzfeldii	Pseudolabrus_japonicus	1.09845326399578	0.0757288559805096	3.09350932318425
Leptojulis_cyanopleura	Pseudolabrus_japonicus	1.09845326399578	0.0757288559805096	3.09350932318425
Labrichthys_unilineatus	Pseudolabrus_japonicus	1.09845326399578	0.0757288559805096	3.09350932318425
Labroides_rubrolabiatus	Pseudolabrus_japonicus	1.09845326399578	0.0757288559805096	3.09350932318425
Larabicus_quadrilineatus	Pseudolabrus_japonicus	1.09845326399578	0.0757288559805096	3.09350932318425
Labroides_dimidiatus	Pseudolabrus_japonicus	1.09845326399578	0.0757288559805096	3.09350932318425
Labroides_bicolor	Pseudolabrus_japonicus	1.09845326399578	0.0757288559805096	3.09350932318425
Diproctacanthus_xanthurus	Pseudolabrus_japonicus	1.09845326399578	0.0757288559805096	3.09350932318425
Labropsis_australis	Pseudolabrus_japonicus	1.09845326399578	0.0757288559805096	3.09350932318425
Ophthalmolepis_lineolata	Pseudolabrus_japonicus	1.09845326399578	0.0757288559805096	3.09350932318425
Halichoeres_insularis	Pseudolabrus_japonicus	1.09845326399578	0.0757288559805096	3.09350932318425
Halichoeres_melanotis	Pseudolabrus_japonicus	1.09845326399578	0.0757288559805096	3.09350932318425
Gomphosus_caeruleus	Pseudolabrus_japonicus	1.09845326399578	0.0757288559805096	3.09350932318425
Gomphosus_varius	Pseudolabrus_japonicus	1.09845326399578	0.0757288559805096	3.09350932318425
Thalassoma_amblycephalum	Pseudolabrus_japonicus	1.09845326399578	0.0757288559805096	3.09350932318425
Thalassoma_robertsoni	Pseudolabrus_japonicus	1.09845326399578	0.0757288559805096	3.09350932318425
Thalassoma_newtoni	Pseudolabrus_japonicus	1.09845326399578	0.0757288559805096	3.09350932318425
Thalassoma_ascensionis	Pseudolabrus_japonicus	1.09845326399578	0.0757288559805096	3.09350932318425
Thalassoma_pavo	Pseudolabrus_japonicus	1.09845326399578	0.0757288559805096	3.09350932318425
Thalassoma_noronhanum	Pseudolabrus_japonicus	1.09845326399578	0.0757288559805096	3.09350932318425
Thalassoma_bifasciatum	Pseudolabrus_japonicus	1.09845326399578	0.0757288559805096	3.09350932318425
Thalassoma_trilobatum	Pseudolabrus_japonicus	1.09845326399578	0.0757288559805096	3.09350932318425
Thalassoma_jansenii	Pseudolabrus_japonicus	1.09845326399578	0.0757288559805096	3.09350932318425
Thalassoma_hardwicke	Pseudolabrus_japonicus	1.09845326399578	0.0757288559805096	3.09350932318425
Thalassoma_quinquevittatum	Pseudolabrus_japonicus	1.09845326399578	0.0757288559805096	3.09350932318425
Thalassoma_genivittatum	Pseudolabrus_japonicus	1.09845326399578	0.0757288559805096	3.09350932318425
Thalassoma_hebraicum	Pseudolabrus_japonicus	1.09845326399578	0.0757288559805096	3.09350932318425
Thalassoma_duperrey	Pseudolabrus_japonicus	1.09845326399578	0.0757288559805096	3.09350932318425
Thalassoma_lutescens	Pseudolabrus_japonicus	1.09845326399578	0.0757288559805096	3.09350932318425
Thalassoma_lunare	Pseudolabrus_japonicus	1.09845326399578	0.0757288559805096	3.09350932318425
Thalassoma_cupido	Pseudolabrus_japonicus	1.09845326399578	0.0757288559805096	3.09350932318425
Thalassoma_loxum	Pseudolabrus_japonicus	1.09845326399578	0.0757288559805096	3.09350932318425
Thalassoma_purpureum	Pseudolabrus_japonicus	1.09845326399578	0.0757288559805096	3.09350932318425
Thalassoma_ballieui	Pseudolabrus_japonicus	1.09845326399578	0.0757288559805096	3.09350932318425
Thalassoma_septemfasciatum	Pseudolabrus_japonicus	1.09845326399578	0.0757288559805096	3.09350932318425
Stethojulis_trilineata	Pseudolabrus_japonicus	1.09845326399578	0.0757288559805096	3.09350932318425
Stethojulis_albovittata	Pseudolabrus_japonicus	1.09845326399578	0.0757288559805096	3.09350932318425
Stethojulis_bandanensis	Pseudolabrus_japonicus	1.09845326399578	0.0757288559805096	3.09350932318425
Stethojulis_balteata	Pseudolabrus_japonicus	1.09845326399578	0.0757288559805096	3.09350932318425
Hemigymnus_melapterus	Pseudolabrus_japonicus	1.09845326399578	0.0757288559805096	3.09350932318425
Hemigymnus_fasciatus	Pseudolabrus_japonicus	1.09845326399578	0.0757288559805096	3.09350932318425
Anampses_caeruleopunctatus	Pseudolabrus_japonicus	1.09845326399578	0.0757288559805096	3.09350932318425
Anampses_meleagrides	Pseudolabrus_japonicus	1.09845326399578	0.0757288559805096	3.09350932318425
Anampses_neoguinaicus	Pseudolabrus_japonicus	1.09845326399578	0.0757288559805096	3.09350932318425
Anampses_twistii	Pseudolabrus_japonicus	1.09845326399578	0.0757288559805096	3.09350932318425
Anampses_geographicus	Pseudolabrus_japonicus	1.09845326399578	0.0757288559805096	3.09350932318425
Suezichthys_gracilis	Pseudolabrus_japonicus	1.09845326399578	0.0757288559805096	3.09350932318425
Notolabrus_gymnogenis	Pseudolabrus_japonicus	1.09845326399578	0.0757288559805096	3.09350932318425
Pseudolabrus_gayi	Pseudolabrus_japonicus	1.09845326399578	0.0757288559805096	3.09350932318425
Pictilabrus_laticlavius	Pseudolabrus_japonicus	1.09845326399578	0.0757288559805096	3.09350932318425
Notolabrus_fucicola	Pseudolabrus_japonicus	1.09845326399578	0.0757288559805096	3.09350932318425
Notolabrus_tetricus	Pseudolabrus_japonicus	1.09845329257837	0.0757288587448042	3.09350942417884
Austrolabrus_maculatus	Pseudolabrus_japonicus	1.09845326399578	0.0757288559805096	3.09350932318425
Notolabrus_parilus	Pseudolabrus_japonicus	1.09845326399578	0.0757288559805096	3.09350932318425
Novaculichthys_macrolepidotus	Pseudolabrus_japonicus	1.09843976627297	0.0725958067666959	3.10541363754702
Novaculichthys_taeniourus	Pseudolabrus_japonicus	1.09843976627297	0.0725958067666959	3.10541363754702
Xyrichtys_splendens	Pseudolabrus_japonicus	1.09843976627297	0.0725958067666961	3.10541363754702
Xyrichtys_novacula	Pseudolabrus_japonicus	1.09843976627297	0.0725958067666961	3.10541363754702
Xyrichtys_martinicensis	Pseudolabrus_japonicus	1.09843976627297	0.0725958067666959	3.10541363754702
Iniistius_aneitensis	Pseudolabrus_japonicus	1.09843976627297	0.0725958067666959	3.10541363754702
Cymolutes_praetextatus	Pseudolabrus_japonicus	1.09843976627297	0.0725958067666959	3.10541363754702
Cymolutes_torquatus	Pseudolabrus_japonicus	1.09843976627297	0.0725958067666961	3.10541363754702
Pseudocheilinus_octotaenia	Pseudolabrus_japonicus	1.09840734132462	0.0651609569633189	3.13394176846146
Cirrhilabrus_lubbocki	Pseudolabrus_japonicus	1.09840734132462	0.0651609569633189	3.13394176846146
Pteragogus_cryptus	Pseudolabrus_japonicus	1.09840734132462	0.0651609569633191	3.13394176846146
Pteragogus_enneacanthus	Pseudolabrus_japonicus	1.09840734132462	0.0651609569633191	3.13394176846146
Oxycheilinus_digramma	Pseudolabrus_japonicus	1.09839910767791	0.0632932254776086	3.14117076042273
Oxycheilinus_unifasciatus	Pseudolabrus_japonicus	1.09839910767791	0.0632932254776086	3.14117076042273
Oxycheilinus_bimaculatus	Pseudolabrus_japonicus	1.09839910767791	0.0632932254776086	3.14117076042273
Cheilinus_fasciatus	Pseudolabrus_japonicus	1.09839910767791	0.0632932254776086	3.14117076042273
Wetmorella_nigropinnata	Pseudolabrus_japonicus	1.09839910767791	0.0632932254776086	3.14117076042273
Cheilinus_undulatus	Pseudolabrus_japonicus	1.09839910767791	0.0632932254776086	3.14117076042273
Epibulus_insidiator	Pseudolabrus_japonicus	1.09839910767791	0.0632932254776088	3.14117076042273
Epibulus_brevis	Pseudolabrus_japonicus	1.09839910767791	0.0632932254776086	3.14117076042273
Cheilinus_chlorourus	Pseudolabrus_japonicus	1.09839910767791	0.0632932254776086	3.14117076042273
Cheilinus_oxycephalus	Pseudolabrus_japonicus	1.09839910767791	0.0632932254776086	3.14117076042273
Cheilinus_trilobatus	Pseudolabrus_japonicus	1.09839910767791	0.0632932254776086	3.14117076042273
Oxycheilinus_celebicus	Pseudolabrus_japonicus	1.09839910767791	0.0632932254776086	3.14117076042273
Labrus_mixtus	Pseudolabrus_japonicus	1.09839910767791	0.0632932254776086	3.14117076042273
Labrus_merula	Pseudolabrus_japonicus	1.09839910767791	0.0632932254776086	3.14117076042273
Labrus_bergylta	Pseudolabrus_japonicus	1.09839910767791	0.0632932254776086	3.14117076042273
Tautoga_onitis	Pseudolabrus_japonicus	1.09839910767791	0.0632932254776086	3.14117076042273
Acantholabrus_palloni	Pseudolabrus_japonicus	1.09839910767791	0.0632932254776086	3.14117076042273
Ctenolabrus_rupestris	Pseudolabrus_japonicus	1.09839910767791	0.0632932254776086	3.14117076042273
Tautogolabrus_adspersus	Pseudolabrus_japonicus	1.09839910767791	0.0632932254776088	3.14117076042273
Centrolabrus_exoletus	Pseudolabrus_japonicus	1.09839910767791	0.0632932254776086	3.14117076042273
Symphodus_melanocercus	Pseudolabrus_japonicus	1.09839910767791	0.0632932254776086	3.14117076042273
Symphodus_roissali	Pseudolabrus_japonicus	1.09839910767791	0.0632932254776086	3.14117076042273
Centrolabrus_trutta	Pseudolabrus_japonicus	1.09839910767791	0.0632932254776086	3.14117076042273
Centrolabrus_caeruleus	Pseudolabrus_japonicus	1.09839910767791	0.0632932254776086	3.14117076042273
Symphodus_mediterraneus	Pseudolabrus_japonicus	1.09839910767791	0.0632932254776086	3.14117076042273
Symphodus_melops	Pseudolabrus_japonicus	1.09839910767791	0.0632932254776086	3.14117076042273
Symphodus_doderleini	Pseudolabrus_japonicus	1.09839910767791	0.0632932254776088	3.14117076042273
Symphodus_cinereus	Pseudolabrus_japonicus	1.09839910767791	0.0632932254776086	3.14117076042273
Symphodus_rostratus	Pseudolabrus_japonicus	1.09839910767791	0.0632932254776086	3.14117076042273
Symphodus_bailloni	Pseudolabrus_japonicus	1.09839910767791	0.0632932254776086	3.14117076042273
Symphodus_tinca	Pseudolabrus_japonicus	1.09839910767791	0.0632932254776086	3.14117076042273
Symphodus_ocellatus	Pseudolabrus_japonicus	1.09839910767791	0.0632932254776086	3.14117076042273
Lappanella_fasciata	Pseudolabrus_japonicus	1.09839910767791	0.0632932254776088	3.14117076042273
Siganus_rivulatus	Pseudolabrus_japonicus	1.09839910767791	0.0632932254776088	3.14117076042273
Chlorurus_sordidus	Pseudolabrus_japonicus	1.09839910767791	0.0632932254776088	3.14117076042273
Chlorurus_japanensis	Pseudolabrus_japonicus	1.09839910767791	0.0632932254776088	3.14117076042273
Chlorurus_oedema	Pseudolabrus_japonicus	1.09839910767791	0.0632932254776086	3.14117076042273
Chlorurus_bleekeri	Pseudolabrus_japonicus	1.09839910767791	0.0632932254776086	3.14117076042273
Chlorurus_bowersi	Pseudolabrus_japonicus	1.09839910767791	0.0632932254776086	3.14117076042273
Chlorurus_capistratoides	Pseudolabrus_japonicus	1.09839910767791	0.0632932254776086	3.14117076042273
Chlorurus_microrhinos	Pseudolabrus_japonicus	1.09839910767791	0.0632932254776088	3.14117076042273
Hipposcarus_longiceps	Pseudolabrus_japonicus	1.09839910767791	0.0632932254776088	3.14117076042273
Bolbometopon_muricatum	Pseudolabrus_japonicus	1.09839910767791	0.0632932254776086	3.14117076042273
Cetoscarus_bicolor	Pseudolabrus_japonicus	1.09839910767791	0.0632932254776086	3.14117076042273
Calotomus_spinidens	Pseudolabrus_japonicus	1.09839910767791	0.0632932254776088	3.14117076042273
Calotomus_carolinus	Pseudolabrus_japonicus	1.09839910767791	0.0632932254776086	3.14117076042273
Sparisoma_rocha	Pseudolabrus_japonicus	1.09839910767791	0.0632932254776088	3.14117076042273
Sparisoma_axillare	Pseudolabrus_japonicus	1.09839910767791	0.0632932254776086	3.14117076042273
Sparisoma_rubripinne	Pseudolabrus_japonicus	1.09839910767791	0.0632932254776086	3.14117076042273
Sparisoma_chrysopterum	Pseudolabrus_japonicus	1.09839910767791	0.0632932254776088	3.14117076042273
Sparisoma_amplum	Pseudolabrus_japonicus	1.09839910767791	0.0632932254776088	3.14117076042273
Sparisoma_viride	Pseudolabrus_japonicus	1.09839910767791	0.0632932254776086	3.14117076042273
Sparisoma_frondosum	Pseudolabrus_japonicus	1.09839910767791	0.0632932254776086	3.14117076042273
Sparisoma_aurofrenatum	Pseudolabrus_japonicus	1.09839910767791	0.0632932254776086	3.14117076042273
Sparisoma_radians	Pseudolabrus_japonicus	1.09839910767791	0.0632932254776086	3.14117076042273
Sparisoma_atomarium	Pseudolabrus_japonicus	1.09839910767791	0.0632932254776088	3.14117076042273
Sparisoma_tuiupiranga	Pseudolabrus_japonicus	1.09839910767791	0.0632932254776086	3.14117076042273
Sparisoma_cretense	Pseudolabrus_japonicus	1.09839910767791	0.0632932254776086	3.14117076042273
Sparisoma_strigatum	Pseudolabrus_japonicus	1.09839910767791	0.0632932254776086	3.14117076042273
Nicholsina_usta_usta	Pseudolabrus_japonicus	1.09839910767791	0.0632932254776088	3.14117076042273
Nicholsina_denticulata	Pseudolabrus_japonicus	1.09839910767791	0.0632932254776086	3.14117076042273
Cryptotomus_roseus	Pseudolabrus_japonicus	1.09839910767791	0.0632932254776086	3.14117076042273
Leptoscarus_vaigiensis	Pseudolabrus_japonicus	1.09839910767791	0.0632932254776088	3.14117076042273
Scarus_schlegeli	Pseudolabrus_japonicus	1.09839910767791	0.0632932254776088	3.14117076042273
Scarus_hypselopterus	Pseudolabrus_japonicus	1.09839910767791	0.0632932254776086	3.14117076042273
Scarus_flavipectoralis	Pseudolabrus_japonicus	1.09839910767791	0.0632932254776088	3.14117076042273
Scarus_hoefleri	Pseudolabrus_japonicus	1.09839910767791	0.0632932254776086	3.14117076042273
Scarus_psittacus	Pseudolabrus_japonicus	1.09839910767791	0.0632932254776088	3.14117076042273
Scarus_spinus	Pseudolabrus_japonicus	1.09839910767791	0.0632932254776088	3.14117076042273
Scarus_frenatus	Pseudolabrus_japonicus	1.09839910767791	0.0632932254776088	3.14117076042273
Scarus_dimidiatus	Pseudolabrus_japonicus	1.09839910767791	0.0632932254776088	3.14117076042273
Scarus_rubroviolaceus	Pseudolabrus_japonicus	1.09839910767791	0.0632932254776088	3.14117076042273
Scarus_forsteni	Pseudolabrus_japonicus	1.09839910767791	0.0632932254776086	3.14117076042273
Scarus_niger	Pseudolabrus_japonicus	1.09839910767791	0.0632932254776088	3.14117076042273
Scarus_tricolor	Pseudolabrus_japonicus	1.09839910767791	0.0632932254776088	3.14117076042273
Scarus_altipinnis	Pseudolabrus_japonicus	1.09839910767791	0.0632932254776088	3.14117076042273
Scarus_prasiognathos	Pseudolabrus_japonicus	1.09839910767791	0.0632932254776086	3.14117076042273
Scarus_ghobban	Pseudolabrus_japonicus	1.09839910767791	0.0632932254776086	3.14117076042273
Scarus_coelestinus	Pseudolabrus_japonicus	1.09839910767791	0.0632932254776086	3.14117076042273
Scarus_guacamaia	Pseudolabrus_japonicus	1.09839910767791	0.0632932254776088	3.14117076042273
Scarus_iseri	Pseudolabrus_japonicus	1.09839910767791	0.0632932254776086	3.14117076042273
Scarus_taeniopterus	Pseudolabrus_japonicus	1.09839910767791	0.0632932254776086	3.14117076042273
Scarus_chameleon	Pseudolabrus_japonicus	1.09839910767791	0.0632932254776086	3.14117076042273
Scarus_festivus	Pseudolabrus_japonicus	1.09839910767791	0.0632932254776088	3.14117076042273
Scarus_quoyi	Pseudolabrus_japonicus	1.09839910767791	0.0632932254776088	3.14117076042273
Scarus_oviceps	Pseudolabrus_japonicus	1.09839910767791	0.0632932254776086	3.14117076042273
Scarus_globiceps	Pseudolabrus_japonicus	1.09839910767791	0.0632932254776086	3.14117076042273
Cephalopholis_argus	Pseudolabrus_japonicus	1.09839910767791	0.0632932254776086	3.14117076042273
Lachnolaimus_maximus	Choerodon_azurio	1.0878087747581	0.0646246771639469	3.094349467428
Achoerodus_viridis	Choerodon_azurio	1.08268154377758	0.0663110492010737	3.06782093840411
Pseudodax_moluccanus	Choerodon_azurio	1.08268154377758	0.0663110492010737	3.06782093840411
Odax_acroptilus	Choerodon_azurio	1.073528559832	0.0694044871930408	3.02048124907752
Siphonognathus_argyrophanes	Choerodon_azurio	1.073528559832	0.0694044871930408	3.02048124907752
Haletta_semifasciata	Choerodon_azurio	1.073528559832	0.0694044871930408	3.02048124907752
Neoodax_balteatus	Choerodon_azurio	1.073528559832	0.0694044871930408	3.02048124907752
Odax_cyanomelas	Choerodon_azurio	1.073528559832	0.0694044871930408	3.02048124907752
Odax_cyanoallix	Choerodon_azurio	1.073528559832	0.0694044871930408	3.02048124907752
Odax_pullus	Choerodon_azurio	1.073528559832	0.069404487193041	3.02048124907752
Choerodon_fasciatus	Choerodon_azurio	1.06108413158261	0.073788792047397	2.95614838683672
Choerodon_anchorago	Choerodon_azurio	1.06102651897777	0.0738095857013989	2.95585061680652
Choerodon_oligacanthus	Choerodon_azurio	1.06102651897777	0.0738095857013992	2.95585061680652
Choerodon_schoenleinii	Choerodon_azurio	1.06102651897777	0.0738095857013992	2.95585061680652
Xiphocheilus_typus	Choerodon_azurio	1.04230155358081	0.080823663258287	2.85908985669739
Bodianus_rufus	Choerodon_azurio	1.08021685412123	0.067133444835604	3.05507125759389
Clepticus_parrae	Choerodon_azurio	1.08021685412123	0.067133444835604	3.05507125759389
Bodianus_scrofa	Choerodon_azurio	1.08021685412123	0.067133444835604	3.05507125759389
Bodianus_mesothorax	Choerodon_azurio	1.08021685412123	0.067133444835604	3.05507125759389
Semicossyphus_darwini	Choerodon_azurio	1.08021685412123	0.067133444835604	3.05507125759389
Semicossyphus_pulcher	Choerodon_azurio	1.08021685412123	0.067133444835604	3.05507125759389
Coreoperca_whiteheadi	Coreoperca_kawamebari	1.25016210648505	0.177368800785439	3.30046176022628
Siniperca_roulei	Siniperca_scherzeri	1.32263258399192	0.233256343008871	3.37429099862508
Siniperca_fortis	Siniperca_scherzeri	1.32263258399192	0.233256343008872	3.37429099862508
Siniperca_undulata	Siniperca_scherzeri	1.32263258399192	0.233256343008872	3.37429099862508
Siniperca_chuatsi	Siniperca_scherzeri	1.32263258399192	0.233256343008872	3.37429099862508
Siniperca_knerii	Siniperca_scherzeri	1.32263258399192	0.233256343008872	3.37429099862508
Siniperca_obscura	Siniperca_scherzeri	1.32263258399192	0.233256343008872	3.37429099862508
Coreoperca_herzi	Siniperca_scherzeri	1.2653078173021	0.17097554180511	3.38234559469909
Elassoma_evergladei	Lepomis_macrochirus	1.25454598414253	0.162857138203318	3.37111097109204
Elassoma_boehlkei	Lepomis_macrochirus	1.25454598414253	0.162857138203318	3.37111097109204
Elassoma_gilberti	Lepomis_macrochirus	1.25454598414253	0.162857138203318	3.37111097109204
Elassoma_okefenokee	Lepomis_macrochirus	1.25454598414253	0.162857138203318	3.37111097109204
Elassoma_zonatum	Lepomis_macrochirus	1.25454598414253	0.162857138203318	3.37111097109204
Elassoma_alabamae	Lepomis_macrochirus	1.25454598414253	0.162857138203318	3.37111097109204
Acantharchus_pomotis	Lepomis_macrochirus	1.25915751215086	0.178016920476516	3.33252916489787
Ambloplites_ariommus	Lepomis_macrochirus	1.25915751215086	0.178016920476516	3.33252916489787
Ambloplites_rupestris	Lepomis_macrochirus	1.25915751215086	0.178016920476516	3.33252916489787
Ambloplites_cavifrons	Lepomis_macrochirus	1.25915751215086	0.178016920476516	3.33252916489787
Ambloplites_constellatus	Lepomis_macrochirus	1.25915751215086	0.178016920476516	3.33252916489787
Archoplites_interruptus	Lepomis_macrochirus	1.25915751215086	0.178016920476516	3.33252916489787
Pomoxis_nigromaculatus	Lepomis_macrochirus	1.25915751215086	0.178016920476516	3.33252916489787
Pomoxis_annularis	Lepomis_macrochirus	1.25915751215086	0.178016920476516	3.33252916489787
Enneacanthus_chaetodon	Lepomis_macrochirus	1.25915751215086	0.178016920476516	3.33252916489787
Enneacanthus_gloriosus	Lepomis_macrochirus	1.25915751215086	0.178016920476516	3.33252916489787
Enneacanthus_obesus	Lepomis_macrochirus	1.25915751215086	0.178016920476516	3.33252916489787
Centrarchus_macropterus	Lepomis_macrochirus	1.25915751215086	0.178016920476516	3.33252916489787
Micropterus_dolomieu	Micropterus_salmoides	1.46945994464733	0.313257306180539	3.64359298784609
Micropterus_punctulatus	Micropterus_salmoides	1.46945994464733	0.313257306180539	3.64359298784609
Micropterus_coosae	Micropterus_salmoides	1.47783067111216	0.319470159423015	3.65311382061791
Micropterus_floridanus	Micropterus_salmoides	1.50513159938843	0.339816970090144	3.68398629839135
Micropterus_treculii	Micropterus_salmoides	1.48853081778408	0.327429460715415	3.66524648904774
Micropterus_notius	Micropterus_salmoides	1.48853081778408	0.327429460715415	3.66524648904774
Micropterus_cataractae	Micropterus_salmoides	1.48093005539462	0.32177361083342	3.6566324893409
Lepomis_gulosus	Lepomis_macrochirus	1.36531443290009	0.245581482377882	3.4916470304334
Lepomis_cyanellus	Lepomis_macrochirus	1.36531443290009	0.245581482377882	3.4916470304334
Lepomis_symmetricus	Lepomis_macrochirus	1.36531443290009	0.245581482377882	3.4916470304334
Lepomis_humilis	Lepomis_macrochirus	1.36642137930755	0.259179397614903	3.44730127815869
Lepomis_gibbosus	Lepomis_macrochirus	1.36567546526921	0.249977702688297	3.47721618948931
Lepomis_microlophus	Lepomis_macrochirus	1.36567546526921	0.249977702688297	3.47721618948931
Lepomis_miniatus	Lepomis_macrochirus	1.36567546526921	0.249977702688297	3.47721618948931
Lepomis_punctatus	Lepomis_macrochirus	1.36567546526921	0.249977702688297	3.47721618948931
Lepomis_marginatus	Lepomis_macrochirus	1.36567546526921	0.249977702688297	3.47721618948931
Lepomis_megalotis	Lepomis_macrochirus	1.36567546526921	0.249977702688297	3.47721618948931
Lepomis_auritus	Lepomis_macrochirus	1.36567546526921	0.249977702688297	3.47721618948931
Edelia_vittata	Coreoperca_kawamebari	1.07580505738659	0.0632093563825271	3.05279224679945
Nannoperca_australis	Coreoperca_kawamebari	1.07580505738659	0.0632093563825271	3.05279224679945
Nannoperca_obscura	Coreoperca_kawamebari	1.07580505738659	0.0632093563825271	3.05279224679945
Nannoperca_oxleyana	Coreoperca_kawamebari	1.07580505738659	0.0632093563825271	3.05279224679945
Nannoperca_variegata	Coreoperca_kawamebari	1.07580505738659	0.0632093563825271	3.05279224679945
Nannatherina_balstoni	Coreoperca_kawamebari	1.07580505738659	0.0632093563825271	3.05279224679945
Macquaria_australasica	Coreoperca_kawamebari	1.07580505738659	0.0632093563825271	3.05279224679945
Macquaria_ambigua	Coreoperca_kawamebari	1.07580505738659	0.0632093563825271	3.05279224679945
Bostockia_porosa	Coreoperca_kawamebari	1.07580505738659	0.0632093563825271	3.05279224679945
Percichthys_trucha	Coreoperca_kawamebari	1.07580505738659	0.0632093563825271	3.05279224679945
Maccullochella_macquariensis	Coreoperca_kawamebari	1.07580505738659	0.0632093563825271	3.05279224679945
Maccullochella_ikei	Coreoperca_kawamebari	1.07580505738659	0.0632093563825271	3.05279224679945
Maccullochella_peelii_peelii	Coreoperca_kawamebari	1.07580505738659	0.0632093563825271	3.05279224679945
Gadopsis_bispinosus	Coreoperca_kawamebari	1.07580505738659	0.0632093563825271	3.05279224679945
Gadopsis_marmoratus	Coreoperca_kawamebari	1.07580505738659	0.0632093563825271	3.05279224679945
Macquaria_colonorum	Coreoperca_kawamebari	1.07580505738659	0.0632093563825271	3.05279224679945
Enoplosus_armatus	Coreoperca_kawamebari	1.075572422045	0.0596644931337966	3.06543854877453
Centrogenys_vaigiensis	Coreoperca_kawamebari	1.075572422045	0.0596644931337966	3.06543854877453
Cheilodactylus_rubrolabiatus	Coreoperca_kawamebari	1.075572422045	0.0596644931337966	3.06543854877453
Goniistius_quadricornis	Coreoperca_kawamebari	1.075572422045	0.0596644931337966	3.06543854877453
Goniistius_zonatus	Coreoperca_kawamebari	1.075572422045	0.0596644931337966	3.06543854877453
Goniistius_fuscus	Coreoperca_kawamebari	1.075572422045	0.0596644931337966	3.06543854877453
Goniistius_spectabilis	Coreoperca_kawamebari	1.075572422045	0.0596644931337966	3.06543854877453
Chirodactylus_jessicalenorum	Coreoperca_kawamebari	1.075572422045	0.0596644931337966	3.06543854877453
Chirodactylus_brachydactylus	Coreoperca_kawamebari	1.075572422045	0.0596644931337966	3.06543854877453
Chirodactylus_grandis	Coreoperca_kawamebari	1.075572422045	0.0596644931337966	3.06543854877453
Dactylophora_nigricans	Coreoperca_kawamebari	1.075572422045	0.0596644931337966	3.06543854877453
Cheilodactylus_variegatus	Coreoperca_kawamebari	1.075572422045	0.0596644931337966	3.06543854877453
Nemadactylus_douglasii	Coreoperca_kawamebari	1.075572422045	0.0596644931337966	3.06543854877453
Nemadactylus_valenciennesi	Coreoperca_kawamebari	1.075572422045	0.0596644931337966	3.06543854877453
Nemadactylus_monodactylus	Coreoperca_kawamebari	1.075572422045	0.0596644931337966	3.06543854877453
Nemadactylus_macropterus	Coreoperca_kawamebari	1.075572422045	0.0596644931337966	3.06543854877453
Nemadactylus_bergi	Coreoperca_kawamebari	1.075572422045	0.0596644931337966	3.06543854877453
Nemadactylus_gayi	Coreoperca_kawamebari	1.075572422045	0.0596644931337966	3.06543854877453
Cheilodactylus_nigripes	Coreoperca_kawamebari	1.075572422045	0.0596644931337966	3.06543854877453
Goniistius_ephippium	Coreoperca_kawamebari	1.075572422045	0.0596644931337966	3.06543854877453
Goniistius_zebra	Coreoperca_kawamebari	1.075572422045	0.0596644931337966	3.06543854877453
Goniistius_plessisi	Coreoperca_kawamebari	1.075572422045	0.0596644931337966	3.06543854877453
Goniistius_vittatus	Coreoperca_kawamebari	1.075572422045	0.0596644931337966	3.06543854877453
Goniistius_gibbosus	Coreoperca_kawamebari	1.075572422045	0.0596644931337966	3.06543854877453
Goniistius_vestitus	Coreoperca_kawamebari	1.075572422045	0.0596644931337966	3.06543854877453
Cheilodactylus_fasciatus	Coreoperca_kawamebari	1.075572422045	0.0596644931337966	3.06543854877453
Cheilodactylus_pixi	Coreoperca_kawamebari	1.075572422045	0.0596644931337966	3.06543854877453
Aplodactylus_etheridgii	Coreoperca_kawamebari	1.075572422045	0.0596644931337966	3.06543854877453
Crinodus_lophodon	Coreoperca_kawamebari	1.075572422045	0.0596644931337966	3.06543854877453
Aplodactylus_arctidens	Coreoperca_kawamebari	1.075572422045	0.0596644931337966	3.06543854877453
Aplodactylus_punctatus	Coreoperca_kawamebari	1.075572422045	0.0596644931337966	3.06543854877453
Aplodactylus_westralis	Coreoperca_kawamebari	1.075572422045	0.0596644931337966	3.06543854877453
Threpterius_maculosus	Coreoperca_kawamebari	1.075572422045	0.0596644931337966	3.06543854877453
Chironemus_delfini	Coreoperca_kawamebari	1.075572422045	0.0596644931337966	3.06543854877453
Chironemus_georgianus	Coreoperca_kawamebari	1.075572422045	0.0596644931337966	3.06543854877453
Chironemus_microlepis	Coreoperca_kawamebari	1.075572422045	0.0596644931337966	3.06543854877453
Chironemus_bicornis	Coreoperca_kawamebari	1.075572422045	0.0596644931337966	3.06543854877453
Chironemus_marmoratus	Coreoperca_kawamebari	1.075572422045	0.0596644931337966	3.06543854877453
Paracirrhites_forsteri	Coreoperca_kawamebari	1.075572422045	0.0596644931337966	3.06543854877453
Amblycirrhitus_bimacula	Coreoperca_kawamebari	1.075572422045	0.0596644931337966	3.06543854877453
Amblycirrhitus_pinos	Coreoperca_kawamebari	1.075572422045	0.0596644931337966	3.06543854877453
Cirrhitus_rivulatus	Coreoperca_kawamebari	1.075572422045	0.0596644931337966	3.06543854877453
Cirrhitops_mascarenensis	Coreoperca_kawamebari	1.075572422045	0.0596644931337966	3.06543854877453
Cirrhitops_fasciatus	Coreoperca_kawamebari	1.075572422045	0.0596644931337966	3.06543854877453
Cirrhitus_pinnulatus	Coreoperca_kawamebari	1.075572422045	0.0596644931337966	3.06543854877453
Paracirrhites_arcatus	Coreoperca_kawamebari	1.075572422045	0.0596644931337966	3.06543854877453
Notocirrhitus_splendens	Coreoperca_kawamebari	1.075572422045	0.0596644931337966	3.06543854877453
Pholidichthys_leucotaenia	Acanthopagrus_schlegelii	0.992999860988422	-0.00402667855476935	2.98810727192585
Glaucosoma_buergeri	Acanthopagrus_schlegelii	0.992999860988422	-0.00402667855476935	2.98810727192585
Glaucosoma_scapulare	Acanthopagrus_schlegelii	0.992999860988422	-0.00402667855476935	2.98810727192585
Glaucosoma_magnificum	Acanthopagrus_schlegelii	0.992999860988422	-0.00402667855476946	2.98810727192585
Glaucosoma_hebraicum	Acanthopagrus_schlegelii	0.992999860988422	-0.00402667855476935	2.98810727192585
Pempheris_oualensis	Acanthopagrus_schlegelii	0.992999860988422	-0.00402667855476935	2.98810727192585
Parapriacanthus_ransonneti	Acanthopagrus_schlegelii	0.992999860988422	-0.00402667855476935	2.98810727192585
Parapriacanthus_elongatus	Acanthopagrus_schlegelii	0.992999860988422	-0.00402667855476946	2.98810727192585
Pempheris_schwenkii	Acanthopagrus_schlegelii	0.992999860988422	-0.00402667855476946	2.98810727192585
Pempheris_vanicolensis	Acanthopagrus_schlegelii	0.992999860988422	-0.00402667855476935	2.98810727192585
Decodon_melasma	Acanthopagrus_schlegelii	0.992009531445494	-0.00319963136077883	2.98083919128836
Dicentrarchus_punctatus	Acanthopagrus_schlegelii	0.992009531445494	-0.00319963136077883	2.98083919128836
Dicentrarchus_labrax	Acanthopagrus_schlegelii	0.992009531445494	-0.00319963136077894	2.98083919128836
Morone_mississippiensis	Acanthopagrus_schlegelii	0.992009531445494	-0.00319963136077883	2.98083919128836
Morone_americana	Acanthopagrus_schlegelii	0.992009531445494	-0.00319963136077894	2.98083919128836
Morone_saxatilis	Acanthopagrus_schlegelii	0.992009531445494	-0.00319963136077883	2.98083919128836
Morone_chrysops	Acanthopagrus_schlegelii	0.992009531445494	-0.00319963136077883	2.98083919128836
Schuettea_scalaripinnis	Branchiostegus_japonicus	0.94808077150239	-0.000144680229506866	2.79556783592296
Hoplolatilus_purpureus	Branchiostegus_japonicus	0.879133284394328	-0.0274014282934655	2.63062624523787
Branchiostegus_auratus	Branchiostegus_japonicus	0.848911001972231	-0.0228061950555523	2.49825375060405
Branchiostegus_argentatus	Branchiostegus_japonicus	0.836149608249301	-0.0206286791142056	2.44245876101901
Branchiostegus_wardi	Branchiostegus_japonicus	0.836149608249301	-0.0206286791142055	2.44245876101901
Branchiostegus_albus	Branchiostegus_japonicus	0.836149608249301	-0.0206286791142055	2.44245876101901
Branchiostegus_semifasciatus	Branchiostegus_japonicus	0.862819913023407	-0.0250149462331778	2.55912946044652
Caulolatilus_microps	Branchiostegus_japonicus	0.862819913023407	-0.0250149462331778	2.55912946044652
Lopholatilus_chamaeleonticeps	Branchiostegus_japonicus	0.862819913023407	-0.0250149462331778	2.55912946044652
Caulolatilus_affinis	Branchiostegus_japonicus	0.88485746186337	-0.0281894775425614	2.65574108269405
Caulolatilus_princeps	Branchiostegus_japonicus	0.88485746186337	-0.0281894775425614	2.65574108269405
Emmelichthys_nitidus_nitidus	Diagramma_pictum	0.887717505788729	-0.0287113313853503	2.66881391372949
Erythrocles_monodi	Diagramma_pictum	0.887717505788729	-0.0287113313853503	2.66881391372949
Erythrocles_schlegelii	Diagramma_pictum	0.887717505788729	-0.0287113313853504	2.66881391372949
Inermia_vittata	Diagramma_pictum	0.874299843591413	-0.0288276495235908	2.61727751203326
Plectorhinchus_mediterraneus	Diagramma_pictum	0.86554685927677	-0.0260794403942374	2.5734588923415
Plectorhinchus_chaetodonoides	Plectorhinchus_cinctus	0.837036863624774	-0.0266865013458055	2.46723274975901
Diagramma_labiosum	Diagramma_pictum	0.818224279409231	-0.0270467802654014	2.3978401665961
Plectorhinchus_lineatus	Diagramma_pictum	0.826131536922632	-0.0278535057129918	2.43030233585237
Plectorhinchus_diagrammus	Diagramma_pictum	0.826131536922632	-0.0278535057129918	2.43030233585237
Plectorhinchus_chrysotaenia	Diagramma_pictum	0.854651225020167	-0.0252925450771604	2.52898826114047
Brachydeuterus_auritus	Diagramma_pictum	0.87599248236599	-0.0267676143156287	2.61614332369234
Microlepidotus_inornatus	Diagramma_pictum	0.87599248236599	-0.0267676143156287	2.61614332369234
Orthopristis_chrysoptera	Diagramma_pictum	0.87599248236599	-0.0267676143156288	2.61614332369234
Anisotremus_interruptus	Diagramma_pictum	0.87599248236599	-0.0267676143156287	2.61614332369234
Anisotremus_surinamensis	Diagramma_pictum	0.87599248236599	-0.0267676143156288	2.61614332369234
Anisotremus_davidsonii	Diagramma_pictum	0.87599248236599	-0.0267676143156288	2.61614332369234
Anisotremus_caesius	Diagramma_pictum	0.87599248236599	-0.0267676143156288	2.61614332369234
Anisotremus_taeniatus	Diagramma_pictum	0.87599248236599	-0.0267676143156288	2.61614332369234
Anisotremus_virginicus	Diagramma_pictum	0.87599248236599	-0.0267676143156287	2.61614332369234
Anisotremus_scapularis	Diagramma_pictum	0.87599248236599	-0.0267676143156287	2.61614332369234
Anisotremus_dovii	Diagramma_pictum	0.87599248236599	-0.0267676143156287	2.61614332369234
Anisotremus_pacifici	Diagramma_pictum	0.87599248236599	-0.0267676143156287	2.61614332369234
Genyatremus_luteus	Diagramma_pictum	0.87599248236599	-0.0267676143156287	2.61614332369234
Anisotremus_moricandi	Diagramma_pictum	0.87599248236599	-0.0267676143156287	2.61614332369234
Haemulon_squamipinna	Diagramma_pictum	0.87599248236599	-0.0267676143156288	2.61614332369234
Haemulon_aurolineatum	Diagramma_pictum	0.87599248236599	-0.0267676143156288	2.61614332369234
Haemulon_striatum	Diagramma_pictum	0.87599248236599	-0.0267676143156288	2.61614332369234
Haemulon_boschmae	Diagramma_pictum	0.87599248236599	-0.0267676143156288	2.61614332369234
Haemulon_maculicauda	Diagramma_pictum	0.87599248236599	-0.0267676143156288	2.61614332369234
Haemulon_flaviguttatum	Diagramma_pictum	0.87599248236599	-0.0267676143156287	2.61614332369234
Haemulon_steindachneri	Diagramma_pictum	0.87599248236599	-0.0267676143156287	2.61614332369234
Haemulon_sexfasciatum	Diagramma_pictum	0.87599248236599	-0.0267676143156287	2.61614332369234
Haemulon_scudderii	Diagramma_pictum	0.87599248236599	-0.0267676143156288	2.61614332369234
Haemulon_melanurum	Diagramma_pictum	0.87599248236599	-0.0267676143156287	2.61614332369234
Haemulon_album	Diagramma_pictum	0.87599248236599	-0.0267676143156287	2.61614332369234
Haemulon_plumierii	Diagramma_pictum	0.87599248236599	-0.0267676143156287	2.61614332369234
Haemulon_bonariense	Diagramma_pictum	0.87599248236599	-0.0267676143156287	2.61614332369234
Haemulon_parra	Diagramma_pictum	0.87599248236599	-0.0267676143156288	2.61614332369234
Haemulon_carbonarium	Diagramma_pictum	0.87599248236599	-0.0267676143156287	2.61614332369234
Haemulon_macrostomum	Diagramma_pictum	0.87599248236599	-0.0267676143156288	2.61614332369234
Haemulon_flavolineatum	Diagramma_pictum	0.87599248236599	-0.0267676143156288	2.61614332369234
Haemulon_sciurus	Diagramma_pictum	0.87599248236599	-0.0267676143156287	2.61614332369234
Xenistius_californiensis	Diagramma_pictum	0.87599248236599	-0.0267676143156287	2.61614332369234
Haemulon_chrysargyreum	Diagramma_pictum	0.87599248236599	-0.0267676143156287	2.61614332369234
Pomadasys_incisus	Diagramma_pictum	0.87599248236599	-0.0267676143156288	2.61614332369234
Pomadasys_hasta	Diagramma_pictum	0.87599248236599	-0.0267676143156287	2.61614332369234
Pomadasys_maculatus	Diagramma_pictum	0.87599248236599	-0.0267676143156287	2.61614332369234
Pomadasys_kaakan	Diagramma_pictum	0.87599248236599	-0.0267676143156287	2.61614332369234
Pomadasys_perotaei	Diagramma_pictum	0.87599248236599	-0.0267676143156288	2.61614332369234
Pomadasys_olivaceus	Diagramma_pictum	0.87599248236599	-0.0267676143156287	2.61614332369234
Plectorhinchus_macrolepis	Diagramma_pictum	0.876093687150322	-0.0267739745293591	2.61655713148771
Hapalogenys_mucronatus	Hapalogenys_nigripinnis	0.895323848244663	-0.00292066651980616	2.60277499402841
Symphorichthys_spilurus	Pterocaesio_digramma	0.868203398362632	-0.0257541954928274	2.58244697745372
Symphorus_nematophorus	Pterocaesio_digramma	0.868203398362632	-0.0257541954928274	2.58244697745372
Lutjanus_colorado	Pterocaesio_digramma	0.861266349380532	-0.0239790993551364	2.54942442425919
Lutjanus_fulviflamma	Pterocaesio_digramma	0.861266349380532	-0.0239790993551364	2.54942442425919
Lutjanus_monostigma	Pterocaesio_digramma	0.861266349380532	-0.0239790993551364	2.54942442425919
Lutjanus_carponotatus	Pterocaesio_digramma	0.861266349380532	-0.0239790993551364	2.54942442425919
Lutjanus_russellii	Pterocaesio_digramma	0.861266349380532	-0.0239790993551364	2.54942442425919
Lutjanus_lutjanus	Pterocaesio_digramma	0.861266349380532	-0.0239790993551364	2.54942442425919
Lutjanus_ophuysenii	Pterocaesio_digramma	0.861266349380532	-0.0239790993551364	2.54942442425919
Lutjanus_vitta	Pterocaesio_digramma	0.861266349380532	-0.0239790993551364	2.54942442425919
Lutjanus_decussatus	Pterocaesio_digramma	0.861266349380532	-0.0239790993551364	2.54942442425919
Lutjanus_fulvus	Pterocaesio_digramma	0.861266349380532	-0.0239790993551364	2.54942442425919
Lutjanus_rivulatus	Pterocaesio_digramma	0.861266349380532	-0.0239790993551364	2.54942442425919
Lutjanus_stellatus	Pterocaesio_digramma	0.861266349380532	-0.0239790993551364	2.54942442425919
Lutjanus_quinquelineatus	Pterocaesio_digramma	0.861266349380532	-0.0239790993551364	2.54942442425919
Lutjanus_kasmira	Pterocaesio_digramma	0.861266349380532	-0.0239790993551364	2.54942442425919
Lutjanus_bengalensis	Pterocaesio_digramma	0.861266349380532	-0.0239790993551364	2.54942442425919
Lutjanus_argentiventris	Pterocaesio_digramma	0.861266349380532	-0.0239790993551364	2.54942442425919
Lutjanus_griseus	Pterocaesio_digramma	0.861266349380532	-0.0239790993551364	2.54942442425919
Lutjanus_apodus	Pterocaesio_digramma	0.861266349380532	-0.0239790993551364	2.54942442425919
Lutjanus_jocu	Pterocaesio_digramma	0.861266349380532	-0.0239790993551364	2.54942442425919
Rhomboplites_aurorubens	Pterocaesio_digramma	0.861266349380532	-0.0239790993551364	2.54942442425919
Lutjanus_cyanopterus	Pterocaesio_digramma	0.861266349380532	-0.0239790993551364	2.54942442425919
Ocyurus_chrysurus	Pterocaesio_digramma	0.861266349380532	-0.0239790993551364	2.54942442425919
Lutjanus_analis	Pterocaesio_digramma	0.861266349380532	-0.0239790993551364	2.54942442425919
Lutjanus_mahogoni	Pterocaesio_digramma	0.861266349380532	-0.0239790993551364	2.54942442425919
Lutjanus_synagris	Pterocaesio_digramma	0.861266349380532	-0.0239790993551364	2.54942442425919
Lutjanus_peru	Pterocaesio_digramma	0.861266349380532	-0.0239790993551364	2.54942442425919
Lutjanus_campechanus	Pterocaesio_digramma	0.861266349380532	-0.0239790993551364	2.54942442425919
Lutjanus_vivanus	Pterocaesio_digramma	0.861266349380532	-0.0239790993551364	2.54942442425919
Etelis_oculatus	Pterocaesio_digramma	0.861266349380532	-0.0239790993551364	2.54942442425919
Lutjanus_buccanella	Pterocaesio_digramma	0.861266349380532	-0.0239790993551364	2.54942442425919
Lutjanus_novemfasciatus	Pterocaesio_digramma	0.861266349380532	-0.0239790993551364	2.54942442425919
Lutjanus_argentimaculatus	Pterocaesio_digramma	0.861266349380532	-0.0239790993551364	2.54942442425919
Lutjanus_dentatus	Pterocaesio_digramma	0.861266349380532	-0.0239790993551364	2.54942442425919
Lutjanus_malabaricus	Pterocaesio_digramma	0.861266349380532	-0.0239790993551364	2.54942442425919
Lutjanus_adetii	Pterocaesio_digramma	0.861266349380532	-0.0239790993551364	2.54942442425919
Lutjanus_sebae	Pterocaesio_digramma	0.861266349380532	-0.0239790993551364	2.54942442425919
Pinjalo_pinjalo	Pterocaesio_digramma	0.861266349380532	-0.0239790993551364	2.54942442425919
Lutjanus_erythropterus	Pterocaesio_digramma	0.861266349380532	-0.0239790993551364	2.54942442425919
Lutjanus_sanguineus	Pterocaesio_digramma	0.861266349380532	-0.0239790993551364	2.54942442425919
Gymnocaesio_gymnoptera	Pterocaesio_digramma	0.861266349380532	-0.0239790993551364	2.54942442425919
Caesio_lunaris	Pterocaesio_digramma	0.861266349380532	-0.0239790993551364	2.54942442425919
Lutjanus_bohar	Pterocaesio_digramma	0.861266349380532	-0.0239790993551364	2.54942442425919
Lutjanus_gibbus	Pterocaesio_digramma	0.861266349380532	-0.0239790993551364	2.54942442425919
Macolor_niger	Pterocaesio_digramma	0.861266349380532	-0.0239790993551364	2.54942442425919
Caesio_cuning	Pterocaesio_digramma	0.861266349380532	-0.0239790993551364	2.54942442425919
Pterocaesio_marri	Pterocaesio_digramma	0.861266349380532	-0.0239790993551364	2.54942442425919
Dipterygonotus_balteatus	Pterocaesio_digramma	0.861266349380532	-0.0239790993551364	2.54942442425919
Pterocaesio_pisang	Pterocaesio_digramma	0.861266349380532	-0.0239790993551364	2.54942442425919
Caesio_caerulaurea	Pterocaesio_digramma	0.861266349380532	-0.0239790993551364	2.54942442425919
Aprion_virescens	Pterocaesio_digramma	0.865580718668437	-0.0250896623598582	2.56996052200251
Aphareus_furca	Pterocaesio_digramma	0.865580718668437	-0.0250896623598582	2.56996052200251
Apsilus_fuscus	Pterocaesio_digramma	0.876331285320296	-0.0277641738705613	2.62115753981997
Gnathodentex_aureolineatus	Lethrinus_haematopterus	0.956529775209132	0.00715162581812634	2.80082667112843
Monotaxis_grandoculis	Lethrinus_haematopterus	0.956529775209132	0.00715162581812634	2.80082667112843
Gymnocranius_grandoculis	Lethrinus_haematopterus	0.956529775209132	0.00715162581812634	2.80082667112843
Gymnocranius_griseus	Lethrinus_haematopterus	0.956529775209132	0.00715162581812634	2.80082667112843
Gymnocranius_elongatus	Lethrinus_haematopterus	0.956529775209132	0.00715162581812634	2.80082667112843
Wattsia_mossambica	Lethrinus_haematopterus	0.956529775209132	0.00715162581812634	2.80082667112843
Lethrinus_genivittatus	Lethrinus_haematopterus	0.95921447905652	0.0299903987492887	2.72675452082447
Lethrinus_miniatus	Lethrinus_haematopterus	0.95921447905652	0.0299903987492887	2.72675452082447
Lethrinus_erythropterus	Lethrinus_haematopterus	0.95921447905652	0.0299903987492887	2.72675452082447
Lethrinus_semicinctus	Lethrinus_haematopterus	0.95921447905652	0.0299903987492887	2.72675452082447
Lethrinus_rubrioperculatus	Lethrinus_haematopterus	0.95921447905652	0.0299903987492887	2.72675452082447
Lethrinus_reticulatus	Lethrinus_haematopterus	0.95921447905652	0.0299903987492887	2.72675452082447
Lethrinus_microdon	Lethrinus_haematopterus	0.95921447905652	0.0299903987492887	2.72675452082447
Lethrinus_olivaceus	Lethrinus_haematopterus	0.95921447905652	0.0299903987492887	2.72675452082447
Lethrinus_erythracanthus	Lethrinus_haematopterus	0.95921447905652	0.0299903987492887	2.72675452082447
Lethrinus_ornatus	Lethrinus_nebulosus	0.86016006094289	-0.00976679856792106	2.49432380910164
Lethrinus_lentjan	Lethrinus_nebulosus	0.86016006094289	-0.00976679856792106	2.49432380910164
Lethrinus_laticaudis	Lethrinus_nebulosus	0.864184853102998	-0.00950672403537034	2.50853988701155
Lethrinus_obsoletus	Lethrinus_nebulosus	0.864184853102998	-0.00950672403537034	2.50853988701155
Lethrinus_harak	Lethrinus_nebulosus	0.867306436565299	-0.00930148325985103	2.51957055463399
Lethrinus_atlanticus	Lethrinus_haematopterus	0.958562231766018	0.0243330491456155	2.74484257722605
Lethrinus_xanthochilus	Lethrinus_haematopterus	0.958562231766018	0.0243330491456155	2.74484257722605
Lethrinus_atkinsoni	Lethrinus_haematopterus	0.958562231766018	0.0243330491456155	2.74484257722605
Lethrinus_borbonicus	Lethrinus_haematopterus	0.958562231766018	0.0243330491456155	2.74484257722605
Pristipomoides_aquilonaris	Collichthys_niveatus	0.967577311089856	0.0110079186958949	2.82920885536612
Stellifer_illecebrosus	Collichthys_niveatus	0.978524714525161	0.0288447313520495	2.80481128658022
Stellifer_lanceolatus	Collichthys_niveatus	0.978524714525161	0.0288447313520495	2.80481128658022
Stellifer_microps	Collichthys_niveatus	0.978524714525161	0.0288447313520495	2.80481128658022
Stellifer_naso	Collichthys_niveatus	0.978524714525161	0.0288447313520495	2.80481128658022
Stellifer_stellifer	Collichthys_niveatus	0.978524714525161	0.0288447313520495	2.80481128658022
Stellifer_rastrifer	Collichthys_niveatus	0.978524714525161	0.0288447313520495	2.80481128658022
Bairdiella_armata	Collichthys_niveatus	0.978524714525161	0.0288447313520495	2.80481128658022
Bairdiella_ronchus	Collichthys_niveatus	0.978524714525161	0.0288447313520495	2.80481128658022
Bairdiella_chrysoura	Collichthys_niveatus	0.978524714525161	0.0288447313520495	2.80481128658022
Argyrosomus_regius	Collichthys_niveatus	0.978524714525161	0.0288447313520495	2.80481128658022
Umbrina_cirrosa	Collichthys_niveatus	0.978524714525161	0.0288447313520495	2.80481128658022
Sciaenops_ocellatus	Cynoscion_striatus	0.894765172183286	-0.00388918538645988	2.60415227407366
Menticirrhus_undulatus	Cynoscion_striatus	0.897214132986619	-0.00181058620078511	2.60595035034923
Menticirrhus_littoralis	Cynoscion_striatus	0.897214132986619	-0.00181058620078511	2.60595035034923
Menticirrhus_americanus	Cynoscion_striatus	0.897214132986619	-0.00181058620078511	2.60595035034923
Micropogonias_furnieri	Cynoscion_striatus	0.897214132986619	-0.00181058620078511	2.60595035034923
Micropogonias_undulatus	Cynoscion_striatus	0.897214132986619	-0.00181058620078511	2.60595035034923
Pogonias_cromis	Cynoscion_striatus	0.897214132986619	-0.00181058620078511	2.60595035034923
Umbrina_canariensis	Cynoscion_striatus	0.90367459671843	0.0036854633628558	2.6106699782708
Larimus_fasciatus	Cynoscion_striatus	0.910227380014849	0.00927881834424582	2.61542180122698
Atractoscion_nobilis	Cynoscion_striatus	0.943631157369857	0.0380892369350643	2.63909184440875
Cynoscion_guatucupa	Cynoscion_striatus	0.933914138584251	0.0296566836782022	2.63230186789613
Totoaba_macdonaldi	Cynoscion_striatus	0.925477706057073	0.0223700004283991	2.62634309982617
Aplodinotus_grunniens	Cynoscion_striatus	0.924783774631389	0.0217720629764699	2.6258503371995
Leiostomus_xanthurus	Cynoscion_striatus	0.910696935536973	0.00968035204042117	2.61576094067068
Collichthys_lucidus	Collichthys_niveatus	0.904657331556266	0.0219767347544171	2.54970854744828
Atractoscion_aequidens	Protonibea_diacanthus	0.887001507681376	-0.00760530956888761	2.58806302001165
Cynoscion_nebulosus	Protonibea_diacanthus	0.887001507681376	-0.0076053095688875	2.58806302001165
Cynoscion_nothus	Protonibea_diacanthus	0.887001507681376	-0.0076053095688875	2.58806302001165
Cynoscion_reticulatus	Protonibea_diacanthus	0.887001507681376	-0.00760530956888761	2.58806302001165
Cynoscion_othonopterus	Protonibea_diacanthus	0.887001507681376	-0.00760530956888761	2.58806302001165
Cynoscion_jamaicensis	Protonibea_diacanthus	0.887001507681376	-0.0076053095688875	2.58806302001165
Macrodon_ancylodon	Protonibea_diacanthus	0.887001507681376	-0.00760530956888761	2.58806302001165
Macrodon_mordax	Protonibea_diacanthus	0.887001507681376	-0.00760530956888761	2.58806302001165
Cynoscion_regalis	Protonibea_diacanthus	0.887001507681376	-0.00760530956888761	2.58806302001165
Cynoscion_arenarius	Protonibea_diacanthus	0.887001507681376	-0.00760530956888761	2.58806302001165
Cynoscion_acoupa	Protonibea_diacanthus	0.887001507681376	-0.00760530956888761	2.58806302001165
Cynoscion_albus	Protonibea_diacanthus	0.887001507681376	-0.0076053095688875	2.58806302001165
Cynoscion_xanthulus	Protonibea_diacanthus	0.887001507681376	-0.00760530956888761	2.58806302001165
Cynoscion_parvipinnis	Protonibea_diacanthus	0.887001507681376	-0.0076053095688875	2.58806302001165
Cynoscion_microlepidotus	Protonibea_diacanthus	0.887001507681376	-0.0076053095688875	2.58806302001165
Cynoscion_squamipinnis	Protonibea_diacanthus	0.887001507681376	-0.0076053095688875	2.58806302001165
Cynoscion_praedatorius	Protonibea_diacanthus	0.887001507681376	-0.00760530956888761	2.58806302001165
Cynoscion_phoxocephalus	Protonibea_diacanthus	0.887001507681376	-0.00760530956888761	2.58806302001165
Cynoscion_leiarchus	Protonibea_diacanthus	0.887001507681376	-0.00760530956888761	2.58806302001165
Cynoscion_analis	Protonibea_diacanthus	0.887001507681376	-0.00760530956888761	2.58806302001165
Isopisthus_remifer	Protonibea_diacanthus	0.887001507681376	-0.00760530956888761	2.58806302001165
Cynoscion_virescens	Protonibea_diacanthus	0.887001507681376	-0.00760530956888761	2.58806302001165
Lonchurus_lanceolatus	Pennahia_argentata	0.881104219743954	-0.0108575288929516	2.57739475242445
Otolithoides_biauritus	Pennahia_argentata	0.87888390491078	-0.0107534204646476	2.56857916030492
Roncador_stearnsii	Pennahia_argentata	0.887854167865682	-0.0111577357843128	2.60420816150557
Umbrina_roncador	Pennahia_argentata	0.887854167865682	-0.0111577357843127	2.60420816150557
Cheilotrema_saturnum	Pennahia_argentata	0.887854167865682	-0.0111577357843128	2.60420816150557
Pseudotolithus_typus	Collichthys_niveatus	0.982700980266907	0.0357650579480533	2.79536184097505
Pseudotolithus_senegalensis	Collichthys_niveatus	0.982700980266907	0.0357650579480533	2.79536184097505
Johnius_belangerii	Collichthys_niveatus	0.982700980266907	0.0357650579480533	2.79536184097505
Pseudotolithus_elongatus	Collichthys_niveatus	0.982700980266907	0.0357650579480531	2.79536184097505
Johnius_borneensis	Collichthys_niveatus	0.982700980266907	0.0357650579480531	2.79536184097505
Johnius_dussumieri	Collichthys_niveatus	0.982700980266907	0.0357650579480531	2.79536184097505
Nibea_coibor	Collichthys_niveatus	0.982700980266907	0.0357650579480531	2.79536184097505
Nibea_albiflora	Collichthys_niveatus	0.982700980266907	0.0357650579480533	2.79536184097505
Pseudotolithus_senegallus	Collichthys_niveatus	0.982700980266907	0.0357650579480533	2.79536184097505
Otolithes_ruber	Collichthys_niveatus	0.982700980266907	0.0357650579480531	2.79536184097505
Otolithes_cuvieri	Collichthys_niveatus	0.982700980266907	0.0357650579480531	2.79536184097505
Seriphus_politus	Collichthys_niveatus	0.97961885107731	0.0306514834746747	2.8023433317427
Nebris_microps	Collichthys_niveatus	0.976749138433375	0.0259221467892672	2.80880476021124
Nebris_occidentalis	Collichthys_niveatus	0.976749138433375	0.0259221467892672	2.80880476021124
Cilus_gilberti	Collichthys_niveatus	0.97266325820642	0.0192406865257184	2.81794053330246
Datnioides_polota	Collichthys_niveatus	0.960281543438166	-0.000643066914212787	2.84517643528916
Chaetodipterus_faber	Collichthys_niveatus	0.960281543438166	-0.000643066914212787	2.84517643528916
Platax_orbicularis	Collichthys_niveatus	0.960281543438166	-0.000643066914212787	2.84517643528916
Platax_boersii	Collichthys_niveatus	0.960281543438166	-0.000643066914212787	2.84517643528916
Platax_teira	Collichthys_niveatus	0.960281543438166	-0.000643066914212787	2.84517643528916
Drepane_africana	Collichthys_niveatus	0.960281543438166	-0.000643066914212787	2.84517643528916
Drepane_punctata	Collichthys_niveatus	0.960281543438166	-0.000643066914212787	2.84517643528916
Callanthias_ruber	Acanthopagrus_schlegelii	1.01802089358638	0.0206919633169569	2.98985048703334
Parascolopsis_eriomma	Nemipterus_virgatus	1.05090064941834	0.0659547020618385	2.94594016579567
Nemipterus_hexodon	Nemipterus_virgatus	1.02678083155192	0.0757355491965539	2.81863418217827
Nemipterus_bathybius	Nemipterus_virgatus	1.02678083155192	0.0757355491965537	2.81863418217827
Nemipterus_balinensis	Nemipterus_virgatus	1.03835922617314	0.0709234953593652	2.87974337376071
Nemipterus_marginatus	Nemipterus_virgatus	1.03835922617314	0.0709234953593652	2.87974337376071
Pentapodus_caninus	Nemipterus_virgatus	1.04385151529171	0.0687173020774068	2.90873153119181
Pentapodus_setosus	Nemipterus_virgatus	1.04770187639364	0.0671988750085879	2.92905490511531
Pentapodus_bifasciatus	Nemipterus_virgatus	1.04770187639364	0.0671988750085877	2.92905490511531
Scolopsis_affinis	Nemipterus_virgatus	1.05096627805699	0.0659293378267269	2.94628661061463
Scolopsis_taenioptera	Nemipterus_virgatus	1.05096627805699	0.0659293378267269	2.94628661061463
Scolopsis_vosmeri	Nemipterus_virgatus	1.05096627805699	0.0659293378267267	2.94628661061463
Scolopsis_ciliata	Nemipterus_virgatus	1.05096627805699	0.0659293378267267	2.94628661061463
Nemipterus_furcosus	Nemipterus_virgatus	1.07545914903033	0.0568973307852449	3.07563776899061
Dentex_abei	Argyrops_bleekeri	1.30961609606045	0.206818426044301	3.42015666653874
Evynnis_tumifrons	Argyrops_bleekeri	1.30961609606045	0.206818426044301	3.42015666653874
Dentex_angolensis	Argyrops_bleekeri	1.30961609606045	0.206818426044301	3.42015666653874
Dentex_maroccanus	Argyrops_bleekeri	1.30961609606045	0.206818426044301	3.42015666653874
Dentex_macrophthalmus	Argyrops_bleekeri	1.30961609606045	0.206818426044301	3.42015666653874
Pterogymnus_laniarius	Argyrops_bleekeri	1.35915749267964	0.238493843895172	3.49386494951168
Chrysoblephus_cristiceps	Argyrops_bleekeri	1.35915749267964	0.238493843895172	3.49386494951168
Argyrozona_argyrozona	Argyrops_bleekeri	1.35915749267964	0.238493843895172	3.49386494951168
Cymatoceps_nasutus	Argyrops_bleekeri	1.35915749267964	0.238493843895172	3.49386494951168
Petrus_rupestris	Argyrops_bleekeri	1.35915749267964	0.238493843895172	3.49386494951168
Polysteganus_praeorbitalis	Argyrops_bleekeri	1.35915749267964	0.238493843895172	3.49386494951168
Pagrus_auriga	Pagrus_pagrus	1.31927828629545	0.222984530564211	3.39829910751202
Pagrus_caeruleostictus	Pagrus_pagrus	1.31927828629545	0.222984530564211	3.39829910751202
Pagellus_bellottii	Pagrus_pagrus	1.32275837777315	0.227949545541777	3.39367114154106
Pagellus_erythrinus	Pagrus_pagrus	1.32275837777315	0.227949545541777	3.39367114154106
Dentex_dentex	Argyrops_bleekeri	1.35301870259269	0.241840947339319	3.45845905356361
Dentex_gibbosus	Argyrops_bleekeri	1.35301870259269	0.241840947339319	3.45845905356361
Dentex_canariensis	Argyrops_bleekeri	1.35301870259269	0.241840947339319	3.45845905356361
Cheimerius_nufar	Argyrops_bleekeri	1.35301870259269	0.241840947339319	3.45845905356361
Virididentex_acromegalus	Argyrops_bleekeri	1.35301870259269	0.241840947339319	3.45845905356361
Argyrops_spinifer	Argyrops_bleekeri	1.50006642244441	0.340456424264289	3.66283871932989
Pagrus_auratus	Pagrus_major	1.31239776221002	0.237611989819129	3.32056529401866
Cheimerius_matsubarai	Pagrus_major	1.34495831619758	0.244953204521345	3.41689654256391
Evynnis_japonica	Pagrus_major	1.34495831619758	0.244953204521345	3.41689654256391
Parargyrops_edita	Pagrus_major	1.34495831619758	0.244953204521345	3.41689654256391
Calamus_calamus	Acanthopagrus_schlegelii	1.10697604600264	0.0957629304734209	3.05137638349468
Calamus_penna	Acanthopagrus_schlegelii	1.10697604600264	0.0957629304734209	3.05137638349468
Stenotomus_chrysops	Acanthopagrus_schlegelii	1.10697604600264	0.0957629304734209	3.05137638349468
Calamus_brachysomus	Acanthopagrus_schlegelii	1.10697604600264	0.0957629304734209	3.05137638349468
Calamus_nodosus	Acanthopagrus_schlegelii	1.10697604600264	0.0957629304734209	3.05137638349468
Lagodon_rhomboides	Acanthopagrus_schlegelii	1.10697604600264	0.0957629304734211	3.05137638349468
Archosargus_probatocephalus	Acanthopagrus_schlegelii	1.10697604600264	0.0957629304734209	3.05137638349468
Chrysoblephus_anglicus	Acanthopagrus_schlegelii	1.09797028773829	0.0993888130288312	3.00356932512943
Spondyliosoma_cantharus	Acanthopagrus_schlegelii	1.0950654014797	0.100585325205354	2.9881497017583
Sarpa_salpa	Acanthopagrus_schlegelii	1.0950654014797	0.100585325205354	2.9881497017583
Boops_boops	Acanthopagrus_schlegelii	1.0950654014797	0.100585325205354	2.9881497017583
Rhabdosargus_thorpei	Acanthopagrus_schlegelii	1.0937415163673	0.101135093425142	2.98112235595374
Rhabdosargus_sarba	Acanthopagrus_schlegelii	1.0937415163673	0.101135093425142	2.98112235595374
Sparodon_durbanensis	Acanthopagrus_schlegelii	1.0937415163673	0.101135093425142	2.98112235595374
Pagellus_acarne	Acanthopagrus_schlegelii	1.0937415163673	0.101135093425142	2.98112235595374
Pagellus_bogaraveo	Acanthopagrus_schlegelii	1.0937415163673	0.101135093425142	2.98112235595374
Crenidens_crenidens	Acanthopagrus_schlegelii	1.0937415163673	0.101135093425142	2.98112235595374
Lithognathus_mormyrus	Acanthopagrus_schlegelii	1.0937415163673	0.101135093425142	2.98112235595374
Sparidentex_hasta	Acanthopagrus_schlegelii	1.08350540242318	0.105482707893534	2.92678667059226
Acanthopagrus_latus	Acanthopagrus_schlegelii	1.08181877657823	0.106215939740117	2.91783309462334
Acanthopagrus_taiwanensis	Acanthopagrus_schlegelii	1.0796072836139	0.107184769298569	2.90609279858487
Acanthopagrus_berda	Acanthopagrus_schlegelii	1.07456028625649	0.109427866680936	2.87929716799727
Acanthopagrus_chinshira	Acanthopagrus_schlegelii	1.08140201645544	0.106397871168977	2.91562065238567
Acanthopagrus_australis	Acanthopagrus_schlegelii	1.08140201645544	0.106397871168977	2.91562065238566
Acanthopagrus_butcheri	Acanthopagrus_schlegelii	1.08140201645544	0.106397871168977	2.91562065238566
Acanthopagrus_sivicolus	Acanthopagrus_schlegelii	1.08140201645544	0.106397871168977	2.91562065238566
Acanthopagrus_bifasciatus	Acanthopagrus_schlegelii	1.0849019184276	0.10487926644861	2.93419999945783
Diplodus_fasciatus	Acanthopagrus_schlegelii	1.09164504101799	0.102011478288834	2.96999401894475
Diplodus_cervinus_cervinus	Acanthopagrus_schlegelii	1.09164504101799	0.102011478288834	2.96999401894475
Oblada_melanura	Acanthopagrus_schlegelii	1.09164504101799	0.102011478288834	2.96999401894475
Pachymetopon_grande	Acanthopagrus_schlegelii	1.09164504101799	0.102011478288834	2.96999401894475
Diplodus_puntazzo	Acanthopagrus_schlegelii	1.09164504101799	0.102011478288834	2.96999401894475
Diplodus_bellottii	Acanthopagrus_schlegelii	1.09164504101799	0.102011478288834	2.96999401894475
Diplodus_annularis	Acanthopagrus_schlegelii	1.09164504101799	0.102011478288834	2.96999401894475
Diplodus_prayensis	Acanthopagrus_schlegelii	1.09164504101799	0.102011478288834	2.96999401894475
Diplodus_vulgaris	Acanthopagrus_schlegelii	1.09164504101799	0.102011478288834	2.96999401894475
Diplodus_sargus_cadenati	Acanthopagrus_schlegelii	1.10095495622328	0.0981732780554914	3.01941279785548
Diplodus_sargus_sargus	Acanthopagrus_schlegelii	1.10095495622328	0.0981732780554914	3.01941279785548
Diplodus_noct	Acanthopagrus_schlegelii	1.10095495622328	0.0981732780554914	3.01941279785548
Diplodus_sargus_lineatus	Acanthopagrus_schlegelii	1.10095495622328	0.0981732780554914	3.01941279785548
Diplodus_argenteus_argenteus	Acanthopagrus_schlegelii	1.10095495622328	0.0981732780554916	3.01941279785548
Diplodus_bermudensis	Acanthopagrus_schlegelii	1.10095495622328	0.0981732780554916	3.01941279785548
Diplodus_holbrookii	Acanthopagrus_schlegelii	1.10095495622328	0.0981732780554916	3.01941279785548
Diplodus_capensis	Acanthopagrus_schlegelii	1.10095495622328	0.0981732780554916	3.01941279785548
Boopsoidea_inornata	Acanthopagrus_schlegelii	1.10095495622328	0.0981732780554916	3.01941279785548
Gymnocrotaphus_curvidens	Acanthopagrus_schlegelii	1.10095495622328	0.0981732780554914	3.01941279785548
Pachymetopon_aeneum	Acanthopagrus_schlegelii	1.10095495622328	0.0981732780554916	3.01941279785548
Polyamblyodon_germanum	Acanthopagrus_schlegelii	1.10095495622328	0.0981732780554916	3.01941279785548
Rhabdosargus_holubi	Acanthopagrus_schlegelii	1.112619508218	0.0935532117666629	3.08133883059328
Sparus_aurata	Acanthopagrus_schlegelii	1.112619508218	0.0935532117666626	3.08133883059328
Centracanthus_cirrus	Acanthopagrus_schlegelii	1.06776879404065	0.0607959098747366	3.03062242775165
Spicara_smaris	Acanthopagrus_schlegelii	1.06776879404065	0.0607959098747364	3.03062242775165
Spicara_maena	Acanthopagrus_schlegelii	1.06776879404065	0.0607959098747366	3.03062242775165
Spicara_alta	Acanthopagrus_schlegelii	1.06776883150251	0.0607959779741127	3.03062231504577
Cookeolus_japonicus	Heteropriacanthus_cruentatus	1.02406088010239	0.0317143889856197	2.97088815480111
Pristigenys_serrula	Heteropriacanthus_cruentatus	1.02406088010239	0.03171438898562	2.97088815480111
Priacanthus_arenatus	Heteropriacanthus_cruentatus	1.03295297034379	0.0800174388586237	2.82669541336048
Pristigenys_alta	Heteropriacanthus_cruentatus	1.02341364023962	0.0283777495592143	2.98122456583937
Priacanthus_tayenus	Heteropriacanthus_cruentatus	1.02341364023962	0.0283777495592143	2.98122456583937
Priacanthus_hamrur	Heteropriacanthus_cruentatus	1.02341364023962	0.0283777495592146	2.98122456583937
Siganus_argenteus	Siganus_fuscescens	1.03575178177086	0.0751629836705796	2.8545647310464
Siganus_woodlandi	Siganus_fuscescens	1.03575178177086	0.0751629836705796	2.8545647310464
Siganus_luridus	Siganus_fuscescens	1.04014912325007	0.0871601979466237	2.82851437438514
Siganus_sutor	Siganus_fuscescens	1.04114297192607	0.089905786378504	2.82259153397717
Siganus_canaliculatus	Siganus_fuscescens	1.04114297192607	0.0899057863785038	2.82259153397717
Siganus_spinus	Siganus_fuscescens	1.03975211357641	0.086066983475791	2.83087668453387
Siganus_javus	Siganus_fuscescens	1.03762871888479	0.0802540510790202	2.84347625623518
Siganus_punctatissimus	Siganus_fuscescens	1.03762871888479	0.0802540510790202	2.84347625623518
Siganus_puellus	Siganus_fuscescens	1.03762871888479	0.0802540510790202	2.84347625623518
Siganus_unimaculatus	Siganus_fuscescens	1.03762871888479	0.08025405107902	2.84347625623518
Siganus_vulpinus	Siganus_fuscescens	1.03762871888479	0.0802540510790202	2.84347625623518
Siganus_uspi	Siganus_fuscescens	1.03762871888479	0.08025405107902	2.84347625623518
Siganus_magnificus	Siganus_fuscescens	1.03762871888479	0.0802540510790202	2.84347625623518
Siganus_punctatus	Siganus_fuscescens	1.03762871888479	0.0802540510790202	2.84347625623518
Siganus_stellatus	Siganus_fuscescens	1.03762874415622	0.0802541679585773	2.8434759357215
Siganus_vermiculatus	Siganus_fuscescens	1.03762871888479	0.08025405107902	2.84347625623518
Siganus_corallinus	Siganus_fuscescens	1.03762871888479	0.08025405107902	2.84347625623518
Siganus_virgatus	Siganus_fuscescens	1.03762871888479	0.0802540510790202	2.84347625623518
Siganus_doliatus	Siganus_fuscescens	1.03762871888479	0.0802540510790202	2.84347625623518
Siganus_guttatus	Siganus_fuscescens	1.03762871888479	0.08025405107902	2.84347625623518
Siganus_lineatus	Siganus_fuscescens	1.03762871888479	0.0802540510790202	2.84347625623518
Siganus_randalli	Siganus_fuscescens	1.03762871888479	0.0802540510790202	2.84347625623518
Scatophagus_argus	Lagocephalus_lunaris	1.01075104150772	0.0120533993658198	2.99496682038509
Scatophagus_tetracanthus	Lagocephalus_lunaris	1.01075104150772	0.0120533993658198	2.99496682038509
Selenotoca_multifasciata	Lagocephalus_lunaris	1.01075104150772	0.0120533993658198	2.99496682038509
Antigonia_capros	Lagocephalus_lunaris	1.01073845042499	0.0124530307015771	2.99333993125176
Capros_aper	Lagocephalus_lunaris	1.01073845042499	0.0124530307015771	2.99333993125176
Cepola_pauciradiata	Lagocephalus_lunaris	1.01073845042499	0.0124530307015771	2.99333993125176
Cepola_macrophthalma	Lagocephalus_lunaris	1.01073845042499	0.0124530307015771	2.99333993125176
Lobotes_pacificus	Lagocephalus_lunaris	1.01073845042499	0.0124530307015771	2.99333993125176
Antennarius_maculatus	Lagocephalus_lunaris	1.01073845042499	0.0124530307015771	2.99333993125176
Antennarius_multiocellatus	Lagocephalus_lunaris	1.01073845042499	0.0124530307015773	2.99333993125177
Tathicarpus_butleri	Lagocephalus_lunaris	1.01073845042499	0.0124530307015773	2.99333993125177
Echinophryne_mitchellii	Lagocephalus_lunaris	1.01073845042499	0.0124530307015771	2.99333993125176
Kuiterichthys_furcipilis	Lagocephalus_lunaris	1.01073845042499	0.0124530307015773	2.99333993125177
Antennarius_avalonis	Lagocephalus_lunaris	1.01073845042499	0.0124530307015773	2.99333993125177
Antennarius_nummifer	Lagocephalus_lunaris	1.01073845042499	0.0124530307015773	2.99333993125177
Antennarius_striatus	Lagocephalus_lunaris	1.01073845042499	0.0124530307015771	2.99333993125176
Lophius_gastrophysus	Lagocephalus_lunaris	1.01073845246864	0.0124530108028573	2.99334001785417
Lophius_americanus	Lagocephalus_lunaris	1.01073845042499	0.0124530307015771	2.99333993125176
Lophius_piscatorius	Lagocephalus_lunaris	1.01073845042499	0.0124530307015771	2.99333993125176
Lophius_budegassa	Lagocephalus_lunaris	1.01073845042499	0.0124530307015771	2.99333993125176
Lophiodes_reticulatus	Lagocephalus_lunaris	1.01073845042499	0.0124530307015771	2.99333993125176
Lophiodes_caulinaris	Lagocephalus_lunaris	1.01073845042499	0.0124530307015773	2.99333993125177
Lophiodes_spilurus	Lagocephalus_lunaris	1.01073845042499	0.0124530307015771	2.99333993125176
Bertella_idiomorpha	Lagocephalus_lunaris	1.01073845042499	0.0124530307015771	2.99333993125176
Lophodolos_indicus	Lagocephalus_lunaris	1.01073845042499	0.0124530307015771	2.99333993125176
Oneirodes_acanthias	Lagocephalus_lunaris	1.01073845042499	0.0124530307015773	2.99333993125177
Oneirodes_macrosteus	Lagocephalus_lunaris	1.01073845042499	0.0124530307015771	2.99333993125176
Himantolophus_groenlandicus	Lagocephalus_lunaris	1.01073845042499	0.0124530307015771	2.99333993125176
Himantolophus_appelii	Lagocephalus_lunaris	1.01073845042499	0.0124530307015771	2.99333993125176
Himantolophus_sagamius	Lagocephalus_lunaris	1.01073845042499	0.0124530307015771	2.99333993125176
Himantolophus_albinares	Lagocephalus_lunaris	1.01073845042499	0.0124530307015773	2.99333993125177
Ceratias_holboelli	Lagocephalus_lunaris	1.01073845042499	0.0124530307015771	2.99333993125176
Melanocetus_johnsonii	Lagocephalus_lunaris	1.01073845042499	0.0124530307015771	2.99333993125176
Linophryne_bicornis	Lagocephalus_lunaris	1.01073845042499	0.0124530307015771	2.99333993125176
Gigantactis_vanhoeffeni	Lagocephalus_lunaris	1.01073845042499	0.0124530307015773	2.99333993125177
Chaunax_pictus	Lagocephalus_lunaris	1.01073845042499	0.0124530307015771	2.99333993125176
Chaunax_suttkusi	Lagocephalus_lunaris	1.01073845042499	0.0124530307015773	2.99333993125177
Halieutichthys_aculeatus	Lagocephalus_lunaris	1.01073845042499	0.0124530307015773	2.99333993125177
Ogcocephalus_nasutus	Lagocephalus_lunaris	1.01073845042499	0.0124530307015773	2.99333993125177
Zalieutes_elater	Lagocephalus_lunaris	1.01073845042499	0.0124530307015771	2.99333993125176
Dibranchus_atlanticus	Lagocephalus_lunaris	1.01073845042499	0.0124530307015773	2.99333993125177
Ogcocephalus_parvus	Lagocephalus_lunaris	1.01073845042499	0.0124530307015771	2.99333993125176
Anoplocapros_inermis	Lagocephalus_lunaris	1.0106268359323	0.0160130745692777	2.9789057587521
Aracana_ornata	Lagocephalus_lunaris	1.0106268359323	0.0160130745692777	2.9789057587521
Lactophrys_bicaudalis	Lagocephalus_lunaris	1.0106268359323	0.0160130745692777	2.9789057587521
Rhinesomus_triqueter	Lagocephalus_lunaris	1.0106268359323	0.0160130745692777	2.9789057587521
Acanthostracion_polygonius	Lagocephalus_lunaris	1.0106268359323	0.0160130745692777	2.9789057587521
Acanthostracion_quadricornis	Lagocephalus_lunaris	1.0106268359323	0.0160130745692777	2.9789057587521
Lactoria_diaphana	Lagocephalus_lunaris	1.0106268359323	0.0160130745692777	2.9789057587521
Tetrosomus_concatenatus	Lagocephalus_lunaris	1.0106268359323	0.0160130745692777	2.9789057587521
Chilomycterus_reticulatus	Lagocephalus_lunaris	1.02107142452518	0.0305850261259073	2.96350577534319
Allomycterus_pilatus	Lagocephalus_lunaris	1.02107142452518	0.0305850261259073	2.96350577534319
Chilomycterus_antennatus	Lagocephalus_lunaris	1.02107142452518	0.0305850261259073	2.96350577534319
Chilomycterus_schoepfii	Lagocephalus_lunaris	1.02107142452518	0.0305850261259073	2.96350577534319
Diodon_holocanthus	Lagocephalus_lunaris	1.02107142452518	0.0305850261259071	2.96350577534319
Diodon_hystrix	Lagocephalus_lunaris	1.02107142452518	0.0305850261259073	2.96350577534319
Diodon_liturosus	Lagocephalus_lunaris	1.02107142452518	0.0305850261259073	2.96350577534319
Tetractenos_glaber	Takifugu_pardalis	1.15647463528982	0.132011266039097	3.10807117575784
Tetractenos_hamiltoni	Takifugu_pardalis	1.15647463528982	0.132011266039097	3.10807117575784
Takifugu_flavidus	Takifugu_pardalis	1.20971413984957	0.179182808122393	3.14086479739815
Takifugu_ocellatus	Takifugu_pardalis	1.25447443003523	0.20725949919189	3.21007659006607
Takifugu_variomaculatus	Takifugu_pardalis	1.25447443003523	0.20725949919189	3.21007659006607
Takifugu_alboplumbeus	Takifugu_stictonotus	1.2575571817065	0.209124655885458	3.21508601604217
Takifugu_niphobles	Takifugu_porphyreus	1.25165966439345	0.205319225060169	3.20633068721138
Takifugu_oblongus	Takifugu_porphyreus	1.25165966439345	0.205319225060169	3.20633068721138
Arothron_immaculatus	Takifugu_rubripes	1.2419868829342	0.20240295156535	3.18038327060428
Takifugu_pseudommus	Takifugu_rubripes	1.2419868829342	0.20240295156535	3.18038327060428
Fugu_orbimaculatus	Takifugu_porphyreus	1.24758363209808	0.203804795430381	3.19638815400231
Takifugu_coronoidus	Takifugu_porphyreus	1.24758363209809	0.203804795430381	3.19638815400231
Takifugu_obscurus	Takifugu_porphyreus	1.24758363209808	0.203804795430381	3.19638815400231
Takifugu_fasciatus	Takifugu_porphyreus	1.24758363209808	0.203804795430381	3.19638815400231
Takifugu_bimaculatus	Takifugu_pardalis	1.21421006322571	0.183224786810993	3.14352898852274
Torquigener_pleurogramma	Takifugu_pardalis	1.18441122748249	0.156605868471712	3.12556475876834
Marilyna_darwinii	Takifugu_pardalis	1.1401373856787	0.117786942435171	3.09755012847208
Lagocephalus_lagocephalus_lagocephalus	Lagocephalus_lunaris	1.10756592138071	0.108411891281782	3.00738583544851
Lagocephalus_laevigatus	Lagocephalus_lunaris	1.10756592138071	0.108411891281782	3.00738583544851
Lagocephalus_gloveri	Lagocephalus_lunaris	1.10756592138071	0.108411891281782	3.00738583544851
Lagocephalus_wheeleri	Lagocephalus_lunaris	1.10756592138071	0.108411891281782	3.00738583544851
Lagocephalus_inermis	Lagocephalus_lunaris	1.10790986651069	0.107484664665872	3.01205014127546
Sphoeroides_pachygaster	Lagocephalus_lunaris	1.11195137780831	0.0967836106362421	3.06674441427785
Tetraodon_biocellatus	Lagocephalus_lunaris	1.11252086111978	0.0953038028087783	3.07443521808477
Tetraodon_nigroviridis	Lagocephalus_lunaris	1.11252086111978	0.0953038028087783	3.07443521808477
Tetraodon_fluviatilis	Lagocephalus_lunaris	1.11252086111978	0.0953038028087783	3.07443521808477
Tetraodon_leiurus	Lagocephalus_lunaris	1.11252086111978	0.0953038028087783	3.07443521808477
Canthigaster_bennetti	Lagocephalus_lunaris	1.11252086111978	0.0953038028087785	3.07443521808477
Canthigaster_valentini	Lagocephalus_lunaris	1.11252086111978	0.0953038028087783	3.07443521808477
Canthigaster_jactator	Lagocephalus_lunaris	1.11252086111978	0.095303802808778	3.07443521808477
Canthigaster_janthinoptera	Lagocephalus_lunaris	1.11252086111978	0.095303802808778	3.07443521808477
Canthigaster_solandri	Lagocephalus_lunaris	1.11252086111978	0.0953038028087785	3.07443521808477
Canthigaster_amboinensis	Lagocephalus_lunaris	1.11252086111978	0.0953038028087783	3.07443521808477
Canthigaster_rostrata	Lagocephalus_lunaris	1.11252086111978	0.0953038028087785	3.07443521808477
Arothron_manilensis	Lagocephalus_lunaris	1.11252086111978	0.0953038028087783	3.07443521808477
Arothron_stellatus	Lagocephalus_lunaris	1.11252086111978	0.0953038028087783	3.07443521808477
Arothron_hispidus	Lagocephalus_lunaris	1.11252086111978	0.0953038028087785	3.07443521808477
Arothron_mappa	Lagocephalus_lunaris	1.11252086111978	0.0953038028087783	3.07443521808477
Chelonodon_patoca	Lagocephalus_lunaris	1.11252086111978	0.095303802808778	3.07443521808477
Arothron_nigropunctatus	Lagocephalus_lunaris	1.11252086111978	0.095303802808778	3.07443521808477
Sphoeroides_annulatus	Lagocephalus_lunaris	1.11252086111978	0.0953038028087785	3.07443521808477
Sphoeroides_lobatus	Lagocephalus_lunaris	1.11252086111978	0.0953038028087785	3.07443521808477
Sphoeroides_maculatus	Lagocephalus_lunaris	1.11252086111978	0.095303802808778	3.07443521808477
Sphoeroides_dorsalis	Lagocephalus_lunaris	1.11252086111978	0.0953038028087785	3.07443521808477
Sphoeroides_spengleri	Lagocephalus_lunaris	1.11252086111978	0.095303802808778	3.07443521808477
Lagocephalus_sceleratus	Lagocephalus_lunaris	1.0204306913091	0.0408896102988485	2.92178011769352
Masturus_lanceolatus	Lagocephalus_lunaris	1.02141879471234	0.0251089994359845	2.98604826010157
Mola_mola	Lagocephalus_lunaris	1.02141879471234	0.0251089994359845	2.98604826010157
Mola_ramsayi	Lagocephalus_lunaris	1.02141879471234	0.0251089994359843	2.98604826010157
Ranzania_laevis	Lagocephalus_lunaris	1.02141879471234	0.0251089994359843	2.98604826010157
Anacanthus_barbatus	Thamnaconus_modestus	0.970586315158607	0.0237825336952637	2.7930031991015
Cantherhines_pullus	Thamnaconus_modestus	0.970586315158607	0.0237825336952637	2.7930031991015
Amanses_scopas	Thamnaconus_modestus	0.970586315158607	0.0237825336952637	2.7930031991015
Cantherhines_dumerilii	Thamnaconus_modestus	0.970586315158607	0.0237825336952637	2.7930031991015
Meuschenia_australis	Thamnaconus_modestus	0.970586315158607	0.0237825336952637	2.7930031991015
Meuschenia_trachylepis	Thamnaconus_modestus	0.970586315158607	0.0237825336952637	2.7930031991015
Acanthaluteres_vittiger	Thamnaconus_modestus	0.970586315158607	0.0237825336952637	2.7930031991015
Nelusetta_ayraud	Thamnaconus_modestus	0.970586315158607	0.0237825336952637	2.7930031991015
Aluterus_monoceros	Thamnaconus_modestus	0.970586315158607	0.0237825336952637	2.7930031991015
Aluterus_scriptus	Thamnaconus_modestus	0.970586315158607	0.0237825336952637	2.7930031991015
Monacanthus_chinensis	Thamnaconus_modestus	0.970586315158607	0.0237825336952637	2.7930031991015
Brachaluteres_jacksonianus	Thamnaconus_modestus	0.970586315158607	0.0237825336952637	2.7930031991015
Paraluteres_prionurus	Thamnaconus_modestus	0.970586315158607	0.0237825336952637	2.7930031991015
Monacanthus_ciliatus	Thamnaconus_modestus	0.970586315158607	0.0237825336952637	2.7930031991015
Pervagor_janthinosoma	Thamnaconus_modestus	0.970586315158607	0.0237825336952637	2.7930031991015
Stephanolepis_hispidus	Thamnaconus_modestus	0.970586315158607	0.0237825336952637	2.7930031991015
Melichthys_vidua	Thamnaconus_modestus	0.989493033894694	0.02320472199473	2.86831925892529
Melichthys_niger	Thamnaconus_modestus	0.989493033894694	0.02320472199473	2.86831925892529
Odonus_niger	Thamnaconus_modestus	0.989493033894694	0.02320472199473	2.86831925892529
Balistapus_undulatus	Thamnaconus_modestus	0.989493033894694	0.02320472199473	2.86831925892529
Balistoides_conspicillum	Thamnaconus_modestus	0.989493033894694	0.02320472199473	2.86831925892529
Canthidermis_maculata	Thamnaconus_modestus	0.989493033894694	0.02320472199473	2.86831925892529
Abalistes_stellatus	Thamnaconus_modestus	0.989493033894694	0.02320472199473	2.86831925892529
Balistes_polylepis	Thamnaconus_modestus	0.989493033894694	0.02320472199473	2.86831925892529
Balistes_capriscus	Thamnaconus_modestus	0.989493033894694	0.02320472199473	2.86831925892529
Balistes_vetula	Thamnaconus_modestus	0.989493033894694	0.02320472199473	2.86831925892529
Pseudobalistes_fuscus	Thamnaconus_modestus	0.989493033894695	0.0232047219947302	2.86831925892529
Pseudobalistes_naufragium	Thamnaconus_modestus	0.989493033894694	0.02320472199473	2.86831925892529
Balistes_punctatus	Thamnaconus_modestus	0.989493033894694	0.02320472199473	2.86831925892529
Rhinecanthus_aculeatus	Thamnaconus_modestus	0.989493033894695	0.0232047219947302	2.86831925892529
Rhinecanthus_rectangulus	Thamnaconus_modestus	0.989493033894694	0.02320472199473	2.86831925892529
Rhinecanthus_lunula	Thamnaconus_modestus	0.989493033894694	0.02320472199473	2.86831925892529
Rhinecanthus_verrucosus	Thamnaconus_modestus	0.989493033894694	0.02320472199473	2.86831925892529
Sufflamen_verres	Thamnaconus_modestus	0.989493033894695	0.0232047219947302	2.86831925892529
Sufflamen_bursa	Thamnaconus_modestus	0.989493033894694	0.02320472199473	2.86831925892529
Sufflamen_chrysopterum	Thamnaconus_modestus	0.989493033894694	0.02320472199473	2.86831925892529
Sufflamen_albicaudatum	Thamnaconus_modestus	0.989493033894694	0.02320472199473	2.86831925892529
Xanthichthys_mento	Thamnaconus_modestus	0.989493033894695	0.0232047219947302	2.86831925892529
Xanthichthys_ringens	Thamnaconus_modestus	0.989493033894695	0.0232047219947302	2.86831925892529
Xanthichthys_auromarginatus	Thamnaconus_modestus	0.989493033894695	0.0232047219947302	2.86831925892529
Balistoides_viridescens	Thamnaconus_modestus	0.989493033894694	0.02320472199473	2.86831925892529
Pseudobalistes_flavimarginatus	Thamnaconus_modestus	0.989493033894694	0.02320472199473	2.86831925892529
Triodon_macropterus	Lagocephalus_lunaris	1.01063985227955	0.0155962785938024	2.98059022151225
Pseudotriacanthus_strigilifer	Lagocephalus_lunaris	1.01066357397968	0.0148377966370514	2.98365928143943
Trixiphichthys_weberi	Lagocephalus_lunaris	1.01066357397968	0.0148377966370514	2.98365928143943
Pomacanthus_annularis	Acanthopagrus_schlegelii	0.994579939387957	0.00146876309986799	2.97251445196812
Pomacanthus_semicirculatus	Acanthopagrus_schlegelii	0.994579939387958	0.00146876309986843	2.97251445196813
Pomacanthus_rhomboides	Acanthopagrus_schlegelii	0.994579939387958	0.00146876309986821	2.97251445196812
Pomacanthus_asfur	Acanthopagrus_schlegelii	0.994579939387957	0.00146876309986799	2.97251445196812
Pomacanthus_maculosus	Acanthopagrus_schlegelii	0.994579939387958	0.00146876309986843	2.97251445196813
Pomacanthus_imperator	Acanthopagrus_schlegelii	0.994579939387958	0.00146876309986843	2.97251445196813
Pomacanthus_navarchus	Acanthopagrus_schlegelii	0.994579939387957	0.00146876309986799	2.97251445196812
Pomacanthus_zonipectus	Acanthopagrus_schlegelii	0.994579939387957	0.00146876309986799	2.97251445196812
Pomacanthus_arcuatus	Acanthopagrus_schlegelii	0.994579939387958	0.00146876309986821	2.97251445196812
Pomacanthus_paru	Acanthopagrus_schlegelii	0.994579939387957	0.00146876309986799	2.97251445196812
Pomacanthus_sexstriatus	Acanthopagrus_schlegelii	0.994579939387957	0.00146876309986799	2.97251445196812
Pomacanthus_xanthometopon	Acanthopagrus_schlegelii	0.994579939387958	0.00146876309986843	2.97251445196813
Centropyge_multifasciata	Acanthopagrus_schlegelii	0.994579939387958	0.00146876309986821	2.97251445196812
Centropyge_venusta	Acanthopagrus_schlegelii	0.994579939387957	0.00146876309986799	2.97251445196812
Centropyge_eibli	Acanthopagrus_schlegelii	0.994579939387958	0.00146876309986821	2.97251445196812
Centropyge_flavissima	Acanthopagrus_schlegelii	0.994579939387957	0.00146876309986799	2.97251445196812
Centropyge_vrolikii	Acanthopagrus_schlegelii	0.994579939387957	0.00146876309986799	2.97251445196812
Centropyge_tibicen	Acanthopagrus_schlegelii	0.994579939387957	0.00146876309986799	2.97251445196812
Centropyge_nox	Acanthopagrus_schlegelii	0.994579939387957	0.00146876309986799	2.97251445196812
Centropyge_bicolor	Acanthopagrus_schlegelii	0.994579939387958	0.00146876309986843	2.97251445196813
Holacanthus_tricolor	Acanthopagrus_schlegelii	0.994579939387957	0.00146876309986799	2.97251445196812
Holacanthus_bermudensis	Acanthopagrus_schlegelii	0.994579939387957	0.00146876309986799	2.97251445196812
Holacanthus_ciliaris	Acanthopagrus_schlegelii	0.994579939387958	0.00146876309986821	2.97251445196812
Holacanthus_limbaughi	Acanthopagrus_schlegelii	0.994579939387957	0.00146876309986799	2.97251445196812
Holacanthus_passer	Acanthopagrus_schlegelii	0.994579939387957	0.00146876309986799	2.97251445196812
Centropyge_aurantia	Acanthopagrus_schlegelii	0.994579939387958	0.00146876309986821	2.97251445196812
Centropyge_bispinosa	Acanthopagrus_schlegelii	0.994579939387958	0.00146876309986821	2.97251445196812
Centropyge_ferrugata	Acanthopagrus_schlegelii	0.994579939387958	0.00146876309986821	2.97251445196812
Centropyge_potteri	Acanthopagrus_schlegelii	0.994579939387957	0.00146876309986799	2.97251445196812
Centropyge_loricula	Acanthopagrus_schlegelii	0.994579939387957	0.00146876309986799	2.97251445196812
Centropyge_aurantonotus	Acanthopagrus_schlegelii	0.994579939387958	0.00146876309986843	2.97251445196813
Centropyge_flavicauda	Acanthopagrus_schlegelii	0.994579939387958	0.00146876309986821	2.97251445196812
Genicanthus_lamarck	Acanthopagrus_schlegelii	0.994579939387958	0.00146876309986821	2.97251445196812
Genicanthus_melanospilos	Acanthopagrus_schlegelii	0.994579939387957	0.00146876309986799	2.97251445196812
Pygoplites_diacanthus	Acanthopagrus_schlegelii	0.994579939387958	0.00146876309986843	2.97251445196813
Centropyge_multispinis	Acanthopagrus_schlegelii	0.994579939387958	0.00146876309986843	2.97251445196813
Apolemichthys_xanthurus	Acanthopagrus_schlegelii	0.994579939387957	0.00146876309986799	2.97251445196812
Apolemichthys_trimaculatus	Acanthopagrus_schlegelii	0.994579939387958	0.00146876309986821	2.97251445196812
Chaetodontoplus_mesoleucus	Acanthopagrus_schlegelii	0.994579939387957	0.00146876309986799	2.97251445196812
Chaetodontoplus_duboulayi	Acanthopagrus_schlegelii	0.994579939387958	0.00146876309986843	2.97251445196813
Chaetodontoplus_caeruleopunctatus	Acanthopagrus_schlegelii	0.994579939387957	0.00146876309986799	2.97251445196812
Chaetodontoplus_meredithi	Acanthopagrus_schlegelii	0.994579939387957	0.00146876309986799	2.97251445196812
Chaetodontoplus_melanosoma	Acanthopagrus_schlegelii	0.994579939387957	0.00146876309986799	2.97251445196812
Leiognathus_longispinis	Acanthopagrus_schlegelii	0.994579939387958	0.00146876309986843	2.97251445196813
Leiognathus_equulus	Acanthopagrus_schlegelii	0.994579939387958	0.00146876309986821	2.97251445196812
Leiognathus_fasciatus	Acanthopagrus_schlegelii	0.994579939387957	0.00146876309986799	2.97251445196812
Leiognathus_robustus	Acanthopagrus_schlegelii	0.994579939387958	0.00146876309986821	2.97251445196812
Equulites_rivulatus	Acanthopagrus_schlegelii	0.994579939387958	0.00146876309986843	2.97251445196813
Equulites_elongatus	Acanthopagrus_schlegelii	0.994579939387958	0.00146876309986821	2.97251445196812
Gazza_minuta	Acanthopagrus_schlegelii	0.994579939387958	0.00146876309986821	2.97251445196812
Equulites_leuciscus	Acanthopagrus_schlegelii	0.994579939387958	0.00146876309986821	2.97251445196812
Equulites_stercorarius	Acanthopagrus_schlegelii	0.994579939387958	0.00146876309986821	2.97251445196812
Equulites_laterofenestra	Acanthopagrus_schlegelii	0.994579939387957	0.00146876309986799	2.97251445196812
Leiognathus_lineolatus	Acanthopagrus_schlegelii	0.994579939387958	0.00146876309986821	2.97251445196812
Secutor_indicius	Acanthopagrus_schlegelii	0.994579939387957	0.00146876309986799	2.97251445196812
Secutor_insidiator	Acanthopagrus_schlegelii	0.994579939387958	0.00146876309986843	2.97251445196813
Secutor_megalolepis	Acanthopagrus_schlegelii	0.994579939387957	0.00146876309986799	2.97251445196812
Secutor_hanedai	Acanthopagrus_schlegelii	0.994579939387958	0.00146876309986821	2.97251445196812
Secutor_ruconius	Acanthopagrus_schlegelii	0.994579939387958	0.00146876309986821	2.97251445196812
Eubleekeria_splendens	Acanthopagrus_schlegelii	0.994579939387957	0.00146876309986799	2.97251445196812
Eubleekeria_jonesi	Acanthopagrus_schlegelii	0.994579939387957	0.00146876309986799	2.97251445196812
Leiognathus_panayensis	Acanthopagrus_schlegelii	0.994579939387958	0.00146876309986821	2.97251445196812
Leiognathus_aureus	Acanthopagrus_schlegelii	0.994579939387958	0.00146876309986821	2.97251445196812
Gazza_achlamys	Acanthopagrus_schlegelii	0.994579939387957	0.00146876309986799	2.97251445196812
Gazza_squamiventralis	Acanthopagrus_schlegelii	0.994579939387958	0.00146876309986843	2.97251445196813
Gazza_rhombea	Acanthopagrus_schlegelii	0.994579939387957	0.00146876309986799	2.97251445196812
Nuchequula_blochii	Acanthopagrus_schlegelii	0.994579939387958	0.00146876309986821	2.97251445196812
Nuchequula_mannusella	Acanthopagrus_schlegelii	0.994579939387958	0.00146876309986821	2.97251445196812
Nuchequula_gerreoides	Acanthopagrus_schlegelii	0.994579939387958	0.00146876309986843	2.97251445196813
Nuchequula_nuchalis	Acanthopagrus_schlegelii	0.994579939387958	0.00146876309986821	2.97251445196812
Leiognathus_dussumieri	Acanthopagrus_schlegelii	0.994579939387958	0.00146876309986821	2.97251445196812
Leiognathus_daura	Acanthopagrus_schlegelii	0.994579939387957	0.00146876309986799	2.97251445196812
Prognathodes_marcellae	Acanthopagrus_schlegelii	0.994579939387958	0.00146876309986843	2.97251445196813
Prognathodes_aculeatus	Acanthopagrus_schlegelii	0.994579939387958	0.00146876309986821	2.97251445196812
Prognathodes_falcifer	Acanthopagrus_schlegelii	0.994579939387958	0.00146876309986821	2.97251445196812
Prognathodes_aya	Acanthopagrus_schlegelii	0.994579939387958	0.00146876309986821	2.97251445196812
Chaetodon_adiergastos	Acanthopagrus_schlegelii	0.994579939387958	0.00146876309986843	2.97251445196813
Chaetodon_fasciatus	Acanthopagrus_schlegelii	0.994579939387958	0.00146876309986821	2.97251445196812
Chaetodon_lunula	Acanthopagrus_schlegelii	0.994579939387958	0.00146876309986821	2.97251445196812
Chaetodon_vagabundus	Acanthopagrus_schlegelii	0.994579939387958	0.00146876309986843	2.97251445196813
Chaetodon_auriga	Acanthopagrus_schlegelii	0.994579939387958	0.00146876309986843	2.97251445196813
Chaetodon_decussatus	Acanthopagrus_schlegelii	0.994579939387957	0.00146876309986799	2.97251445196812
Chaetodon_semilarvatus	Acanthopagrus_schlegelii	0.994579939387958	0.00146876309986843	2.97251445196813
Chaetodon_oxycephalus	Acanthopagrus_schlegelii	0.994579939387958	0.00146876309986821	2.97251445196812
Chaetodon_ulietensis	Acanthopagrus_schlegelii	0.994579939387957	0.00146876309986799	2.97251445196812
Chaetodon_falcula	Acanthopagrus_schlegelii	0.994579939387957	0.00146876309986799	2.97251445196812
Chaetodon_lineolatus	Acanthopagrus_schlegelii	0.994579939387958	0.00146876309986843	2.97251445196813
Chaetodon_flavirostris	Acanthopagrus_schlegelii	0.994579939387957	0.00146876309986799	2.97251445196812
Chaetodon_collare	Acanthopagrus_schlegelii	0.994579939387958	0.00146876309986843	2.97251445196813
Chaetodon_auripes	Acanthopagrus_schlegelii	0.994579939387958	0.00146876309986843	2.97251445196813
Chaetodon_mesoleucos	Acanthopagrus_schlegelii	0.994579939387958	0.00146876309986821	2.97251445196812
Chaetodon_rafflesii	Acanthopagrus_schlegelii	0.994579939387958	0.00146876309986843	2.97251445196813
Chaetodon_ephippium	Acanthopagrus_schlegelii	0.994579939387958	0.00146876309986843	2.97251445196813
Chaetodon_semeion	Acanthopagrus_schlegelii	0.994579939387957	0.00146876309986799	2.97251445196812
Chaetodon_humeralis	Acanthopagrus_schlegelii	0.994579939387958	0.00146876309986843	2.97251445196813
Chaetodon_ocellatus	Acanthopagrus_schlegelii	0.994579939387958	0.00146876309986843	2.97251445196813
Chaetodon_striatus	Acanthopagrus_schlegelii	0.994579939387958	0.00146876309986843	2.97251445196813
Chaetodon_capistratus	Acanthopagrus_schlegelii	0.994579939387958	0.00146876309986821	2.97251445196812
Chaetodon_selene	Acanthopagrus_schlegelii	0.994579939387957	0.00146876309986799	2.97251445196812
Chaetodon_melannotus	Acanthopagrus_schlegelii	0.994579939387958	0.00146876309986821	2.97251445196812
Chaetodon_ocellicaudus	Acanthopagrus_schlegelii	0.994579939387958	0.00146876309986821	2.97251445196812
Parachaetodon_ocellatus	Acanthopagrus_schlegelii	0.994579939387957	0.00146876309986799	2.97251445196812
Chaetodon_trifascialis	Acanthopagrus_schlegelii	0.994579939387958	0.00146876309986843	2.97251445196813
Chaetodon_tricinctus	Acanthopagrus_schlegelii	0.994579939387957	0.00146876309986799	2.97251445196812
Chaetodon_rainfordi	Acanthopagrus_schlegelii	0.994579939387957	0.00146876309986799	2.97251445196812
Chaetodon_octofasciatus	Acanthopagrus_schlegelii	0.994579939387958	0.00146876309986821	2.97251445196812
Chaetodon_aureofasciatus	Acanthopagrus_schlegelii	0.994579939387958	0.00146876309986821	2.97251445196812
Chaetodon_bennetti	Acanthopagrus_schlegelii	0.994579939387958	0.00146876309986843	2.97251445196813
Chaetodon_speculum	Acanthopagrus_schlegelii	0.994579939387958	0.00146876309986843	2.97251445196813
Chaetodon_zanzibarensis	Acanthopagrus_schlegelii	0.994579939387957	0.00146876309986799	2.97251445196812
Chaetodon_plebeius	Acanthopagrus_schlegelii	0.994579939387957	0.00146876309986799	2.97251445196812
Chaetodon_larvatus	Acanthopagrus_schlegelii	0.994579939387958	0.00146876309986821	2.97251445196812
Chaetodon_baronessa	Acanthopagrus_schlegelii	0.994579939387958	0.00146876309986821	2.97251445196812
Chaetodon_austriacus	Acanthopagrus_schlegelii	0.994579939387958	0.00146876309986843	2.97251445196813
Chaetodon_trifasciatus	Acanthopagrus_schlegelii	0.994579939387957	0.00146876309986799	2.97251445196812
Chaetodon_robustus	Acanthopagrus_schlegelii	0.994579939387957	0.00146876309986799	2.97251445196812
Chaetodon_hoefleri	Acanthopagrus_schlegelii	0.994579939387958	0.00146876309986821	2.97251445196812
Chaetodon_reticulatus	Acanthopagrus_schlegelii	0.994579939387958	0.00146876309986821	2.97251445196812
Chaetodon_meyeri	Acanthopagrus_schlegelii	0.994579939387958	0.00146876309986821	2.97251445196812
Chaetodon_ornatissimus	Acanthopagrus_schlegelii	0.994579939387958	0.00146876309986843	2.97251445196813
Chaetodon_interruptus	Acanthopagrus_schlegelii	0.994579939387958	0.00146876309986843	2.97251445196813
Chaetodon_unimaculatus	Acanthopagrus_schlegelii	0.994579939387957	0.00146876309986799	2.97251445196812
Chaetodon_trichrous	Acanthopagrus_schlegelii	0.994579939387957	0.00146876309986799	2.97251445196812
Chaetodon_kleinii	Acanthopagrus_schlegelii	0.994579939387957	0.00146876309986799	2.97251445196812
Chaetodon_blackburnii	Acanthopagrus_schlegelii	0.994579939387957	0.00146876309986799	2.97251445196812
Chaetodon_mertensii	Acanthopagrus_schlegelii	0.994579939387957	0.00146876309986799	2.97251445196812
Chaetodon_madagaskariensis	Acanthopagrus_schlegelii	0.994579939387958	0.00146876309986843	2.97251445196813
Chaetodon_paucifasciatus	Acanthopagrus_schlegelii	0.994579939387958	0.00146876309986821	2.97251445196812
Chaetodon_xanthurus	Acanthopagrus_schlegelii	0.994579939387958	0.00146876309986843	2.97251445196813
Chaetodon_melapterus	Acanthopagrus_schlegelii	0.994579939387957	0.00146876309986799	2.97251445196812
Chaetodon_tinkeri	Acanthopagrus_schlegelii	0.994579939387958	0.00146876309986821	2.97251445196812
Chaetodon_sanctaehelenae	Acanthopagrus_schlegelii	0.994579939387958	0.00146876309986843	2.97251445196813
Chaetodon_miliaris	Acanthopagrus_schlegelii	0.994579939387958	0.00146876309986821	2.97251445196812
Chaetodon_guentheri	Acanthopagrus_schlegelii	0.994579939387957	0.00146876309986799	2.97251445196812
Chaetodon_dolosus	Acanthopagrus_schlegelii	0.994579939387957	0.00146876309986799	2.97251445196812
Chaetodon_sedentarius	Acanthopagrus_schlegelii	0.994579939387958	0.00146876309986821	2.97251445196812
Chaetodon_multicinctus	Acanthopagrus_schlegelii	0.994579939387958	0.00146876309986843	2.97251445196813
Chaetodon_punctatofasciatus	Acanthopagrus_schlegelii	0.994579939387958	0.00146876309986843	2.97251445196813
Chaetodon_guttatissimus	Acanthopagrus_schlegelii	0.994579939387957	0.00146876309986799	2.97251445196812
Chaetodon_pelewensis	Acanthopagrus_schlegelii	0.994579939387958	0.00146876309986821	2.97251445196812
Chaetodon_citrinellus	Acanthopagrus_schlegelii	0.994579939387958	0.00146876309986821	2.97251445196812
Chaetodon_quadrimaculatus	Acanthopagrus_schlegelii	0.994579939387957	0.00146876309986799	2.97251445196812
Chaetodon_fremblii	Acanthopagrus_schlegelii	0.994579939387958	0.00146876309986821	2.97251445196812
Coradion_chrysozonus	Acanthopagrus_schlegelii	0.994579939387958	0.00146876309986843	2.97251445196813
Coradion_altivelis	Acanthopagrus_schlegelii	0.994579939387958	0.00146876309986843	2.97251445196813
Coradion_melanopus	Acanthopagrus_schlegelii	0.994579939387957	0.00146876309986799	2.97251445196812
Chelmon_rostratus	Acanthopagrus_schlegelii	0.994579939387958	0.00146876309986821	2.97251445196812
Chelmon_marginalis	Acanthopagrus_schlegelii	0.994579939387958	0.00146876309986843	2.97251445196813
Chelmon_muelleri	Acanthopagrus_schlegelii	0.994579939387957	0.00146876309986799	2.97251445196812
Chelmonops_curiosus	Acanthopagrus_schlegelii	0.994579939387957	0.00146876309986799	2.97251445196812
Chelmonops_truncatus	Acanthopagrus_schlegelii	0.994579939387957	0.00146876309986799	2.97251445196812
Amphichaetodon_howensis	Acanthopagrus_schlegelii	0.994579939387958	0.00146876309986843	2.97251445196813
Amphichaetodon_melbae	Acanthopagrus_schlegelii	0.994579939387957	0.00146876309986799	2.97251445196812
Forcipiger_flavissimus	Acanthopagrus_schlegelii	0.994579939387958	0.00146876309986843	2.97251445196813
Forcipiger_longirostris	Acanthopagrus_schlegelii	0.994579939387958	0.00146876309986821	2.97251445196812
Hemitaurichthys_thompsoni	Acanthopagrus_schlegelii	0.994579939387958	0.00146876309986843	2.97251445196813
Hemitaurichthys_polylepis	Acanthopagrus_schlegelii	0.994579939387957	0.00146876309986799	2.97251445196812
Hemitaurichthys_zoster	Acanthopagrus_schlegelii	0.994579939387958	0.00146876309986843	2.97251445196813
Heniochus_pleurotaenia	Acanthopagrus_schlegelii	0.994579939387958	0.00146876309986821	2.97251445196812
Heniochus_varius	Acanthopagrus_schlegelii	0.994579939387958	0.00146876309986843	2.97251445196813
Heniochus_acuminatus	Acanthopagrus_schlegelii	0.994579939387958	0.00146876309986821	2.97251445196812
Heniochus_diphreutes	Acanthopagrus_schlegelii	0.994579939387958	0.00146876309986821	2.97251445196812
Heniochus_monoceros	Acanthopagrus_schlegelii	0.994579939387958	0.00146876309986843	2.97251445196813
Heniochus_singularius	Acanthopagrus_schlegelii	0.994579939387957	0.00146876309986799	2.97251445196812
Heniochus_chrysostomus	Acanthopagrus_schlegelii	0.994579939387958	0.00146876309986843	2.97251445196813
Johnrandallia_nigrirostris	Acanthopagrus_schlegelii	0.994579939387957	0.00146876309986799	2.97251445196812
Centrarchops_chapini	Acanthopagrus_schlegelii	0.994579939387958	0.00146876309986821	2.97251445196812
Dinoperca_petersi	Acanthopagrus_schlegelii	0.994579939387958	0.00146876309986843	2.97251445196813
Luvarus_imperialis	Acanthopagrus_schlegelii	0.994579939387958	0.00146876309986821	2.97251445196812
Naso_caeruleacauda	Acanthopagrus_schlegelii	0.994579939387957	0.00146876309986799	2.97251445196812
Naso_maculatus	Acanthopagrus_schlegelii	0.994579939387957	0.00146876309986799	2.97251445196812
Naso_reticulatus	Acanthopagrus_schlegelii	0.994579939387957	0.00146876309986799	2.97251445196812
Naso_caesius	Acanthopagrus_schlegelii	0.994579939387957	0.00146876309986799	2.97251445196812
Naso_hexacanthus	Acanthopagrus_schlegelii	0.994579939387957	0.00146876309986799	2.97251445196812
Naso_vlamingii	Acanthopagrus_schlegelii	0.994579939387957	0.00146876309986799	2.97251445196812
Naso_brevirostris	Acanthopagrus_schlegelii	0.994579939387958	0.00146876309986821	2.97251445196812
Naso_unicornis	Acanthopagrus_schlegelii	0.994579939387957	0.00146876309986799	2.97251445196812
Naso_elegans	Acanthopagrus_schlegelii	0.994579939387958	0.00146876309986843	2.97251445196813
Naso_lituratus	Acanthopagrus_schlegelii	0.994579939387957	0.00146876309986799	2.97251445196812
Naso_annulatus	Acanthopagrus_schlegelii	0.994579939387957	0.00146876309986799	2.97251445196812
Naso_tonganus	Acanthopagrus_schlegelii	0.994579939387958	0.00146876309986821	2.97251445196812
Naso_tuberosus	Acanthopagrus_schlegelii	0.994579939387958	0.00146876309986843	2.97251445196813
Naso_lopezi	Acanthopagrus_schlegelii	0.994579939387957	0.00146876309986799	2.97251445196812
Naso_mcdadei	Acanthopagrus_schlegelii	0.994579939387958	0.00146876309986821	2.97251445196812
Naso_fageni	Acanthopagrus_schlegelii	0.994579939387958	0.00146876309986843	2.97251445196813
Naso_brachycentron	Acanthopagrus_schlegelii	0.994579939387958	0.00146876309986821	2.97251445196812
Naso_thynnoides	Acanthopagrus_schlegelii	0.994579939387958	0.00146876309986843	2.97251445196813
Naso_minor	Acanthopagrus_schlegelii	0.994579939387958	0.00146876309986843	2.97251445196813
Zebrasoma_flavescens	Acanthopagrus_schlegelii	0.994579939387957	0.00146876309986799	2.97251445196812
Prionurus_maculatus	Acanthopagrus_schlegelii	0.994579939387958	0.00146876309986821	2.97251445196812
Prionurus_scalprum	Acanthopagrus_schlegelii	0.994579939387957	0.00146876309986799	2.97251445196812
Prionurus_laticlavius	Acanthopagrus_schlegelii	0.994579939387958	0.00146876309986821	2.97251445196812
Prionurus_microlepidotus	Acanthopagrus_schlegelii	0.994579939387958	0.00146876309986843	2.97251445196813
Ctenochaetus_strigosus	Acanthopagrus_schlegelii	0.994579939387958	0.00146876309986843	2.97251445196813
Acanthurus_xanthopterus	Acanthopagrus_schlegelii	0.994579939387958	0.00146876309986843	2.97251445196813
Acanthurus_pyroferus	Acanthopagrus_schlegelii	0.994579939387958	0.00146876309986821	2.97251445196812
Acanthurus_triostegus	Acanthopagrus_schlegelii	0.994579939387957	0.00146876309986799	2.97251445196812
Acanthurus_bahianus	Acanthopagrus_schlegelii	0.994579939387957	0.00146876309986799	2.97251445196812
Acanthurus_chirurgus	Acanthopagrus_schlegelii	0.994579939387957	0.00146876309986799	2.97251445196812
Acanthurus_nigrofuscus	Acanthopagrus_schlegelii	0.994579939387958	0.00146876309986843	2.97251445196813
Acanthurus_nigroris	Acanthopagrus_schlegelii	0.994579939387958	0.00146876309986843	2.97251445196813
Acanthurus_coeruleus	Acanthopagrus_schlegelii	0.994579939387958	0.00146876309986821	2.97251445196812
Acanthurus_guttatus	Acanthopagrus_schlegelii	0.994579939387958	0.00146876309986843	2.97251445196813
Ctenochaetus_cyanocheilus	Acanthopagrus_schlegelii	0.994579939387957	0.00146876309986799	2.97251445196812
Acanthurus_nubilus	Acanthopagrus_schlegelii	0.994579939387957	0.00146876309986799	2.97251445196812
Ctenochaetus_hawaiiensis	Acanthopagrus_schlegelii	0.994579939387958	0.00146876309986843	2.97251445196813
Ctenochaetus_striatus	Acanthopagrus_schlegelii	0.994579939387957	0.00146876309986799	2.97251445196812
Acanthurus_japonicus	Acanthopagrus_schlegelii	0.994579939387958	0.00146876309986843	2.97251445196813
Acanthurus_nigricans	Acanthopagrus_schlegelii	0.994579939387958	0.00146876309986843	2.97251445196813
Ctenochaetus_binotatus	Acanthopagrus_schlegelii	0.994579939387958	0.00146876309986843	2.97251445196813
Acanthurus_mata	Acanthopagrus_schlegelii	0.994579939387957	0.00146876309986799	2.97251445196812
Acanthurus_blochii	Acanthopagrus_schlegelii	0.994579939387958	0.00146876309986843	2.97251445196813
Acanthurus_thompsoni	Acanthopagrus_schlegelii	0.994579939387957	0.00146876309986799	2.97251445196812
Acanthurus_olivaceus	Acanthopagrus_schlegelii	0.994579939387958	0.00146876309986843	2.97251445196813
Acanthurus_dussumieri	Acanthopagrus_schlegelii	0.994579939387958	0.00146876309986821	2.97251445196812
Zebrasoma_scopas	Acanthopagrus_schlegelii	0.994579939387957	0.00146876309986799	2.97251445196812
Zebrasoma_velifer	Acanthopagrus_schlegelii	0.994579939387958	0.00146876309986821	2.97251445196812
Paracanthurus_hepatus	Acanthopagrus_schlegelii	0.994579939387957	0.00146876309986799	2.97251445196812
Zanclus_cornutus	Acanthopagrus_schlegelii	0.994579939387958	0.00146876309986821	2.97251445196812
Liopropoma_eukrines	Cephalopholis_miniata	0.908372430856787	-0.0210344778252457	2.72013646278764
Liopropoma_carmabi	Cephalopholis_miniata	0.908372430856787	-0.0210344778252456	2.72013646278764
Cephalopholis_leopardus	Cephalopholis_miniata	0.92604107684032	0.0149606690865758	2.65495367718509
Cephalopholis_taeniops	Cephalopholis_miniata	0.92604107684032	0.0149606690865758	2.65495367718509
Cephalopholis_sonnerati	Cephalopholis_miniata	0.915542385724138	0.0150075900135358	2.61504945145956
Cephalopholis_urodeta	Cephalopholis_miniata	0.915542385724138	0.0150075900135358	2.61504945145956
Cephalopholis_fulva	Cephalopholis_miniata	0.92838928419238	0.0149567585677681	2.66388538230489
Paranthias_colonus	Cephalopholis_miniata	0.92838928419238	0.0149567585677681	2.66388538230489
Paranthias_furcifer	Cephalopholis_miniata	0.92838928419238	0.0149567585677681	2.66388538230489
Aethaloperca_rogaa	Epinephelus_aeneus	0.953363304398309	0.0191841028922815	2.74380662742064
Cephalopholis_formosa	Epinephelus_aeneus	0.953363304398309	0.0191841028922815	2.74380662742064
Cephalopholis_cyanostigma	Epinephelus_aeneus	0.953363304398309	0.0191841028922815	2.74380662742064
Cephalopholis_boenak	Epinephelus_aeneus	0.953363304398309	0.0191841028922815	2.74380662742064
Cephalopholis_cruentata	Epinephelus_aeneus	0.953363304398309	0.0191841028922815	2.74380662742064
Cephalopholis_panamensis	Epinephelus_aeneus	0.953363304398309	0.0191841028922815	2.74380662742064
Cephalopholis_nigri	Epinephelus_aeneus	0.953363304398309	0.0191841028922815	2.74380662742064
Hyporthodus_flavolimbatus	Epinephelus_aeneus	0.971637814588188	0.0368970845050522	2.74902748788194
Epinephelus_daemelii	Epinephelus_aeneus	0.975968255936083	0.042095809973967	2.74672895821798
Epinephelus_morrhua	Epinephelus_aeneus	0.975968255936083	0.042095809973967	2.74672895821798
Cromileptes_altivelis	Epinephelus_aeneus	0.975968262546121	0.0420959317264746	2.7467285455389
Epinephelus_andersoni	Epinephelus_aeneus	0.975968255936083	0.042095809973967	2.74672895821798
Epinephelus_polyphekadion	Epinephelus_aeneus	0.975968255936083	0.042095809973967	2.74672895821798
Epinephelus_ongus	Epinephelus_aeneus	0.975968255936083	0.042095809973967	2.74672895821798
Epinephelus_corallicola	Epinephelus_aeneus	0.975968255936083	0.042095809973967	2.74672895821798
Epinephelus_coeruleopunctatus	Epinephelus_aeneus	0.975968255936083	0.042095809973967	2.74672895821798
Epinephelus_bruneus	Epinephelus_aeneus	0.975968255936083	0.042095809973967	2.74672895821798
Epinephelus_itajara	Epinephelus_aeneus	0.975968255936083	0.042095809973967	2.74672895821798
Epinephelus_lanceolatus	Epinephelus_aeneus	0.975968255936083	0.042095809973967	2.74672895821798
Epinephelus_maculatus	Epinephelus_aeneus	0.975968255936083	0.042095809973967	2.74672895821798
Epinephelus_tauvina	Epinephelus_aeneus	0.975968255936083	0.042095809973967	2.74672895821798
Epinephelus_rivulatus	Epinephelus_aeneus	0.975968255936083	0.042095809973967	2.74672895821798
Epinephelus_coioides	Epinephelus_aeneus	0.975968255936083	0.042095809973967	2.74672895821798
Epinephelus_malabaricus	Epinephelus_aeneus	0.975968255936083	0.042095809973967	2.74672895821798
Epinephelus_tukula	Epinephelus_aeneus	0.975968255936083	0.042095809973967	2.74672895821798
Epinephelus_latifasciatus	Epinephelus_aeneus	0.975968255936083	0.042095809973967	2.74672895821798
Anyperodon_leucogrammicus	Epinephelus_aeneus	0.975968255936083	0.042095809973967	2.74672895821798
Epinephelus_howlandi	Epinephelus_aeneus	0.975968255936083	0.042095809973967	2.74672895821798
Epinephelus_striatus	Epinephelus_aeneus	0.975968255936083	0.042095809973967	2.74672895821798
Epinephelus_spilotoceps	Epinephelus_aeneus	0.975968255936083	0.042095809973967	2.74672895821798
Epinephelus_hexagonatus	Epinephelus_aeneus	0.975968255936083	0.042095809973967	2.74672895821798
Epinephelus_fuscoguttatus	Epinephelus_aeneus	0.975968255936083	0.042095809973967	2.74672895821798
Epinephelus_caninus	Epinephelus_epistictus	0.975018065499744	0.0477149304539382	2.7230512286012
Epinephelus_goreensis	Epinephelus_epistictus	0.975018065499745	0.0477149304539384	2.7230512286012
Mycteroperca_bonaci	Epinephelus_epistictus	0.975125658359384	0.0492139559406648	2.71813712943998
Mycteroperca_venenosa	Epinephelus_epistictus	0.975125657240377	0.0492139425089075	2.71813717282556
Triso_dermopterus	Epinephelus_epistictus	0.975125657240377	0.0492139425089078	2.71813717282556
Mycteroperca_jordani	Epinephelus_epistictus	0.975125657240377	0.0492139425089078	2.71813717282556
Mycteroperca_tigris	Epinephelus_epistictus	0.975125657240377	0.0492139425089075	2.71813717282556
Mycteroperca_rosacea	Epinephelus_epistictus	0.975125657240377	0.0492139425089078	2.71813717282556
Mycteroperca_olfax	Epinephelus_epistictus	0.975125657240377	0.0492139425089078	2.71813717282556
Mycteroperca_interstitialis	Epinephelus_epistictus	0.975135311401317	0.0493487024448132	2.71769602350039
Mycteroperca_phenax	Epinephelus_epistictus	0.975135311401317	0.0493487024448132	2.71769602350039
Mycteroperca_xenarcha	Epinephelus_epistictus	0.975135311401317	0.0493487024448132	2.71769602350039
Epinephelus_guttatus	Epinephelus_epistictus	0.975135311401316	0.0493487024448129	2.71769602350039
Epinephelus_amblycephalus	Epinephelus_epistictus	0.975487080241234	0.0542877986032002	2.70159761819346
Epinephelus_radiatus	Epinephelus_epistictus	0.975644575737682	0.0565175570021925	2.69437446994894
Mycteroperca_prionura	Epinephelus_epistictus	0.975182593747758	0.0500093112741111	2.71553493550464
Epinephelus_albomarginatus	Epinephelus_epistictus	0.975182593747758	0.0500093112741109	2.71553493550464
Epinephelus_marginatus	Epinephelus_epistictus	0.975182593747758	0.0500093112741109	2.71553493550464
Mycteroperca_fusca	Epinephelus_epistictus	0.975182593747758	0.0500093112741109	2.71553493550464
Mycteroperca_acutirostris	Epinephelus_epistictus	0.975182593747758	0.0500093112741109	2.71553493550464
Mycteroperca_rubra	Epinephelus_epistictus	0.975182593747758	0.0500093112741109	2.71553493550464
Epinephelus_costae	Epinephelus_epistictus	0.975182593747758	0.0500093112741109	2.71553493550464
Mycteroperca_microlepis	Epinephelus_epistictus	0.975182593747758	0.0500093112741109	2.71553493550464
Epinephelus_multinotatus	Epinephelus_akaara	0.978897424430211	0.047521348726729	2.7383820589208
Epinephelus_miliaris	Epinephelus_akaara	0.978897424430211	0.047521348726729	2.7383820589208
Epinephelus_areolatus	Epinephelus_akaara	0.978897424430211	0.047521348726729	2.7383820589208
Epinephelus_undulosus	Epinephelus_akaara	0.978897424430211	0.047521348726729	2.7383820589208
Epinephelus_flavocaeruleus	Epinephelus_akaara	0.978897424430211	0.047521348726729	2.7383820589208
Epinephelus_cyanopodus	Epinephelus_akaara	0.978897424430211	0.047521348726729	2.7383820589208
Epinephelus_bleekeri	Epinephelus_akaara	0.978897424430211	0.047521348726729	2.7383820589208
Epinephelus_analogus	Epinephelus_akaara	0.981092725848326	0.0511502159125161	2.73374645126438
Epinephelus_clippertonensis	Epinephelus_akaara	0.981092725848326	0.0511502159125163	2.73374645126438
Epinephelus_labriformis	Epinephelus_akaara	0.981092725848326	0.0511502159125161	2.73374645126438
Epinephelus_adscensionis	Epinephelus_akaara	0.981092725848326	0.0511502159125163	2.73374645126438
Epinephelus_chlorostigma	Epinephelus_awoara	0.980527331084547	0.0566080723725453	2.71234009254272
Epinephelus_fasciatomaculosus	Epinephelus_awoara	0.980527331084547	0.0566080723725453	2.71234009254272
Epinephelus_retouti	Epinephelus_akaara	0.982722139106046	0.0538551199065702	2.73029177032396
Epinephelus_diacanthus	Epinephelus_akaara	0.982722139106046	0.0538551199065707	2.73029177032397
Epinephelus_stictus	Epinephelus_akaara	0.982722139106046	0.0538551199065702	2.73029177032396
Epinephelus_sexfasciatus	Epinephelus_akaara	0.982592685953103	0.053639862441452	2.73056667511301
Epinephelus_undulatostriatus	Epinephelus_akaara	0.979262893161712	0.0481242510284767	2.73761183027949
Epinephelus_morio	Epinephelus_akaara	0.979262893161712	0.0481242510284769	2.73761183027949
Epinephelus_fasciatus	Epinephelus_akaara	0.979262893161712	0.0481242510284769	2.73761183027949
Epinephelus_melanostigma	Epinephelus_akaara	0.979262893161712	0.0481242510284767	2.73761183027949
Epinephelus_merra	Epinephelus_akaara	0.979262893161712	0.0481242510284769	2.73761183027949
Epinephelus_quoyanus	Epinephelus_akaara	0.979262893161712	0.0481242510284767	2.73761183027949
Epinephelus_macrospilos	Epinephelus_akaara	0.979262893161712	0.0481242510284767	2.73761183027949
Epinephelus_trimaculatus	Epinephelus_akaara	0.979262893161712	0.0481242510284769	2.73761183027949
Epinephelus_longispinis	Epinephelus_akaara	0.977047660196974	0.0444772997922016	2.74227132697663
Hyporthodus_acanthistius	Hyporthodus_septemfasciatus	0.971933770955807	0.0419133958972346	2.73209790021696
Hyporthodus_exsul	Hyporthodus_septemfasciatus	0.971947469666477	0.0420840328548855	2.73153862886749
Hyporthodus_nigritus	Hyporthodus_septemfasciatus	0.971947469666477	0.0420840328548855	2.73153862886749
Hyporthodus_niveatus	Hyporthodus_septemfasciatus	0.971947469666476	0.042084032854885	2.73153862886749
Hyporthodus_ergastularius	Hyporthodus_septemfasciatus	0.971957659402594	0.0422110039567702	2.73112258046918
Hyporthodus_quernus	Hyporthodus_septemfasciatus	0.971957659402594	0.0422110039567702	2.73112258046918
Hyporthodus_octofasciatus	Hyporthodus_septemfasciatus	0.971957659402594	0.0422110039567702	2.73112258046918
Epinephelus_cifuentesi	Hyporthodus_septemfasciatus	0.972063171728765	0.0435279430148705	2.72681266402226
Epinephelus_drummondhayi	Hyporthodus_septemfasciatus	0.972138112448944	0.0444657335034322	2.72374948245337
Dermatolepis_dermatolepis	Hyporthodus_septemfasciatus	0.972138112448944	0.044465733503432	2.72374948245337
Alphestes_afer	Hyporthodus_septemfasciatus	0.972138113237212	0.0444657528353907	2.72374941650748
Alphestes_immaculatus	Hyporthodus_septemfasciatus	0.972138112448944	0.0444657335034322	2.72374948245337
Alphestes_multiguttatus	Hyporthodus_septemfasciatus	0.972138112448944	0.044465733503432	2.72374948245337
Dermatolepis_inermis	Hyporthodus_septemfasciatus	0.972138112448944	0.0444657335034322	2.72374948245337
Dermatolepis_striolata	Hyporthodus_septemfasciatus	0.972138112448944	0.0444657335034322	2.72374948245337
Hyporthodus_haifensis	Hyporthodus_septemfasciatus	0.9724431711952	0.0483041677303582	2.71126261189805
Hyporthodus_mystacinus	Epinephelus_aeneus	0.957277543941752	0.024468742846171	2.73943608408743
Hyporthodus_niphobles	Epinephelus_aeneus	0.957277543941752	0.024468742846171	2.73943608408743
Cephalopholis_polleni	Epinephelus_aeneus	0.953247327848441	0.019028017994819	2.74393545258387
Cephalopholis_igarashiensis	Epinephelus_aeneus	0.953247327848441	0.019028017994819	2.74393545258387
Gracila_albomarginata	Epinephelus_aeneus	0.953247327848441	0.019028017994819	2.74393545258387
Variola_albimarginata	Cephalopholis_miniata	0.902986128506873	-0.0208134611284838	2.69833127961817
Variola_louti	Cephalopholis_miniata	0.902986128506873	-0.0208134611284836	2.69833127961817
Rypticus_bicolor	Cephalopholis_miniata	0.922558705693331	-0.0215493717914685	2.77763769604271
Rypticus_saponaceus	Cephalopholis_miniata	0.922558705693331	-0.0215493717914685	2.77763769604271
Rypticus_nigripinnis	Cephalopholis_miniata	0.922558705693331	-0.0215493717914684	2.77763769604271
Pseudogramma_gregoryi	Cephalopholis_miniata	0.922558705693331	-0.0215493717914684	2.77763769604271
Pseudogramma_thaumasia	Cephalopholis_miniata	0.922558705693331	-0.0215493717914684	2.77763769604271
Pogonoperca_punctata	Cephalopholis_miniata	0.922558705693331	-0.0215493717914685	2.77763769604271
Grammistes_sexlineatus	Cephalopholis_miniata	0.922558705693331	-0.0215493717914684	2.77763769604271
Diploprion_bifasciatum	Cephalopholis_miniata	0.922558705693331	-0.0215493717914684	2.77763769604271
Belonoperca_chabanaudi	Cephalopholis_miniata	0.922558705693331	-0.0215493717914685	2.77763769604271
Saloptia_powelli	Cephalopholis_miniata	0.922558705693331	-0.0215493717914684	2.77763769604271
Plectropomus_oligacanthus	Cephalopholis_miniata	0.922558705693331	-0.0215493717914684	2.77763769604271
Plectropomus_laevis	Cephalopholis_miniata	0.922558705693331	-0.0215493717914684	2.77763769604271
Plectropomus_leopardus	Cephalopholis_miniata	0.922558705693331	-0.0215493717914685	2.77763769604271
Plectropomus_pessuliferus	Cephalopholis_miniata	0.922558705693331	-0.0215493717914685	2.77763769604271
Plectropomus_maculatus	Cephalopholis_miniata	0.922558705693331	-0.0215493717914684	2.77763769604271
Plectropomus_areolatus	Cephalopholis_miniata	0.922558705693331	-0.0215493717914684	2.77763769604271
Plectranthias_kelloggi	Cephalopholis_miniata	0.936608614388657	-0.0219675145910062	2.83469156830306
Luzonichthys_waitei	Cephalopholis_miniata	0.936608614388657	-0.0219675145910062	2.83469156830306
Pseudanthias_pleurotaenia	Cephalopholis_miniata	0.936608614388657	-0.0219675145910062	2.83469156830306
Tosana_niwae	Cephalopholis_miniata	0.936608614388657	-0.0219675145910062	2.83469156830306
Pseudanthias_squamipinnis	Cephalopholis_miniata	0.936608614388657	-0.0219675145910062	2.83469156830306
Nemanthias_carberryi	Cephalopholis_miniata	0.936608614388657	-0.0219675145910062	2.83469156830306
Pseudanthias_tuka	Cephalopholis_miniata	0.936608614388657	-0.0219675145910063	2.83469156830306
Anthias_anthias	Cephalopholis_miniata	0.936608614388657	-0.0219675145910062	2.83469156830306
Pronotogrammus_multifasciatus	Cephalopholis_miniata	0.936608614388657	-0.0219675145910063	2.83469156830306
Odontanthias_chrysostictus	Cephalopholis_miniata	0.936608614388657	-0.0219675145910062	2.83469156830306
Pseudogramma_polyacantha	Cephalopholis_miniata	0.936608614388657	-0.0219675145910062	2.83469156830306
Pseudanthias_lori	Cephalopholis_miniata	0.936608614388657	-0.0219675145910062	2.83469156830306
Hemanthias_leptus	Cephalopholis_miniata	0.936608614388657	-0.0219675145910063	2.83469156830306
Hemanthias_signifer	Cephalopholis_miniata	0.936608614388657	-0.0219675145910062	2.83469156830306
Hemanthias_peruanus	Cephalopholis_miniata	0.936608614388657	-0.0219675145910063	2.83469156830306
Caesioperca_lepidoptera	Dissostichus_eleginoides	0.902490746906341	-0.0306510750578093	2.73391969489222
Plectranthias_japonicus	Dissostichus_eleginoides	0.902490746906341	-0.0306510750578093	2.73391969489222
Eleginops_maclovinus	Dissostichus_eleginoides	0.841526990191773	-0.0424234932540374	2.54146288230151
Aethotaxis_mitopteryx_mitopteryx	Dissostichus_eleginoides	0.791449387363178	-0.0517951907203462	2.38459674120614
Dissostichus_mawsoni	Dissostichus_eleginoides	0.783176054684794	-0.0533135481674515	2.35878562099002
Notothenia_rossii	Dissostichus_eleginoides	0.802010863157869	-0.0498439549976989	2.417589319164
Notothenia_coriiceps	Dissostichus_eleginoides	0.802010863157869	-0.0498439549976989	2.417589319164
Paranotothenia_magellanica	Dissostichus_eleginoides	0.802010863157869	-0.0498439549976989	2.417589319164
Notothenia_angustata	Dissostichus_eleginoides	0.802010863157869	-0.0498439549976989	2.417589319164
Pleuragramma_antarctica	Dissostichus_eleginoides	0.802010863157869	-0.0498439549976989	2.417589319164
Gobionotothen_acuta	Dissostichus_eleginoides	0.802010863157869	-0.0498439549976989	2.417589319164
Gobionotothen_gibberifrons	Dissostichus_eleginoides	0.802010863157869	-0.0498439549976989	2.417589319164
Lepidonotothen_mizops	Dissostichus_eleginoides	0.802010863157869	-0.0498439549976989	2.417589319164
Lepidonotothen_larseni	Dissostichus_eleginoides	0.802010863157869	-0.0498439549976989	2.417589319164
Lepidonotothen_nudifrons	Dissostichus_eleginoides	0.802010863157869	-0.0498439549976989	2.417589319164
Lepidonotothen_squamifrons	Dissostichus_eleginoides	0.802010863157869	-0.0498439549976989	2.417589319164
Patagonotothen_brevicauda_brevicauda	Dissostichus_eleginoides	0.802010863157869	-0.0498439549976989	2.417589319164
Patagonotothen_guntheri	Dissostichus_eleginoides	0.802010863157869	-0.0498439549976989	2.417589319164
Patagonotothen_ramsayi	Dissostichus_eleginoides	0.802010863157869	-0.0498439549976989	2.417589319164
Patagonotothen_tessellata	Dissostichus_eleginoides	0.802010863157869	-0.0498439549976989	2.417589319164
Cryothenia_amphitreta	Dissostichus_eleginoides	0.802010863157869	-0.0498439549976989	2.417589319164
Trematomus_scotti	Dissostichus_eleginoides	0.802010863157869	-0.0498439549976989	2.417589319164
Pagothenia_borchgrevinki	Dissostichus_eleginoides	0.802010863157869	-0.0498439549976989	2.417589319164
Trematomus_hansoni	Dissostichus_eleginoides	0.802010863157869	-0.0498439549976989	2.417589319164
Trematomus_bernacchii	Dissostichus_eleginoides	0.802010863157869	-0.0498439549976989	2.417589319164
Trematomus_vicarius	Dissostichus_eleginoides	0.802010863157869	-0.0498439549976989	2.417589319164
Trematomus_nicolai	Dissostichus_eleginoides	0.802010863157869	-0.0498439549976989	2.417589319164
Trematomus_pennellii	Dissostichus_eleginoides	0.802010863157869	-0.0498439549976989	2.417589319164
Trematomus_eulepidotus	Dissostichus_eleginoides	0.802010863157869	-0.0498439549976989	2.417589319164
Trematomus_lepidorhinus	Dissostichus_eleginoides	0.802010863157869	-0.0498439549976989	2.417589319164
Trematomus_tokarevi	Dissostichus_eleginoides	0.802010863157869	-0.0498439549976989	2.417589319164
Trematomus_loennbergii	Dissostichus_eleginoides	0.802010863157869	-0.0498439549976989	2.417589319164
Notothenia_cyanobrancha	Dissostichus_eleginoides	0.802010863157869	-0.0498439549976989	2.417589319164
Channichthys_rhinoceratus	Dissostichus_eleginoides	0.807394829556058	-0.0488438449332954	2.43442667379562
Neopagetopsis_ionah	Dissostichus_eleginoides	0.807394829556058	-0.0488438449332954	2.43442667379562
Chionodraco_rastrospinosus	Dissostichus_eleginoides	0.807394829556058	-0.0488438449332954	2.43442667379562
Pseudochaenichthys_georgianus	Dissostichus_eleginoides	0.807394829556058	-0.0488438449332954	2.43442667379562
Pagetopsis_maculatus	Dissostichus_eleginoides	0.807394829556058	-0.0488438449332954	2.43442667379562
Pagetopsis_macropterus	Dissostichus_eleginoides	0.807394829556058	-0.0488438449332954	2.43442667379562
Chaenocephalus_aceratus	Dissostichus_eleginoides	0.807394829556058	-0.0488438449332954	2.43442667379562
Cryodraco_antarcticus	Dissostichus_eleginoides	0.807394829556058	-0.0488438449332954	2.43442667379562
Dacodraco_hunteri	Dissostichus_eleginoides	0.807394829556058	-0.0488438449332954	2.43442667379562
Chionodraco_hamatus	Dissostichus_eleginoides	0.807394829556058	-0.0488438449332954	2.43442667379562
Chionodraco_myersi	Dissostichus_eleginoides	0.807394829556058	-0.0488438449332954	2.43442667379562
Champsocephalus_esox	Dissostichus_eleginoides	0.807394829556058	-0.0488438449332954	2.43442667379562
Chaenodraco_wilsoni	Dissostichus_eleginoides	0.807394829556058	-0.0488438449332954	2.43442667379562
Artedidraco_shackletoni	Dissostichus_eleginoides	0.807394829556058	-0.0488438449332954	2.43442667379562
Histiodraco_velifer	Dissostichus_eleginoides	0.807394829556058	-0.0488438449332954	2.43442667379562
Dolloidraco_longedorsalis	Dissostichus_eleginoides	0.807394829556058	-0.0488438449332954	2.43442667379562
Racovitzia_glacialis	Dissostichus_eleginoides	0.807394829556058	-0.0488438449332954	2.43442667379562
Gymnodraco_acuticeps	Dissostichus_eleginoides	0.807394829556058	-0.0488438449332954	2.43442667379562
Parachaenichthys_charcoti	Dissostichus_eleginoides	0.807394829556058	-0.0488438449332954	2.43442667379562
Gerlachea_australis	Dissostichus_eleginoides	0.807394829556058	-0.0488438449332954	2.43442667379562
Prionodraco_evansii	Dissostichus_eleginoides	0.807394829556058	-0.0488438449332954	2.43442667379562
Akarotaxis_nudiceps	Dissostichus_eleginoides	0.807394829556058	-0.0488438449332954	2.43442667379562
Bathydraco_macrolepis	Dissostichus_eleginoides	0.807394829556058	-0.0488438449332954	2.43442667379562
Bathydraco_marri	Dissostichus_eleginoides	0.807394829556058	-0.0488438449332954	2.43442667379562
Harpagifer_antarcticus	Dissostichus_eleginoides	0.807394829556058	-0.0488438449332954	2.43442667379562
Harpagifer_kerguelensis	Dissostichus_eleginoides	0.807394829556058	-0.0488438449332954	2.43442667379562
Pseudaphritis_urvillii	Dissostichus_eleginoides	0.885095482631552	-0.034046434707934	2.67883623636031
Cottoperca_gobio	Dissostichus_eleginoides	0.885095482631552	-0.034046434707934	2.67883623636031
Bovichtus_variegatus	Dissostichus_eleginoides	0.885095482631552	-0.034046434707934	2.67883623636031
Bembrops_heterurus	Niphon_spinosus	0.942495220208996	-0.0133508584488333	2.82434598240526
Ammocrypta_vivax	Niphon_spinosus	0.953541883381027	0.00137420230850527	2.81108868325744
Ammocrypta_meridiana	Niphon_spinosus	0.953541883381027	0.00137420230850527	2.81108868325744
Ammocrypta_beanii	Niphon_spinosus	0.953541883381027	0.00137420230850527	2.81108868325744
Ammocrypta_bifascia	Niphon_spinosus	0.953541883381027	0.00137420230850527	2.81108868325744
Ammocrypta_pellucida	Niphon_spinosus	0.953541883381027	0.00137420230850527	2.81108868325744
Ammocrypta_clara	Niphon_spinosus	0.953541883381027	0.00137420230850527	2.81108868325744
Crystallaria_asprella	Niphon_spinosus	0.953541883381027	0.00137420230850527	2.81108868325744
Percina_smithvanizi	Niphon_spinosus	0.953541883381027	0.00137420230850527	2.81108868325744
Percina_kusha	Niphon_spinosus	0.953541883381027	0.00137420230850527	2.81108868325744
Percina_palmaris	Niphon_spinosus	0.953541883381027	0.00137420230850527	2.81108868325744
Percina_aurantiaca	Niphon_spinosus	0.953541883381027	0.00137420230850527	2.81108868325744
Percina_evides	Niphon_spinosus	0.953541883381027	0.00137420230850527	2.81108868325744
Percina_burtoni	Niphon_spinosus	0.953541883381027	0.00137420230850527	2.81108868325744
Percina_caprodes	Niphon_spinosus	0.953541883381027	0.00137420230850527	2.81108868325744
Percina_carbonaria	Niphon_spinosus	0.953541883381027	0.00137420230850527	2.81108868325744
Percina_macrolepida	Niphon_spinosus	0.953541883381027	0.00137420230850527	2.81108868325744
Percina_bimaculata	Niphon_spinosus	0.953541883381027	0.00137420230850527	2.81108868325744
Percina_austroperca	Niphon_spinosus	0.953541883381027	0.00137420230850527	2.81108868325744
Percina_kathae	Niphon_spinosus	0.953541883381027	0.00137420230850527	2.81108868325744
Percina_suttkusi	Niphon_spinosus	0.953541883381027	0.00137420230850527	2.81108868325744
Percina_fulvitaenia	Niphon_spinosus	0.953541883381027	0.00137420230850527	2.81108868325744
Percina_jenkinsi	Niphon_spinosus	0.953541883381027	0.00137420230850527	2.81108868325744
Percina_rex	Niphon_spinosus	0.953541883381027	0.00137420230850527	2.81108868325744
Percina_gymnocephala	Niphon_spinosus	0.953541883381027	0.00137420230850527	2.81108868325744
Percina_sciera	Niphon_spinosus	0.953541883381027	0.00137420230850527	2.81108868325744
Percina_sipsi	Niphon_spinosus	0.953541883381027	0.00137420230850527	2.81108868325744
Percina_nigrofasciata	Niphon_spinosus	0.953541883381027	0.00137420230850527	2.81108868325744
Percina_aurolineata	Niphon_spinosus	0.953541883381027	0.00137420230850527	2.81108868325744
Percina_stictogaster	Niphon_spinosus	0.953541883381027	0.00137420230850527	2.81108868325744
Percina_cymatotaenia	Niphon_spinosus	0.953541883381027	0.00137420230850527	2.81108868325744
Percina_nasuta	Niphon_spinosus	0.953541883381027	0.00137420230850527	2.81108868325744
Percina_phoxocephala	Niphon_spinosus	0.953541883381027	0.00137420230850527	2.81108868325744
Percina_oxyrhynchus	Niphon_spinosus	0.953541883381027	0.00137420230850527	2.81108868325744
Percina_squamata	Niphon_spinosus	0.953541883381027	0.00137420230850527	2.81108868325744
Percina_notogramma	Niphon_spinosus	0.953541883381027	0.00137420230850527	2.81108868325744
Percina_maculata	Niphon_spinosus	0.953541883381027	0.00137420230850527	2.81108868325744
Percina_pantherina	Niphon_spinosus	0.953541883381027	0.00137420230850527	2.81108868325744
Percina_lenticula	Niphon_spinosus	0.953541883381027	0.00137420230850527	2.81108868325744
Percina_copelandi	Niphon_spinosus	0.953541883381027	0.00137420230850527	2.81108868325744
Percina_aurora	Niphon_spinosus	0.953541883381027	0.00137420230850527	2.81108868325744
Percina_brevicauda	Niphon_spinosus	0.953541883381027	0.00137420230850527	2.81108868325744
Percina_tanasi	Niphon_spinosus	0.953541883381027	0.00137420230850527	2.81108868325744
Percina_uranidea	Niphon_spinosus	0.953541883381027	0.00137420230850527	2.81108868325744
Percina_shumardi	Niphon_spinosus	0.953541883381027	0.00137420230850527	2.81108868325744
Percina_vigil	Niphon_spinosus	0.953541883381027	0.00137420230850527	2.81108868325744
Percina_antesella	Niphon_spinosus	0.953541883381027	0.00137420230850527	2.81108868325744
Percina_macrocephala	Niphon_spinosus	0.953541883381027	0.00137420230850527	2.81108868325744
Percina_nevisense	Niphon_spinosus	0.953541883381027	0.00137420230850527	2.81108868325744
Percina_peltata	Niphon_spinosus	0.953541883381027	0.00137420230850527	2.81108868325744
Percina_crassa	Niphon_spinosus	0.953541883381027	0.00137420230850527	2.81108868325744
Percina_roanoka	Niphon_spinosus	0.953541883381027	0.00137420230850527	2.81108868325744
Etheostoma_juliae	Niphon_spinosus	0.953541883381027	0.00137420230850527	2.81108868325744
Etheostoma_douglasi	Niphon_spinosus	0.953541883381027	0.00137420230850527	2.81108868325744
Etheostoma_etowahae	Niphon_spinosus	0.953541883381027	0.00137420230850527	2.81108868325744
Etheostoma_jordani	Niphon_spinosus	0.953541883381027	0.00137420230850527	2.81108868325744
Etheostoma_chuckwachatte	Niphon_spinosus	0.953541883381027	0.00137420230850527	2.81108868325744
Etheostoma_tippecanoe	Niphon_spinosus	0.953541883381027	0.00137420230850527	2.81108868325744
Etheostoma_denoncourti	Niphon_spinosus	0.953541883381027	0.00137420230850527	2.81108868325744
Etheostoma_acuticeps	Niphon_spinosus	0.953541883381027	0.00137420230850527	2.81108868325744
Etheostoma_moorei	Niphon_spinosus	0.953541883381027	0.00137420230850527	2.81108868325744
Etheostoma_rubrum	Niphon_spinosus	0.953541883381027	0.00137420230850527	2.81108868325744
Etheostoma_rufilineatum	Niphon_spinosus	0.953541883381027	0.00137420230850527	2.81108868325744
Etheostoma_chlorobranchium	Niphon_spinosus	0.953541883381027	0.00137420230850527	2.81108868325744
Etheostoma_camurum	Niphon_spinosus	0.953541883381027	0.00137420230850527	2.81108868325744
Etheostoma_bellum	Niphon_spinosus	0.953541883381027	0.00137420230850527	2.81108868325744
Etheostoma_wapiti	Niphon_spinosus	0.953541883381027	0.00137420230850527	2.81108868325744
Etheostoma_vulneratum	Niphon_spinosus	0.953541883381027	0.00137420230850527	2.81108868325744
Etheostoma_sanguifluum	Niphon_spinosus	0.953541883381027	0.00137420230850527	2.81108868325744
Etheostoma_maculatum	Niphon_spinosus	0.953541883381027	0.00137420230850527	2.81108868325744
Etheostoma_microlepidum	Niphon_spinosus	0.953541883381027	0.00137420230850527	2.81108868325744
Etheostoma_aquali	Niphon_spinosus	0.953541883381027	0.00137420230850527	2.81108868325744
Etheostoma_kanawhae	Niphon_spinosus	0.953541883381027	0.00137420230850527	2.81108868325744
Etheostoma_osburni	Niphon_spinosus	0.953541883381027	0.00137420230850527	2.81108868325744
Etheostoma_nianguae	Niphon_spinosus	0.953541883381027	0.00137420230850527	2.81108868325744
Etheostoma_sagitta	Niphon_spinosus	0.953541883381027	0.00137420230850527	2.81108868325744
Etheostoma_variatum	Niphon_spinosus	0.953541883381027	0.00137420230850527	2.81108868325744
Etheostoma_tetrazonum	Niphon_spinosus	0.953541883381027	0.00137420230850527	2.81108868325744
Etheostoma_euzonum	Niphon_spinosus	0.953541883381027	0.00137420230850527	2.81108868325744
Etheostoma_histrio	Niphon_spinosus	0.953541883381027	0.00137420230850527	2.81108868325744
Etheostoma_tennesseense	Niphon_spinosus	0.953541883381027	0.00137420230850527	2.81108868325744
Etheostoma_simoterum	Niphon_spinosus	0.953541883381027	0.00137420230850527	2.81108868325744
Etheostoma_planasaxatile	Niphon_spinosus	0.953541883381027	0.00137420230850527	2.81108868325744
Etheostoma_occidentale	Niphon_spinosus	0.953541883381027	0.00137420230850527	2.81108868325744
Etheostoma_atripinne	Niphon_spinosus	0.953541883381027	0.00137420230850527	2.81108868325744
Etheostoma_barrenense	Niphon_spinosus	0.953541883381027	0.00137420230850527	2.81108868325744
Etheostoma_rafinesquei	Niphon_spinosus	0.953541883381027	0.00137420230850527	2.81108868325744
Etheostoma_zonale	Niphon_spinosus	0.953541883381027	0.00137420230850527	2.81108868325744
Etheostoma_lynceum	Niphon_spinosus	0.953541883381027	0.00137420230850527	2.81108868325744
Etheostoma_rupestre	Niphon_spinosus	0.953541883381027	0.00137420230850527	2.81108868325744
Etheostoma_blennioides	Niphon_spinosus	0.953541883381027	0.00137420230850527	2.81108868325744
Etheostoma_blennius	Niphon_spinosus	0.953541883381027	0.00137420230850527	2.81108868325744
Etheostoma_swannanoa	Niphon_spinosus	0.953541883381027	0.00137420230850527	2.81108868325744
Etheostoma_thalassinum	Niphon_spinosus	0.953541883381027	0.00137420230850527	2.81108868325744
Etheostoma_inscriptum	Niphon_spinosus	0.953541883381027	0.00137420230850527	2.81108868325744
Etheostoma_baileyi	Niphon_spinosus	0.953541883381027	0.00137420230850527	2.81108868325744
Etheostoma_raneyi	Niphon_spinosus	0.953541883381027	0.00137420230850527	2.81108868325744
Etheostoma_zonistium	Niphon_spinosus	0.953541883381027	0.00137420230850527	2.81108868325744
Etheostoma_cervus	Niphon_spinosus	0.953541883381027	0.00137420230850527	2.81108868325744
Etheostoma_pyrrhogaster	Niphon_spinosus	0.953541883381027	0.00137420230850527	2.81108868325744
Etheostoma_tallapoosae	Niphon_spinosus	0.953541883381027	0.00137420230850527	2.81108868325744
Etheostoma_ramseyi	Niphon_spinosus	0.953541883381027	0.00137420230850527	2.81108868325744
Etheostoma_brevirostrum	Niphon_spinosus	0.953541883381027	0.00137420230850527	2.81108868325744
Etheostoma_etnieri	Niphon_spinosus	0.953541883381027	0.00137420230850527	2.81108868325744
Etheostoma_colorosum	Niphon_spinosus	0.953541883381027	0.00137420230850527	2.81108868325744
Etheostoma_bellator	Niphon_spinosus	0.953541883381027	0.00137420230850527	2.81108868325744
Etheostoma_chermocki	Niphon_spinosus	0.953541883381027	0.00137420230850527	2.81108868325744
Etheostoma_lachneri	Niphon_spinosus	0.953541883381027	0.00137420230850527	2.81108868325744
Etheostoma_scotti	Niphon_spinosus	0.953541883381027	0.00137420230850527	2.81108868325744
Etheostoma_coosae	Niphon_spinosus	0.953541883381027	0.00137420230850527	2.81108868325744
Etheostoma_duryi	Niphon_spinosus	0.953541883381027	0.00137420230850527	2.81108868325744
Etheostoma_flavum	Niphon_spinosus	0.953541883381027	0.00137420230850527	2.81108868325744
Etheostoma_barbouri	Niphon_spinosus	0.953541883381027	0.00137420230850527	2.81108868325744
Etheostoma_flabellare	Niphon_spinosus	0.953541883381027	0.00137420230850527	2.81108868325744
Etheostoma_percnurum	Niphon_spinosus	0.953541883381027	0.00137420230850527	2.81108868325744
Etheostoma_basilare	Niphon_spinosus	0.953541883381027	0.00137420230850527	2.81108868325744
Etheostoma_obeyense	Niphon_spinosus	0.953541883381027	0.00137420230850527	2.81108868325744
Etheostoma_virgatum	Niphon_spinosus	0.953541883381027	0.00137420230850527	2.81108868325744
Etheostoma_striatulum	Niphon_spinosus	0.953541883381027	0.00137420230850527	2.81108868325744
Etheostoma_smithi	Niphon_spinosus	0.953541883381027	0.00137420230850527	2.81108868325744
Etheostoma_derivativum	Niphon_spinosus	0.953541883381027	0.00137420230850527	2.81108868325744
Etheostoma_kennicotti	Niphon_spinosus	0.953541883381027	0.00137420230850527	2.81108868325744
Etheostoma_squamiceps	Niphon_spinosus	0.953541883381027	0.00137420230850527	2.81108868325744
Etheostoma_olivaceum	Niphon_spinosus	0.953541883381027	0.00137420230850527	2.81108868325744
Etheostoma_crossopterum	Niphon_spinosus	0.953541883381027	0.00137420230850527	2.81108868325744
Etheostoma_pseudovulatum	Niphon_spinosus	0.953541883381027	0.00137420230850527	2.81108868325744
Etheostoma_forbesi	Niphon_spinosus	0.953541883381027	0.00137420230850527	2.81108868325744
Etheostoma_neopterum	Niphon_spinosus	0.953541883381027	0.00137420230850527	2.81108868325744
Etheostoma_nigripinne	Niphon_spinosus	0.953541883381027	0.00137420230850527	2.81108868325744
Etheostoma_corona	Niphon_spinosus	0.953541883381027	0.00137420230850527	2.81108868325744
Etheostoma_oophylax	Niphon_spinosus	0.953541883381027	0.00137420230850527	2.81108868325744
Etheostoma_chienense	Niphon_spinosus	0.953541883381027	0.00137420230850527	2.81108868325744
Etheostoma_fragi	Niphon_spinosus	0.953541883381027	0.00137420230850527	2.81108868325744
Etheostoma_radiosum	Niphon_spinosus	0.953541883381027	0.00137420230850527	2.81108868325744
Etheostoma_whipplei	Niphon_spinosus	0.953541883381027	0.00137420230850527	2.81108868325744
Etheostoma_tuscumbia	Niphon_spinosus	0.953541883381027	0.00137420230850527	2.81108868325744
Etheostoma_ditrema	Niphon_spinosus	0.953541883381027	0.00137420230850527	2.81108868325744
Etheostoma_asprigene	Niphon_spinosus	0.953541883381027	0.00137420230850527	2.81108868325744
Etheostoma_collettei	Niphon_spinosus	0.953541883381027	0.00137420230850527	2.81108868325744
Etheostoma_caeruleum	Niphon_spinosus	0.953541883381027	0.00137420230850527	2.81108868325744
Etheostoma_exile	Niphon_spinosus	0.953541883381027	0.00137420230850527	2.81108868325744
Etheostoma_luteovinctum	Niphon_spinosus	0.953541883381027	0.00137420230850527	2.81108868325744
Etheostoma_susanae	Niphon_spinosus	0.953541883381027	0.00137420230850527	2.81108868325744
Etheostoma_nigrum	Niphon_spinosus	0.953541883381027	0.00137420230850527	2.81108868325744
Etheostoma_podostemone	Niphon_spinosus	0.953541883381027	0.00137420230850527	2.81108868325744
Etheostoma_olmstedi	Niphon_spinosus	0.953541883381027	0.00137420230850527	2.81108868325744
Etheostoma_perlongum	Niphon_spinosus	0.953541883381027	0.00137420230850527	2.81108868325744
Etheostoma_longimanum	Niphon_spinosus	0.953541883381027	0.00137420230850527	2.81108868325744
Etheostoma_vitreum	Niphon_spinosus	0.953541883381027	0.00137420230850527	2.81108868325744
Etheostoma_stigmaeum	Niphon_spinosus	0.953541883381027	0.00137420230850527	2.81108868325744
Etheostoma_chlorosoma	Niphon_spinosus	0.953541883381027	0.00137420230850527	2.81108868325744
Etheostoma_fusiforme	Niphon_spinosus	0.953541883381027	0.00137420230850527	2.81108868325744
Etheostoma_mariae	Niphon_spinosus	0.953541883381027	0.00137420230850527	2.81108868325744
Etheostoma_parvipinne	Niphon_spinosus	0.953541883381027	0.00137420230850527	2.81108868325744
Etheostoma_saludae	Niphon_spinosus	0.953541883381027	0.00137420230850527	2.81108868325744
Etheostoma_collis	Niphon_spinosus	0.953541883381027	0.00137420230850527	2.81108868325744
Etheostoma_gracile	Niphon_spinosus	0.953541883381027	0.00137420230850527	2.81108868325744
Etheostoma_serrifer	Niphon_spinosus	0.953541883381027	0.00137420230850527	2.81108868325744
Etheostoma_edwini	Niphon_spinosus	0.953541883381027	0.00137420230850527	2.81108868325744
Etheostoma_punctulatum	Niphon_spinosus	0.953541883381027	0.00137420230850527	2.81108868325744
Etheostoma_bison	Niphon_spinosus	0.953541883381027	0.00137420230850527	2.81108868325744
Etheostoma_tecumsehi	Niphon_spinosus	0.953541883381027	0.00137420230850527	2.81108868325744
Etheostoma_spectabile	Niphon_spinosus	0.953541883381027	0.00137420230850527	2.81108868325744
Etheostoma_kantuckeense	Niphon_spinosus	0.953541883381027	0.00137420230850527	2.81108868325744
Etheostoma_lawrencei	Niphon_spinosus	0.953541883381027	0.00137420230850527	2.81108868325744
Etheostoma_burri	Niphon_spinosus	0.953541883381027	0.00137420230850527	2.81108868325744
Etheostoma_microperca	Niphon_spinosus	0.953541883381027	0.00137420230850527	2.81108868325744
Etheostoma_fonticola	Niphon_spinosus	0.953541883381027	0.00137420230850527	2.81108868325744
Etheostoma_proeliare	Niphon_spinosus	0.953541883381027	0.00137420230850527	2.81108868325744
Etheostoma_cinereum	Niphon_spinosus	0.953541883381027	0.00137420230850527	2.81108868325744
Gymnocephalus_baloni	Niphon_spinosus	0.953541883381027	0.00137420230850527	2.81108868325744
Gymnocephalus_cernua	Niphon_spinosus	0.953541883381027	0.00137420230850527	2.81108868325744
Gymnocephalus_schraetser	Niphon_spinosus	0.953541883381027	0.00137420230850527	2.81108868325744
Sander_canadensis	Niphon_spinosus	0.953541883381027	0.00137420230850527	2.81108868325744
Sander_vitreus	Niphon_spinosus	0.953541883381027	0.00137420230850527	2.81108868325744
Zingel_streber	Niphon_spinosus	0.953541883381027	0.00137420230850527	2.81108868325744
Zingel_zingel	Niphon_spinosus	0.953541883381027	0.00137420230850527	2.81108868325744
Romanichthys_valsanicola	Niphon_spinosus	0.953541883381027	0.00137420230850527	2.81108868325744
Sander_lucioperca	Niphon_spinosus	0.953541883381027	0.00137420230850527	2.81108868325744
Sander_volgensis	Niphon_spinosus	0.953541883381027	0.00137420230850527	2.81108868325744
Perca_fluviatilis	Niphon_spinosus	0.953541883381027	0.00137420230850527	2.81108868325744
Perca_flavescens	Niphon_spinosus	0.953541883381027	0.00137420230850527	2.81108868325744
Perca_schrenkii	Niphon_spinosus	0.953541883381027	0.00137420230850527	2.81108868325744
Echiichthys_vipera	Niphon_spinosus	0.935848014684332	-0.0220886464597045	2.83215464509161
Trachinus_collignoni	Niphon_spinosus	0.935848014684332	-0.0220886464597045	2.83215464509161
Trachinus_radiatus	Niphon_spinosus	0.935848014684332	-0.0220886464597045	2.83215464509161
Trachinus_draco	Niphon_spinosus	0.935848014684332	-0.0220886464597045	2.83215464509161
Centropristis_striata	Niphon_spinosus	0.935848014684332	-0.0220886464597045	2.83215464509161
Serranus_psittacinus	Niphon_spinosus	0.935848014684332	-0.0220886464597045	2.83215464509161
Serranus_baldwini	Niphon_spinosus	0.935848014684332	-0.0220886464597045	2.83215464509161
Serranus_scriba	Niphon_spinosus	0.935848014684332	-0.0220886464597045	2.83215464509161
Serranus_atricauda	Niphon_spinosus	0.935848014684332	-0.0220886464597045	2.83215464509161
Serranus_cabrilla	Niphon_spinosus	0.935848014684332	-0.0220886464597045	2.83215464509161
Serranus_accraensis	Niphon_spinosus	0.935848014684332	-0.0220886464597045	2.83215464509161
Serranus_hepatus	Niphon_spinosus	0.935848014684332	-0.0220886464597045	2.83215464509161
Paralabrax_albomaculatus	Niphon_spinosus	0.935848014684332	-0.0220886464597045	2.83215464509161
Paralabrax_callaensis	Niphon_spinosus	0.935848014684332	-0.0220886464597045	2.83215464509161
Cratinus_agassizii	Niphon_spinosus	0.935848014684332	-0.0220886464597045	2.83215464509161
Paralabrax_dewegeri	Niphon_spinosus	0.935848014684332	-0.0220886464597045	2.83215464509161
Paralabrax_loro	Niphon_spinosus	0.935848014684332	-0.0220886464597045	2.83215464509161
Paralabrax_nebulifer	Niphon_spinosus	0.935848014684332	-0.0220886464597045	2.83215464509161
Paralabrax_auroguttatus	Niphon_spinosus	0.935848014684332	-0.0220886464597045	2.83215464509161
Paralabrax_humeralis	Niphon_spinosus	0.935848014684332	-0.0220886464597045	2.83215464509161
Paralabrax_maculatofasciatus	Niphon_spinosus	0.935848014684332	-0.0220886464597045	2.83215464509161
Paralabrax_clathratus	Niphon_spinosus	0.935848014684332	-0.0220886464597045	2.83215464509161
Serranus_phoebe	Niphon_spinosus	0.935848014684332	-0.0220886464597045	2.83215464509161
Diplectrum_maximum	Niphon_spinosus	0.935848014684332	-0.0220886464597045	2.83215464509161
Diplectrum_formosum	Niphon_spinosus	0.935848014684332	-0.0220886464597045	2.83215464509161
Diplectrum_pacificum	Niphon_spinosus	0.935848014684332	-0.0220886464597045	2.83215464509161
Serranus_tortugarum	Niphon_spinosus	0.935848014684332	-0.0220886464597045	2.83215464509161
Serranus_tabacarius	Niphon_spinosus	0.935848014684332	-0.0220886464597045	2.83215464509161
Serranus_tigrinus	Niphon_spinosus	0.935848014684332	-0.0220886464597045	2.83215464509161
Hypoplectrus_gemma	Niphon_spinosus	0.935848014684332	-0.0220886464597045	2.83215464509161
Hypoplectrus_gummigutta	Niphon_spinosus	0.935848014684332	-0.0220886464597045	2.83215464509161
Hypoplectrus_chlorurus	Niphon_spinosus	0.935848014684332	-0.0220886464597045	2.83215464509161
Hypoplectrus_guttavarius	Niphon_spinosus	0.935848014684332	-0.0220886464597045	2.83215464509161
Hypoplectrus_unicolor	Niphon_spinosus	0.935848014684332	-0.0220886464597045	2.83215464509161
Hypoplectrus_aberrans	Niphon_spinosus	0.935848014684332	-0.0220886464597045	2.83215464509161
Hypoplectrus_nigricans	Niphon_spinosus	0.935848014684332	-0.0220886464597045	2.83215464509161
Hypoplectrus_indigo	Niphon_spinosus	0.935848014684332	-0.0220886464597045	2.83215464509161
Hypoplectrus_puella	Niphon_spinosus	0.935848014684332	-0.0220886464597045	2.83215464509161
Cryptacanthodes_giganteus	Chirolophis_japonicus	1.05963840015257	0.0720466430600328	2.95702030955895
Ptilichthys_goodei	Pholis_nebulosa	1.04627504593581	0.0717003068457898	2.90710120811986
Pholis_fangi	Pholis_nebulosa	1.04974455424254	0.0968439149545883	2.83049281703943
Apodichthys_flavidus	Pholis_nebulosa	1.04856960217626	0.0881794264382108	2.85656750440216
Pholis_crassispina	Pholis_nebulosa	1.04856960217626	0.0881794264382108	2.85656750440216
Pholis_gunnellus	Pholis_nebulosa	1.04746595805921	0.080182003979723	2.88093565155342
Pholis_ornata	Pholis_nebulosa	1.04746595805921	0.080182003979723	2.88093565155342
Plectobranchus_evides	Stichaeus_grigorjewi	1.03333531356209	0.0749058913769178	2.8463390428371
Alectrias_alectrolophus	Stichaeus_grigorjewi	1.03333531356209	0.0749058913769178	2.8463390428371
Anoplarchus_purpurescens	Stichaeus_grigorjewi	1.03333531356209	0.0749058913769178	2.8463390428371
Chirolophis_nugator	Stichaeus_grigorjewi	1.03333531356209	0.0749058913769176	2.8463390428371
Cebidichthys_violaceus	Stichaeus_grigorjewi	1.03333531356209	0.0749058913769178	2.8463390428371
Ernogrammus_hexagrammus	Stichaeus_grigorjewi	1.03333531356209	0.0749058913769176	2.8463390428371
Esselenichthys_carli	Stichaeus_grigorjewi	1.03333531356209	0.0749058913769176	2.8463390428371
Opisthocentrus_tenuis	Stichaeus_grigorjewi	1.03333531356209	0.0749058913769176	2.8463390428371
Pholidapus_dybowskii	Stichaeus_grigorjewi	1.03333531356209	0.0749058913769178	2.8463390428371
Chirolophis_decoratus	Chirolophis_japonicus	1.03219009271855	0.0671259153435382	2.87001806774968
Kasatkia_seigeli	Chirolophis_japonicus	1.03219009271855	0.0671259153435382	2.87001806774968
Bathymaster_derjugini	Chirolophis_japonicus	1.03224452556728	0.0671159992968431	2.87026135342322
Bathymaster_signatus	Chirolophis_japonicus	1.03224452556728	0.0671159992968431	2.87026135342322
Bathymaster_leurolepis	Chirolophis_japonicus	1.03224452556728	0.0671159992968431	2.87026135342322
Rathbunella_hypoplecta	Chirolophis_japonicus	1.03224452556728	0.0671159992968431	2.87026135342322
Ronquilus_jordani	Chirolophis_japonicus	1.03224452556728	0.0671159992968431	2.87026135342322
Zaprora_silenus	Chirolophis_japonicus	1.04059210330153	0.0656247025078411	2.90758221187718
Anarrhichthys_ocellatus	Zoarces_gillii	1.01963199618153	0.0634160425141157	2.83567036505945
Anarhichas_minor	Zoarces_gillii	1.01963199618153	0.0634160425141155	2.83567036505945
Anarhichas_lupus	Zoarces_gillii	1.01963199618153	0.0634160425141157	2.83567036505945
Neozoarces_pulcher	Zoarces_gillii	1.01936951473545	0.0633988053554921	2.8347355822726
Gymnelopsis_ochotensis	Zoarces_gillii	1.0150601003193	0.0631186087200233	2.81939246909388
Bilabria_ornata	Zoarces_gillii	1.01347354758044	0.0630167920740878	2.8137457065905
Davidijordania_lacertina	Zoarces_gillii	1.01347354758044	0.0630167920740878	2.8137457065905
Hadropareia_middendorffii	Zoarces_gillii	1.01347354758044	0.0630167920740878	2.8137457065905
Magadanichthys_skopetsi	Zoarces_gillii	1.01347354758044	0.0630167920740878	2.8137457065905
Gymnelus_viridis	Zoarces_gillii	1.00754486282195	0.0626427960184375	2.79265392975277
Zoarces_americanus	Zoarces_gillii	1.00132980132622	0.0622618874155076	2.77055886229848
Zoarces_elongatus	Zoarces_gillii	1.00132980132622	0.0622618874155076	2.77055886229848
Zoarces_fedorovi	Zoarces_gillii	1.00132980132622	0.0622618874155076	2.77055886229848
Zoarces_viviparus	Zoarces_gillii	1.00132980132622	0.0622618874155076	2.77055886229848
Zoarces_andriashevi	Zoarces_gillii	1.00132980132622	0.0622618874155076	2.77055886229848
Gymnelus_hemifasciatus	Zoarces_gillii	1.01168280270486	0.0629027461042662	2.80737345305671
Lycozoarces_regani	Zoarces_gillii	1.01168280270486	0.0629027461042662	2.80737345305671
Lycodes_brevipes	Zoarces_gillii	1.01168280270486	0.0629027461042662	2.80737345305671
Lycodes_nakamurae	Zoarces_gillii	1.01168280270486	0.0629027461042662	2.80737345305671
Lycodes_esmarkii	Zoarces_gillii	1.01168280270486	0.0629027461042662	2.80737345305671
Lycodes_eudipleurostictus	Zoarces_gillii	1.01168280270486	0.0629027461042662	2.80737345305671
Lycodes_mcallisteri	Zoarces_gillii	1.01168280270486	0.0629027461042662	2.80737345305671
Lycodes_paamiuti	Zoarces_gillii	1.01168280270486	0.0629027461042662	2.80737345305671
Lycodes_pallidus	Zoarces_gillii	1.01168280270486	0.0629027461042662	2.80737345305671
Lycodes_gracilis	Zoarces_gillii	1.01168280270486	0.0629027461042662	2.80737345305671
Lycodes_reticulatus	Zoarces_gillii	1.01168280270486	0.0629027461042662	2.80737345305671
Lycodes_rossi	Zoarces_gillii	1.01168280270486	0.0629027461042662	2.80737345305671
Lycodapus_antarcticus	Zoarces_gillii	1.01168280270486	0.0629027461042662	2.80737345305671
Lyconema_barbatum	Zoarces_gillii	1.01168280270486	0.0629027461042662	2.80737345305671
Austrolycus_depressiceps	Zoarces_gillii	1.01168280270486	0.0629027461042662	2.80737345305671
Lycodes_tanakae	Zoarces_gillii	1.01168280270486	0.0629027461042662	2.80737345305671
Lycodes_mucosus	Zoarces_gillii	1.01168280270486	0.0629027461042662	2.80737345305671
Lycodes_seminudus	Zoarces_gillii	1.01168280270486	0.0629027461042662	2.80737345305671
Lycodes_raridens	Zoarces_gillii	1.01168280270486	0.0629027461042662	2.80737345305671
Lycodes_adolfi	Zoarces_gillii	1.01168280270486	0.0629027461042662	2.80737345305671
Lycodes_terraenovae	Zoarces_gillii	1.01168280270486	0.0629027461042662	2.80737345305671
Lycodes_fulvus	Zoarces_gillii	1.01168280270486	0.0629027461042662	2.80737345305671
Lycodes_yamatoi	Zoarces_gillii	1.01168280270486	0.0629027461042662	2.80737345305671
Lycodapus_fierasfer	Zoarces_gillii	1.01168280270486	0.0629027461042662	2.80737345305671
Lycodes_concolor	Zoarces_gillii	1.01168280270486	0.0629027461042662	2.80737345305671
Lycodes_brunneofasciatus	Zoarces_gillii	1.01168280270486	0.0629027461042662	2.80737345305671
Lycodes_soldatovi	Zoarces_gillii	1.01168280270486	0.0629027461042662	2.80737345305671
Lycodes_diapterus	Zoarces_gillii	1.01168280270486	0.0629027461042662	2.80737345305671
Lycodes_fasciatus	Zoarces_gillii	1.01168280270486	0.0629027461042662	2.80737345305671
Lycodes_cortezianus	Zoarces_gillii	1.01168280270486	0.0629027461042662	2.80737345305671
Lycodes_pacificus	Zoarces_gillii	1.01168280270486	0.0629027461042662	2.80737345305671
Bothrocarina_nigrocaudata	Zoarces_gillii	1.01168280270486	0.0629027461042662	2.80737345305671
Lycogrammoides_schmidti	Zoarces_gillii	1.01168280270486	0.0629027461042662	2.80737345305671
Bothrocarina_microcephala	Zoarces_gillii	1.01168280270486	0.0629027461042662	2.80737345305671
Bothrocara_hollandi	Zoarces_gillii	1.01168280270486	0.0629027461042662	2.80737345305671
Bothrocara_soldatovi	Zoarces_gillii	1.01168280270486	0.0629027461042662	2.80737345305671
Lycodes_palearis	Zoarces_gillii	1.01168280270486	0.0629027461042662	2.80737345305671
Lycodes_toyamensis	Zoarces_gillii	1.01168280270486	0.0629027461042662	2.80737345305671
Lycenchelys_crotalinus	Zoarces_gillii	1.01168280270486	0.0629027461042662	2.80737345305671
Lycodes_albonotatus	Zoarces_gillii	1.01168280270486	0.0629027461042662	2.80737345305671
Lycenchelys_muraena	Zoarces_gillii	1.01168280270486	0.0629027461042662	2.80737345305671
Lycenchelys_sarsii	Zoarces_gillii	1.01168280270486	0.0629027461042662	2.80737345305671
Hexagrammos_lagocephalus	Hexagrammos_agrammus	1.19276989093176	0.165984385181366	3.12376002259153
Hexagrammos_decagrammus	Hexagrammos_agrammus	1.19329253469855	0.166414758335429	3.12420376918877
Hexagrammos_stelleri	Hexagrammos_agrammus	1.17295678516414	0.160217757746898	3.06970256976615
Ophiodon_elongatus	Hexagrammos_agrammus	1.12612505925295	0.111816106842309	3.06578726442617
Oxylebius_pictus	Hexagrammos_agrammus	1.10228682950279	0.0927774837207038	3.0443823004597
Crystallichthys_cyclospilus	Eumicrotremus_orbis	1.11251434797499	0.104923416088215	3.03893772674277
Paraliparis_garmani	Eumicrotremus_orbis	1.11251434797499	0.104923416088215	3.03893772674277
Paraliparis_bathybius	Eumicrotremus_orbis	1.11251434797499	0.104923416088215	3.03893772674277
Rhinoliparis_barbulifer	Eumicrotremus_orbis	1.11251434797499	0.104923416088215	3.03893772674277
Paraliparis_copei_copei	Eumicrotremus_orbis	1.11251434797499	0.104923416088215	3.03893772674277
Psednos_melanocephalus	Eumicrotremus_orbis	1.11251434797499	0.104923416088215	3.03893772674277
Psednos_micruroides	Eumicrotremus_orbis	1.11251434797499	0.104923416088215	3.03893772674277
Psednos_groenlandicus	Eumicrotremus_orbis	1.11251434797499	0.104923416088215	3.03893772674277
Rhodichthys_regina	Eumicrotremus_orbis	1.11251434797499	0.104923416088215	3.03893772674277
Careproctus_cypselurus	Eumicrotremus_orbis	1.11251434797499	0.104923416088215	3.03893772674277
Careproctus_melanurus	Eumicrotremus_orbis	1.11251434797499	0.104923416088215	3.03893772674277
Careproctus_rastrinus	Eumicrotremus_orbis	1.11251434797499	0.104923416088215	3.03893772674277
Careproctus_reinhardti	Eumicrotremus_orbis	1.11251434797499	0.104923416088215	3.03893772674277
Liparis_rutteri	Eumicrotremus_orbis	1.11251434797499	0.104923416088215	3.03893772674277
Liparis_pulchellus	Eumicrotremus_orbis	1.11251434797499	0.104923416088215	3.03893772674277
Liparis_gibbus	Eumicrotremus_orbis	1.11251434797499	0.104923416088215	3.03893772674277
Liparis_dennyi	Eumicrotremus_orbis	1.11251434797499	0.104923416088215	3.03893772674277
Liparis_mucosus	Eumicrotremus_orbis	1.11251434797499	0.104923416088215	3.03893772674277
Liparis_fabricii	Eumicrotremus_orbis	1.11251434797499	0.104923416088215	3.03893772674277
Liparis_inquilinus	Eumicrotremus_orbis	1.11251434797499	0.104923416088215	3.03893772674277
Liparis_liparis_liparis	Eumicrotremus_orbis	1.11251434797499	0.104923416088215	3.03893772674277
Liparis_montagui	Eumicrotremus_orbis	1.11251434797499	0.104923416088215	3.03893772674277
Liparis_florae	Eumicrotremus_orbis	1.11251434797499	0.104923416088215	3.03893772674277
Nectoliparis_pelagicus	Eumicrotremus_orbis	1.11251434797499	0.104923416088215	3.03893772674277
Liparis_fucensis	Eumicrotremus_orbis	1.11251434797499	0.104923416088215	3.03893772674277
Elassodiscus_tremebundus	Eumicrotremus_orbis	1.11251434797499	0.104923416088215	3.03893772674277
Elassodiscus_caudatus	Eumicrotremus_orbis	1.11251434797499	0.104923416088215	3.03893772674277
Aptocyclus_ventricosus	Eumicrotremus_orbis	1.11578789861566	0.120539080108912	2.99500428980431
Eumicrotremus_derjugini	Eumicrotremus_orbis	1.11582093482773	0.120699066829244	2.99455871853364
Eumicrotremus_spinosus	Eumicrotremus_orbis	1.11582093482773	0.120699066829244	2.99455871853364
Cyclopterus_lumpus	Eumicrotremus_orbis	1.11487326955026	0.116129029212244	3.00732247723635
Trichodon_trichodon	Arctoscopus_japonicus	1.08803709911519	0.10024698592228	2.96265473395204
Jordania_zonope	Cottus_poecilopus	1.12424745548175	0.109313965821426	3.06776385329226
Cottus_princeps	Cottus_pollux	1.24273211035387	0.188328623922846	3.23270736524722
Cottus_klamathensis	Cottus_pollux	1.24273211035387	0.188328623922846	3.23270736524722
Cottus_asperrimus	Cottus_pollux	1.24273211035387	0.188328623922846	3.23270736524722
Cottus_asper	Cottus_pollux	1.24273211035387	0.188328623922846	3.23270736524722
Cottus_marginatus	Cottus_pollux	1.24273211035387	0.188328623922846	3.23270736524722
Cottus_gulosus	Cottus_pollux	1.24273211035387	0.188328623922846	3.23270736524722
Cottus_perplexus	Cottus_pollux	1.24273211035387	0.188328623922846	3.23270736524722
Cottus_pitensis	Cottus_pollux	1.24273211035387	0.188328623922846	3.23270736524722
Cottus_aleuticus	Cottus_pollux	1.24273211035387	0.188328623922846	3.23270736524722
Cottus_greenei	Cottus_pollux	1.24273211035387	0.188328623922846	3.23270736524722
Cottus_beldingii	Cottus_pollux	1.24273211035387	0.188328623922846	3.23270736524722
Cottus_leiopomus	Cottus_pollux	1.24273211035387	0.188328623922846	3.23270736524722
Cottus_confusus	Cottus_pollux	1.24273211035387	0.188328623922846	3.23270736524722
Comephorus_baikalensis	Cottus_pollux	1.24273211035387	0.188328623922846	3.23270736524722
Comephorus_dybowskii	Cottus_pollux	1.24273211035387	0.188328623922846	3.23270736524722
Procottus_jeittelesii	Cottus_pollux	1.24273211035387	0.188328623922846	3.23270736524722
Procottus_major	Cottus_pollux	1.24273211035387	0.188328623922846	3.23270736524722
Cyphocottus_eurystomus	Cottus_pollux	1.24273211035387	0.188328623922846	3.23270736524722
Abyssocottus_gibbosus	Cottus_pollux	1.24273211035387	0.188328623922846	3.23270736524722
Limnocottus_bergianus	Cottus_pollux	1.24273211035387	0.188328623922846	3.23270736524722
Limnocottus_godlewskii	Cottus_pollux	1.24273211035387	0.188328623922846	3.23270736524722
Limnocottus_griseus	Cottus_pollux	1.24273211035387	0.188328623922846	3.23270736524722
Limnocottus_pallidus	Cottus_pollux	1.24273211035387	0.188328623922846	3.23270736524722
Asprocottus_korjakovi	Cottus_pollux	1.24273211035387	0.188328623922846	3.23270736524722
Asprocottus_pulcher	Cottus_pollux	1.24273211035387	0.188328623922846	3.23270736524722
Asprocottus_herzensteini	Cottus_pollux	1.24273211035387	0.188328623922846	3.23270736524722
Asprocottus_platycephalus	Cottus_pollux	1.24273211035387	0.188328623922846	3.23270736524722
Cottinella_boulengeri	Cottus_pollux	1.24273211035387	0.188328623922846	3.23270736524722
Abyssocottus_korotneffi	Cottus_pollux	1.24273211035387	0.188328623922846	3.23270736524722
Batrachocottus_multiradiatus	Cottus_pollux	1.24273211035387	0.188328623922846	3.23270736524722
Batrachocottus_baicalensis	Cottus_pollux	1.24273211035387	0.188328623922846	3.23270736524722
Batrachocottus_nikolskii	Cottus_pollux	1.24273211035387	0.188328623922846	3.23270736524722
Paracottus_knerii	Cottus_pollux	1.24273211035387	0.188328623922846	3.23270736524722
Cottocomephorus_grewingkii	Cottus_pollux	1.24273211035387	0.188328623922846	3.23270736524722
Cottocomephorus_inermis	Cottus_pollux	1.24273211035387	0.188328623922846	3.23270736524722
Leocottus_kesslerii	Cottus_pollux	1.24273211035387	0.188328623922846	3.23270736524722
Cottus_girardi	Cottus_pollux	1.24273211035387	0.188328623922846	3.23270736524722
Cottus_hypselurus	Cottus_pollux	1.24273211035387	0.188328623922846	3.23270736524722
Cottus_extensus	Cottus_pollux	1.24273211035387	0.188328623922846	3.23270736524722
Cottus_bendirei	Cottus_pollux	1.24273211035387	0.188328623922846	3.23270736524722
Cottus_hubbsi	Cottus_pollux	1.24273211035387	0.188328623922846	3.23270736524722
Cottus_caeruleomentum	Cottus_pollux	1.24273211035387	0.188328623922846	3.23270736524722
Cottus_bairdii	Cottus_pollux	1.24273239865043	0.188328884979056	3.23270752359517
Cottus_rhotheus	Cottus_pollux	1.24273211035387	0.188328623922846	3.23270736524722
Cottus_cognatus	Cottus_pollux	1.24273211035387	0.188328623922846	3.23270736524722
Cottus_paulus	Cottus_pollux	1.24273211035387	0.188328623922846	3.23270736524722
Cottus_carolinae	Cottus_pollux	1.24273211035387	0.188328623922846	3.23270736524722
Cottus_baileyi	Cottus_pollux	1.24273211035387	0.188328623922846	3.23270736524722
Cottus_sibiricus	Cottus_pollux	1.24273211035387	0.188328623922846	3.23270736524722
Cottus_gobio	Cottus_pollux	1.24273211035387	0.188328623922846	3.23270736524722
Cottus_ricei	Cottus_pollux	1.24273211035387	0.188328623922846	3.23270736524722
Cottus_reinii	Cottus_pollux	1.25608512519232	0.19969734991462	3.24267011382184
Cottus_amblystomopsis	Cottus_pollux	1.24912624975887	0.193764470419194	3.23749325156079
Cottus_nozawae	Cottus_pollux	1.24912624975887	0.193764470419194	3.23749325156079
Cottus_czerskii	Cottus_pollux	1.24912624975887	0.193764470419194	3.23749325156079
Cottus_hangiongensis	Cottus_pollux	1.24912624975887	0.193764470419194	3.23749325156079
Trachidermus_fasciatus	Cottus_poecilopus	1.17435871219737	0.144010526291556	3.13268558343992
Cottus_kazika	Cottus_poecilopus	1.17435871219737	0.144010526291556	3.13268558343992
Ruscarius_meanyi	Gymnocanthus_herzensteini	1.16250688990229	0.134719363002972	3.12122697589202
Ruscarius_creaseri	Gymnocanthus_herzensteini	1.16250688990229	0.134719363002972	3.12122697589202
Clinocottus_embryum	Gymnocanthus_herzensteini	1.16250688990229	0.134719363002972	3.12122697589202
[truncated: 5,569 more rows]
