# Supplementary material for: Predicting nutrient content of ray-finned fishes using phylogenetic information
Source: Nat Commun. 2018 Sep 25;9:3742. doi: 10.1038/s41467-018-06199-w (PMC6156416; doi:10.1038/s41467-018-06199-w)
Supplement: Supplementary file 9 — Supplementary Data 6 [file 41467_2018_6199_MOESM9_ESM.csv]

	closestSp	predVal	lcl_predInt	ucl_predInt
Polyodon_spathula	NA	NA	NA	NA
Psephurus_gladius	NA	NA	NA	NA
Scaphirhynchus_albus	NA	NA	NA	NA
Scaphirhynchus_platorynchus	NA	NA	NA	NA
Scaphirhynchus_suttkusi	NA	NA	NA	NA
Huso_huso	NA	NA	NA	NA
Acipenser_dabryanus	NA	NA	NA	NA
Acipenser_nudiventris	NA	NA	NA	NA
Acipenser_ruthenus	NA	NA	NA	NA
Acipenser_gueldenstaedtii	NA	NA	NA	NA
Acipenser_naccarii	NA	NA	NA	NA
Acipenser_persicus	NA	NA	NA	NA
Acipenser_baerii_baerii	NA	NA	NA	NA
Acipenser_brevirostrum	NA	NA	NA	NA
Acipenser_fulvescens	NA	NA	NA	NA
Acipenser_stellatus	NA	NA	NA	NA
Pseudoscaphirhynchus_hermanni	NA	NA	NA	NA
Pseudoscaphirhynchus_kaufmanni	NA	NA	NA	NA
Acipenser_sinensis	NA	NA	NA	NA
Acipenser_schrenckii	NA	NA	NA	NA
Acipenser_transmontanus	NA	NA	NA	NA
Acipenser_medirostris	NA	NA	NA	NA
Acipenser_mikadoi	NA	NA	NA	NA
Huso_dauricus	NA	NA	NA	NA
Acipenser_oxyrinchus_oxyrinchus	NA	NA	NA	NA
Acipenser_sturio	NA	NA	NA	NA
Chitala_ornata	Chitala_chitala	0.697265641568465	0.11292069823499	1.58842401135805
Xenomystus_nigri	Chitala_chitala	0.752269498380719	-0.00972430464936969	2.10059956976754
Arapaima_gigas	Chitala_chitala	0.773925271168683	-0.0367846452730171	2.26698578074768
Heterotis_niloticus	Chitala_chitala	0.773925271168683	-0.0367846452730171	2.26698578074768
Scleropages_formosus	Chitala_chitala	0.773925271168683	-0.0367846452730171	2.26698578074768
Scleropages_jardinii	Chitala_chitala	0.773925271168683	-0.0367846452730171	2.26698578074768
Scleropages_leichardti	Chitala_chitala	0.773925271168683	-0.0367846452730171	2.26698578074768
Osteoglossum_bicirrhosum	Chitala_chitala	0.773925271168683	-0.0367846452730171	2.26698578074768
Osteoglossum_ferreirai	Chitala_chitala	0.773925271168683	-0.0367846452730171	2.26698578074768
Pantodon_buchholzi	Chitala_chitala	0.773925271168683	-0.0367846452730171	2.26698578074768
Gymnarchus_niloticus	Chitala_chitala	0.773926126370784	-0.0367818599822358	2.26697948375725
Myomyrus_macrops	Chitala_chitala	0.773925271168683	-0.0367846452730171	2.26698578074768
Mormyrops_nigricans	Chitala_chitala	0.773925271168683	-0.0367846452730171	2.26698578074768
Mormyrops_masuianus	Chitala_chitala	0.773925271168683	-0.0367846452730171	2.26698578074768
Oxymormyrus_zanclirostris	Chitala_chitala	0.773926252123988	-0.0367830057163174	2.26698383297821
Marcusenius_ntemensis	Chitala_chitala	0.773925242306575	-0.0367853479808978	2.26698805784989
Paramormyrops_gabonensis	Chitala_chitala	0.773925271168683	-0.0367846452730171	2.26698578074768
Paramormyrops_hopkinsi	Chitala_chitala	0.773925271168683	-0.0367846452730171	2.26698578074768
Paramormyrops_curvifrons	Chitala_chitala	0.773925729691091	-0.0367823752725098	2.26697977038196
Paramormyrops_longicaudatus	Chitala_chitala	0.773925271168683	-0.0367846452730171	2.26698578074768
Brienomyrus_niger	Chitala_chitala	0.773925271168683	-0.0367846452730171	2.26698578074768
Pollimyrus_marchei	Chitala_chitala	0.773925271168683	-0.0367846452730171	2.26698578074768
Ivindomyrus_opdenboschi	Chitala_chitala	0.773925271168683	-0.0367846452730171	2.26698578074768
Boulengeromyrus_knoepffleri	Chitala_chitala	0.773925271168683	-0.0367846452730171	2.26698578074768
Marcusenius_devosi	Chitala_chitala	0.77392594222498	-0.0367854486488626	2.26699097733172
Marcusenius_senegalensis_senegalensis	Chitala_chitala	0.773925317010056	-0.0367871629094112	2.26699448881335
Marcusenius_altisambesi	Chitala_chitala	0.773925271168683	-0.0367846452730171	2.26698578074768
Marcusenius_macrolepidotus	Chitala_chitala	0.773925271168683	-0.0367846452730171	2.26698578074768
Hippopotamyrus_discorhynchus	Chitala_chitala	0.773925271168683	-0.0367846452730171	2.26698578074768
Hippopotamyrus_wilverthi	Chitala_chitala	0.773925271168683	-0.0367846452730171	2.26698578074768
Marcusenius_moorii	Chitala_chitala	0.773925271168683	-0.0367846452730171	2.26698578074768
Campylomormyrus_elephas	Chitala_chitala	0.773925271168683	-0.0367846452730171	2.26698578074768
Campylomormyrus_tshokwe	Chitala_chitala	0.773925271168683	-0.0367846452730171	2.26698578074768
Campylomormyrus_numenius	Chitala_chitala	0.773925271168683	-0.0367846452730171	2.26698578074768
Campylomormyrus_curvirostris	Chitala_chitala	0.773925271168683	-0.0367846452730171	2.26698578074768
Campylomormyrus_rhynchophorus	Chitala_chitala	0.773925271168683	-0.0367846452730171	2.26698578074768
Campylomormyrus_tamandua	Chitala_chitala	0.773925271168683	-0.0367846452730171	2.26698578074768
Gnathonemus_petersii	Chitala_chitala	0.773925271168683	-0.0367846452730171	2.26698578074768
Genyomyrus_donnyi	Chitala_chitala	0.773925271168683	-0.0367846452730171	2.26698578074768
Marcusenius_greshoffii	Chitala_chitala	0.773925271168683	-0.0367846452730171	2.26698578074768
Hippopotamyrus_longilateralis	Chitala_chitala	0.773925288323804	-0.0367854470519243	2.26698856337185
Hippopotamyrus_ansorgii	Chitala_chitala	0.773925748589493	-0.0367862178566365	2.26699287307376
Hippopotamyrus_szaboi	Chitala_chitala	0.773925271168683	-0.0367846452730171	2.26698578074768
Hyperopisus_bebe_bebe	Chitala_chitala	0.773925271168683	-0.0367846452730171	2.26698578074768
Brienomyrus_brachyistius	Chitala_chitala	0.773925271168683	-0.0367846452730171	2.26698578074768
Hippopotamyrus_pictus	Chitala_chitala	0.773925271168683	-0.0367846452730171	2.26698578074768
Isichthys_henryi	Chitala_chitala	0.773925271168683	-0.0367846452730171	2.26698578074768
Mormyrus_ovis	Chitala_chitala	0.773925271168683	-0.0367846452730171	2.26698578074768
Mormyrus_rume_rume	Chitala_chitala	0.773925271168683	-0.0367846452730171	2.26698578074768
Pollimyrus_adspersus	Chitala_chitala	0.773925271168683	-0.0367846452730171	2.26698578074768
Pollimyrus_petricolus	Chitala_chitala	0.773925271168683	-0.0367846452730171	2.26698578074768
Pollimyrus_isidori_isidori	Chitala_chitala	0.773925271168683	-0.0367846452730171	2.26698578074768
Pollimyrus_castelnaui	Chitala_chitala	0.773925271168683	-0.0367846452730171	2.26698578074768
Pollimyrus_marianne	Chitala_chitala	0.773925482991432	-0.0367867297734084	2.26699363108454
Petrocephalus_grandoculis	Chitala_chitala	0.773925271168683	-0.0367846452730171	2.26698578074768
Petrocephalus_sullivani	Chitala_chitala	0.773925271168683	-0.0367846452730171	2.26698578074768
Petrocephalus_christyi	Chitala_chitala	0.773925271168683	-0.0367846452730171	2.26698578074768
Petrocephalus_sauvagii	Chitala_chitala	0.773925271168683	-0.0367846452730171	2.26698578074768
Petrocephalus_bovei_bovei	Chitala_chitala	0.773925271168683	-0.0367846452730171	2.26698578074768
Petrocephalus_pallidomaculatus	Chitala_chitala	0.773925271168683	-0.0367846452730171	2.26698578074768
Petrocephalus_soudanensis	Chitala_chitala	0.773925783307921	-0.0367861292398532	2.2669927003867
Petrocephalus_simus	Chitala_chitala	0.773925271168683	-0.0367846452730171	2.26698578074768
Petrocephalus_balayi	Chitala_chitala	0.773925271168683	-0.0367846452730171	2.26698578074768
Petrocephalus_binotatus	Chitala_chitala	0.773925271168683	-0.0367846452730171	2.26698578074768
Petrocephalus_microphthalmus	Chitala_chitala	0.773925271168683	-0.0367846452730171	2.26698578074768
Hiodon_alosoides	Chitala_chitala	0.835039445566006	-0.0972375322815909	2.73007284551128
Barbourisia_rufa	Acanthogobius_flavimanus	0.726576621223859	-0.101927330086729	2.31940490878615
Gephyroberyx_darwinii	Acanthogobius_flavimanus	0.726576621223859	-0.101927330086729	2.31940490878615
Diretmus_argenteus	Acanthogobius_flavimanus	0.726576621223859	-0.101927330086729	2.31940490878615
Anoplogaster_cornuta	Acanthogobius_flavimanus	0.726576621223859	-0.101927330086729	2.31940490878615
Monocentris_japonica	Acanthogobius_flavimanus	0.726576621223859	-0.101927330086729	2.31940490878615
Hoplostethus_atlanticus	Acanthogobius_flavimanus	0.726576813637355	-0.101926172586072	2.31940137034651
Hoplostethus_mediterraneus_mediterraneus	Acanthogobius_flavimanus	0.726576621223859	-0.101927330086729	2.31940490878615
Photoblepharon_palpebratum	Acanthogobius_flavimanus	0.726576621223859	-0.101927330086729	2.31940490878615
Aulotrachichthys_prosthemius	Acanthogobius_flavimanus	0.726576621223859	-0.101927330086729	2.31940490878615
Melamphaes_suborbitalis	Beryx_splendens	0.535119363128807	-0.0741542214704711	1.54533909826304
Melamphaes_lugubris	Beryx_splendens	0.5346234223533	-0.0739981795027593	1.54326611061168
Melamphaes_parvus	Beryx_splendens	0.534623489124429	-0.0739988084894497	1.54326805944029
Poromitra_crassiceps	Beryx_splendens	0.534625808421892	-0.0739970798811203	1.54327099915862
Scopelogadus_mizolepis_bispinosus	Beryx_splendens	0.5346234223533	-0.0739981795027593	1.54326611061168
Scopelogadus_beanii	Beryx_splendens	0.5346234223533	-0.0739981795027593	1.54326611061168
Sio_nordenskjoldii	Beryx_splendens	0.5346234223533	-0.0739981795027594	1.54326611061168
Centroberyx_lineatus	Beryx_splendens	0.436213297951443	-0.0290416504376073	1.12440486056093
Centroberyx_australis	Beryx_splendens	0.436213297951443	-0.0290416504376073	1.12440486056093
Centroberyx_gerrardi	Beryx_splendens	0.436213297951443	-0.0290416504376073	1.12440486056093
Centroberyx_affinis	Beryx_splendens	0.436215784876247	-0.0290419705484615	1.12441291812876
Beryx_decadactylus	Beryx_splendens	0.410896584263372	-0.0105471735175402	1.01184848656485
Beryx_mollis	Beryx_splendens	0.391702329975078	0.00676464220036599	0.923821411750168
Scopeloberyx_robustus	Acanthogobius_flavimanus	0.70914828071858	-0.103303678351533	2.2577225700146
Myripristis_jacobus	Acanthogobius_flavimanus	0.709147874572535	-0.103305656102294	2.25772820698093
Myripristis_violacea	Acanthogobius_flavimanus	0.709147874572535	-0.103305656102294	2.25772820698093
Myripristis_berndti	Acanthogobius_flavimanus	0.709147874572535	-0.103305656102294	2.25772820698093
Myripristis_botche	Acanthogobius_flavimanus	0.709147874572535	-0.103305656102294	2.25772820698093
Myripristis_kuntee	Acanthogobius_flavimanus	0.709147874572535	-0.103305656102294	2.25772820698093
Sargocentron_microstoma	Acanthogobius_flavimanus	0.709147874572535	-0.103305656102294	2.25772820698093
Sargocentron_diadema	Acanthogobius_flavimanus	0.709147874572535	-0.103305656102294	2.25772820698093
Sargocentron_xantherythrum	Acanthogobius_flavimanus	0.709147874572535	-0.103305656102294	2.25772820698093
Sargocentron_cornutum	Acanthogobius_flavimanus	0.709147874572535	-0.103305656102294	2.25772820698093
Sargocentron_vexillarium	Acanthogobius_flavimanus	0.709148343678766	-0.103302709382633	2.25771928973786
Sargocentron_punctatissimum	Acanthogobius_flavimanus	0.709147874572535	-0.103305656102294	2.25772820698093
Sargocentron_caudimaculatum	Acanthogobius_flavimanus	0.709147874572535	-0.103305656102294	2.25772820698093
Sargocentron_coruscum	Acanthogobius_flavimanus	0.709147874572535	-0.103305656102294	2.25772820698093
Neoniphon_sammara	Acanthogobius_flavimanus	0.709147874572535	-0.103305656102294	2.25772820698093
Neoniphon_argenteus	Acanthogobius_flavimanus	0.709147874572535	-0.103305656102294	2.25772820698093
Holocentrus_adscensionis	Acanthogobius_flavimanus	0.709147874572535	-0.103305656102294	2.25772820698093
Neoniphon_aurolineatus	Acanthogobius_flavimanus	0.709147874572535	-0.103305656102294	2.25772820698093
Sargocentron_spiniferum	Acanthogobius_flavimanus	0.709147874572535	-0.103305656102294	2.25772820698093
Sargocentron_tiere	Acanthogobius_flavimanus	0.709147874572535	-0.103305656102294	2.25772820698093
Cataetyx_rubrirostris	Genypterus_capensis	0.687740049113072	-0.0598368624848367	2.02975766621594
Brosmophycis_marginata	Genypterus_capensis	0.687740105173585	-0.0598373135970242	2.02975932123988
Diancistrus_fuscus	Genypterus_capensis	0.687740049113072	-0.0598368624848366	2.02975766621594
Cataetyx_laticeps	Genypterus_capensis	0.687740049113072	-0.0598368624848367	2.02975766621594
Brotula_barbata	Genypterus_capensis	0.671774838798565	-0.046039015480852	1.92971217585877
Genypterus_maculatus	Genypterus_capensis	0.664431416820649	-0.0392365792303788	1.88346941756006
Ophidion_scrippsae	Genypterus_capensis	0.621225523585043	0.00823136220213017	1.60691374704198
Genypterus_blacodes	Genypterus_capensis	0.572525224841369	0.0859460299067554	1.27712567168253
Chilara_taylori	Genypterus_capensis	0.597719123163544	0.0413777473041701	1.45127803348085
Lepophidium_profundorum	Genypterus_capensis	0.603541845695773	0.0325374204719404	1.49031792932224
Brotula_multibarbata	Genypterus_capensis	0.669786030887918	-0.0442268199259259	1.91720404702331
Lamprogrammus_shcherbachevi	Genypterus_capensis	0.669786221418551	-0.0442287660159297	1.91721065261283
Brotulotaenia_nigra	Genypterus_capensis	0.669786030887918	-0.0442268199259258	1.91720404702331
Neobythites_stigmosus	Genypterus_capensis	0.669786030887918	-0.0442268199259258	1.91720404702331
Petrotyx_sanguineus	Genypterus_capensis	0.669786030887918	-0.0442268199259258	1.91720404702331
Carapus_boraborensis	Genypterus_capensis	0.694159602511293	-0.0650375531731002	2.06983105954908
Echiodon_cryomargarites	Genypterus_capensis	0.694159602511294	-0.0650375531731001	2.06983105954908
Latridopsis_ciliaris	Allothunnus_fallai	0.800062017330024	0.0247362160560984	2.16200717361672
Latridopsis_forsteri	Allothunnus_fallai	0.800062017330024	0.0247362160560984	2.16200717361672
Latris_lineata	Allothunnus_fallai	0.800062017330024	0.0247362160560984	2.16200717361672
Mendosoma_lineatum	Allothunnus_fallai	0.800062017330024	0.0247362160560984	2.16200717361672
Stromateus_stellatus	Pampus_argenteus	0.602823295950944	-0.0156589910495377	1.60991109248029
Peprilus_medius	Pampus_argenteus	0.602823225607914	-0.0156578382550792	1.60990780684846
Peprilus_simillimus	Pampus_argenteus	0.602823225607914	-0.0156578382550792	1.60990780684846
Peprilus_triacanthus	Pampus_argenteus	0.602823225607914	-0.0156578382550792	1.60990780684846
Pampus_minor	Pampus_argenteus	0.535772655491618	0.0376275992812902	1.27306757355862
Pampus_cinereus	Pampus_chinensis	0.560058473374527	0.0854625621594065	1.24216156797331
Pampus_punctatissimus	Pampus_chinensis	0.560058473374526	0.0854625621594063	1.24216156797331
Stromateus_fiatola	Pampus_argenteus	0.603314867429834	-0.0158594927857428	1.6120442612387
Schedophilus_medusophagus	Seriolella_punctata	0.597226791646284	0.130007522562691	1.2576251688724
Seriolella_caerulea	Seriolella_punctata	0.594797381228303	0.133059368906038	1.24470028400036
Seriolella_brama	Seriolella_punctata	0.594797381228303	0.133059368906038	1.24470028400036
Schedophilus_velaini	Seriolella_punctata	0.617562907324871	0.106961599333773	1.36368611226265
Hyperoglyphe_japonica	Seriolella_punctata	0.617562907324871	0.106961599333773	1.36368611226265
Centrolophus_niger	Seriolella_punctata	0.617562907324871	0.106961599333773	1.36368611226265
Icichthys_lockingtoni	Seriolella_punctata	0.61756322845528	0.106960890215246	1.36368856495182
Schedophilus_ovalis	Seriolella_punctata	0.617562907324871	0.106961599333773	1.36368611226265
Pomatomus_saltatrix	Psenopsis_anomala	0.66803208226763	0.0269756673859174	1.70924727414066
Scombrolabrax_heterolepis	Allothunnus_fallai	0.651726103733916	-0.0198745108856248	1.78352022476344
Tetragonurus_cuvieri	Allothunnus_fallai	0.669962100103121	0.00916524634694493	1.76344575467283
Icosteus_aenigmaticus	Allothunnus_fallai	0.669962100103121	0.00916524634694493	1.76344575467283
Gasterochisma_melampus	Allothunnus_fallai	0.704889052383436	0.0545466039846942	1.75629988276846
Cybiosarda_elegans	Thunnus_alalunga	0.619483760580811	0.111589244273176	1.35943957203352
Thunnus_atlanticus	Thunnus_albacares	0.522763699777344	0.108340822908281	1.09214461601716
Thunnus_tonggol	Thunnus_albacares	0.522679857051683	0.108924082159442	1.09081395595264
Sarda_chiliensis	Euthynnus_affinis	0.596575839061391	0.100996328969873	1.31522516724425
Auxis_rochei	Euthynnus_affinis	0.588528768119364	0.143577042377619	1.20660572364793
Auxis_thazard	Euthynnus_affinis	0.588528768119364	0.143577042377619	1.20660572364793
Euthynnus_alletteratus	Euthynnus_affinis	0.561867385732211	0.138723248162541	1.14224987023868
Sarda_australis	Euthynnus_affinis	0.573037590320483	0.0981485286040911	1.25329014801546
Sarda_orientalis	Euthynnus_affinis	0.573037590320483	0.0981485286040911	1.25329014801546
Sarda_sarda	Euthynnus_affinis	0.573037590320483	0.0981485286040908	1.25329014801546
Gymnosarda_unicolor	Allothunnus_fallai	0.737218069806908	0.149006848312894	1.62655233647642
Acanthocybium_solandri	Allothunnus_fallai	0.737216098175362	0.149003492924705	1.62655404473814
Scomberomorus_sierra	Scomberomorus_cavalla	0.639632309869717	0.126734770397842	1.38600439269257
Scomberomorus_tritor	Scomberomorus_cavalla	0.639632248100939	0.126735187581946	1.38600332947977
Scomberomorus_maculatus	Scomberomorus_cavalla	0.634066907394165	0.153687380821949	1.31446984878898
Scomberomorus_brasiliensis	Scomberomorus_cavalla	0.634066907394165	0.153687380821949	1.31446984878898
Scomberomorus_regalis	Scomberomorus_cavalla	0.634066907394165	0.153687380821949	1.31446984878898
Scomberomorus_sinensis	Scomberomorus_commerson	0.636866767680761	0.112443099323095	1.40851223470935
Scomberomorus_semifasciatus	Scomberomorus_commerson	0.622624592130127	0.114907340224569	1.36155102042393
Scomberomorus_queenslandicus	Scomberomorus_commerson	0.599649844444577	0.119747617518563	1.28522890765529
Scomberomorus_munroi	Scomberomorus_niphonius	0.680587620280539	0.173002613464313	1.40781624611967
Scomberomorus_koreanus	Scomberomorus_guttatus	0.685029305982215	0.184532007856676	1.39700045518943
Scomber_colias	Scomber_japonicus	0.983775361731767	0.455782606388719	1.70326398223444
Rastrelliger_faughni	Scomber_australasicus	0.784945402373284	0.180904300928913	1.69795790137047
Rastrelliger_brachysoma	Scomber_australasicus	0.784945402373284	0.180904300928913	1.69795790137047
Grammatorcynus_bicarinatus	Scomber_australasicus	0.722432644709535	0.0915219648923877	1.71801604638673
Grammatorcynus_bilineatus	Scomber_australasicus	0.722432644709535	0.0915219648923877	1.71801604638673
Ariomma_bondi	Allothunnus_fallai	0.658932266628103	-0.00472349557336749	1.7651172845131
Ariomma_indicum	Allothunnus_fallai	0.658932139680043	-0.00472361722379255	1.76511719929178
Ariomma_luridum	Allothunnus_fallai	0.658932139680043	-0.00472361722379255	1.76511719929178
Ariomma_brevimanum	Allothunnus_fallai	0.658932139680043	-0.00472361722379255	1.76511719929178
Cubiceps_squamiceps	Allothunnus_fallai	0.658932139680043	-0.00472361722379255	1.76511719929178
Psenes_arafurensis	Allothunnus_fallai	0.658932139680043	-0.00472361722379255	1.76511719929178
Cubiceps_baxteri	Allothunnus_fallai	0.658932139680043	-0.00472361722379255	1.76511719929178
Psenes_maculatus	Allothunnus_fallai	0.658932139680043	-0.00472361722379255	1.76511719929178
Psenes_pellucidus	Allothunnus_fallai	0.658932139680043	-0.00472361722379255	1.76511719929178
Psenes_cyanophrys	Allothunnus_fallai	0.658932139680043	-0.00472361722379255	1.76511719929178
Cubiceps_paradoxus	Allothunnus_fallai	0.658932139680043	-0.00472361722379255	1.76511719929178
Cubiceps_gracilis	Allothunnus_fallai	0.658932139680043	-0.00472361722379255	1.76511719929178
Neoepinnula_orientalis	Thyrsites_atun	0.631809458595778	-0.00771607236610139	1.68350825303812
Ruvettus_pretiosus	Thyrsites_atun	0.631809458595778	-0.00771607236610139	1.68350825303812
Rexea_solandri	Thyrsites_atun	0.596393027833396	0.0407994091201507	1.44857047091279
Gempylus_serpens	Thyrsites_atun	0.563565072655267	0.102720367013098	1.21700424655205
Neoepinnula_americana	Thyrsites_atun	0.572025032422025	0.084554961721756	1.27859609681586
Rexea_prometheoides	Thyrsites_atun	0.596209033095801	0.0410916450205592	1.44731891714136
Rexea_antefurcata	Thyrsites_atun	0.596210091510299	0.0410899254489843	1.44732620492942
Promethichthys_prometheus	Thyrsites_atun	0.617446779463561	0.0102963528783222	1.58947196725368
Nealotus_tripes	Thyrsites_atun	0.617446779463561	0.0102963528783222	1.58947196725368
Nesiarchus_nasutus	Thyrsites_atun	0.617446779463561	0.0102963528783222	1.58947196725368
Diplospinus_multistriatus	Thyrsites_atun	0.617446779463561	0.0102963528783222	1.58947196725368
Paradiplospinus_antarcticus	Thyrsites_atun	0.617446779463561	0.0102963528783222	1.58947196725368
Lepidocybium_flavobrunneum	Thyrsites_atun	0.639409403684394	-0.0164990732456262	1.73275105266886
Taractes_asper	Trichiurus_lepturus	0.640690860177504	-0.0179359835383172	1.74102955973138
Brama_orcini	Trichiurus_lepturus	0.640690572218882	-0.0179335812946849	1.74102189271137
Taractichthys_longipinnis	Trichiurus_lepturus	0.640690572218882	-0.0179335812946849	1.74102189271137
Brama_australis	Trichiurus_lepturus	0.640690572218882	-0.0179335812946849	1.74102189271137
Pterycombus_brama	Trichiurus_lepturus	0.640690572218882	-0.0179335812946849	1.74102189271137
Brama_brama	Trichiurus_lepturus	0.640690572218882	-0.0179335812946849	1.74102189271137
Brama_japonica	Trichiurus_lepturus	0.640690572218882	-0.0179335812946849	1.74102189271137
Lepidopus_caudatus	Trichiurus_lepturus	0.616087385094205	0.0121074674637112	1.58049517489038
Assurger_anzac	Trichiurus_lepturus	0.616087385094205	0.0121074674637114	1.58049517489038
Aphanopus_carbo	Trichiurus_lepturus	0.598264242918974	0.0378553329764368	1.46127616155089
Aphanopus_intermedius	Trichiurus_lepturus	0.598264242918974	0.0378553329764368	1.46127616155089
Lepidopus_altifrons	Trichiurus_lepturus	0.598264242918974	0.0378553329764368	1.46127616155089
Trichiurus_brevis	Trichiurus_lepturus	0.565157008982751	0.0991562532117867	1.22872449263664
Benthodesmus_simonyi	Trichiurus_lepturus	0.638175648053372	-0.0151054129589042	1.72477835616646
Lepidopus_fitchi	Trichiurus_lepturus	0.638271102616182	-0.0152136720850359	1.72539547878349
Kali_macrura	Allothunnus_fallai	0.821574964249388	0.0602088658357105	2.12969968211371
Lythrypnus_dalli	Sillago_japonica	0.743667266123903	-0.0292634742775462	2.13202960266614
Lythrypnus_zebra	Sillago_japonica	0.743667266123903	-0.0292634742775462	2.13202960266614
Kathetostoma_canaster	Sillago_japonica	0.743667266123903	-0.0292634742775464	2.13202960266614
Kathetostoma_giganteum	Sillago_japonica	0.743667266123903	-0.0292634742775462	2.13202960266614
Uranoscopus_scaber	Sillago_japonica	0.74366716832939	-0.0292642793757427	2.13203184895127
Uranoscopus_albesca	Sillago_japonica	0.743667266123903	-0.0292634742775462	2.13202960266614
Uranoscopus_cadenati	Sillago_japonica	0.743667266123903	-0.0292634742775464	2.13202960266614
Parapercis_clathrata	Sillago_japonica	0.736077916462116	-0.0278196231076425	2.10021329751769
Cheimarrichthys_fosteri	Sillago_japonica	0.736077916462116	-0.0278196231076425	2.10021329751769
Parapercis_sexfasciata	Sillago_japonica	0.736077916462116	-0.0278196231076425	2.10021329751769
Parapercis_allporti	Sillago_japonica	0.736077916462116	-0.0278196231076425	2.10021329751769
Parapercis_ramsayi	Sillago_japonica	0.736077916462116	-0.0278196231076425	2.10021329751769
Parapercis_cylindrica	Sillago_japonica	0.736077916462116	-0.0278196231076427	2.10021329751769
Sillaginodes_punctatus	Sillago_japonica	0.685744714995004	-0.016397715803193	1.88911004965193
Sillago_chondropus	Sillago_japonica	0.685744714995004	-0.016397715803193	1.88911004965193
Sillago_bassensis	Sillago_japonica	0.668161814490035	-0.0115244533503581	1.81520756760715
Sillago_flindersi	Sillago_japonica	0.668162093583023	-0.0115272750897459	1.81521654603059
Sillago_aeolus	Sillago_japonica	0.584039346399977	0.0208772662750178	1.45786710492514
Sillago_sihama	Sillago_japonica	0.584039346399977	0.0208772662750178	1.45786710492514
Sillago_vincenti	Sillago_japonica	0.562230173007998	0.032712958268339	1.363254081317
Parequula_melbournensis	Sillago_japonica	0.733631867701484	-0.0273401554684746	2.08995942374665
Eucinostomus_gula	Sillago_japonica	0.733631867701484	-0.0273401554684747	2.08995942374665
Gerres_macracanthus	Sillago_japonica	0.733631867701484	-0.0273401554684747	2.08995942374665
Gerres_filamentosus	Sillago_japonica	0.733631867701484	-0.0273401554684746	2.08995942374665
Gerres_phaiya	Sillago_japonica	0.733631867701484	-0.0273401554684746	2.08995942374665
Gerres_erythrourus	Sillago_japonica	0.733631867701484	-0.0273401554684747	2.08995942374665
Gerres_equulus	Sillago_japonica	0.733631867701484	-0.0273401554684747	2.08995942374665
Gerres_cinereus	Sillago_japonica	0.733631867701484	-0.0273401554684746	2.08995942374665
Gerres_argyreus	Sillago_japonica	0.73363189234052	-0.0273393127885978	2.08995683454301
Diapterus_peruvianus	Sillago_japonica	0.733631867701484	-0.0273401554684746	2.08995942374665
Diapterus_auratus	Sillago_japonica	0.733631867701484	-0.0273401554684746	2.08995942374665
Eugerres_plumieri	Sillago_japonica	0.733631867701484	-0.0273401554684747	2.08995942374665
Eucinostomus_melanopterus	Sillago_japonica	0.733631867701484	-0.0273401554684746	2.08995942374665
Eucinostomus_argenteus	Sillago_japonica	0.733631867701484	-0.0273401554684747	2.08995942374665
Malakichthys_wakiyae	Scombrops_boops	0.580122101577847	-0.0101403138524472	1.52236341254796
Malakichthys_griseus	Scombrops_boops	0.580122892672226	-0.0101426116110739	1.52237179338589
Malakichthys_barbatus	Scombrops_boops	0.580123602355799	-0.0101393417668446	1.52236572688776
Malakichthys_elegans	Scombrops_boops	0.580122101577847	-0.0101403138524472	1.52236341254796
Synagrops_philippinensis	Scombrops_boops	0.580122101577847	-0.0101403138524472	1.52236341254796
Synagrops_japonicus	Scombrops_boops	0.580123082350474	-0.0101425290158639	1.5223721884873
Synagrops_bellus	Scombrops_boops	0.580122101577847	-0.0101403138524472	1.52236341254796
Acropoma_hanedai	Scombrops_boops	0.580122814825487	-0.010140394044158	1.52236589402094
Acropoma_japonicum	Scombrops_boops	0.580122101577847	-0.0101403138524472	1.52236341254796
Doederleinia_berycoides	Scombrops_boops	0.580122101577847	-0.0101403138524472	1.52236341254796
Scombrops_gilberti	Scombrops_boops	0.488892991572331	0.0666021466921811	1.07837790991524
Epigonus_constanciae	Scombrops_boops	0.545039010358173	0.013045229675255	1.35640569009322
Epigonus_telescopus	Scombrops_boops	0.545039010358173	0.0130452296752552	1.35640569009322
Banjos_banjos	Lateolabrax_japonicus	0.577265038405614	0.0063270624811651	1.47212372013818
Polyprion_oxygeneios	Lateolabrax_japonicus	0.577265038405614	0.0063270624811651	1.47212372013818
Polyprion_americanus	Lateolabrax_japonicus	0.577265066513432	0.00632528896738549	1.47212816503536
Stereolepis_doederleini	Lateolabrax_japonicus	0.577265038405614	0.0063270624811651	1.47212372013818
Stereolepis_gigas	Lateolabrax_japonicus	0.577265038405614	0.0063270624811651	1.47212372013818
Pentaceros_japonicus	Lateolabrax_japonicus	0.577265038405614	0.0063270624811651	1.47212372013818
Pseudopentaceros_richardsoni	Lateolabrax_japonicus	0.577265038405614	0.0063270624811651	1.47212372013818
Pseudopentaceros_pectoralis	Lateolabrax_japonicus	0.577265038405614	0.0063270624811651	1.47212372013818
Dinolestes_lewini	Lateolabrax_japonicus	0.552356757855393	0.0707547999867086	1.25057268357725
Lateolabrax_latus	Lateolabrax_japonicus	0.550503441410281	0.0764782291721502	1.23326478573926
Oplegnathus_insignis	Oplegnathus_fasciatus	0.735051630006727	0.153240412648675	1.61038732754338
Oplegnathus_punctatus	Oplegnathus_fasciatus	0.735051630006727	0.153240412648675	1.61038732754338
Oplegnathus_woodwardi	Oplegnathus_fasciatus	0.745965564251134	0.142634880803364	1.6678651271415
Terapon_theraps	Oplegnathus_fasciatus	0.771215742953695	0.120928884826907	1.79875489922044
Leiopotherapon_aheneus	Oplegnathus_fasciatus	0.771215742953695	0.120928884826907	1.79875489922044
Leiopotherapon_unicolor	Oplegnathus_fasciatus	0.771215742953695	0.120928884826907	1.79875489922044
Pelates_octolineatus	Oplegnathus_fasciatus	0.771215742953695	0.120928884826907	1.79875489922044
Pelates_quadrilineatus	Oplegnathus_fasciatus	0.771215742953695	0.120928884826907	1.79875489922044
Terapon_jarbua	Oplegnathus_fasciatus	0.771215742953695	0.120928884826907	1.79875489922044
Kuhlia_mugil	Girella_punctata	0.788512720838721	0.109138938230408	1.8840189829648
Kuhlia_rupestris	Girella_punctata	0.788512720838721	0.109138938230408	1.8840189829648
Dichistius_capensis	Girella_punctata	0.802446856657883	0.153796530433899	1.81576047888975
Atypichthys_latus	Girella_punctata	0.806065190951748	0.16606153144226	1.79734078006422
Atypichthys_strigatus	Girella_punctata	0.806065190951748	0.16606153144226	1.79734078006422
Microcanthus_strigatus	Girella_punctata	0.806065190951748	0.16606153144226	1.79734078006422
Neoscorpis_lithophilus	Girella_punctata	0.814946064934716	0.197503225927041	1.75074767842229
Girella_mezina	Girella_punctata	0.846228587076382	0.328332601215501	1.56604407105496
Girella_leonina	Girella_punctata	0.846228587076382	0.328332601215501	1.56604407105496
Girella_nigricans	Girella_punctata	0.835001715281501	0.277027008658219	1.63677375048162
Graus_nigra	Girella_punctata	0.821750441833352	0.223028955685493	1.71356999103908
Tilodon_sexfasciatum	Girella_punctata	0.815049444357631	0.197881231312111	1.75019292342897
Hermosilla_azurea	Girella_punctata	0.802883167956174	0.155259806533783	1.8135556165951
Kyphosus_cinerascens	Girella_punctata	0.802883167956174	0.155259806533783	1.8135556165951
Kyphosus_analogus	Girella_punctata	0.802883167956174	0.155259806533783	1.8135556165951
Kyphosus_vaigiensis	Girella_punctata	0.802883170028523	0.155259182927652	1.81355714181382
Medialuna_californiensis	Girella_punctata	0.802676895405604	0.154567494787079	1.81459854352514
Ammodytes_tobianus	Ammodytes_personatus	2.0115498808479	1.00433860507113	3.52490046436698
Hyperoplus_lanceolatus	Ammodytes_personatus	2.0115498808479	1.00433860507113	3.52490046436698
Ammodytes_americanus	Ammodytes_personatus	2.43321855220131	1.42406402185183	3.86249105672332
Malapterus_reticulatus	Ammodytes_personatus	0.941506454947046	0.107372379757575	2.40395641385444
Pseudolabrus_japonicus	Ammodytes_personatus	0.941506010015523	0.1073685664519	2.40396657546819
Halichoeres_hortulanus	Ammodytes_personatus	0.941503165815849	0.107371360020633	2.40394801505679
Halichoeres_richmondi	Ammodytes_personatus	0.941506454947047	0.107372379757576	2.40395641385444
Halichoeres_brownfieldi	Ammodytes_personatus	0.941506454947047	0.107372379757576	2.40395641385444
Halichoeres_prosopeion	Ammodytes_personatus	0.941506454947046	0.107372379757575	2.40395641385444
Coris_aurilineata	Ammodytes_personatus	0.941505322582615	0.107370071730426	2.40395953786825
Coris_pictoides	Ammodytes_personatus	0.941506454947046	0.107372379757575	2.40395641385444
Halichoeres_solorensis	Ammodytes_personatus	0.941506454947046	0.107372379757575	2.40395641385444
Halichoeres_marginatus	Ammodytes_personatus	0.941506454947047	0.107372379757576	2.40395641385444
Halichoeres_leucurus	Ammodytes_personatus	0.941506454947047	0.107372379757576	2.40395641385444
Halichoeres_argus	Ammodytes_personatus	0.941506454947046	0.107372379757575	2.40395641385444
Halichoeres_binotopsis	Ammodytes_personatus	0.941506454947046	0.107372379757575	2.40395641385444
Halichoeres_nigrescens	Ammodytes_personatus	0.941506454947046	0.107372379757575	2.40395641385444
Halichoeres_melanurus	Ammodytes_personatus	0.941506454947046	0.107372379757575	2.40395641385444
Halichoeres_papilionaceus	Ammodytes_personatus	0.941506454947047	0.107372379757576	2.40395641385444
Halichoeres_chrysus	Ammodytes_personatus	0.941506454947047	0.107372379757576	2.40395641385444
Halichoeres_leucoxanthus	Ammodytes_personatus	0.941506454947046	0.107372379757575	2.40395641385444
Halichoeres_ornatissimus	Ammodytes_personatus	0.941506454947046	0.107372379757575	2.40395641385444
Halichoeres_biocellatus	Ammodytes_personatus	0.941506454947046	0.107372379757575	2.40395641385444
Halichoeres_melasmapomus	Ammodytes_personatus	0.941506454947047	0.107372379757576	2.40395641385444
Coris_batuensis	Ammodytes_personatus	0.941506454947046	0.107372379757575	2.40395641385444
Halichoeres_chloropterus	Ammodytes_personatus	0.941506190822437	0.107369094964754	2.40396558486385
Halichoeres_podostigma	Ammodytes_personatus	0.941506454947046	0.107372379757575	2.40395641385444
Halichoeres_miniatus	Ammodytes_personatus	0.941506454947047	0.107372379757576	2.40395641385444
Halichoeres_margaritaceus	Ammodytes_personatus	0.941505242719776	0.107372506009975	2.40395177508084
Halichoeres_nebulosus	Ammodytes_personatus	0.941506454947046	0.107372379757575	2.40395641385444
Macropharyngodon_kuiteri	Ammodytes_personatus	0.941506454947047	0.107372379757576	2.40395641385444
Macropharyngodon_choati	Ammodytes_personatus	0.941506454947046	0.107372379757575	2.40395641385444
Macropharyngodon_negrosensis	Ammodytes_personatus	0.941503420271736	0.107371402930758	2.40394877540697
Macropharyngodon_cyanoguttatus	Ammodytes_personatus	0.941506454947046	0.107372379757575	2.40395641385444
Macropharyngodon_ornatus	Ammodytes_personatus	0.941506454947046	0.107372379757575	2.40395641385444
Halichoeres_lapillus	Ammodytes_personatus	0.941506454947047	0.107372379757576	2.40395641385444
Macropharyngodon_bipartitus_bipartitus	Ammodytes_personatus	0.941506454947046	0.107372379757575	2.40395641385444
Macropharyngodon_meleagris	Ammodytes_personatus	0.941506454947046	0.107372379757575	2.40395641385444
Macropharyngodon_geoffroy	Ammodytes_personatus	0.941504569756479	0.107369633004349	2.40395824667741
Halichoeres_scapularis	Ammodytes_personatus	0.941506454947046	0.107372379757575	2.40395641385444
Halichoeres_trimaculatus	Ammodytes_personatus	0.941506454947046	0.107372379757575	2.40395641385444
Halichoeres_semicinctus	Ammodytes_personatus	0.941506454947046	0.107372379757575	2.40395641385444
Oxyjulis_californica	Ammodytes_personatus	0.941506454947047	0.107372379757576	2.40395641385444
Halichoeres_cyanocephalus	Ammodytes_personatus	0.941506454947047	0.107372379757576	2.40395641385444
Halichoeres_maculipinna	Ammodytes_personatus	0.941506454947046	0.107372379757575	2.40395641385444
Halichoeres_garnoti	Ammodytes_personatus	0.941506454947046	0.107372379757575	2.40395641385444
Halichoeres_chierchiae	Ammodytes_personatus	0.941505841856445	0.107372551952721	2.40395373473519
Halichoeres_notospilus	Ammodytes_personatus	0.941506454947047	0.107372379757576	2.40395641385444
Halichoeres_rubrovirens	Ammodytes_personatus	0.941506454947047	0.107372379757576	2.40395641385444
Halichoeres_radiatus	Ammodytes_personatus	0.941506454947046	0.107372379757575	2.40395641385444
Halichoeres_brasiliensis	Ammodytes_personatus	0.941506454947046	0.107372379757575	2.40395641385444
Halichoeres_poeyi	Ammodytes_personatus	0.941506454947046	0.107372379757575	2.40395641385444
Halichoeres_bivittatus	Ammodytes_personatus	0.941506454947047	0.107372379757576	2.40395641385444
Halichoeres_dispilus	Ammodytes_personatus	0.941506779925766	0.107371917865034	2.40395897321024
Halichoeres_burekae	Ammodytes_personatus	0.941506454947046	0.107372379757575	2.40395641385444
Halichoeres_socialis	Ammodytes_personatus	0.941506454947046	0.107372379757575	2.40395641385444
Halichoeres_pictus	Ammodytes_personatus	0.941506454947046	0.107372379757575	2.40395641385444
Halichoeres_sazimai	Ammodytes_personatus	0.94150729451009	0.107370930608879	2.40396381234542
Halichoeres_bathyphilus	Ammodytes_personatus	0.941506454947046	0.107372379757575	2.40395641385444
Halichoeres_nicholsi	Ammodytes_personatus	0.941506454947046	0.107372379757575	2.40395641385444
Pseudojuloides_cerasinus	Ammodytes_personatus	0.941506454947047	0.107372379757576	2.40395641385444
Pseudojuloides_atavai	Ammodytes_personatus	0.941506454947046	0.107372379757575	2.40395641385444
Coris_julis	Ammodytes_personatus	0.941506454947046	0.107372379757575	2.40395641385444
Coris_picta	Ammodytes_personatus	0.941506454947047	0.107372379757576	2.40395641385444
Coris_dorsomacula	Ammodytes_personatus	0.941506454947046	0.107372379757575	2.40395641385444
Cheilio_inermis	Ammodytes_personatus	0.941506454947046	0.107372379757575	2.40395641385444
Coris_aygula	Ammodytes_personatus	0.941506454947046	0.107372379757575	2.40395641385444
Coris_flavovittata	Ammodytes_personatus	0.941506454947047	0.107372379757576	2.40395641385444
Hologymnosus_doliatus	Ammodytes_personatus	0.941506454947046	0.107372379757575	2.40395641385444
Hologymnosus_annulatus	Ammodytes_personatus	0.941506454947046	0.107372379757575	2.40395641385444
Coris_gaimard	Ammodytes_personatus	0.941506454947047	0.107372379757576	2.40395641385444
Pseudocoris_yamashiroi	Ammodytes_personatus	0.941506454947046	0.107372379757575	2.40395641385444
Pseudocoris_heteroptera	Ammodytes_personatus	0.941506454947046	0.107372379757575	2.40395641385444
Halichoeres_hartzfeldii	Ammodytes_personatus	0.941506991323938	0.107370035644048	2.40396550026515
Leptojulis_cyanopleura	Ammodytes_personatus	0.941506454947047	0.107372379757576	2.40395641385444
Labrichthys_unilineatus	Ammodytes_personatus	0.941506454947047	0.107372379757576	2.40395641385444
Labroides_rubrolabiatus	Ammodytes_personatus	0.941506454947047	0.107372379757576	2.40395641385444
Larabicus_quadrilineatus	Ammodytes_personatus	0.941506454947046	0.107372379757575	2.40395641385444
Labroides_dimidiatus	Ammodytes_personatus	0.941506454947046	0.107372379757575	2.40395641385444
Labroides_bicolor	Ammodytes_personatus	0.941506454947046	0.107372379757575	2.40395641385444
Diproctacanthus_xanthurus	Ammodytes_personatus	0.941506454947046	0.107372379757575	2.40395641385444
Labropsis_australis	Ammodytes_personatus	0.941506454947046	0.107372379757575	2.40395641385444
Ophthalmolepis_lineolata	Ammodytes_personatus	0.941506454947046	0.107372379757575	2.40395641385444
Halichoeres_insularis	Ammodytes_personatus	0.941506454947047	0.107372379757576	2.40395641385444
Halichoeres_melanotis	Ammodytes_personatus	0.941506454947046	0.107372379757575	2.40395641385444
Gomphosus_caeruleus	Ammodytes_personatus	0.941506454947046	0.107372379757575	2.40395641385444
Gomphosus_varius	Ammodytes_personatus	0.941506454947047	0.107372379757576	2.40395641385444
Thalassoma_amblycephalum	Ammodytes_personatus	0.941506454947047	0.107372379757576	2.40395641385444
Thalassoma_robertsoni	Ammodytes_personatus	0.941504599273077	0.107371738783531	2.4039518772073
Thalassoma_newtoni	Ammodytes_personatus	0.941506454947046	0.107372379757575	2.40395641385444
Thalassoma_ascensionis	Ammodytes_personatus	0.941506454947046	0.107372379757575	2.40395641385444
Thalassoma_pavo	Ammodytes_personatus	0.941503552569792	0.107370120732662	2.40395318066482
Thalassoma_noronhanum	Ammodytes_personatus	0.941506454947046	0.107372379757575	2.40395641385444
Thalassoma_bifasciatum	Ammodytes_personatus	0.941506454947046	0.107372379757575	2.40395641385444
Thalassoma_trilobatum	Ammodytes_personatus	0.941503648577503	0.107369335043088	2.40395593245598
Thalassoma_jansenii	Ammodytes_personatus	0.941506454947047	0.107372379757576	2.40395641385444
Thalassoma_hardwicke	Ammodytes_personatus	0.941507193456777	0.107370880633088	2.40396361162161
Thalassoma_quinquevittatum	Ammodytes_personatus	0.941506454947047	0.107372379757576	2.40395641385444
Thalassoma_genivittatum	Ammodytes_personatus	0.94150567984567	0.107370209581591	2.40396036687428
Thalassoma_hebraicum	Ammodytes_personatus	0.941506454947046	0.107372379757575	2.40395641385444
Thalassoma_duperrey	Ammodytes_personatus	0.941506454947046	0.107372379757575	2.40395641385444
Thalassoma_lutescens	Ammodytes_personatus	0.941504280761519	0.107369815502695	2.40395667232825
Thalassoma_lunare	Ammodytes_personatus	0.941506454947046	0.107372379757575	2.40395641385444
Thalassoma_cupido	Ammodytes_personatus	0.941506454947046	0.107372379757575	2.40395641385444
Thalassoma_loxum	Ammodytes_personatus	0.941506454947046	0.107372379757575	2.40395641385444
Thalassoma_purpureum	Ammodytes_personatus	0.941506454947046	0.107372379757575	2.40395641385444
Thalassoma_ballieui	Ammodytes_personatus	0.941506454947046	0.107372379757575	2.40395641385444
Thalassoma_septemfasciatum	Ammodytes_personatus	0.941506454947047	0.107372379757576	2.40395641385444
Stethojulis_trilineata	Ammodytes_personatus	0.941506454947046	0.107372379757575	2.40395641385444
Stethojulis_albovittata	Ammodytes_personatus	0.941506454947047	0.107372379757576	2.40395641385444
Stethojulis_bandanensis	Ammodytes_personatus	0.941503607281464	0.107371207863464	2.40395003077568
Stethojulis_balteata	Ammodytes_personatus	0.941506516232572	0.107369864804129	2.40396435949634
Hemigymnus_melapterus	Ammodytes_personatus	0.941506454947046	0.107372379757575	2.40395641385444
Hemigymnus_fasciatus	Ammodytes_personatus	0.941506454947047	0.107372379757576	2.40395641385444
Anampses_caeruleopunctatus	Ammodytes_personatus	0.941506794796461	0.107371631603217	2.40395990529714
Anampses_meleagrides	Ammodytes_personatus	0.941506454947046	0.107372379757575	2.40395641385444
Anampses_neoguinaicus	Ammodytes_personatus	0.941506454947046	0.107372379757575	2.40395641385444
Anampses_twistii	Ammodytes_personatus	0.941506454947046	0.107372379757575	2.40395641385444
Anampses_geographicus	Ammodytes_personatus	0.941506454947047	0.107372379757576	2.40395641385444
Suezichthys_gracilis	Ammodytes_personatus	0.941506454947046	0.107372379757575	2.40395641385444
Notolabrus_gymnogenis	Ammodytes_personatus	0.941502896484712	0.107370054735262	2.40395108296448
Pseudolabrus_gayi	Ammodytes_personatus	0.941506454947047	0.107372379757576	2.40395641385444
Pictilabrus_laticlavius	Ammodytes_personatus	0.941506454947046	0.107372379757575	2.40395641385444
Notolabrus_fucicola	Ammodytes_personatus	0.941506454947046	0.107372379757575	2.40395641385444
Notolabrus_tetricus	Ammodytes_personatus	0.941504044995811	0.107372430415213	2.40394780762397
Austrolabrus_maculatus	Ammodytes_personatus	0.941506454947046	0.107372379757575	2.40395641385444
Notolabrus_parilus	Ammodytes_personatus	0.941506454947047	0.107372379757576	2.40395641385444
Novaculichthys_macrolepidotus	Ammodytes_personatus	0.941506454947046	0.107372379757575	2.40395641385444
Novaculichthys_taeniourus	Ammodytes_personatus	0.941506454947046	0.107372379757575	2.40395641385444
Xyrichtys_splendens	Ammodytes_personatus	0.941506454947046	0.107372379757575	2.40395641385444
Xyrichtys_novacula	Ammodytes_personatus	0.941506454947046	0.107372379757575	2.40395641385444
Xyrichtys_martinicensis	Ammodytes_personatus	0.941506454947047	0.107372379757576	2.40395641385444
Iniistius_aneitensis	Ammodytes_personatus	0.941506454947047	0.107372379757576	2.40395641385444
Cymolutes_praetextatus	Ammodytes_personatus	0.941506454947046	0.107372379757575	2.40395641385444
Cymolutes_torquatus	Ammodytes_personatus	0.941506454947047	0.107372379757576	2.40395641385444
Pseudocheilinus_octotaenia	Ammodytes_personatus	0.941504545331673	0.107369366049952	2.40395898162629
Cirrhilabrus_lubbocki	Ammodytes_personatus	0.941506454947047	0.107372379757576	2.40395641385444
Pteragogus_cryptus	Ammodytes_personatus	0.941506454947046	0.107372379757575	2.40395641385444
Pteragogus_enneacanthus	Ammodytes_personatus	0.941506454947046	0.107372379757575	2.40395641385444
Oxycheilinus_digramma	Ammodytes_personatus	0.941506454947046	0.107372379757575	2.40395641385444
Oxycheilinus_unifasciatus	Ammodytes_personatus	0.941506454947046	0.107372379757575	2.40395641385444
Oxycheilinus_bimaculatus	Ammodytes_personatus	0.941506454947046	0.107372379757575	2.40395641385444
Cheilinus_fasciatus	Ammodytes_personatus	0.941506454947046	0.107372379757575	2.40395641385444
Wetmorella_nigropinnata	Ammodytes_personatus	0.941506454947046	0.107372379757575	2.40395641385444
Cheilinus_undulatus	Ammodytes_personatus	0.941506454947046	0.107372379757575	2.40395641385444
Epibulus_insidiator	Ammodytes_personatus	0.941502872240441	0.107370477205377	2.40394969931891
Epibulus_brevis	Ammodytes_personatus	0.941506454947047	0.107372379757576	2.40395641385444
Cheilinus_chlorourus	Ammodytes_personatus	0.941506454947046	0.107372379757575	2.40395641385444
Cheilinus_oxycephalus	Ammodytes_personatus	0.941506454947047	0.107372379757576	2.40395641385444
Cheilinus_trilobatus	Ammodytes_personatus	0.941506454947047	0.107372379757576	2.40395641385444
Oxycheilinus_celebicus	Ammodytes_personatus	0.941506454947046	0.107372379757575	2.40395641385444
Labrus_mixtus	Ammodytes_personatus	0.941506454947047	0.107372379757576	2.40395641385444
Labrus_merula	Ammodytes_personatus	0.941506454947046	0.107372379757575	2.40395641385444
Labrus_bergylta	Ammodytes_personatus	0.941506454947046	0.107372379757575	2.40395641385444
Tautoga_onitis	Ammodytes_personatus	0.941506454947046	0.107372379757575	2.40395641385444
Acantholabrus_palloni	Ammodytes_personatus	0.941506454947046	0.107372379757575	2.40395641385444
Ctenolabrus_rupestris	Ammodytes_personatus	0.941506454947046	0.107372379757575	2.40395641385444
Tautogolabrus_adspersus	Ammodytes_personatus	0.941506454947047	0.107372379757576	2.40395641385444
Centrolabrus_exoletus	Ammodytes_personatus	0.941506454947046	0.107372379757575	2.40395641385444
Symphodus_melanocercus	Ammodytes_personatus	0.941503149090007	0.107371962056066	2.40394610581225
Symphodus_roissali	Ammodytes_personatus	0.941506454947046	0.107372379757575	2.40395641385444
Centrolabrus_trutta	Ammodytes_personatus	0.941504639093499	0.10737277910786	2.40394881898612
Centrolabrus_caeruleus	Ammodytes_personatus	0.941506454947046	0.107372379757575	2.40395641385444
Symphodus_mediterraneus	Ammodytes_personatus	0.941506454947046	0.107372379757575	2.40395641385444
Symphodus_melops	Ammodytes_personatus	0.941506454947047	0.107372379757576	2.40395641385444
Symphodus_doderleini	Ammodytes_personatus	0.941506454947046	0.107372379757575	2.40395641385444
Symphodus_cinereus	Ammodytes_personatus	0.941506454947046	0.107372379757575	2.40395641385444
Symphodus_rostratus	Ammodytes_personatus	0.941506454947046	0.107372379757575	2.40395641385444
Symphodus_bailloni	Ammodytes_personatus	0.941506454947046	0.107372379757575	2.40395641385444
Symphodus_tinca	Ammodytes_personatus	0.941506454947046	0.107372379757575	2.40395641385444
Symphodus_ocellatus	Ammodytes_personatus	0.941506454947047	0.107372379757576	2.40395641385444
Lappanella_fasciata	Ammodytes_personatus	0.941506454947047	0.107372379757576	2.40395641385444
Siganus_rivulatus	Ammodytes_personatus	0.941506454947046	0.107372379757575	2.40395641385444
Chlorurus_sordidus	Ammodytes_personatus	0.941506454947046	0.107372379757575	2.40395641385444
Chlorurus_japanensis	Ammodytes_personatus	0.941506454947046	0.107372379757575	2.40395641385444
Chlorurus_oedema	Ammodytes_personatus	0.941506454947046	0.107372379757575	2.40395641385444
Chlorurus_bleekeri	Ammodytes_personatus	0.941506454947046	0.107372379757575	2.40395641385444
Chlorurus_bowersi	Ammodytes_personatus	0.941506454947046	0.107372379757575	2.40395641385444
Chlorurus_capistratoides	Ammodytes_personatus	0.941506454947046	0.107372379757575	2.40395641385444
Chlorurus_microrhinos	Ammodytes_personatus	0.941506454947047	0.107372379757576	2.40395641385444
Hipposcarus_longiceps	Ammodytes_personatus	0.941504441994919	0.10737007694475	2.40395643404591
Bolbometopon_muricatum	Ammodytes_personatus	0.941506454947046	0.107372379757575	2.40395641385444
Cetoscarus_bicolor	Ammodytes_personatus	0.941506454947046	0.107372379757575	2.40395641385444
Calotomus_spinidens	Ammodytes_personatus	0.941506454947046	0.107372379757575	2.40395641385444
Calotomus_carolinus	Ammodytes_personatus	0.941504260157275	0.107371934349629	2.40395008694407
Sparisoma_rocha	Ammodytes_personatus	0.941506454947046	0.107372379757575	2.40395641385444
Sparisoma_axillare	Ammodytes_personatus	0.941506454947046	0.107372379757575	2.40395641385444
Sparisoma_rubripinne	Ammodytes_personatus	0.941503273136407	0.107371962128849	2.40394654055796
Sparisoma_chrysopterum	Ammodytes_personatus	0.941506454947046	0.107372379757575	2.40395641385444
Sparisoma_amplum	Ammodytes_personatus	0.941506454947046	0.107372379757575	2.40395641385444
Sparisoma_viride	Ammodytes_personatus	0.941506454947046	0.107372379757575	2.40395641385444
Sparisoma_frondosum	Ammodytes_personatus	0.941506454947046	0.107372379757575	2.40395641385444
Sparisoma_aurofrenatum	Ammodytes_personatus	0.941506454947046	0.107372379757575	2.40395641385444
Sparisoma_radians	Ammodytes_personatus	0.941506454947046	0.107372379757575	2.40395641385444
Sparisoma_atomarium	Ammodytes_personatus	0.941506454947047	0.107372379757576	2.40395641385444
Sparisoma_tuiupiranga	Ammodytes_personatus	0.941506454947046	0.107372379757575	2.40395641385444
Sparisoma_cretense	Ammodytes_personatus	0.941506454947046	0.107372379757575	2.40395641385444
Sparisoma_strigatum	Ammodytes_personatus	0.941506454947046	0.107372379757575	2.40395641385444
Nicholsina_usta_usta	Ammodytes_personatus	0.941506454947046	0.107372379757575	2.40395641385444
Nicholsina_denticulata	Ammodytes_personatus	0.941506454947046	0.107372379757575	2.40395641385444
Cryptotomus_roseus	Ammodytes_personatus	0.941506454947046	0.107372379757575	2.40395641385444
Leptoscarus_vaigiensis	Ammodytes_personatus	0.941506454947046	0.107372379757575	2.40395641385444
Scarus_schlegeli	Ammodytes_personatus	0.941506454947046	0.107372379757575	2.40395641385444
Scarus_hypselopterus	Ammodytes_personatus	0.941506454947046	0.107372379757575	2.40395641385444
Scarus_flavipectoralis	Ammodytes_personatus	0.941505047144014	0.107372606598246	2.40395078009477
Scarus_hoefleri	Ammodytes_personatus	0.941506454947046	0.107372379757575	2.40395641385444
Scarus_psittacus	Ammodytes_personatus	0.941506454947046	0.107372379757575	2.40395641385444
Scarus_spinus	Ammodytes_personatus	0.941506454947046	0.107372379757575	2.40395641385444
Scarus_frenatus	Ammodytes_personatus	0.941506454947046	0.107372379757575	2.40395641385444
Scarus_dimidiatus	Ammodytes_personatus	0.941506454947046	0.107372379757575	2.40395641385444
Scarus_rubroviolaceus	Ammodytes_personatus	0.941506454947046	0.107372379757575	2.40395641385444
Scarus_forsteni	Ammodytes_personatus	0.941506454947046	0.107372379757575	2.40395641385444
Scarus_niger	Ammodytes_personatus	0.941506330069736	0.107370476068372	2.40396182773805
Scarus_tricolor	Ammodytes_personatus	0.941506454947047	0.107372379757576	2.40395641385444
Scarus_altipinnis	Ammodytes_personatus	0.941506454947047	0.107372379757576	2.40395641385444
Scarus_prasiognathos	Ammodytes_personatus	0.941506454947046	0.107372379757575	2.40395641385444
Scarus_ghobban	Ammodytes_personatus	0.941506454947046	0.107372379757575	2.40395641385444
Scarus_coelestinus	Ammodytes_personatus	0.941506454947046	0.107372379757575	2.40395641385444
Scarus_guacamaia	Ammodytes_personatus	0.941506454947046	0.107372379757575	2.40395641385444
Scarus_iseri	Ammodytes_personatus	0.941506454947046	0.107372379757575	2.40395641385444
Scarus_taeniopterus	Ammodytes_personatus	0.941505529262391	0.107368781874857	2.40396422750377
Scarus_chameleon	Ammodytes_personatus	0.941505562377164	0.107372532757759	2.40395281374208
Scarus_festivus	Ammodytes_personatus	0.941506454947046	0.107372379757575	2.40395641385444
Scarus_quoyi	Ammodytes_personatus	0.941506454947047	0.107372379757576	2.40395641385444
Scarus_oviceps	Ammodytes_personatus	0.941506454947046	0.107372379757575	2.40395641385444
Scarus_globiceps	Ammodytes_personatus	0.941506047790783	0.107368739350794	2.40396617645001
Cephalopholis_argus	Ammodytes_personatus	0.941503921680004	0.107372124666344	2.40394831505677
Lachnolaimus_maximus	Ammodytes_personatus	0.941506454947046	0.107372379757575	2.40395641385444
Achoerodus_viridis	Ammodytes_personatus	0.941506454947046	0.107372379757575	2.40395641385444
Pseudodax_moluccanus	Ammodytes_personatus	0.941506454947046	0.107372379757575	2.40395641385444
Odax_acroptilus	Ammodytes_personatus	0.941506454947046	0.107372379757575	2.40395641385444
Siphonognathus_argyrophanes	Ammodytes_personatus	0.941506454947046	0.107372379757575	2.40395641385444
Haletta_semifasciata	Ammodytes_personatus	0.941506454947047	0.107372379757576	2.40395641385444
Neoodax_balteatus	Ammodytes_personatus	0.941506454947046	0.107372379757575	2.40395641385444
Odax_cyanomelas	Ammodytes_personatus	0.941505365480324	0.107368711037223	2.40396387094793
Odax_cyanoallix	Ammodytes_personatus	0.941506454947046	0.107372379757575	2.40395641385444
Odax_pullus	Ammodytes_personatus	0.941506454947046	0.107372379757575	2.40395641385444
Choerodon_fasciatus	Ammodytes_personatus	0.941506454947047	0.107372379757576	2.40395641385444
Choerodon_anchorago	Ammodytes_personatus	0.941506454947046	0.107372379757575	2.40395641385444
Choerodon_oligacanthus	Ammodytes_personatus	0.941505295184841	0.10737231012198	2.40395256119016
Choerodon_schoenleinii	Ammodytes_personatus	0.941503761738623	0.107370031153053	2.40395418947746
Xiphocheilus_typus	Ammodytes_personatus	0.941506454947046	0.107372379757575	2.40395641385444
Choerodon_azurio	Ammodytes_personatus	0.941506454947046	0.107372379757575	2.40395641385444
Bodianus_rufus	Ammodytes_personatus	0.941506454947046	0.107372379757575	2.40395641385444
Clepticus_parrae	Ammodytes_personatus	0.941506454947046	0.107372379757575	2.40395641385444
Bodianus_scrofa	Ammodytes_personatus	0.941506454947047	0.107372379757576	2.40395641385444
Bodianus_mesothorax	Ammodytes_personatus	0.941506454947047	0.107372379757576	2.40395641385444
Semicossyphus_darwini	Ammodytes_personatus	0.941506454947046	0.107372379757575	2.40395641385444
Semicossyphus_pulcher	Ammodytes_personatus	0.941506454947047	0.107372379757576	2.40395641385444
Coreoperca_kawamebari	Ammodytes_personatus	0.861048313646387	0.0480952452112311	2.30456687171406
Coreoperca_whiteheadi	Ammodytes_personatus	0.861046567316128	0.0480957081345352	2.30455921042143
Siniperca_roulei	Ammodytes_personatus	0.861048313646387	0.0480952452112311	2.30456687171406
Siniperca_fortis	Ammodytes_personatus	0.861048313646387	0.0480952452112311	2.30456687171406
Siniperca_undulata	Ammodytes_personatus	0.861047505329298	0.048094777537899	2.30456547568015
Siniperca_chuatsi	Ammodytes_personatus	0.861048313646387	0.0480952452112311	2.30456687171406
Siniperca_knerii	Ammodytes_personatus	0.861048313646387	0.0480952452112311	2.30456687171406
Siniperca_obscura	Ammodytes_personatus	0.861048313646388	0.0480952452112313	2.30456687171406
Siniperca_scherzeri	Ammodytes_personatus	0.861048313646388	0.0480952452112313	2.30456687171406
Coreoperca_herzi	Ammodytes_personatus	0.861047208390812	0.0480951531436111	2.30456323690743
Elassoma_evergladei	Ammodytes_personatus	0.86104737442765	0.0480928270390006	2.30457116059928
Elassoma_boehlkei	Ammodytes_personatus	0.861048386563185	0.0480929327828392	2.30457442159574
Elassoma_gilberti	Ammodytes_personatus	0.861048313646387	0.0480952452112311	2.30456687171406
Elassoma_okefenokee	Ammodytes_personatus	0.861048313646387	0.0480952452112311	2.30456687171406
Elassoma_zonatum	Ammodytes_personatus	0.861048313646387	0.0480952452112311	2.30456687171406
Elassoma_alabamae	Ammodytes_personatus	0.861048313646388	0.0480952452112313	2.30456687171406
Acantharchus_pomotis	Ammodytes_personatus	0.861048313646387	0.0480952452112311	2.30456687171406
Ambloplites_ariommus	Ammodytes_personatus	0.861048313646387	0.0480952452112311	2.30456687171406
Ambloplites_rupestris	Ammodytes_personatus	0.861048313646387	0.0480952452112311	2.30456687171406
Ambloplites_cavifrons	Ammodytes_personatus	0.861048313646388	0.0480952452112313	2.30456687171406
Ambloplites_constellatus	Ammodytes_personatus	0.861048313646387	0.0480952452112311	2.30456687171406
Archoplites_interruptus	Ammodytes_personatus	0.861048313646387	0.0480952452112311	2.30456687171406
Pomoxis_nigromaculatus	Ammodytes_personatus	0.861048313646387	0.0480952452112311	2.30456687171406
Pomoxis_annularis	Ammodytes_personatus	0.861048313646388	0.0480952452112313	2.30456687171406
Enneacanthus_chaetodon	Ammodytes_personatus	0.861048313646387	0.0480952452112311	2.30456687171406
Enneacanthus_gloriosus	Ammodytes_personatus	0.861048313646387	0.0480952452112311	2.30456687171406
Enneacanthus_obesus	Ammodytes_personatus	0.861048313646388	0.0480952452112313	2.30456687171406
Centrarchus_macropterus	Ammodytes_personatus	0.861048313646387	0.0480952452112311	2.30456687171406
Micropterus_dolomieu	Ammodytes_personatus	0.861048313646388	0.0480952452112313	2.30456687171406
Micropterus_punctulatus	Ammodytes_personatus	0.861048313646387	0.0480952452112311	2.30456687171406
Micropterus_coosae	Ammodytes_personatus	0.861048313646388	0.0480952452112313	2.30456687171406
Micropterus_floridanus	Ammodytes_personatus	0.861048313646388	0.0480952452112313	2.30456687171406
Micropterus_salmoides	Ammodytes_personatus	0.861048313646388	0.0480952452112313	2.30456687171406
Micropterus_treculii	Ammodytes_personatus	0.861048313646388	0.0480952452112313	2.30456687171406
Micropterus_notius	Ammodytes_personatus	0.861048313646387	0.0480952452112311	2.30456687171406
Micropterus_cataractae	Ammodytes_personatus	0.861048313646387	0.0480952452112311	2.30456687171406
Lepomis_gulosus	Ammodytes_personatus	0.861048313646387	0.0480952452112311	2.30456687171406
Lepomis_cyanellus	Ammodytes_personatus	0.861048313646388	0.0480952452112313	2.30456687171406
Lepomis_symmetricus	Ammodytes_personatus	0.861048313646388	0.0480952452112313	2.30456687171406
Lepomis_humilis	Ammodytes_personatus	0.861047247773721	0.0480934614145714	2.30456871066784
Lepomis_macrochirus	Ammodytes_personatus	0.861048313646387	0.0480952452112311	2.30456687171406
Lepomis_gibbosus	Ammodytes_personatus	0.861048313646387	0.0480952452112311	2.30456687171406
Lepomis_microlophus	Ammodytes_personatus	0.861047257383476	0.048096196124938	2.30456012245816
Lepomis_miniatus	Ammodytes_personatus	0.861048228928805	0.0480926944633107	2.30457461319542
Lepomis_punctatus	Ammodytes_personatus	0.861048313646388	0.0480952452112313	2.30456687171406
Lepomis_marginatus	Ammodytes_personatus	0.861046886150281	0.0480948211181802	2.3045631393871
Lepomis_megalotis	Ammodytes_personatus	0.861046842164869	0.048094138597828	2.30456513511792
Lepomis_auritus	Ammodytes_personatus	0.861047099012625	0.0480945994765536	2.30456459414357
Edelia_vittata	Ammodytes_personatus	0.861048313646388	0.0480952452112313	2.30456687171406
Nannoperca_australis	Ammodytes_personatus	0.861048313646388	0.0480952452112313	2.30456687171406
Nannoperca_obscura	Ammodytes_personatus	0.861048313646387	0.0480952452112311	2.30456687171406
Nannoperca_oxleyana	Ammodytes_personatus	0.861047262973415	0.048095457721369	2.30456247043635
Nannoperca_variegata	Ammodytes_personatus	0.861048313646388	0.0480952452112313	2.30456687171406
Nannatherina_balstoni	Ammodytes_personatus	0.861048313646387	0.0480952452112311	2.30456687171406
Macquaria_australasica	Ammodytes_personatus	0.861048313646388	0.0480952452112313	2.30456687171406
Macquaria_ambigua	Ammodytes_personatus	0.861048313646387	0.0480952452112311	2.30456687171406
Bostockia_porosa	Ammodytes_personatus	0.861048313646387	0.0480952452112311	2.30456687171406
Percichthys_trucha	Ammodytes_personatus	0.861048313646387	0.0480952452112311	2.30456687171406
Maccullochella_macquariensis	Ammodytes_personatus	0.861048313646388	0.0480952452112313	2.30456687171406
Maccullochella_ikei	Ammodytes_personatus	0.861048313646387	0.0480952452112311	2.30456687171406
Maccullochella_peelii_peelii	Ammodytes_personatus	0.861048313646388	0.0480952452112313	2.30456687171406
Gadopsis_bispinosus	Ammodytes_personatus	0.861048313646387	0.0480952452112311	2.30456687171406
Gadopsis_marmoratus	Ammodytes_personatus	0.861048313646387	0.0480952452112311	2.30456687171406
Macquaria_colonorum	Ammodytes_personatus	0.861048313646388	0.0480952452112313	2.30456687171406
Enoplosus_armatus	Ammodytes_personatus	0.861048313646388	0.0480952452112313	2.30456687171406
Centrogenys_vaigiensis	Ammodytes_personatus	0.861048313646388	0.0480952452112313	2.30456687171406
Cheilodactylus_rubrolabiatus	Ammodytes_personatus	0.861048313646387	0.0480952452112311	2.30456687171406
Goniistius_quadricornis	Ammodytes_personatus	0.861048313646387	0.0480952452112311	2.30456687171406
Goniistius_zonatus	Ammodytes_personatus	0.861048313646388	0.0480952452112313	2.30456687171406
Goniistius_fuscus	Ammodytes_personatus	0.861048313646387	0.0480952452112311	2.30456687171406
Goniistius_spectabilis	Ammodytes_personatus	0.861048313646388	0.0480952452112313	2.30456687171406
Chirodactylus_jessicalenorum	Ammodytes_personatus	0.861048313646388	0.0480952452112313	2.30456687171406
Chirodactylus_brachydactylus	Ammodytes_personatus	0.861048313646388	0.0480952452112313	2.30456687171406
Chirodactylus_grandis	Ammodytes_personatus	0.861048313646388	0.0480952452112313	2.30456687171406
Dactylophora_nigricans	Ammodytes_personatus	0.861048313646388	0.0480952452112313	2.30456687171406
Cheilodactylus_variegatus	Ammodytes_personatus	0.861048313646387	0.0480952452112311	2.30456687171406
Nemadactylus_douglasii	Ammodytes_personatus	0.861048313646387	0.0480952452112311	2.30456687171406
Nemadactylus_valenciennesi	Ammodytes_personatus	0.861048313646387	0.0480952452112311	2.30456687171406
Nemadactylus_monodactylus	Ammodytes_personatus	0.861048313646387	0.0480952452112311	2.30456687171406
Nemadactylus_macropterus	Ammodytes_personatus	0.86104843354454	0.0480922429313155	2.30457676350302
Nemadactylus_bergi	Ammodytes_personatus	0.861048313646388	0.0480952452112313	2.30456687171406
Nemadactylus_gayi	Ammodytes_personatus	0.861048313646388	0.0480952452112313	2.30456687171406
Cheilodactylus_nigripes	Ammodytes_personatus	0.861048313646388	0.0480952452112313	2.30456687171406
Goniistius_ephippium	Ammodytes_personatus	0.861048313646387	0.0480952452112311	2.30456687171406
Goniistius_zebra	Ammodytes_personatus	0.861048313646387	0.0480952452112311	2.30456687171406
Goniistius_plessisi	Ammodytes_personatus	0.861048313646388	0.0480952452112313	2.30456687171406
Goniistius_vittatus	Ammodytes_personatus	0.861048313646387	0.0480952452112311	2.30456687171406
Goniistius_gibbosus	Ammodytes_personatus	0.861047335272935	0.0480956500803618	2.30456212070047
Goniistius_vestitus	Ammodytes_personatus	0.861048313646387	0.0480952452112311	2.30456687171406
Cheilodactylus_fasciatus	Ammodytes_personatus	0.861048313646387	0.0480952452112311	2.30456687171406
Cheilodactylus_pixi	Ammodytes_personatus	0.861048313646387	0.0480952452112311	2.30456687171406
Aplodactylus_etheridgii	Ammodytes_personatus	0.861048313646387	0.0480952452112311	2.30456687171406
Crinodus_lophodon	Ammodytes_personatus	0.861048313646388	0.0480952452112313	2.30456687171406
Aplodactylus_arctidens	Ammodytes_personatus	0.861048313646387	0.0480952452112311	2.30456687171406
Aplodactylus_punctatus	Ammodytes_personatus	0.861046975922516	0.0480960363482354	2.30455962667106
Aplodactylus_westralis	Ammodytes_personatus	0.861048313646388	0.0480952452112313	2.30456687171406
Threpterius_maculosus	Ammodytes_personatus	0.861048313646387	0.0480952452112311	2.30456687171406
Chironemus_delfini	Ammodytes_personatus	0.861046311751121	0.0480955828061922	2.30455869798556
Chironemus_georgianus	Ammodytes_personatus	0.861048313646387	0.0480952452112311	2.30456687171406
Chironemus_microlepis	Ammodytes_personatus	0.861048313646388	0.0480952452112313	2.30456687171406
Chironemus_bicornis	Ammodytes_personatus	0.861046781663364	0.0480926362693153	2.3045696569989
Chironemus_marmoratus	Ammodytes_personatus	0.861048313646387	0.0480952452112311	2.30456687171406
Paracirrhites_forsteri	Ammodytes_personatus	0.861048313646388	0.0480952452112313	2.30456687171406
Amblycirrhitus_bimacula	Ammodytes_personatus	0.861048313646387	0.0480952452112311	2.30456687171406
Amblycirrhitus_pinos	Ammodytes_personatus	0.861048313646387	0.0480952452112311	2.30456687171406
Cirrhitus_rivulatus	Ammodytes_personatus	0.861048313646387	0.0480952452112311	2.30456687171406
Cirrhitops_mascarenensis	Ammodytes_personatus	0.861048313646387	0.0480952452112311	2.30456687171406
Cirrhitops_fasciatus	Ammodytes_personatus	0.86104713115757	0.0480955381613692	2.30456174869868
Cirrhitus_pinnulatus	Ammodytes_personatus	0.861048313646387	0.0480952452112311	2.30456687171406
Paracirrhites_arcatus	Ammodytes_personatus	0.861048313646387	0.0480952452112311	2.30456687171406
Notocirrhitus_splendens	Ammodytes_personatus	0.861048313646387	0.0480952452112311	2.30456687171406
Pholidichthys_leucotaenia	Acanthopagrus_schlegelii	0.747102422066751	-0.0280520632075884	2.1404633495749
Glaucosoma_buergeri	Acanthopagrus_schlegelii	0.747102493485352	-0.0280530043646838	2.14046664730678
Glaucosoma_scapulare	Acanthopagrus_schlegelii	0.747102493485352	-0.0280530043646838	2.14046664730678
Glaucosoma_magnificum	Acanthopagrus_schlegelii	0.747102493485352	-0.0280530043646838	2.14046664730678
Glaucosoma_hebraicum	Acanthopagrus_schlegelii	0.747102493485352	-0.0280530043646839	2.14046664730678
Pempheris_oualensis	Acanthopagrus_schlegelii	0.747102493485352	-0.0280530043646838	2.14046664730678
Parapriacanthus_ransonneti	Acanthopagrus_schlegelii	0.747102493485352	-0.0280530043646839	2.14046664730678
Parapriacanthus_elongatus	Acanthopagrus_schlegelii	0.747102493485352	-0.0280530043646839	2.14046664730678
Pempheris_schwenkii	Acanthopagrus_schlegelii	0.747102493485352	-0.0280530043646838	2.14046664730678
Pempheris_vanicolensis	Acanthopagrus_schlegelii	0.747102493485352	-0.0280530043646838	2.14046664730678
Decodon_melasma	Acanthopagrus_schlegelii	0.747846187182662	-0.0235482691488297	2.12864035929965
Dicentrarchus_punctatus	Acanthopagrus_schlegelii	0.747846187182661	-0.0235482691488298	2.12864035929965
Dicentrarchus_labrax	Acanthopagrus_schlegelii	0.747846187182662	-0.0235482691488297	2.12864035929965
Morone_mississippiensis	Acanthopagrus_schlegelii	0.747846140569132	-0.0235481764762615	2.12863989549213
Morone_americana	Acanthopagrus_schlegelii	0.747846187182662	-0.0235482691488297	2.12864035929965
Morone_saxatilis	Acanthopagrus_schlegelii	0.747846187182662	-0.0235482691488297	2.12864035929965
Morone_chrysops	Acanthopagrus_schlegelii	0.747846107852627	-0.0235502521583809	2.12864642905422
Schuettea_scalaripinnis	Branchiostegus_japonicus	0.614808948612254	-0.0176374376524479	1.65442519947708
Hoplolatilus_purpureus	Branchiostegus_japonicus	0.585846206474049	-0.00506263634924731	1.52770504201401
Branchiostegus_auratus	Branchiostegus_japonicus	0.484300393311903	0.0142890137020675	1.17211034313048
Branchiostegus_argentatus	Branchiostegus_japonicus	0.442930076290181	0.0293647333608407	1.02265255218622
Branchiostegus_wardi	Branchiostegus_japonicus	0.442930076290181	0.0293647333608407	1.02265255218622
Branchiostegus_albus	Branchiostegus_japonicus	0.442930076290181	0.0293647333608407	1.02265255218622
Branchiostegus_semifasciatus	Branchiostegus_japonicus	0.530404031416684	0.0031352508426028	1.33481626471517
Caulolatilus_microps	Branchiostegus_japonicus	0.530404031416684	0.0031352508426028	1.33481626471517
Lopholatilus_chamaeleonticeps	Branchiostegus_japonicus	0.530403850442092	0.00313440787869035	1.33481767453362
Caulolatilus_affinis	Branchiostegus_japonicus	0.605655088544092	-0.00697553664797146	1.5962384196104
Caulolatilus_princeps	Branchiostegus_japonicus	0.605655088544092	-0.00697553664797146	1.5962384196104
Emmelichthys_nitidus_nitidus	Diagramma_pictum	0.62161693736135	-0.00460138036396929	1.6417974062479
Erythrocles_monodi	Diagramma_pictum	0.621616937361349	-0.00460138036396951	1.6417974062479
Erythrocles_schlegelii	Diagramma_pictum	0.621616937361349	-0.00460138036396951	1.6417974062479
Inermia_vittata	Diagramma_pictum	0.622170324363098	0.0220004964194369	1.57478990515511
Plectorhinchus_mediterraneus	Diagramma_pictum	0.619434536002946	0.0505717971851971	1.49632459525921
Plectorhinchus_cinctus	Diagramma_pictum	0.615279701014899	0.100268319155024	1.3713565746531
Plectorhinchus_chaetodonoides	Diagramma_pictum	0.615279701014899	0.100268319155024	1.3713565746531
Diagramma_labiosum	Diagramma_pictum	0.610686422974364	0.168055507493449	1.22105091454183
Plectorhinchus_lineatus	Diagramma_pictum	0.612484533681696	0.139469626009197	1.28185667438027
Plectorhinchus_diagrammus	Diagramma_pictum	0.612484533681696	0.139469626009197	1.28185667438027
Plectorhinchus_chrysotaenia	Diagramma_pictum	0.617035638941984	0.0781938127507076	1.42517089848399
Brachydeuterus_auritus	Diagramma_pictum	0.621724435426889	0.0264650246479095	1.5621819363624
Microlepidotus_inornatus	Diagramma_pictum	0.621724614819188	0.0264674957921753	1.56217633494644
Orthopristis_chrysoptera	Diagramma_pictum	0.621724614819188	0.0264674957921753	1.56217633494644
Anisotremus_interruptus	Diagramma_pictum	0.621724614819188	0.0264674957921753	1.56217633494644
Anisotremus_surinamensis	Diagramma_pictum	0.621724614819188	0.0264674957921753	1.56217633494644
Anisotremus_davidsonii	Diagramma_pictum	0.621724614819188	0.0264674957921753	1.56217633494644
Anisotremus_caesius	Diagramma_pictum	0.621724614819188	0.0264674957921753	1.56217633494644
Anisotremus_taeniatus	Diagramma_pictum	0.621724464441504	0.0264656689191538	1.5621804198648
Anisotremus_virginicus	Diagramma_pictum	0.621724614819188	0.0264674957921753	1.56217633494644
Anisotremus_scapularis	Diagramma_pictum	0.621724614819188	0.0264674957921753	1.56217633494644
Anisotremus_dovii	Diagramma_pictum	0.621724614819188	0.0264674957921753	1.56217633494644
Anisotremus_pacifici	Diagramma_pictum	0.621724614819188	0.0264674957921753	1.56217633494644
Genyatremus_luteus	Diagramma_pictum	0.621724614819188	0.0264674957921753	1.56217633494644
Anisotremus_moricandi	Diagramma_pictum	0.621724614819188	0.0264674957921753	1.56217633494644
Haemulon_squamipinna	Diagramma_pictum	0.621724614819188	0.0264674957921753	1.56217633494644
Haemulon_aurolineatum	Diagramma_pictum	0.621724614819188	0.0264674957921753	1.56217633494644
Haemulon_striatum	Diagramma_pictum	0.621724614819188	0.0264674957921753	1.56217633494644
Haemulon_boschmae	Diagramma_pictum	0.621724614819188	0.0264674957921753	1.56217633494644
Haemulon_maculicauda	Diagramma_pictum	0.621724614819188	0.0264674957921753	1.56217633494644
Haemulon_flaviguttatum	Diagramma_pictum	0.621724614819188	0.0264674957921753	1.56217633494644
Haemulon_steindachneri	Diagramma_pictum	0.621724614819188	0.0264674957921753	1.56217633494644
Haemulon_sexfasciatum	Diagramma_pictum	0.621724614819188	0.0264674957921753	1.56217633494644
Haemulon_scudderii	Diagramma_pictum	0.621724614819188	0.0264674957921753	1.56217633494644
Haemulon_melanurum	Diagramma_pictum	0.621724614819188	0.0264674957921753	1.56217633494644
Haemulon_album	Diagramma_pictum	0.621724614819188	0.0264674957921753	1.56217633494644
Haemulon_plumierii	Diagramma_pictum	0.621724614819188	0.0264674957921753	1.56217633494644
Haemulon_bonariense	Diagramma_pictum	0.621724614819188	0.0264674957921753	1.56217633494644
Haemulon_parra	Diagramma_pictum	0.621724614819188	0.0264674957921753	1.56217633494644
Haemulon_carbonarium	Diagramma_pictum	0.621724614819188	0.0264674957921753	1.56217633494644
Haemulon_macrostomum	Diagramma_pictum	0.621724708620068	0.0264674042893824	1.56217685974118
Haemulon_flavolineatum	Diagramma_pictum	0.621724614819188	0.0264674957921753	1.56217633494644
Haemulon_sciurus	Diagramma_pictum	0.621725715281179	0.0264656363731881	1.56218445353593
Xenistius_californiensis	Diagramma_pictum	0.621724614819188	0.0264674957921753	1.56217633494644
Haemulon_chrysargyreum	Diagramma_pictum	0.621724614819188	0.0264674957921753	1.56217633494644
Pomadasys_incisus	Diagramma_pictum	0.621724614819188	0.0264674957921753	1.56217633494644
Pomadasys_hasta	Diagramma_pictum	0.621724614819188	0.0264674957921753	1.56217633494644
Pomadasys_maculatus	Diagramma_pictum	0.621724614819188	0.0264674957921753	1.56217633494644
Pomadasys_kaakan	Diagramma_pictum	0.62172463991875	0.0264657270881201	1.56218082914503
Pomadasys_perotaei	Diagramma_pictum	0.621724614819188	0.0264674957921753	1.56217633494644
Pomadasys_olivaceus	Diagramma_pictum	0.621724614819188	0.0264674957921753	1.56217633494644
Plectorhinchus_macrolepis	Diagramma_pictum	0.621746756128075	0.0262439635683445	1.56280439581536
Hapalogenys_nigripinnis	Diagramma_pictum	0.622149928410925	0.0222034186906916	1.57421403815496
Hapalogenys_mucronatus	Diagramma_pictum	0.622149928410925	0.0222034186906916	1.57421403815496
Symphorichthys_spilurus	Pterocaesio_digramma	0.637247697140477	0.0575224036640227	1.53477374333095
Symphorus_nematophorus	Pterocaesio_digramma	0.637247697140477	0.0575224036640227	1.53477374333095
Lutjanus_colorado	Pterocaesio_digramma	0.643436018736461	0.0856742852662589	1.4877460803246
Lutjanus_fulviflamma	Pterocaesio_digramma	0.643436018736461	0.0856742852662589	1.4877460803246
Lutjanus_monostigma	Pterocaesio_digramma	0.643436018736461	0.0856742852662589	1.4877460803246
Lutjanus_carponotatus	Pterocaesio_digramma	0.643436018736461	0.0856742852662589	1.4877460803246
Lutjanus_russellii	Pterocaesio_digramma	0.643436018736461	0.0856742852662589	1.4877460803246
Lutjanus_lutjanus	Pterocaesio_digramma	0.643436018736461	0.0856742852662589	1.4877460803246
Lutjanus_ophuysenii	Pterocaesio_digramma	0.643436018736461	0.0856742852662589	1.4877460803246
Lutjanus_vitta	Pterocaesio_digramma	0.643436018736461	0.0856742852662589	1.4877460803246
Lutjanus_decussatus	Pterocaesio_digramma	0.643436018736461	0.0856742852662589	1.4877460803246
Lutjanus_fulvus	Pterocaesio_digramma	0.643436018736461	0.0856742852662589	1.4877460803246
Lutjanus_rivulatus	Pterocaesio_digramma	0.643436018736461	0.0856742852662589	1.4877460803246
Lutjanus_stellatus	Pterocaesio_digramma	0.643436384461059	0.0856724030873561	1.48775150044329
Lutjanus_quinquelineatus	Pterocaesio_digramma	0.643436018736461	0.0856742852662589	1.4877460803246
Lutjanus_kasmira	Pterocaesio_digramma	0.643436259928279	0.0856727842261089	1.4877502500648
Lutjanus_bengalensis	Pterocaesio_digramma	0.643436018736461	0.0856742852662589	1.4877460803246
Lutjanus_argentiventris	Pterocaesio_digramma	0.643436018736461	0.0856742852662589	1.4877460803246
Lutjanus_griseus	Pterocaesio_digramma	0.643436018736461	0.0856742852662589	1.4877460803246
Lutjanus_apodus	Pterocaesio_digramma	0.643436018736461	0.0856742852662589	1.4877460803246
Lutjanus_jocu	Pterocaesio_digramma	0.643436018736461	0.0856742852662589	1.4877460803246
Rhomboplites_aurorubens	Pterocaesio_digramma	0.643436018736461	0.0856742852662589	1.4877460803246
Lutjanus_cyanopterus	Pterocaesio_digramma	0.643436018736461	0.0856742852662589	1.4877460803246
Ocyurus_chrysurus	Pterocaesio_digramma	0.643436018736461	0.0856742852662589	1.4877460803246
Lutjanus_analis	Pterocaesio_digramma	0.643436018736461	0.0856742852662589	1.4877460803246
Lutjanus_mahogoni	Pterocaesio_digramma	0.643436018736461	0.0856742852662589	1.4877460803246
Lutjanus_synagris	Pterocaesio_digramma	0.643436018736461	0.0856742852662589	1.4877460803246
Lutjanus_peru	Pterocaesio_digramma	0.643436018736461	0.0856742852662589	1.4877460803246
Lutjanus_campechanus	Pterocaesio_digramma	0.643436323625514	0.0856710414350639	1.48775443640982
Lutjanus_vivanus	Pterocaesio_digramma	0.643436018736461	0.0856742852662589	1.4877460803246
Etelis_oculatus	Pterocaesio_digramma	0.643435999731261	0.0856740657513675	1.48774652578947
Lutjanus_buccanella	Pterocaesio_digramma	0.643436018736461	0.0856742852662589	1.4877460803246
Lutjanus_novemfasciatus	Pterocaesio_digramma	0.643436018736461	0.0856742852662589	1.4877460803246
Lutjanus_argentimaculatus	Pterocaesio_digramma	0.643436018736461	0.0856742852662589	1.4877460803246
Lutjanus_dentatus	Pterocaesio_digramma	0.643436018736461	0.0856742852662589	1.4877460803246
Lutjanus_malabaricus	Pterocaesio_digramma	0.643436018736461	0.0856742852662589	1.4877460803246
Lutjanus_adetii	Pterocaesio_digramma	0.643436018736461	0.0856742852662589	1.4877460803246
Lutjanus_sebae	Pterocaesio_digramma	0.643436018736461	0.0856742852662589	1.4877460803246
Pinjalo_pinjalo	Pterocaesio_digramma	0.643436018736461	0.0856742852662589	1.4877460803246
Lutjanus_erythropterus	Pterocaesio_digramma	0.643436018736461	0.0856742852662589	1.4877460803246
Lutjanus_sanguineus	Pterocaesio_digramma	0.643436018736461	0.0856742852662589	1.4877460803246
Gymnocaesio_gymnoptera	Pterocaesio_digramma	0.643436018736461	0.0856742852662589	1.4877460803246
Caesio_lunaris	Pterocaesio_digramma	0.643436018736461	0.0856742852662589	1.4877460803246
Lutjanus_bohar	Pterocaesio_digramma	0.643436018736461	0.0856742852662589	1.4877460803246
Lutjanus_gibbus	Pterocaesio_digramma	0.643436232191167	0.0856715819360416	1.48775292106505
Macolor_niger	Pterocaesio_digramma	0.643436018736461	0.0856742852662589	1.4877460803246
Caesio_cuning	Pterocaesio_digramma	0.643436416713028	0.0856713147432608	1.48775409196223
Pterocaesio_marri	Pterocaesio_digramma	0.643436018736461	0.0856742852662589	1.4877460803246
Dipterygonotus_balteatus	Pterocaesio_digramma	0.643436018736461	0.0856742852662589	1.4877460803246
Pterocaesio_pisang	Pterocaesio_digramma	0.643436018736461	0.0856742852662589	1.4877460803246
Caesio_caerulaurea	Pterocaesio_digramma	0.643436018736461	0.0856742852662589	1.4877460803246
Aprion_virescens	Pterocaesio_digramma	0.639581857847162	0.0679183963923924	1.51726038025268
Aphareus_furca	Pterocaesio_digramma	0.639581755900542	0.0679164879801297	1.5172645656651
Apsilus_fuscus	Pterocaesio_digramma	0.630055690248558	0.0270120678639088	1.58719603834665
Gnathodentex_aureolineatus	Lethrinus_nebulosus	0.664679690802472	0.0235196712811616	1.70747944639061
Monotaxis_grandoculis	Lethrinus_nebulosus	0.664679690802473	0.0235196712811618	1.70747944639061
Gymnocranius_grandoculis	Lethrinus_nebulosus	0.664679690802473	0.0235196712811618	1.70747944639061
Gymnocranius_griseus	Lethrinus_nebulosus	0.664679690802473	0.0235196712811618	1.70747944639061
Gymnocranius_elongatus	Lethrinus_nebulosus	0.664680570538565	0.0235207984291073	1.70747932644042
Wattsia_mossambica	Lethrinus_nebulosus	0.664680530903085	0.0235202527882523	1.70748064087509
Lethrinus_genivittatus	Lethrinus_nebulosus	0.611739248780542	0.0761258517946468	1.41394015553803
Lethrinus_miniatus	Lethrinus_nebulosus	0.611739248780542	0.0761258517946468	1.41394015553803
Lethrinus_erythropterus	Lethrinus_nebulosus	0.611739248780542	0.0761258517946468	1.41394015553803
Lethrinus_semicinctus	Lethrinus_nebulosus	0.611739248780542	0.0761258517946468	1.41394015553803
Lethrinus_rubrioperculatus	Lethrinus_nebulosus	0.611739248780542	0.0761258517946468	1.41394015553803
Lethrinus_reticulatus	Lethrinus_nebulosus	0.611739248780542	0.0761258517946468	1.41394015553803
Lethrinus_microdon	Lethrinus_nebulosus	0.611739248780542	0.0761258517946468	1.41394015553803
Lethrinus_olivaceus	Lethrinus_nebulosus	0.611739248780542	0.0761258517946468	1.41394015553803
Lethrinus_erythracanthus	Lethrinus_nebulosus	0.611739248780542	0.0761258517946468	1.41394015553803
Lethrinus_haematopterus	Lethrinus_nebulosus	0.597458530661608	0.0945157735391238	1.3315093476744
Lethrinus_ornatus	Lethrinus_nebulosus	0.58184483555553	0.117662281604488	1.2388096341424
Lethrinus_lentjan	Lethrinus_nebulosus	0.581844835555529	0.117662281604488	1.2388096341424
Lethrinus_laticaudis	Lethrinus_nebulosus	0.586306179391229	0.110674537993266	1.26562076350584
Lethrinus_obsoletus	Lethrinus_nebulosus	0.586306179391229	0.110674537993266	1.26562076350584
Lethrinus_harak	Lethrinus_nebulosus	0.589768358324214	0.105467830503925	1.28623878813079
Lethrinus_atlanticus	Lethrinus_nebulosus	0.624437573330296	0.0615456438177633	1.48580684685116
Lethrinus_xanthochilus	Lethrinus_nebulosus	0.624437573330296	0.0615456438177633	1.48580684685116
Lethrinus_atkinsoni	Lethrinus_nebulosus	0.624437573330296	0.0615456438177633	1.48580684685116
Lethrinus_borbonicus	Lethrinus_nebulosus	0.624437573330295	0.0615456438177633	1.48580684685116
Pristipomoides_aquilonaris	Pennahia_argentata	0.688108604359366	0.0311456005109132	1.76363557067028
Stellifer_illecebrosus	Pennahia_argentata	0.672526633737774	0.0682874116444481	1.61853253166783
Stellifer_lanceolatus	Pennahia_argentata	0.672526602403647	0.0682883741725422	1.6185300742551
Stellifer_microps	Pennahia_argentata	0.672526602403647	0.0682883741725422	1.6185300742551
Stellifer_naso	Pennahia_argentata	0.672526602403647	0.0682883741725422	1.6185300742551
Stellifer_stellifer	Pennahia_argentata	0.672526602403647	0.0682883741725422	1.6185300742551
Stellifer_rastrifer	Pennahia_argentata	0.672526602403647	0.0682883741725422	1.6185300742551
Bairdiella_armata	Pennahia_argentata	0.672526602403647	0.0682883741725422	1.6185300742551
Bairdiella_ronchus	Pennahia_argentata	0.672526602403647	0.0682883741725422	1.6185300742551
Bairdiella_chrysoura	Pennahia_argentata	0.672526602403647	0.0682883741725422	1.6185300742551
Argyrosomus_regius	Pennahia_argentata	0.672526602403647	0.0682883741725422	1.6185300742551
Umbrina_cirrosa	Pennahia_argentata	0.672526602403647	0.0682883741725422	1.6185300742551
Sciaenops_ocellatus	Protonibea_diacanthus	0.660416969815434	0.101966833084035	1.50187612810015
Menticirrhus_undulatus	Protonibea_diacanthus	0.660416969815434	0.101966833084035	1.50187612810015
Menticirrhus_littoralis	Protonibea_diacanthus	0.660416969815434	0.101966833084035	1.50187612810015
Menticirrhus_americanus	Protonibea_diacanthus	0.660416969815434	0.101966833084035	1.50187612810015
Micropogonias_furnieri	Protonibea_diacanthus	0.660416969815434	0.101966833084035	1.50187612810015
Micropogonias_undulatus	Protonibea_diacanthus	0.660416969815434	0.101966833084035	1.50187612810015
Pogonias_cromis	Protonibea_diacanthus	0.660416969815434	0.101966833084035	1.50187612810015
Umbrina_canariensis	Protonibea_diacanthus	0.660416969815434	0.101966833084035	1.50187612810015
Larimus_fasciatus	Protonibea_diacanthus	0.660416969815434	0.101966833084035	1.50187612810015
Cynoscion_striatus	Protonibea_diacanthus	0.660416969815434	0.101966833084035	1.50187612810015
Atractoscion_nobilis	Protonibea_diacanthus	0.660416969815434	0.101966833084035	1.50187612810015
Cynoscion_guatucupa	Protonibea_diacanthus	0.660416969815434	0.101966833084035	1.50187612810015
Totoaba_macdonaldi	Protonibea_diacanthus	0.660416969815434	0.101966833084035	1.50187612810015
Aplodinotus_grunniens	Protonibea_diacanthus	0.660416969815434	0.101966833084035	1.50187612810015
Leiostomus_xanthurus	Protonibea_diacanthus	0.660416969815434	0.101966833084035	1.50187612810015
Miichthys_miiuy	Protonibea_diacanthus	0.660390718077797	0.102517380257654	1.50054773380047
Larimichthys_crocea	Protonibea_diacanthus	0.660390718077797	0.102517380257654	1.50054773380047
Larimichthys_polyactis	Protonibea_diacanthus	0.660390718077797	0.102517380257654	1.50054773380047
Collichthys_lucidus	Protonibea_diacanthus	0.660390718077797	0.102517380257654	1.50054773380047
Collichthys_niveatus	Protonibea_diacanthus	0.660390718077797	0.102517380257654	1.50054773380047
Atractoscion_aequidens	Protonibea_diacanthus	0.660033057878133	0.110119492459033	1.4823541717514
Cynoscion_nebulosus	Protonibea_diacanthus	0.660033057878133	0.110119492459033	1.4823541717514
Cynoscion_nothus	Protonibea_diacanthus	0.660033057878133	0.110119492459033	1.4823541717514
Cynoscion_reticulatus	Protonibea_diacanthus	0.660033057878133	0.110119492459033	1.4823541717514
Cynoscion_othonopterus	Protonibea_diacanthus	0.660033057878133	0.110119492459033	1.4823541717514
Cynoscion_jamaicensis	Protonibea_diacanthus	0.660033057878133	0.110119492459033	1.4823541717514
Macrodon_ancylodon	Protonibea_diacanthus	0.660033057878133	0.110119492459033	1.4823541717514
Macrodon_mordax	Protonibea_diacanthus	0.660033057878133	0.110119492459033	1.4823541717514
Cynoscion_regalis	Protonibea_diacanthus	0.660033057878133	0.110119492459033	1.4823541717514
Cynoscion_arenarius	Protonibea_diacanthus	0.660033057878133	0.110119492459033	1.4823541717514
Cynoscion_acoupa	Protonibea_diacanthus	0.660033057878133	0.110119492459033	1.4823541717514
Cynoscion_albus	Protonibea_diacanthus	0.660033057878133	0.110119492459033	1.4823541717514
Cynoscion_xanthulus	Protonibea_diacanthus	0.660033057878133	0.110119492459033	1.4823541717514
Cynoscion_parvipinnis	Protonibea_diacanthus	0.660033057878133	0.110119492459033	1.4823541717514
Cynoscion_microlepidotus	Protonibea_diacanthus	0.660033057878133	0.110119492459033	1.4823541717514
Cynoscion_squamipinnis	Protonibea_diacanthus	0.660033057878133	0.110119492459033	1.4823541717514
Cynoscion_praedatorius	Protonibea_diacanthus	0.660033057878133	0.110119492459033	1.4823541717514
Cynoscion_phoxocephalus	Protonibea_diacanthus	0.660033057878133	0.110119492459033	1.4823541717514
Cynoscion_leiarchus	Protonibea_diacanthus	0.6600335091902	0.110118001286699	1.48235885594169
Cynoscion_analis	Protonibea_diacanthus	0.660033057878133	0.110119492459033	1.4823541717514
Isopisthus_remifer	Protonibea_diacanthus	0.660033057878133	0.110119492459033	1.4823541717514
Cynoscion_virescens	Protonibea_diacanthus	0.660033057878133	0.110119492459033	1.4823541717514
Lonchurus_lanceolatus	Pennahia_argentata	0.654543596674077	0.105730795217381	1.47575135388809
Otolithoides_biauritus	Pennahia_argentata	0.653039619216679	0.110823269880793	1.45992324503002
Roncador_stearnsii	Pennahia_argentata	0.659113313214122	0.0909101424025591	1.52326647181228
Umbrina_roncador	Pennahia_argentata	0.659113313214122	0.0909101424025593	1.52326647181228
Cheilotrema_saturnum	Pennahia_argentata	0.659113313214122	0.0909101424025593	1.52326647181228
Pseudotolithus_typus	Pennahia_argentata	0.666642804208752	0.0840675537700053	1.56229256854054
Pseudotolithus_senegalensis	Pennahia_argentata	0.666642804208752	0.0840675537700053	1.56229256854054
Johnius_belangerii	Pennahia_argentata	0.666642804208752	0.0840675537700053	1.56229256854054
Pseudotolithus_elongatus	Pennahia_argentata	0.666642804208752	0.0840675537700053	1.56229256854054
Johnius_borneensis	Pennahia_argentata	0.666642804208752	0.0840675537700053	1.56229256854054
Johnius_dussumieri	Pennahia_argentata	0.666642804208751	0.0840675537700053	1.56229256854054
Nibea_coibor	Pennahia_argentata	0.666642804208751	0.0840675537700053	1.56229256854054
Nibea_albiflora	Pennahia_argentata	0.666642804208752	0.0840675537700053	1.56229256854054
Pseudotolithus_senegallus	Pennahia_argentata	0.666643759955829	0.0840650189273677	1.56230149862055
Otolithes_ruber	Pennahia_argentata	0.666642804208751	0.0840675537700053	1.56229256854054
Otolithes_cuvieri	Pennahia_argentata	0.666642804208752	0.0840675537700053	1.56229256854054
Seriphus_politus	Pennahia_argentata	0.670981904833106	0.0723258675995693	1.6038544911073
Nebris_microps	Pennahia_argentata	0.675038215501388	0.061873356830644	1.64226708895339
Nebris_occidentalis	Pennahia_argentata	0.675038215501388	0.061873356830644	1.64226708895339
Cilus_gilberti	Pennahia_argentata	0.680840783364366	0.0477131901913852	1.69656406492778
Datnioides_polota	Pennahia_argentata	0.698622314137752	0.00915563976618272	1.85914050557673
Chaetodipterus_faber	Pennahia_argentata	0.698622314137752	0.00915563976618272	1.85914050557673
Platax_orbicularis	Pennahia_argentata	0.698623080112858	0.00915546680160273	1.85914357421733
Platax_boersii	Pennahia_argentata	0.698622314137752	0.00915563976618272	1.85914050557673
Platax_teira	Pennahia_argentata	0.698622920390104	0.0091543034236965	1.85914633261312
Drepane_africana	Pennahia_argentata	0.698622314137752	0.00915563976618272	1.85914050557673
Drepane_punctata	Pennahia_argentata	0.698622314137752	0.00915563976618272	1.85914050557673
Callanthias_ruber	Acanthopagrus_schlegelii	0.768723374010163	0.0230599754845751	2.05786801236959
Parascolopsis_eriomma	Acanthopagrus_schlegelii	0.77124505933611	0.0480617306473998	1.99343919206422
Nemipterus_virgatus	Acanthopagrus_schlegelii	0.77124505933611	0.0480617306473998	1.99343919206422
Nemipterus_hexodon	Acanthopagrus_schlegelii	0.77124505933611	0.0480617306473998	1.99343919206422
Nemipterus_bathybius	Acanthopagrus_schlegelii	0.77124505933611	0.0480617306473998	1.99343919206422
Nemipterus_balinensis	Acanthopagrus_schlegelii	0.77124505933611	0.0480617306473998	1.99343919206422
Nemipterus_marginatus	Acanthopagrus_schlegelii	0.77124505933611	0.0480617306474	1.99343919206422
Pentapodus_caninus	Acanthopagrus_schlegelii	0.77124505933611	0.0480617306474	1.99343919206422
Pentapodus_setosus	Acanthopagrus_schlegelii	0.77124505933611	0.0480617306473998	1.99343919206422
Pentapodus_bifasciatus	Acanthopagrus_schlegelii	0.77124505933611	0.0480617306473998	1.99343919206422
Scolopsis_affinis	Acanthopagrus_schlegelii	0.77124505933611	0.0480617306474	1.99343919206422
Scolopsis_taenioptera	Acanthopagrus_schlegelii	0.77124505933611	0.0480617306473998	1.99343919206422
Scolopsis_vosmeri	Acanthopagrus_schlegelii	0.77124505933611	0.0480617306473998	1.99343919206422
Scolopsis_ciliata	Acanthopagrus_schlegelii	0.77124505933611	0.0480617306473998	1.99343919206422
Nemipterus_furcosus	Acanthopagrus_schlegelii	0.77124505933611	0.0480617306473998	1.99343919206422
Dentex_abei	Pagrus_major	0.774951173569071	0.15556835709689	1.7263222025818
Evynnis_tumifrons	Pagrus_major	0.774951173569071	0.15556835709689	1.7263222025818
Dentex_angolensis	Pagrus_major	0.774951173569071	0.15556835709689	1.7263222025818
Dentex_maroccanus	Pagrus_major	0.774951173569071	0.15556835709689	1.7263222025818
Dentex_macrophthalmus	Pagrus_major	0.774951173569071	0.15556835709689	1.7263222025818
Pterogymnus_laniarius	Pagrus_major	0.738367662545645	0.153765665828079	1.61918188388413
Chrysoblephus_cristiceps	Pagrus_major	0.738367106460137	0.153766209398212	1.61917897422111
Argyrozona_argyrozona	Pagrus_major	0.738367106460138	0.153766209398212	1.61917897422111
Cymatoceps_nasutus	Pagrus_major	0.738367106460137	0.153766209398212	1.61917897422111
Petrus_rupestris	Pagrus_major	0.738367358519804	0.153764658393397	1.61918325473334
Polysteganus_praeorbitalis	Pagrus_major	0.738367106460137	0.153766209398212	1.61917897422111
Pagrus_auriga	Pagrus_pagrus	1.26758553578577	0.533915476935855	2.35216916409003
Pagrus_caeruleostictus	Pagrus_pagrus	1.2675911328475	0.533921420825524	2.35217272277304
Pagellus_bellottii	Pagrus_pagrus	1.35169593713051	0.608870699654469	2.43748803549218
Pagellus_erythrinus	Pagrus_pagrus	1.35169593713051	0.608870699654469	2.43748803549218
Dentex_dentex	Pagrus_major	1.1127558722949	0.434568183074659	2.11155470237017
Dentex_gibbosus	Pagrus_major	1.1127558722949	0.434568183074659	2.11155470237017
Dentex_canariensis	Pagrus_major	1.1127558722949	0.434568183074659	2.11155470237017
Cheimerius_nufar	Pagrus_major	1.1127558722949	0.434568183074659	2.11155470237017
Virididentex_acromegalus	Pagrus_major	1.1127558722949	0.434568183074659	2.11155470237017
Argyrops_spinifer	Pagrus_major	1.05740599395756	0.414833234377661	1.9918150924935
Argyrops_bleekeri	Pagrus_major	1.05740599395756	0.414833234377661	1.9918150924935
Pagrus_auratus	Pagrus_major	0.855827123029746	0.347085096778837	1.55670136861318
Cheimerius_matsubarai	Pagrus_major	0.999087910311539	0.394466560442003	1.86586468727298
Evynnis_japonica	Pagrus_major	0.999087910311539	0.394466560442003	1.86586468727298
Parargyrops_edita	Pagrus_major	0.999088189551718	0.3944643819099	1.865869965163
Calamus_calamus	Acanthopagrus_schlegelii	0.902403540354264	0.215647001717904	1.97713005933303
Calamus_penna	Acanthopagrus_schlegelii	0.902403540354264	0.215647001717904	1.97713005933303
Stenotomus_chrysops	Acanthopagrus_schlegelii	0.902403540354264	0.215647001717904	1.97713005933303
Calamus_brachysomus	Acanthopagrus_schlegelii	0.902402907751644	0.215644657471848	1.97713382046079
Calamus_nodosus	Acanthopagrus_schlegelii	0.90240343428232	0.215644573314363	1.97713567453508
Lagodon_rhomboides	Acanthopagrus_schlegelii	0.902403540354264	0.215647001717904	1.97713005933303
Archosargus_probatocephalus	Acanthopagrus_schlegelii	0.902403540354264	0.215647001717904	1.97713005933303
Chrysoblephus_anglicus	Acanthopagrus_schlegelii	0.88864503873777	0.244112841604962	1.86708726336048
Spondyliosoma_cantharus	Acanthopagrus_schlegelii	0.884215969100692	0.254074477376952	1.83098801726663
Sarpa_salpa	Acanthopagrus_schlegelii	0.884215969100692	0.254074477376952	1.83098801726663
Boops_boops	Acanthopagrus_schlegelii	0.884215969100692	0.254074477376952	1.83098801726663
Rhabdosargus_thorpei	Acanthopagrus_schlegelii	0.882198853077042	0.258752915665479	1.81443044018817
Rhabdosargus_sarba	Acanthopagrus_schlegelii	0.882198818330451	0.258755265780253	1.81442508169257
Sparodon_durbanensis	Acanthopagrus_schlegelii	0.882198818330451	0.258755265780253	1.81442508169257
Pagellus_acarne	Acanthopagrus_schlegelii	0.882198818330451	0.258755265780253	1.81442508169257
Pagellus_bogaraveo	Acanthopagrus_schlegelii	0.882198849405567	0.258753067140876	1.81443009052637
Crenidens_crenidens	Acanthopagrus_schlegelii	0.882198818330451	0.258755265780253	1.81442508169257
Lithognathus_mormyrus	Acanthopagrus_schlegelii	0.882198818330451	0.258755265780253	1.81442508169257
Sparidentex_hasta	Acanthopagrus_schlegelii	0.866632370986825	0.298426158786897	1.68349215304723
Acanthopagrus_latus	Acanthopagrus_schlegelii	0.864072541230862	0.305646602590574	1.66133763307505
Acanthopagrus_taiwanensis	Acanthopagrus_schlegelii	0.860718290851116	0.315459193931393	1.63198780614435
Acanthopagrus_berda	Acanthopagrus_schlegelii	0.853072605895919	0.339505080271195	1.56354241077359
Acanthopagrus_chinshira	Acanthopagrus_schlegelii	0.863440236929056	0.307465058470869	1.65583351089117
Acanthopagrus_australis	Acanthopagrus_schlegelii	0.863440236929056	0.307465058470869	1.65583351089117
Acanthopagrus_butcheri	Acanthopagrus_schlegelii	0.863440236929056	0.307465058470869	1.65583351089117
Acanthopagrus_sivicolus	Acanthopagrus_schlegelii	0.863440912291236	0.307458999844588	1.65584774284589
Acanthopagrus_bifasciatus	Acanthopagrus_schlegelii	0.868752984055513	0.292609135625101	1.70169660662931
Diplodus_fasciatus	Acanthopagrus_schlegelii	0.879006314535211	0.266360743368814	1.78804025515732
Diplodus_cervinus_cervinus	Acanthopagrus_schlegelii	0.879006314535212	0.266360743368814	1.78804025515732
Oblada_melanura	Acanthopagrus_schlegelii	0.879006314535211	0.266360743368814	1.78804025515732
Pachymetopon_grande	Acanthopagrus_schlegelii	0.879006314535211	0.266360743368814	1.78804025515732
Diplodus_puntazzo	Acanthopagrus_schlegelii	0.879006314535212	0.266360743368814	1.78804025515732
Diplodus_bellottii	Acanthopagrus_schlegelii	0.879006314535211	0.266360743368814	1.78804025515732
Diplodus_annularis	Acanthopagrus_schlegelii	0.879006314535211	0.266360743368814	1.78804025515732
Diplodus_prayensis	Acanthopagrus_schlegelii	0.879006314535211	0.266360743368814	1.78804025515732
Diplodus_vulgaris	Acanthopagrus_schlegelii	0.879006294913021	0.266360252716864	1.78804127715477
Diplodus_sargus_cadenati	Acanthopagrus_schlegelii	0.893200377452629	0.234297512028435	1.90384419822456
Diplodus_sargus_sargus	Acanthopagrus_schlegelii	0.89320025028738	0.234294105135433	1.90385182330181
Diplodus_noct	Acanthopagrus_schlegelii	0.893200377452629	0.234297512028435	1.90384419822456
Diplodus_sargus_lineatus	Acanthopagrus_schlegelii	0.893200377452629	0.234297512028435	1.90384419822456
Diplodus_argenteus_argenteus	Acanthopagrus_schlegelii	0.893200377452629	0.234297512028435	1.90384419822456
Diplodus_bermudensis	Acanthopagrus_schlegelii	0.893200377452629	0.234297512028435	1.90384419822456
Diplodus_holbrookii	Acanthopagrus_schlegelii	0.893200377452629	0.234297512028435	1.90384419822456
Diplodus_capensis	Acanthopagrus_schlegelii	0.893200377452629	0.234297512028435	1.90384419822456
Boopsoidea_inornata	Acanthopagrus_schlegelii	0.893200237333331	0.234294503370499	1.90385084665901
Gymnocrotaphus_curvidens	Acanthopagrus_schlegelii	0.893200349948998	0.234295433553393	1.90384900374175
Pachymetopon_aeneum	Acanthopagrus_schlegelii	0.893200377452629	0.234297512028435	1.90384419822456
Polyamblyodon_germanum	Acanthopagrus_schlegelii	0.893200219873141	0.234293318676661	1.90385358025797
Rhabdosargus_holubi	Acanthopagrus_schlegelii	0.911046104507547	0.199406484014168	2.04492035204833
Sparus_aurata	Acanthopagrus_schlegelii	0.911046104507547	0.199406484014168	2.04492035204833
Centracanthus_cirrus	Acanthopagrus_schlegelii	0.774012046807649	0.0774347668247615	1.92093669066698
Spicara_smaris	Acanthopagrus_schlegelii	0.774012046807649	0.0774347668247615	1.92093669066698
Spicara_maena	Acanthopagrus_schlegelii	0.774012046807649	0.0774347668247615	1.92093669066698
Spicara_alta	Acanthopagrus_schlegelii	0.774012046807649	0.0774347668247615	1.92093669066698
Cookeolus_japonicus	Acanthopagrus_schlegelii	0.767204037408027	0.00871701470766073	2.09602204017181
Pristigenys_serrula	Acanthopagrus_schlegelii	0.767204039067263	0.00871552883728999	2.09602660652546
Heteropriacanthus_cruentatus	Acanthopagrus_schlegelii	0.767204037408027	0.00871701470766073	2.09602204017181
Priacanthus_arenatus	Acanthopagrus_schlegelii	0.767204037408027	0.00871701470766073	2.09602204017181
Pristigenys_alta	Acanthopagrus_schlegelii	0.767204037408027	0.00871701470766073	2.09602204017181
Priacanthus_tayenus	Acanthopagrus_schlegelii	0.767204037408027	0.00871701470766073	2.09602204017181
Priacanthus_hamrur	Acanthopagrus_schlegelii	0.767204037408027	0.00871701470766073	2.09602204017181
Siganus_argenteus	Takifugu_porphyreus	0.77154277495447	0.00582573599587155	2.12018642114588
Siganus_woodlandi	Takifugu_porphyreus	0.77154277495447	0.00582573599587155	2.12018642114588
Siganus_luridus	Takifugu_porphyreus	0.77154277495447	0.00582573599587155	2.12018642114588
Siganus_fuscescens	Takifugu_porphyreus	0.77154277495447	0.00582573599587155	2.12018642114588
Siganus_sutor	Takifugu_porphyreus	0.77154277495447	0.00582573599587155	2.12018642114588
Siganus_canaliculatus	Takifugu_porphyreus	0.77154277495447	0.00582573599587155	2.12018642114588
Siganus_spinus	Takifugu_porphyreus	0.77154277495447	0.00582573599587155	2.12018642114588
Siganus_javus	Takifugu_porphyreus	0.77154277495447	0.00582573599587155	2.12018642114588
Siganus_punctatissimus	Takifugu_porphyreus	0.77154277495447	0.00582573599587155	2.12018642114588
Siganus_puellus	Takifugu_porphyreus	0.77154271736226	0.00582578780264331	2.12018605756313
Siganus_unimaculatus	Takifugu_porphyreus	0.77154277495447	0.00582573599587155	2.12018642114588
Siganus_vulpinus	Takifugu_porphyreus	0.77154277495447	0.00582573599587155	2.12018642114588
Siganus_uspi	Takifugu_porphyreus	0.771542719142288	0.00582680304128202	2.12018291445077
Siganus_magnificus	Takifugu_porphyreus	0.77154277495447	0.00582573599587155	2.12018642114588
Siganus_punctatus	Takifugu_porphyreus	0.77154277495447	0.00582573599587155	2.12018642114588
Siganus_stellatus	Takifugu_porphyreus	0.77154277495447	0.00582573599587155	2.12018642114588
Siganus_vermiculatus	Takifugu_porphyreus	0.7715427427499	0.00582666985808378	2.12018341075868
Siganus_corallinus	Takifugu_porphyreus	0.77154277495447	0.00582573599587155	2.12018642114588
Siganus_virgatus	Takifugu_porphyreus	0.77154277495447	0.00582573599587155	2.12018642114588
Siganus_doliatus	Takifugu_porphyreus	0.77154277495447	0.00582573599587155	2.12018642114588
Siganus_guttatus	Takifugu_porphyreus	0.77154277495447	0.00582573599587155	2.12018642114588
Siganus_lineatus	Takifugu_porphyreus	0.77154277495447	0.00582573599587155	2.12018642114588
Siganus_randalli	Takifugu_porphyreus	0.77154277495447	0.00582573599587155	2.12018642114588
Scatophagus_argus	Takifugu_porphyreus	0.776965584484423	0.011447231380419	2.12186992111549
Scatophagus_tetracanthus	Takifugu_porphyreus	0.776965584484423	0.0114472313804188	2.12186992111549
Selenotoca_multifasciata	Takifugu_porphyreus	0.776965584484423	0.011447231380419	2.12186992111549
Antigonia_capros	Takifugu_porphyreus	0.779772982530942	0.0143675235161871	2.12272602968103
Capros_aper	Takifugu_porphyreus	0.779772982530942	0.0143675235161869	2.12272602968103
Cepola_pauciradiata	Takifugu_porphyreus	0.779772982530942	0.0143675235161871	2.12272602968103
Cepola_macrophthalma	Takifugu_porphyreus	0.779772982530942	0.0143675235161871	2.12272602968103
Lobotes_pacificus	Takifugu_porphyreus	0.779772819179099	0.0143666549677131	2.12272813028297
Antennarius_maculatus	Takifugu_porphyreus	0.779772982530942	0.0143675235161869	2.12272602968103
Antennarius_multiocellatus	Takifugu_porphyreus	0.779772982530942	0.0143675235161869	2.12272602968103
Tathicarpus_butleri	Takifugu_porphyreus	0.77977280619385	0.014366458777463	2.1227286886879
Echinophryne_mitchellii	Takifugu_porphyreus	0.779772982530942	0.0143675235161871	2.12272602968103
Kuiterichthys_furcipilis	Takifugu_porphyreus	0.779772982530942	0.0143675235161869	2.12272602968103
Antennarius_avalonis	Takifugu_porphyreus	0.779772982530942	0.0143675235161871	2.12272602968103
Antennarius_nummifer	Takifugu_porphyreus	0.779772982530942	0.0143675235161869	2.12272602968103
Antennarius_striatus	Takifugu_porphyreus	0.779772982530942	0.0143675235161869	2.12272602968103
Lophius_gastrophysus	Takifugu_porphyreus	0.779772982530942	0.0143675235161869	2.12272602968103
Lophius_americanus	Takifugu_porphyreus	0.779772982530942	0.0143675235161869	2.12272602968103
Lophius_piscatorius	Takifugu_porphyreus	0.779772982530942	0.0143675235161871	2.12272602968103
Lophius_budegassa	Takifugu_porphyreus	0.779772982530942	0.0143675235161871	2.12272602968103
Lophiodes_reticulatus	Takifugu_porphyreus	0.779772982530942	0.0143675235161869	2.12272602968103
Lophiodes_caulinaris	Takifugu_porphyreus	0.779772982530942	0.0143675235161869	2.12272602968103
Lophiodes_spilurus	Takifugu_porphyreus	0.779772982530942	0.0143675235161871	2.12272602968103
Bertella_idiomorpha	Takifugu_porphyreus	0.779772982530942	0.0143675235161871	2.12272602968103
Lophodolos_indicus	Takifugu_porphyreus	0.779772982530942	0.0143675235161869	2.12272602968103
Oneirodes_acanthias	Takifugu_porphyreus	0.779772982530942	0.0143675235161871	2.12272602968103
Oneirodes_macrosteus	Takifugu_porphyreus	0.779772982530942	0.0143675235161871	2.12272602968103
Himantolophus_groenlandicus	Takifugu_porphyreus	0.779772982530942	0.0143675235161871	2.12272602968103
Himantolophus_appelii	Takifugu_porphyreus	0.779772982530942	0.0143675235161871	2.12272602968103
Himantolophus_sagamius	Takifugu_porphyreus	0.779772982530942	0.0143675235161871	2.12272602968103
Himantolophus_albinares	Takifugu_porphyreus	0.779772982530942	0.0143675235161871	2.12272602968103
Ceratias_holboelli	Takifugu_porphyreus	0.779772982530942	0.0143675235161871	2.12272602968103
Melanocetus_johnsonii	Takifugu_porphyreus	0.779772982530942	0.0143675235161869	2.12272602968103
Linophryne_bicornis	Takifugu_porphyreus	0.779772982530942	0.0143675235161871	2.12272602968103
Gigantactis_vanhoeffeni	Takifugu_porphyreus	0.779772982530942	0.0143675235161869	2.12272602968103
Chaunax_pictus	Takifugu_porphyreus	0.779772928428041	0.0143648487337933	2.12273407415424
Chaunax_suttkusi	Takifugu_porphyreus	0.779772982530942	0.0143675235161869	2.12272602968103
Halieutichthys_aculeatus	Takifugu_porphyreus	0.779772982530942	0.0143675235161869	2.12272602968103
Ogcocephalus_nasutus	Takifugu_porphyreus	0.779772982530942	0.0143675235161869	2.12272602968103
Zalieutes_elater	Takifugu_porphyreus	0.779772909958607	0.0143682573290458	2.1227235159775
Dibranchus_atlanticus	Takifugu_porphyreus	0.77977287339961	0.0143663430398833	2.12272928082015
Ogcocephalus_parvus	Takifugu_porphyreus	0.779772982530942	0.0143675235161869	2.12272602968103
Anoplocapros_inermis	Takifugu_porphyreus	0.804854860535376	0.0407675544329258	2.12990259325778
Aracana_ornata	Takifugu_porphyreus	0.804854478321944	0.0407680578013889	2.12989975384161
Lactophrys_bicaudalis	Takifugu_porphyreus	0.804854860535376	0.0407675544329258	2.12990259325778
Rhinesomus_triqueter	Takifugu_porphyreus	0.804854860535376	0.0407675544329258	2.12990259325778
Acanthostracion_polygonius	Takifugu_porphyreus	0.804854860535376	0.0407675544329258	2.12990259325778
Acanthostracion_quadricornis	Takifugu_porphyreus	0.804854860535376	0.0407675544329258	2.12990259325778
Lactoria_diaphana	Takifugu_porphyreus	0.804854860535376	0.0407675544329258	2.12990259325778
Tetrosomus_concatenatus	Takifugu_porphyreus	0.804854807976756	0.0407656559095864	2.1299081204115
Chilomycterus_reticulatus	Takifugu_porphyreus	0.836953411414279	0.092206536785006	2.08952356725437
Allomycterus_pilatus	Takifugu_porphyreus	0.836952534312323	0.0922041607835125	2.08952733790703
Chilomycterus_antennatus	Takifugu_porphyreus	0.836953411414279	0.092206536785006	2.08952356725437
Chilomycterus_schoepfii	Takifugu_porphyreus	0.836953411414279	0.092206536785006	2.08952356725437
Diodon_holocanthus	Takifugu_porphyreus	0.836953411414279	0.092206536785006	2.08952356725437
Diodon_hystrix	Takifugu_porphyreus	0.836953411414279	0.092206536785006	2.08952356725437
Diodon_liturosus	Takifugu_porphyreus	0.836952192782667	0.0922058984445058	2.08952127375871
Tetractenos_glaber	Takifugu_porphyreus	1.0635739955249	0.369203200230309	2.11008448876713
Tetractenos_hamiltoni	Takifugu_porphyreus	1.06357383135176	0.369204681325602	2.11008062966675
Takifugu_flavidus	Takifugu_porphyreus	1.19911074136989	0.572517685256798	2.07537911856214
Takifugu_vermicularis	Takifugu_porphyreus	1.22002598357677	0.607626482218721	2.06570924419834
Takifugu_pardalis	Takifugu_porphyreus	1.22230040324721	0.611518921199956	2.06457405948133
Takifugu_ocellatus	Takifugu_porphyreus	1.22230040324721	0.611518921199956	2.06457405948133
Takifugu_variomaculatus	Takifugu_porphyreus	1.22230040324721	0.611518921199956	2.06457405948133
Takifugu_xanthopterus	Takifugu_porphyreus	1.22368474893079	0.613895533141837	2.06387480545362
Takifugu_alboplumbeus	Takifugu_porphyreus	1.22367766123794	0.613883849362391	2.0638774550239
Takifugu_stictonotus	Takifugu_porphyreus	1.22368474893079	0.613895533141837	2.06387480545362
Takifugu_niphobles	Takifugu_porphyreus	1.22539834475064	0.616845265718296	2.06300046010818
Takifugu_oblongus	Takifugu_porphyreus	1.22539834475064	0.616845265718296	2.06300046010818
Arothron_immaculatus	Takifugu_rubripes	1.0796747221131	0.526102310539142	1.83404783540903
Takifugu_pseudommus	Takifugu_rubripes	1.0796747221131	0.526102310539143	1.83404783540904
Fugu_orbimaculatus	Takifugu_porphyreus	1.09493072750987	0.526484659649329	1.8750598476851
Takifugu_coronoidus	Takifugu_porphyreus	1.09492926097998	0.52648125901961	1.87506222731407
Takifugu_obscurus	Takifugu_porphyreus	1.09493072750987	0.526484659649329	1.8750598476851
Takifugu_fasciatus	Takifugu_porphyreus	1.09493072750987	0.526484659649329	1.8750598476851
Takifugu_poecilonotus	Takifugu_porphyreus	1.22126155065906	0.609739151083081	2.06509466028489
Takifugu_bimaculatus	Takifugu_porphyreus	1.21080056590554	0.591990830240674	2.07014277303932
Torquigener_pleurogramma	Takifugu_porphyreus	1.13402666303577	0.470226761537502	2.09752884227541
Marilyna_darwinii	Takifugu_porphyreus	1.02304421535835	0.314832660394737	2.11272150485384
Lagocephalus_lunaris	Takifugu_porphyreus	0.956568344199289	0.230645284164624	2.11069301185463
Lagocephalus_lagocephalus_lagocephalus	Takifugu_porphyreus	0.956568344199289	0.230645284164624	2.11069301185463
Lagocephalus_laevigatus	Takifugu_porphyreus	0.956568344199289	0.230645284164624	2.11069301185463
Lagocephalus_gloveri	Takifugu_porphyreus	0.956567691928593	0.230641761611785	2.11069984175168
Lagocephalus_wheeleri	Takifugu_porphyreus	0.956568344199289	0.230645284164624	2.11069301185463
Lagocephalus_inermis	Takifugu_porphyreus	0.956568344199289	0.230645284164624	2.11069301185463
Sphoeroides_pachygaster	Takifugu_porphyreus	0.956568344199289	0.230645284164624	2.11069301185463
Tetraodon_biocellatus	Takifugu_porphyreus	0.956568344199289	0.230645284164624	2.11069301185463
Tetraodon_nigroviridis	Takifugu_porphyreus	0.956568344199289	0.230645284164625	2.11069301185463
Tetraodon_fluviatilis	Takifugu_porphyreus	0.956568344199289	0.230645284164624	2.11069301185463
Tetraodon_leiurus	Takifugu_porphyreus	0.956565712259398	0.230641730911743	2.11069362449863
Canthigaster_bennetti	Takifugu_porphyreus	0.956568344199289	0.230645284164625	2.11069301185463
Canthigaster_valentini	Takifugu_porphyreus	0.956568344199289	0.230645284164625	2.11069301185463
Canthigaster_jactator	Takifugu_porphyreus	0.956568344199289	0.230645284164625	2.11069301185463
Canthigaster_janthinoptera	Takifugu_porphyreus	0.956568344199289	0.230645284164625	2.11069301185463
Canthigaster_solandri	Takifugu_porphyreus	0.956566502542584	0.230643556541966	2.11069152275789
Canthigaster_amboinensis	Takifugu_porphyreus	0.95656823664233	0.23064365635572	2.11069678445662
Canthigaster_rostrata	Takifugu_porphyreus	0.956568344199289	0.230645284164624	2.11069301185463
Arothron_manilensis	Takifugu_porphyreus	0.956568344199289	0.230645284164624	2.11069301185463
Arothron_stellatus	Takifugu_porphyreus	0.956568344199289	0.230645284164625	2.11069301185463
Arothron_hispidus	Takifugu_porphyreus	0.956568344199289	0.230645284164625	2.11069301185463
Arothron_mappa	Takifugu_porphyreus	0.956568698291662	0.230643903713065	2.11069762714015
Chelonodon_patoca	Takifugu_porphyreus	0.956565719464559	0.230640927581836	2.11069567798792
Arothron_nigropunctatus	Takifugu_porphyreus	0.956568344199289	0.230645284164625	2.11069301185463
Sphoeroides_annulatus	Takifugu_porphyreus	0.956568344199289	0.230645284164624	2.11069301185463
Sphoeroides_lobatus	Takifugu_porphyreus	0.956568344199289	0.230645284164625	2.11069301185463
Sphoeroides_maculatus	Takifugu_porphyreus	0.956568344199289	0.230645284164624	2.11069301185463
Sphoeroides_dorsalis	Takifugu_porphyreus	0.956568344199289	0.230645284164624	2.11069301185463
Sphoeroides_spengleri	Takifugu_porphyreus	0.956568344199289	0.230645284164625	2.11069301185463
Lagocephalus_sceleratus	Takifugu_porphyreus	0.915242611210846	0.181069693726084	2.10578984397213
Masturus_lanceolatus	Takifugu_porphyreus	0.795865463981689	0.0479491139667882	2.07756619261227
Mola_mola	Takifugu_porphyreus	0.795865531022204	0.0479493150605381	2.07756583182399
Mola_ramsayi	Takifugu_porphyreus	0.795865531022204	0.0479493150605381	2.07756583182399
Ranzania_laevis	Takifugu_porphyreus	0.795865531022204	0.0479493150605381	2.07756583182399
Anacanthus_barbatus	Thamnaconus_modestus	0.683739216327275	0.0716525232119363	1.64542628062074
Cantherhines_pullus	Thamnaconus_modestus	0.683739216327275	0.0716525232119363	1.64542628062074
Amanses_scopas	Thamnaconus_modestus	0.683739216327275	0.0716525232119363	1.64542628062074
Cantherhines_dumerilii	Thamnaconus_modestus	0.683739216327275	0.0716525232119363	1.64542628062074
Meuschenia_australis	Thamnaconus_modestus	0.683739216327275	0.0716525232119363	1.64542628062074
Meuschenia_trachylepis	Thamnaconus_modestus	0.683739216327275	0.0716525232119363	1.64542628062074
Acanthaluteres_vittiger	Thamnaconus_modestus	0.683739610085898	0.0716514207189676	1.64543023949918
Nelusetta_ayraud	Thamnaconus_modestus	0.683739216327275	0.0716525232119363	1.64542628062074
Aluterus_monoceros	Thamnaconus_modestus	0.683739216327275	0.0716525232119363	1.64542628062074
Aluterus_scriptus	Thamnaconus_modestus	0.683739216327275	0.0716525232119363	1.64542628062074
Monacanthus_chinensis	Thamnaconus_modestus	0.683739216327275	0.0716525232119363	1.64542628062074
Brachaluteres_jacksonianus	Thamnaconus_modestus	0.683739216327275	0.0716525232119363	1.64542628062074
Paraluteres_prionurus	Thamnaconus_modestus	0.683739216327275	0.0716525232119363	1.64542628062074
Monacanthus_ciliatus	Thamnaconus_modestus	0.683739216327275	0.0716525232119363	1.64542628062074
Pervagor_janthinosoma	Thamnaconus_modestus	0.683739216327275	0.0716525232119363	1.64542628062074
Stephanolepis_hispidus	Thamnaconus_modestus	0.683739295483542	0.0716525921729434	1.64542635912171
Melichthys_vidua	Thamnaconus_modestus	0.718016285858611	0.0528887532000706	1.80331606687279
Melichthys_niger	Thamnaconus_modestus	0.718016285858611	0.0528887532000706	1.80331606687279
Odonus_niger	Thamnaconus_modestus	0.718016285858611	0.0528887532000706	1.80331606687279
Balistapus_undulatus	Thamnaconus_modestus	0.718016576126751	0.0528891756653085	1.80331588933015
Balistoides_conspicillum	Thamnaconus_modestus	0.718016285858611	0.0528887532000706	1.80331606687279
Canthidermis_maculata	Thamnaconus_modestus	0.718016285858611	0.0528887532000706	1.80331606687279
Abalistes_stellatus	Thamnaconus_modestus	0.718016285858611	0.0528887532000706	1.80331606687279
Balistes_polylepis	Thamnaconus_modestus	0.718017262982965	0.0528883890845346	1.80332022511315
Balistes_capriscus	Thamnaconus_modestus	0.718016285858611	0.0528887532000706	1.80331606687279
Balistes_vetula	Thamnaconus_modestus	0.718016285858611	0.0528887532000706	1.80331606687279
Pseudobalistes_fuscus	Thamnaconus_modestus	0.718016285858611	0.0528887532000706	1.80331606687279
Pseudobalistes_naufragium	Thamnaconus_modestus	0.718016837445798	0.0528866939756403	1.80332334964008
Balistes_punctatus	Thamnaconus_modestus	0.718016285858611	0.0528887532000706	1.80331606687279
Rhinecanthus_aculeatus	Thamnaconus_modestus	0.718016285858611	0.0528887532000706	1.80331606687279
Rhinecanthus_rectangulus	Thamnaconus_modestus	0.718016285858611	0.0528887532000706	1.80331606687279
Rhinecanthus_lunula	Thamnaconus_modestus	0.718016285858611	0.0528887532000706	1.80331606687279
Rhinecanthus_verrucosus	Thamnaconus_modestus	0.718016285858611	0.0528887532000706	1.80331606687279
Sufflamen_verres	Thamnaconus_modestus	0.718016285858611	0.0528887532000706	1.80331606687279
Sufflamen_bursa	Thamnaconus_modestus	0.718016285858611	0.0528887532000706	1.80331606687279
Sufflamen_chrysopterum	Thamnaconus_modestus	0.718016285858611	0.0528887532000706	1.80331606687279
Sufflamen_albicaudatum	Thamnaconus_modestus	0.718016285858611	0.0528887532000706	1.80331606687279
Xanthichthys_mento	Thamnaconus_modestus	0.718016285858611	0.0528887532000706	1.80331606687279
Xanthichthys_ringens	Thamnaconus_modestus	0.718016285858611	0.0528887532000706	1.80331606687279
Xanthichthys_auromarginatus	Thamnaconus_modestus	0.718017526824392	0.0528891261539315	1.80331912369307
Balistoides_viridescens	Thamnaconus_modestus	0.718016285858611	0.0528887532000706	1.80331606687279
Pseudobalistes_flavimarginatus	Thamnaconus_modestus	0.718016285858611	0.0528887532000706	1.80331606687279
Triodon_macropterus	Takifugu_porphyreus	0.801911657769607	0.0376404302169928	2.12910477257235
Pseudotriacanthus_strigilifer	Takifugu_porphyreus	0.796560191934887	0.0319746644482612	2.12762380166644
Trixiphichthys_weberi	Takifugu_porphyreus	0.796560191934887	0.0319746644482612	2.12762380166644
Pomacanthus_annularis	Acanthopagrus_schlegelii	0.750236416422248	-0.0115895795605722	2.09924647699353
Pomacanthus_semicirculatus	Acanthopagrus_schlegelii	0.750236330523471	-0.0115908252723951	2.09925007882336
Pomacanthus_rhomboides	Acanthopagrus_schlegelii	0.750236330523471	-0.0115908252723951	2.09925007882336
Pomacanthus_asfur	Acanthopagrus_schlegelii	0.750236330523471	-0.0115908252723951	2.09925007882336
Pomacanthus_maculosus	Acanthopagrus_schlegelii	0.750236330523471	-0.0115908252723951	2.09925007882336
Pomacanthus_imperator	Acanthopagrus_schlegelii	0.750236330523471	-0.0115908252723951	2.09925007882336
Pomacanthus_navarchus	Acanthopagrus_schlegelii	0.750236330523471	-0.0115908252723951	2.09925007882336
Pomacanthus_zonipectus	Acanthopagrus_schlegelii	0.750236326644188	-0.0115918284351247	2.09925321059922
Pomacanthus_arcuatus	Acanthopagrus_schlegelii	0.750236330523471	-0.0115908252723951	2.09925007882336
Pomacanthus_paru	Acanthopagrus_schlegelii	0.750236330523471	-0.0115908252723951	2.09925007882336
Pomacanthus_sexstriatus	Acanthopagrus_schlegelii	0.750236330523471	-0.0115908252723951	2.09925007882336
Pomacanthus_xanthometopon	Acanthopagrus_schlegelii	0.750236330523471	-0.0115908252723951	2.09925007882336
Centropyge_multifasciata	Acanthopagrus_schlegelii	0.750236330523471	-0.0115908252723951	2.09925007882336
Centropyge_venusta	Acanthopagrus_schlegelii	0.750236330523471	-0.0115908252723951	2.09925007882336
Centropyge_eibli	Acanthopagrus_schlegelii	0.750236330523471	-0.0115908252723951	2.09925007882336
Centropyge_flavissima	Acanthopagrus_schlegelii	0.750236330523471	-0.0115908252723951	2.09925007882336
Centropyge_vrolikii	Acanthopagrus_schlegelii	0.750236330523471	-0.0115908252723951	2.09925007882336
Centropyge_tibicen	Acanthopagrus_schlegelii	0.750236330523471	-0.0115908252723951	2.09925007882336
Centropyge_nox	Acanthopagrus_schlegelii	0.750236330523471	-0.0115908252723951	2.09925007882336
Centropyge_bicolor	Acanthopagrus_schlegelii	0.750236409893856	-0.0115896146246095	2.09924656381945
Holacanthus_tricolor	Acanthopagrus_schlegelii	0.750236330523471	-0.0115908252723951	2.09925007882336
Holacanthus_bermudensis	Acanthopagrus_schlegelii	0.750236330523471	-0.0115908252723951	2.09925007882336
Holacanthus_ciliaris	Acanthopagrus_schlegelii	0.750236330523471	-0.0115908252723951	2.09925007882336
Holacanthus_limbaughi	Acanthopagrus_schlegelii	0.750236330523471	-0.0115908252723951	2.09925007882336
Holacanthus_passer	Acanthopagrus_schlegelii	0.750236330523471	-0.0115908252723951	2.09925007882336
Centropyge_aurantia	Acanthopagrus_schlegelii	0.750236330523471	-0.0115908252723951	2.09925007882336
Centropyge_bispinosa	Acanthopagrus_schlegelii	0.750236330523471	-0.0115908252723951	2.09925007882336
Centropyge_ferrugata	Acanthopagrus_schlegelii	0.750236330523471	-0.0115908252723951	2.09925007882336
Centropyge_potteri	Acanthopagrus_schlegelii	0.750236330523471	-0.0115908252723951	2.09925007882336
Centropyge_loricula	Acanthopagrus_schlegelii	0.750236330523471	-0.0115908252723951	2.09925007882336
Centropyge_aurantonotus	Acanthopagrus_schlegelii	0.750236330523471	-0.0115908252723951	2.09925007882336
Centropyge_flavicauda	Acanthopagrus_schlegelii	0.750236366524466	-0.0115908292048398	2.09925021865223
Genicanthus_lamarck	Acanthopagrus_schlegelii	0.750236330523471	-0.0115908252723951	2.09925007882336
Genicanthus_melanospilos	Acanthopagrus_schlegelii	0.750236330523471	-0.0115908252723951	2.09925007882336
Pygoplites_diacanthus	Acanthopagrus_schlegelii	0.750236330523471	-0.0115908252723951	2.09925007882336
Centropyge_multispinis	Acanthopagrus_schlegelii	0.750236330523471	-0.0115908252723951	2.09925007882336
Apolemichthys_xanthurus	Acanthopagrus_schlegelii	0.750236330523471	-0.0115908252723951	2.09925007882336
Apolemichthys_trimaculatus	Acanthopagrus_schlegelii	0.750236330523471	-0.0115908252723951	2.09925007882336
Chaetodontoplus_mesoleucus	Acanthopagrus_schlegelii	0.750236330523471	-0.0115908252723951	2.09925007882336
Chaetodontoplus_duboulayi	Acanthopagrus_schlegelii	0.750236330523471	-0.0115908252723951	2.09925007882336
Chaetodontoplus_caeruleopunctatus	Acanthopagrus_schlegelii	0.750236330523471	-0.0115908252723951	2.09925007882336
Chaetodontoplus_meredithi	Acanthopagrus_schlegelii	0.750236330523471	-0.0115908252723951	2.09925007882336
Chaetodontoplus_melanosoma	Acanthopagrus_schlegelii	0.750236384832326	-0.0115895758191913	2.09924635338585
Leiognathus_longispinis	Acanthopagrus_schlegelii	0.750236330523471	-0.0115908252723951	2.09925007882336
Leiognathus_equulus	Acanthopagrus_schlegelii	0.750236330523471	-0.0115908252723951	2.09925007882336
Leiognathus_fasciatus	Acanthopagrus_schlegelii	0.750236330523471	-0.0115908252723951	2.09925007882336
Leiognathus_robustus	Acanthopagrus_schlegelii	0.750236383193975	-0.0115920187659668	2.09925400767337
Equulites_rivulatus	Acanthopagrus_schlegelii	0.750236330523471	-0.0115908252723951	2.09925007882336
Equulites_elongatus	Acanthopagrus_schlegelii	0.750236330523471	-0.0115908252723951	2.09925007882336
Gazza_minuta	Acanthopagrus_schlegelii	0.750236385883931	-0.0115929496547094	2.09925693609925
Equulites_leuciscus	Acanthopagrus_schlegelii	0.750236330523471	-0.0115908252723951	2.09925007882336
Equulites_stercorarius	Acanthopagrus_schlegelii	0.750236438060761	-0.0115895991708737	2.09924661511651
Equulites_laterofenestra	Acanthopagrus_schlegelii	0.750236330523471	-0.0115908252723951	2.09925007882336
Leiognathus_lineolatus	Acanthopagrus_schlegelii	0.750236330523471	-0.0115908252723951	2.09925007882336
Secutor_indicius	Acanthopagrus_schlegelii	0.750236330523471	-0.0115908252723951	2.09925007882336
Secutor_insidiator	Acanthopagrus_schlegelii	0.750236330523471	-0.0115908252723951	2.09925007882336
Secutor_megalolepis	Acanthopagrus_schlegelii	0.750236330523471	-0.0115908252723951	2.09925007882336
Secutor_hanedai	Acanthopagrus_schlegelii	0.750236330523471	-0.0115908252723951	2.09925007882336
Secutor_ruconius	Acanthopagrus_schlegelii	0.750236330523471	-0.0115908252723951	2.09925007882336
Eubleekeria_splendens	Acanthopagrus_schlegelii	0.750236330523471	-0.0115908252723951	2.09925007882336
Eubleekeria_jonesi	Acanthopagrus_schlegelii	0.750236330523471	-0.0115908252723951	2.09925007882336
Leiognathus_panayensis	Acanthopagrus_schlegelii	0.750236330523471	-0.0115908252723951	2.09925007882336
Leiognathus_aureus	Acanthopagrus_schlegelii	0.750236330523471	-0.0115908252723951	2.09925007882336
Gazza_achlamys	Acanthopagrus_schlegelii	0.750236330523471	-0.0115908252723951	2.09925007882336
Gazza_squamiventralis	Acanthopagrus_schlegelii	0.750236330523471	-0.0115908252723951	2.09925007882336
Gazza_rhombea	Acanthopagrus_schlegelii	0.750236422989586	-0.0115918125325314	2.09925350194471
Nuchequula_blochii	Acanthopagrus_schlegelii	0.750236330523471	-0.0115908252723951	2.09925007882336
Nuchequula_mannusella	Acanthopagrus_schlegelii	0.750236330523471	-0.0115908252723951	2.09925007882336
Nuchequula_gerreoides	Acanthopagrus_schlegelii	0.750236330523471	-0.0115908252723951	2.09925007882336
Nuchequula_nuchalis	Acanthopagrus_schlegelii	0.750236330523471	-0.0115908252723951	2.09925007882336
Leiognathus_dussumieri	Acanthopagrus_schlegelii	0.750236330523471	-0.0115908252723951	2.09925007882336
Leiognathus_daura	Acanthopagrus_schlegelii	0.750236330523471	-0.0115908252723951	2.09925007882336
Prognathodes_marcellae	Acanthopagrus_schlegelii	0.750236330523471	-0.0115908252723951	2.09925007882336
Prognathodes_aculeatus	Acanthopagrus_schlegelii	0.750236330523471	-0.0115908252723951	2.09925007882336
Prognathodes_falcifer	Acanthopagrus_schlegelii	0.750236330523471	-0.0115908252723951	2.09925007882336
Prognathodes_aya	Acanthopagrus_schlegelii	0.750236330523471	-0.0115908252723951	2.09925007882336
Chaetodon_adiergastos	Acanthopagrus_schlegelii	0.750236330523471	-0.0115908252723951	2.09925007882336
Chaetodon_fasciatus	Acanthopagrus_schlegelii	0.750236330523471	-0.0115908252723951	2.09925007882336
Chaetodon_lunula	Acanthopagrus_schlegelii	0.750236330523471	-0.0115908252723951	2.09925007882336
Chaetodon_vagabundus	Acanthopagrus_schlegelii	0.750236330523471	-0.0115908252723951	2.09925007882336
Chaetodon_auriga	Acanthopagrus_schlegelii	0.750236330523471	-0.0115908252723951	2.09925007882336
Chaetodon_decussatus	Acanthopagrus_schlegelii	0.750236408135754	-0.0115897416997273	2.09924695604821
Chaetodon_semilarvatus	Acanthopagrus_schlegelii	0.750236330523471	-0.0115908252723951	2.09925007882336
Chaetodon_oxycephalus	Acanthopagrus_schlegelii	0.750236330523471	-0.0115908252723951	2.09925007882336
Chaetodon_ulietensis	Acanthopagrus_schlegelii	0.750236330523471	-0.0115908252723951	2.09925007882336
Chaetodon_falcula	Acanthopagrus_schlegelii	0.750236453981981	-0.0115893238208826	2.09924580811821
Chaetodon_lineolatus	Acanthopagrus_schlegelii	0.750236330523471	-0.0115908252723951	2.09925007882336
Chaetodon_flavirostris	Acanthopagrus_schlegelii	0.750236330523471	-0.0115908252723951	2.09925007882336
Chaetodon_collare	Acanthopagrus_schlegelii	0.750236413448188	-0.0115922414311117	2.09925481300891
Chaetodon_auripes	Acanthopagrus_schlegelii	0.750236330523471	-0.0115908252723951	2.09925007882336
Chaetodon_mesoleucos	Acanthopagrus_schlegelii	0.750236330523471	-0.0115908252723951	2.09925007882336
Chaetodon_rafflesii	Acanthopagrus_schlegelii	0.750236330523471	-0.0115908252723951	2.09925007882336
Chaetodon_ephippium	Acanthopagrus_schlegelii	0.750236330523471	-0.0115908252723951	2.09925007882336
Chaetodon_semeion	Acanthopagrus_schlegelii	0.750236330523471	-0.0115908252723951	2.09925007882336
Chaetodon_humeralis	Acanthopagrus_schlegelii	0.750236330523471	-0.0115908252723951	2.09925007882336
Chaetodon_ocellatus	Acanthopagrus_schlegelii	0.750236330523471	-0.0115908252723951	2.09925007882336
Chaetodon_striatus	Acanthopagrus_schlegelii	0.750236407051426	-0.0115905376132243	2.09924944786655
Chaetodon_capistratus	Acanthopagrus_schlegelii	0.750236345195599	-0.0115930521763438	2.09925711346799
Chaetodon_selene	Acanthopagrus_schlegelii	0.750236330523471	-0.0115908252723951	2.09925007882336
Chaetodon_melannotus	Acanthopagrus_schlegelii	0.750236330523471	-0.0115908252723951	2.09925007882336
Chaetodon_ocellicaudus	Acanthopagrus_schlegelii	0.750236330523471	-0.0115908252723951	2.09925007882336
Parachaetodon_ocellatus	Acanthopagrus_schlegelii	0.750236330523471	-0.0115908252723951	2.09925007882336
Chaetodon_trifascialis	Acanthopagrus_schlegelii	0.750236330523471	-0.0115908252723951	2.09925007882336
Chaetodon_tricinctus	Acanthopagrus_schlegelii	0.750236330523471	-0.0115908252723951	2.09925007882336
Chaetodon_rainfordi	Acanthopagrus_schlegelii	0.750236330523471	-0.0115908252723951	2.09925007882336
Chaetodon_octofasciatus	Acanthopagrus_schlegelii	0.750236330523471	-0.0115908252723951	2.09925007882336
Chaetodon_aureofasciatus	Acanthopagrus_schlegelii	0.750236330523471	-0.0115908252723951	2.09925007882336
Chaetodon_bennetti	Acanthopagrus_schlegelii	0.750236330523471	-0.0115908252723951	2.09925007882336
Chaetodon_speculum	Acanthopagrus_schlegelii	0.750236330523471	-0.0115908252723951	2.09925007882336
Chaetodon_zanzibarensis	Acanthopagrus_schlegelii	0.750236330523471	-0.0115908252723951	2.09925007882336
Chaetodon_plebeius	Acanthopagrus_schlegelii	0.750236330523471	-0.0115908252723951	2.09925007882336
Chaetodon_larvatus	Acanthopagrus_schlegelii	0.750236330523471	-0.0115908252723951	2.09925007882336
Chaetodon_baronessa	Acanthopagrus_schlegelii	0.750236419064045	-0.0115909544773004	2.09925079752599
Chaetodon_austriacus	Acanthopagrus_schlegelii	0.750236418730426	-0.0115908939165713	2.09925060645054
Chaetodon_trifasciatus	Acanthopagrus_schlegelii	0.750236330523471	-0.0115908252723951	2.09925007882336
Chaetodon_robustus	Acanthopagrus_schlegelii	0.750236330523471	-0.0115908252723951	2.09925007882336
Chaetodon_hoefleri	Acanthopagrus_schlegelii	0.750236330523471	-0.0115908252723951	2.09925007882336
Chaetodon_reticulatus	Acanthopagrus_schlegelii	0.750236330523471	-0.0115908252723951	2.09925007882336
Chaetodon_meyeri	Acanthopagrus_schlegelii	0.750236330523471	-0.0115908252723951	2.09925007882336
Chaetodon_ornatissimus	Acanthopagrus_schlegelii	0.75023642748663	-0.0115920912427985	2.0992543917955
Chaetodon_interruptus	Acanthopagrus_schlegelii	0.750236330523471	-0.0115908252723951	2.09925007882336
Chaetodon_unimaculatus	Acanthopagrus_schlegelii	0.750236330523471	-0.0115908252723951	2.09925007882336
Chaetodon_trichrous	Acanthopagrus_schlegelii	0.750236330523471	-0.0115908252723951	2.09925007882336
Chaetodon_kleinii	Acanthopagrus_schlegelii	0.750236330523471	-0.0115908252723951	2.09925007882336
Chaetodon_blackburnii	Acanthopagrus_schlegelii	0.750236330523471	-0.0115908252723951	2.09925007882336
Chaetodon_mertensii	Acanthopagrus_schlegelii	0.750236330523471	-0.0115908252723951	2.09925007882336
Chaetodon_madagaskariensis	Acanthopagrus_schlegelii	0.750236435222007	-0.0115904938236713	2.09924941032705
Chaetodon_paucifasciatus	Acanthopagrus_schlegelii	0.750236330523471	-0.0115908252723951	2.09925007882336
Chaetodon_xanthurus	Acanthopagrus_schlegelii	0.750236330523471	-0.0115908252723951	2.09925007882336
Chaetodon_melapterus	Acanthopagrus_schlegelii	0.75023641469519	-0.0115920029321656	2.09925406958725
Chaetodon_tinkeri	Acanthopagrus_schlegelii	0.750236330523471	-0.0115908252723951	2.09925007882336
Chaetodon_sanctaehelenae	Acanthopagrus_schlegelii	0.750236330523471	-0.0115908252723951	2.09925007882336
Chaetodon_miliaris	Acanthopagrus_schlegelii	0.750236330523471	-0.0115908252723951	2.09925007882336
Chaetodon_guentheri	Acanthopagrus_schlegelii	0.750236330523471	-0.0115908252723951	2.09925007882336
Chaetodon_dolosus	Acanthopagrus_schlegelii	0.750236330523471	-0.0115908252723951	2.09925007882336
Chaetodon_sedentarius	Acanthopagrus_schlegelii	0.750236330523471	-0.0115908252723951	2.09925007882336
Chaetodon_multicinctus	Acanthopagrus_schlegelii	0.750236330523471	-0.0115908252723951	2.09925007882336
Chaetodon_punctatofasciatus	Acanthopagrus_schlegelii	0.750236330523471	-0.0115908252723951	2.09925007882336
Chaetodon_guttatissimus	Acanthopagrus_schlegelii	0.750236380512905	-0.0115895416715299	2.0992462310156
Chaetodon_pelewensis	Acanthopagrus_schlegelii	0.750236330523471	-0.0115908252723951	2.09925007882336
Chaetodon_citrinellus	Acanthopagrus_schlegelii	0.750236330523471	-0.0115908252723951	2.09925007882336
Chaetodon_quadrimaculatus	Acanthopagrus_schlegelii	0.750236330523471	-0.0115908252723951	2.09925007882336
Chaetodon_fremblii	Acanthopagrus_schlegelii	0.750236330523471	-0.0115908252723951	2.09925007882336
Coradion_chrysozonus	Acanthopagrus_schlegelii	0.750236330523471	-0.0115908252723951	2.09925007882336
Coradion_altivelis	Acanthopagrus_schlegelii	0.750236330523471	-0.0115908252723951	2.09925007882336
Coradion_melanopus	Acanthopagrus_schlegelii	0.750236330523471	-0.0115908252723951	2.09925007882336
Chelmon_rostratus	Acanthopagrus_schlegelii	0.750236330523471	-0.0115908252723951	2.09925007882336
Chelmon_marginalis	Acanthopagrus_schlegelii	0.750236330523471	-0.0115908252723951	2.09925007882336
Chelmon_muelleri	Acanthopagrus_schlegelii	0.750236330523471	-0.0115908252723951	2.09925007882336
Chelmonops_curiosus	Acanthopagrus_schlegelii	0.750236330523471	-0.0115908252723951	2.09925007882336
Chelmonops_truncatus	Acanthopagrus_schlegelii	0.750236330523471	-0.0115908252723951	2.09925007882336
Amphichaetodon_howensis	Acanthopagrus_schlegelii	0.750236330523471	-0.0115908252723951	2.09925007882336
Amphichaetodon_melbae	Acanthopagrus_schlegelii	0.750236340129606	-0.0115931546992531	2.09925741699835
Forcipiger_flavissimus	Acanthopagrus_schlegelii	0.750236330523471	-0.0115908252723951	2.09925007882336
Forcipiger_longirostris	Acanthopagrus_schlegelii	0.750236330523471	-0.0115908252723951	2.09925007882336
Hemitaurichthys_thompsoni	Acanthopagrus_schlegelii	0.750236330523471	-0.0115908252723951	2.09925007882336
Hemitaurichthys_polylepis	Acanthopagrus_schlegelii	0.750236355456607	-0.0115911808468183	2.09925128206214
Hemitaurichthys_zoster	Acanthopagrus_schlegelii	0.750236330523471	-0.0115908252723951	2.09925007882336
Heniochus_pleurotaenia	Acanthopagrus_schlegelii	0.750236330523471	-0.0115908252723951	2.09925007882336
Heniochus_varius	Acanthopagrus_schlegelii	0.750236330523471	-0.0115908252723951	2.09925007882336
Heniochus_acuminatus	Acanthopagrus_schlegelii	0.750236330523471	-0.0115908252723951	2.09925007882336
Heniochus_diphreutes	Acanthopagrus_schlegelii	0.750236330523471	-0.0115908252723951	2.09925007882336
Heniochus_monoceros	Acanthopagrus_schlegelii	0.750236330523471	-0.0115908252723951	2.09925007882336
Heniochus_singularius	Acanthopagrus_schlegelii	0.750236330523471	-0.0115908252723951	2.09925007882336
Heniochus_chrysostomus	Acanthopagrus_schlegelii	0.750236330523471	-0.0115908252723951	2.09925007882336
Johnrandallia_nigrirostris	Acanthopagrus_schlegelii	0.750236330523471	-0.0115908252723951	2.09925007882336
Centrarchops_chapini	Acanthopagrus_schlegelii	0.750236330523471	-0.0115908252723951	2.09925007882336
Dinoperca_petersi	Acanthopagrus_schlegelii	0.750236330523471	-0.0115908252723951	2.09925007882336
Luvarus_imperialis	Acanthopagrus_schlegelii	0.750236330523471	-0.0115908252723951	2.09925007882336
Naso_caeruleacauda	Acanthopagrus_schlegelii	0.750236330523471	-0.0115908252723951	2.09925007882336
Naso_maculatus	Acanthopagrus_schlegelii	0.750236330523471	-0.0115908252723951	2.09925007882336
Naso_reticulatus	Acanthopagrus_schlegelii	0.750236330523471	-0.0115908252723951	2.09925007882336
Naso_caesius	Acanthopagrus_schlegelii	0.750236330523471	-0.0115908252723951	2.09925007882336
Naso_hexacanthus	Acanthopagrus_schlegelii	0.750236330523471	-0.0115908252723951	2.09925007882336
Naso_vlamingii	Acanthopagrus_schlegelii	0.750236330523471	-0.0115908252723951	2.09925007882336
Naso_brevirostris	Acanthopagrus_schlegelii	0.750236330523471	-0.0115908252723951	2.09925007882336
Naso_unicornis	Acanthopagrus_schlegelii	0.750236330523471	-0.0115908252723951	2.09925007882336
Naso_elegans	Acanthopagrus_schlegelii	0.750236330523471	-0.0115908252723951	2.09925007882336
Naso_lituratus	Acanthopagrus_schlegelii	0.750236367510234	-0.0115910048965757	2.09925077304146
Naso_annulatus	Acanthopagrus_schlegelii	0.750236330523471	-0.0115908252723951	2.09925007882336
Naso_tonganus	Acanthopagrus_schlegelii	0.750236330523471	-0.0115908252723951	2.09925007882336
Naso_tuberosus	Acanthopagrus_schlegelii	0.750236330523471	-0.0115908252723951	2.09925007882336
Naso_lopezi	Acanthopagrus_schlegelii	0.750236330523471	-0.0115908252723951	2.09925007882336
Naso_mcdadei	Acanthopagrus_schlegelii	0.750236330523471	-0.0115908252723951	2.09925007882336
Naso_fageni	Acanthopagrus_schlegelii	0.750236330523471	-0.0115908252723951	2.09925007882336
Naso_brachycentron	Acanthopagrus_schlegelii	0.750236330523471	-0.0115908252723951	2.09925007882336
Naso_thynnoides	Acanthopagrus_schlegelii	0.750236330523471	-0.0115908252723951	2.09925007882336
Naso_minor	Acanthopagrus_schlegelii	0.750236330523471	-0.0115908252723951	2.09925007882336
Zebrasoma_flavescens	Acanthopagrus_schlegelii	0.750236330523471	-0.0115908252723951	2.09925007882336
Prionurus_maculatus	Acanthopagrus_schlegelii	0.750236330523471	-0.0115908252723951	2.09925007882336
Prionurus_scalprum	Acanthopagrus_schlegelii	0.750236330523471	-0.0115908252723951	2.09925007882336
Prionurus_laticlavius	Acanthopagrus_schlegelii	0.750236330523471	-0.0115908252723951	2.09925007882336
Prionurus_microlepidotus	Acanthopagrus_schlegelii	0.750236330523471	-0.0115908252723951	2.09925007882336
Ctenochaetus_strigosus	Acanthopagrus_schlegelii	0.750236330523471	-0.0115908252723951	2.09925007882336
Acanthurus_xanthopterus	Acanthopagrus_schlegelii	0.750236330523471	-0.0115908252723951	2.09925007882336
Acanthurus_pyroferus	Acanthopagrus_schlegelii	0.750236330523471	-0.0115908252723951	2.09925007882336
Acanthurus_triostegus	Acanthopagrus_schlegelii	0.750236330523471	-0.0115908252723951	2.09925007882336
Acanthurus_bahianus	Acanthopagrus_schlegelii	0.750236330523471	-0.0115908252723951	2.09925007882336
Acanthurus_chirurgus	Acanthopagrus_schlegelii	0.750236330523471	-0.0115908252723951	2.09925007882336
Acanthurus_nigrofuscus	Acanthopagrus_schlegelii	0.750236330523471	-0.0115908252723951	2.09925007882336
Acanthurus_nigroris	Acanthopagrus_schlegelii	0.750236379341804	-0.0115918470484743	2.0992534555932
Acanthurus_coeruleus	Acanthopagrus_schlegelii	0.750236330523471	-0.0115908252723951	2.09925007882336
Acanthurus_guttatus	Acanthopagrus_schlegelii	0.750236330523471	-0.0115908252723951	2.09925007882336
Ctenochaetus_cyanocheilus	Acanthopagrus_schlegelii	0.750236330523471	-0.0115908252723951	2.09925007882336
Acanthurus_nubilus	Acanthopagrus_schlegelii	0.750236330523471	-0.0115908252723951	2.09925007882336
Ctenochaetus_hawaiiensis	Acanthopagrus_schlegelii	0.750236330523471	-0.0115908252723951	2.09925007882336
Ctenochaetus_striatus	Acanthopagrus_schlegelii	0.750236392784039	-0.011591168591097	2.09925137582911
Acanthurus_japonicus	Acanthopagrus_schlegelii	0.750236330523471	-0.0115908252723951	2.09925007882336
Acanthurus_nigricans	Acanthopagrus_schlegelii	0.750236330523471	-0.0115908252723951	2.09925007882336
Ctenochaetus_binotatus	Acanthopagrus_schlegelii	0.750236330523471	-0.0115908252723951	2.09925007882336
Acanthurus_mata	Acanthopagrus_schlegelii	0.750236330523471	-0.0115908252723951	2.09925007882336
Acanthurus_blochii	Acanthopagrus_schlegelii	0.750236330523471	-0.0115908252723951	2.09925007882336
Acanthurus_thompsoni	Acanthopagrus_schlegelii	0.750236330523471	-0.0115908252723951	2.09925007882336
Acanthurus_olivaceus	Acanthopagrus_schlegelii	0.750236330523471	-0.0115908252723951	2.09925007882336
Acanthurus_dussumieri	Acanthopagrus_schlegelii	0.750236330523471	-0.0115908252723951	2.09925007882336
Zebrasoma_scopas	Acanthopagrus_schlegelii	0.750236330523471	-0.0115908252723951	2.09925007882336
Zebrasoma_velifer	Acanthopagrus_schlegelii	0.750236330523471	-0.0115908252723951	2.09925007882336
Paracanthurus_hepatus	Acanthopagrus_schlegelii	0.750236330523471	-0.0115908252723951	2.09925007882336
Zanclus_cornutus	Acanthopagrus_schlegelii	0.750236330523471	-0.0115908252723951	2.09925007882336
Liopropoma_eukrines	Cephalopholis_miniata	0.585638649991369	-0.037175198723858	1.61132651029972
Liopropoma_carmabi	Cephalopholis_miniata	0.585638649991369	-0.0371751987238581	1.61132651029972
Cephalopholis_leopardus	Cephalopholis_miniata	0.534892568073948	0.0353282358101568	1.27550559720331
Cephalopholis_taeniops	Cephalopholis_miniata	0.534892568073948	0.0353282358101568	1.27550559720331
Cephalopholis_sonnerati	Cephalopholis_miniata	0.517904574824313	0.0493551742477187	1.19566678167317
Cephalopholis_urodeta	Cephalopholis_miniata	0.517905525902454	0.0493526267732587	1.19567486351092
Cephalopholis_fulva	Cephalopholis_miniata	0.53870520486353	0.0324395324772251	1.29322263725537
Paranthias_colonus	Cephalopholis_miniata	0.538705383468014	0.0324401177508389	1.29322186963373
Paranthias_furcifer	Cephalopholis_miniata	0.538705383468014	0.0324401177508389	1.29322186963373
Aethaloperca_rogaa	Epinephelus_aeneus	0.577706911384088	0.0211703533388488	1.43755519349978
Cephalopholis_formosa	Epinephelus_aeneus	0.57770757402293	0.0211690672320528	1.43756031102309
Cephalopholis_cyanostigma	Epinephelus_aeneus	0.577706911384088	0.0211703533388488	1.43755519349978
Cephalopholis_boenak	Epinephelus_aeneus	0.577706911384088	0.0211703533388488	1.43755519349978
Cephalopholis_cruentata	Epinephelus_aeneus	0.577706911384088	0.0211703533388488	1.43755519349978
Cephalopholis_panamensis	Epinephelus_aeneus	0.577706911384088	0.0211703533388488	1.43755519349978
Cephalopholis_nigri	Epinephelus_aeneus	0.577706911384088	0.0211703533388488	1.43755519349978
Hyporthodus_flavolimbatus	Epinephelus_aeneus	0.587942365147379	0.0618718079118989	1.3746378199722
Epinephelus_daemelii	Epinephelus_aeneus	0.591556738080402	0.0772608465475604	1.35138300871803
Epinephelus_morrhua	Epinephelus_aeneus	0.591556971195738	0.0772580374035232	1.35138982918807
Cromileptes_altivelis	Epinephelus_aeneus	0.591556738080402	0.0772608465475604	1.35138300871803
Epinephelus_andersoni	Epinephelus_aeneus	0.591556759044751	0.0772597084799289	1.35138555477519
Epinephelus_polyphekadion	Epinephelus_aeneus	0.591556738080402	0.0772608465475604	1.35138300871803
Epinephelus_ongus	Epinephelus_aeneus	0.591556738080402	0.0772608465475604	1.35138300871803
Epinephelus_corallicola	Epinephelus_aeneus	0.591556738080402	0.0772608465475604	1.35138300871803
Epinephelus_coeruleopunctatus	Epinephelus_aeneus	0.591556738080402	0.0772608465475604	1.35138300871803
Epinephelus_bruneus	Epinephelus_aeneus	0.591556738080402	0.0772608465475604	1.35138300871803
Epinephelus_itajara	Epinephelus_aeneus	0.591556738080402	0.0772608465475604	1.35138300871803
Epinephelus_lanceolatus	Epinephelus_aeneus	0.591556738080402	0.0772608465475604	1.35138300871803
Epinephelus_maculatus	Epinephelus_aeneus	0.591556738080402	0.0772608465475604	1.35138300871803
Epinephelus_tauvina	Epinephelus_aeneus	0.591556738080402	0.0772608465475604	1.35138300871803
Epinephelus_rivulatus	Epinephelus_aeneus	0.591556738080402	0.0772608465475604	1.35138300871803
Epinephelus_coioides	Epinephelus_aeneus	0.591556738080402	0.0772608465475604	1.35138300871803
Epinephelus_malabaricus	Epinephelus_aeneus	0.591556738080402	0.0772608465475604	1.35138300871803
Epinephelus_tukula	Epinephelus_aeneus	0.591556738080402	0.0772608465475604	1.35138300871803
Epinephelus_latifasciatus	Epinephelus_aeneus	0.591556738080402	0.0772608465475604	1.35138300871803
Anyperodon_leucogrammicus	Epinephelus_aeneus	0.591556738080402	0.0772608465475604	1.35138300871803
Epinephelus_howlandi	Epinephelus_aeneus	0.591556738080402	0.0772608465475604	1.35138300871803
Epinephelus_striatus	Epinephelus_aeneus	0.591556880619281	0.0772595713404283	1.35138621334755
Epinephelus_spilotoceps	Epinephelus_aeneus	0.591556738080402	0.0772608465475604	1.35138300871803
Epinephelus_hexagonatus	Epinephelus_aeneus	0.591556738080402	0.0772608465475604	1.35138300871803
Epinephelus_fuscoguttatus	Epinephelus_aeneus	0.591556738080402	0.0772608465475604	1.35138300871803
Epinephelus_caninus	Epinephelus_aeneus	0.589425571606414	0.068115914706403	1.36516806171808
Epinephelus_goreensis	Epinephelus_aeneus	0.589425660219263	0.0681170042884494	1.36516591274228
Mycteroperca_bonaci	Epinephelus_aeneus	0.589425660219263	0.0681170042884494	1.36516591274228
Mycteroperca_venenosa	Epinephelus_aeneus	0.589425660219263	0.0681170042884494	1.36516591274228
Triso_dermopterus	Epinephelus_aeneus	0.589425660219263	0.0681170042884494	1.36516591274228
Mycteroperca_jordani	Epinephelus_aeneus	0.589425660219263	0.0681170042884494	1.36516591274228
Mycteroperca_tigris	Epinephelus_aeneus	0.589425660219263	0.0681170042884494	1.36516591274228
Mycteroperca_rosacea	Epinephelus_aeneus	0.589425660219263	0.0681170042884494	1.36516591274228
Mycteroperca_olfax	Epinephelus_aeneus	0.589425660219263	0.0681170042884494	1.36516591274228
Mycteroperca_interstitialis	Epinephelus_aeneus	0.589425660219263	0.0681170042884494	1.36516591274228
Mycteroperca_phenax	Epinephelus_aeneus	0.589425660219263	0.0681170042884494	1.36516591274228
Mycteroperca_xenarcha	Epinephelus_aeneus	0.589425660219263	0.0681170042884494	1.36516591274228
Epinephelus_guttatus	Epinephelus_aeneus	0.589425660219263	0.0681170042884494	1.36516591274228
Epinephelus_amblycephalus	Epinephelus_aeneus	0.589425660219263	0.0681170042884494	1.36516591274228
Epinephelus_epistictus	Epinephelus_aeneus	0.589425660219263	0.0681170042884494	1.36516591274228
Epinephelus_radiatus	Epinephelus_aeneus	0.58942609924925	0.0681131191357551	1.36517582240613
Mycteroperca_prionura	Epinephelus_aeneus	0.589426203334067	0.0681136415512866	1.36517497536674
Epinephelus_albomarginatus	Epinephelus_aeneus	0.589425660219263	0.0681170042884494	1.36516591274228
Epinephelus_marginatus	Epinephelus_aeneus	0.589425660219263	0.0681170042884494	1.36516591274228
Mycteroperca_fusca	Epinephelus_aeneus	0.589425915184747	0.0681135533509585	1.36517431310114
Mycteroperca_acutirostris	Epinephelus_aeneus	0.589425660219263	0.0681170042884494	1.36516591274228
Mycteroperca_rubra	Epinephelus_aeneus	0.589425660219263	0.0681170042884494	1.36516591274228
Epinephelus_costae	Epinephelus_aeneus	0.589426149126262	0.0681132724481501	1.3651756313598
Mycteroperca_microlepis	Epinephelus_aeneus	0.589425660219263	0.0681170042884494	1.36516591274228
Epinephelus_multinotatus	Epinephelus_aeneus	0.589425660219263	0.0681170042884494	1.36516591274228
Epinephelus_miliaris	Epinephelus_aeneus	0.589425660219263	0.0681170042884494	1.36516591274228
Epinephelus_areolatus	Epinephelus_aeneus	0.589425660219263	0.0681170042884494	1.36516591274228
Epinephelus_undulosus	Epinephelus_aeneus	0.589425654452344	0.068115686145755	1.36516881438864
Epinephelus_flavocaeruleus	Epinephelus_aeneus	0.589425660219263	0.0681170042884494	1.36516591274228
Epinephelus_cyanopodus	Epinephelus_aeneus	0.589425660219263	0.0681170042884494	1.36516591274228
Epinephelus_bleekeri	Epinephelus_aeneus	0.589425660219263	0.0681170042884494	1.36516591274228
Epinephelus_analogus	Epinephelus_aeneus	0.589425660219263	0.0681170042884494	1.36516591274228
Epinephelus_clippertonensis	Epinephelus_aeneus	0.589425660219263	0.0681170042884494	1.36516591274228
Epinephelus_labriformis	Epinephelus_aeneus	0.589425660219263	0.0681170042884494	1.36516591274228
Epinephelus_adscensionis	Epinephelus_aeneus	0.589425660219263	0.0681170042884494	1.36516591274228
Epinephelus_chlorostigma	Epinephelus_aeneus	0.589425660219263	0.0681170042884494	1.36516591274228
Epinephelus_fasciatomaculosus	Epinephelus_aeneus	0.589425660219263	0.0681170042884494	1.36516591274228
Epinephelus_awoara	Epinephelus_aeneus	0.589425660219263	0.0681170042884494	1.36516591274228
Epinephelus_akaara	Epinephelus_aeneus	0.589425660219263	0.0681170042884494	1.36516591274228
Epinephelus_retouti	Epinephelus_aeneus	0.589425660219263	0.0681170042884494	1.36516591274228
Epinephelus_diacanthus	Epinephelus_aeneus	0.589425660219263	0.0681170042884494	1.36516591274228
Epinephelus_stictus	Epinephelus_aeneus	0.589425660219263	0.0681170042884494	1.36516591274228
Epinephelus_sexfasciatus	Epinephelus_aeneus	0.589425828362514	0.0681143997512359	1.36517218048388
Epinephelus_undulatostriatus	Epinephelus_aeneus	0.589425762487136	0.0681138804347303	1.36517313437552
Epinephelus_morio	Epinephelus_aeneus	0.589425660219263	0.0681170042884494	1.36516591274228
Epinephelus_fasciatus	Epinephelus_aeneus	0.589425660219263	0.0681170042884494	1.36516591274228
Epinephelus_melanostigma	Epinephelus_aeneus	0.589425660219263	0.0681170042884494	1.36516591274228
Epinephelus_merra	Epinephelus_aeneus	0.589425660219263	0.0681170042884494	1.36516591274228
Epinephelus_quoyanus	Epinephelus_aeneus	0.589425660219263	0.0681170042884494	1.36516591274228
Epinephelus_macrospilos	Epinephelus_aeneus	0.589425660219263	0.0681170042884494	1.36516591274228
Epinephelus_trimaculatus	Epinephelus_aeneus	0.589425660219263	0.0681170042884494	1.36516591274228
Epinephelus_longispinis	Epinephelus_aeneus	0.589425660219263	0.0681170042884494	1.36516591274228
Hyporthodus_acanthistius	Epinephelus_aeneus	0.58781095097533	0.0613230815795776	1.37547233240696
Hyporthodus_exsul	Epinephelus_aeneus	0.58781095097533	0.0613230815795776	1.37547233240696
Hyporthodus_nigritus	Epinephelus_aeneus	0.58781095097533	0.0613230815795776	1.37547233240696
Hyporthodus_niveatus	Epinephelus_aeneus	0.5878113930194	0.0613209567452477	1.37547841091709
Hyporthodus_ergastularius	Epinephelus_aeneus	0.58781095097533	0.0613230815795776	1.37547233240696
Hyporthodus_quernus	Epinephelus_aeneus	0.58781095097533	0.0613230815795776	1.37547233240696
Hyporthodus_octofasciatus	Epinephelus_aeneus	0.587811001687602	0.0613221584839789	1.37547455023596
Epinephelus_cifuentesi	Epinephelus_aeneus	0.58781100220356	0.0613203114634224	1.37547868582892
Epinephelus_drummondhayi	Epinephelus_aeneus	0.58781095097533	0.0613230815795776	1.37547233240696
Dermatolepis_dermatolepis	Epinephelus_aeneus	0.58781095097533	0.0613230815795776	1.37547233240696
Alphestes_afer	Epinephelus_aeneus	0.58781095097533	0.0613230815795776	1.37547233240696
Alphestes_immaculatus	Epinephelus_aeneus	0.58781095097533	0.0613230815795776	1.37547233240696
Alphestes_multiguttatus	Epinephelus_aeneus	0.58781102676441	0.0613227434627621	1.37547331595755
Dermatolepis_inermis	Epinephelus_aeneus	0.58781095097533	0.0613230815795776	1.37547233240696
Dermatolepis_striolata	Epinephelus_aeneus	0.58781095097533	0.0613230815795776	1.37547233240696
Hyporthodus_haifensis	Epinephelus_aeneus	0.58781095097533	0.0613230815795776	1.37547233240696
Hyporthodus_septemfasciatus	Epinephelus_aeneus	0.58781095097533	0.0613230815795776	1.37547233240696
Hyporthodus_mystacinus	Epinephelus_aeneus	0.581811529903321	0.0370189500398448	1.41280809385301
Hyporthodus_niphobles	Epinephelus_aeneus	0.581811529903321	0.0370189500398448	1.41280809385301
Cephalopholis_polleni	Epinephelus_aeneus	0.577585331371448	0.0207098690137753	1.43827903825702
Cephalopholis_igarashiensis	Epinephelus_aeneus	0.577585331371448	0.0207098690137753	1.43827903825702
Gracila_albomarginata	Epinephelus_aeneus	0.57758553084674	0.0207090548116247	1.43828159983973
Variola_albimarginata	Cephalopholis_miniata	0.577058851958636	-0.0318027657743709	1.56880988152202
Variola_louti	Cephalopholis_miniata	0.577058851958636	-0.0318027657743709	1.56880988152202
Rypticus_bicolor	Cephalopholis_miniata	0.608342542068766	-0.0500799100419705	1.72314035672465
Rypticus_saponaceus	Cephalopholis_miniata	0.608342542068766	-0.0500799100419705	1.72314035672465
Rypticus_nigripinnis	Cephalopholis_miniata	0.608342542068766	-0.0500799100419705	1.72314035672465
Pseudogramma_gregoryi	Cephalopholis_miniata	0.608342542068766	-0.0500799100419705	1.72314035672465
Pseudogramma_thaumasia	Cephalopholis_miniata	0.608342542068766	-0.0500799100419705	1.72314035672465
Pogonoperca_punctata	Cephalopholis_miniata	0.608342542068766	-0.0500799100419705	1.72314035672465
Grammistes_sexlineatus	Cephalopholis_miniata	0.608342542068766	-0.0500799100419705	1.72314035672465
Diploprion_bifasciatum	Cephalopholis_miniata	0.608343559653831	-0.0500797554433566	1.72314335935359
Belonoperca_chabanaudi	Cephalopholis_miniata	0.608342542068766	-0.0500799100419707	1.72314035672465
Saloptia_powelli	Cephalopholis_miniata	0.60834264951297	-0.0500802185591084	1.72314160498758
Plectropomus_oligacanthus	Cephalopholis_miniata	0.608342542068766	-0.0500799100419705	1.72314035672465
Plectropomus_laevis	Cephalopholis_miniata	0.608342542068766	-0.0500799100419705	1.72314035672465
Plectropomus_leopardus	Cephalopholis_miniata	0.608342542068766	-0.0500799100419707	1.72314035672465
Plectropomus_pessuliferus	Cephalopholis_miniata	0.608342542068766	-0.0500799100419707	1.72314035672465
Plectropomus_maculatus	Cephalopholis_miniata	0.608342542068766	-0.0500799100419705	1.72314035672465
Plectropomus_areolatus	Cephalopholis_miniata	0.608342938953291	-0.0500790406503193	1.72313920839458
Plectranthias_kelloggi	Cephalopholis_miniata	0.630980553470898	-0.0613290124962883	1.83389771412288
Luzonichthys_waitei	Cephalopholis_miniata	0.630980833328165	-0.0613314552460098	1.8339060614639
Pseudanthias_pleurotaenia	Cephalopholis_miniata	0.630981140804492	-0.0613273143814609	1.83389462846365
Tosana_niwae	Cephalopholis_miniata	0.630980553470898	-0.0613290124962882	1.83389771412288
Pseudanthias_squamipinnis	Cephalopholis_miniata	0.630980493749293	-0.0613317100065722	1.8339056505353
Nemanthias_carberryi	Cephalopholis_miniata	0.630980553470898	-0.0613290124962883	1.83389771412288
Pseudanthias_tuka	Cephalopholis_miniata	0.630980553470898	-0.0613290124962884	1.83389771412288
Anthias_anthias	Cephalopholis_miniata	0.630980553470898	-0.0613290124962882	1.83389771412288
Pronotogrammus_multifasciatus	Cephalopholis_miniata	0.630980553470898	-0.0613290124962884	1.83389771412288
Odontanthias_chrysostictus	Cephalopholis_miniata	0.630980553470898	-0.0613290124962884	1.83389771412288
Pseudogramma_polyacantha	Cephalopholis_miniata	0.630981021356007	-0.0613278242264823	1.8338957526161
Pseudanthias_lori	Cephalopholis_miniata	0.630980553470898	-0.0613290124962883	1.83389771412288
Hemanthias_leptus	Cephalopholis_miniata	0.630980553470898	-0.0613290124962883	1.83389771412288
Hemanthias_signifer	Cephalopholis_miniata	0.630980553470898	-0.0613290124962883	1.83389771412288
Hemanthias_peruanus	Cephalopholis_miniata	0.630980553470898	-0.0613290124962884	1.83389771412288
Caesioperca_lepidoptera	Dissostichus_eleginoides	0.578806455145832	-0.063845976622806	1.66262790156895
Plectranthias_japonicus	Dissostichus_eleginoides	0.578806060127949	-0.0638463861593878	1.66262773400042
Eleginops_maclovinus	Dissostichus_eleginoides	0.499875153552952	-0.0421000763935475	1.34849739602833
Aethotaxis_mitopteryx_mitopteryx	Dissostichus_eleginoides	0.436150793058968	-0.012155245436646	1.08790813624918
Dissostichus_mawsoni	Dissostichus_eleginoides	0.425720315117334	-0.00555081871835139	1.04402442598278
Notothenia_rossii	Dissostichus_eleginoides	0.44950628755395	-0.0197767400656396	1.14345911134483
Notothenia_coriiceps	Dissostichus_eleginoides	0.44950628755395	-0.0197767400656396	1.14345911134483
Paranotothenia_magellanica	Dissostichus_eleginoides	0.44950628755395	-0.0197767400656396	1.14345911134483
Notothenia_angustata	Dissostichus_eleginoides	0.44950628755395	-0.0197767400656396	1.14345911134483
Pleuragramma_antarctica	Dissostichus_eleginoides	0.44950628755395	-0.0197767400656396	1.14345911134483
Gobionotothen_acuta	Dissostichus_eleginoides	0.44950628755395	-0.0197767400656396	1.14345911134483
Gobionotothen_gibberifrons	Dissostichus_eleginoides	0.44950628755395	-0.0197767400656396	1.14345911134483
Lepidonotothen_mizops	Dissostichus_eleginoides	0.44950628755395	-0.0197767400656396	1.14345911134483
Lepidonotothen_larseni	Dissostichus_eleginoides	0.44950628755395	-0.0197767400656396	1.14345911134483
Lepidonotothen_nudifrons	Dissostichus_eleginoides	0.44950628755395	-0.0197767400656396	1.14345911134483
Lepidonotothen_squamifrons	Dissostichus_eleginoides	0.449506939885266	-0.0197792260328067	1.14346647671218
Patagonotothen_brevicauda_brevicauda	Dissostichus_eleginoides	0.44950829490727	-0.0197785134408228	1.14346892596721
Patagonotothen_guntheri	Dissostichus_eleginoides	0.449508862506175	-0.0197776141675592	1.14346863819034
Patagonotothen_ramsayi	Dissostichus_eleginoides	0.44950628755395	-0.0197767400656396	1.14345911134483
Patagonotothen_tessellata	Dissostichus_eleginoides	0.44950628755395	-0.0197767400656396	1.14345911134483
Cryothenia_amphitreta	Dissostichus_eleginoides	0.44950628755395	-0.0197767400656396	1.14345911134483
Trematomus_scotti	Dissostichus_eleginoides	0.44950628755395	-0.0197767400656396	1.14345911134483
Pagothenia_borchgrevinki	Dissostichus_eleginoides	0.44950628755395	-0.0197767400656396	1.14345911134483
Trematomus_hansoni	Dissostichus_eleginoides	0.44950628755395	-0.0197767400656396	1.14345911134483
Trematomus_bernacchii	Dissostichus_eleginoides	0.44950628755395	-0.0197767400656396	1.14345911134483
Trematomus_vicarius	Dissostichus_eleginoides	0.44950628755395	-0.0197767400656396	1.14345911134483
Trematomus_nicolai	Dissostichus_eleginoides	0.44950628755395	-0.0197767400656396	1.14345911134483
Trematomus_pennellii	Dissostichus_eleginoides	0.44950628755395	-0.0197767400656396	1.14345911134483
Trematomus_eulepidotus	Dissostichus_eleginoides	0.44950628755395	-0.0197767400656396	1.14345911134483
Trematomus_lepidorhinus	Dissostichus_eleginoides	0.44950628755395	-0.0197767400656396	1.14345911134483
Trematomus_tokarevi	Dissostichus_eleginoides	0.44950628755395	-0.0197767400656396	1.14345911134483
Trematomus_loennbergii	Dissostichus_eleginoides	0.44950628755395	-0.0197767400656396	1.14345911134483
Notothenia_cyanobrancha	Dissostichus_eleginoides	0.44950628755395	-0.0197767400656396	1.14345911134483
Channichthys_rhinoceratus	Dissostichus_eleginoides	0.456331920582	-0.0233521194186528	1.17161446318155
Neopagetopsis_ionah	Dissostichus_eleginoides	0.456331920582	-0.0233521194186528	1.17161446318155
Chionodraco_rastrospinosus	Dissostichus_eleginoides	0.456331920582	-0.0233521194186528	1.17161446318155
Pseudochaenichthys_georgianus	Dissostichus_eleginoides	0.456331920582	-0.0233521194186528	1.17161446318155
Pagetopsis_maculatus	Dissostichus_eleginoides	0.456331920582	-0.0233521194186528	1.17161446318155
Pagetopsis_macropterus	Dissostichus_eleginoides	0.456331920582	-0.0233521194186528	1.17161446318155
Chaenocephalus_aceratus	Dissostichus_eleginoides	0.456331920582	-0.0233521194186528	1.17161446318155
Cryodraco_antarcticus	Dissostichus_eleginoides	0.456331920582	-0.0233521194186528	1.17161446318155
Dacodraco_hunteri	Dissostichus_eleginoides	0.456331920582	-0.0233521194186528	1.17161446318155
Chionodraco_hamatus	Dissostichus_eleginoides	0.456331920582	-0.0233521194186528	1.17161446318155
Chionodraco_myersi	Dissostichus_eleginoides	0.456331920582	-0.0233521194186528	1.17161446318155
Champsocephalus_esox	Dissostichus_eleginoides	0.456331920582	-0.0233521194186528	1.17161446318155
Chaenodraco_wilsoni	Dissostichus_eleginoides	0.45633365666145	-0.0233527858008611	1.17162112243783
Artedidraco_shackletoni	Dissostichus_eleginoides	0.456331920582	-0.0233521194186528	1.17161446318155
Histiodraco_velifer	Dissostichus_eleginoides	0.456331920582	-0.0233521194186528	1.17161446318155
Dolloidraco_longedorsalis	Dissostichus_eleginoides	0.456331920582	-0.0233521194186528	1.17161446318155
Racovitzia_glacialis	Dissostichus_eleginoides	0.456334458754981	-0.0233538244726166	1.17162582407276
Gymnodraco_acuticeps	Dissostichus_eleginoides	0.456331920582	-0.0233521194186528	1.17161446318155
Parachaenichthys_charcoti	Dissostichus_eleginoides	0.456331920582	-0.0233521194186528	1.17161446318155
Gerlachea_australis	Dissostichus_eleginoides	0.456335088054402	-0.0233532192002293	1.17162635498744
Prionodraco_evansii	Dissostichus_eleginoides	0.456331920582	-0.0233521194186528	1.17161446318155
Akarotaxis_nudiceps	Dissostichus_eleginoides	0.456331920582	-0.0233521194186528	1.17161446318155
Bathydraco_macrolepis	Dissostichus_eleginoides	0.456331920582	-0.0233521194186528	1.17161446318155
Bathydraco_marri	Dissostichus_eleginoides	0.456331920582	-0.0233521194186528	1.17161446318155
Harpagifer_antarcticus	Dissostichus_eleginoides	0.456331920582	-0.0233521194186528	1.17161446318155
Harpagifer_kerguelensis	Dissostichus_eleginoides	0.456331920582	-0.0233521194186528	1.17161446318155
Pseudaphritis_urvillii	Dissostichus_eleginoides	0.556133607088851	-0.0588102577791637	1.57286251058947
Cottoperca_gobio	Dissostichus_eleginoides	0.556133607088851	-0.0588102577791637	1.57286251058947
Bovichtus_variegatus	Dissostichus_eleginoides	0.556134764795351	-0.0588109653105248	1.57286827295393
Bembrops_heterurus	Dissostichus_eleginoides	0.620258731661369	-0.0711656550957357	1.82637950666595
Ammocrypta_vivax	Dissostichus_eleginoides	0.620258018516533	-0.0711647582411996	1.82637428958455
Ammocrypta_meridiana	Dissostichus_eleginoides	0.620258018516533	-0.0711647582411996	1.82637428958455
Ammocrypta_beanii	Dissostichus_eleginoides	0.620258018516533	-0.0711647582411996	1.82637428958455
Ammocrypta_bifascia	Dissostichus_eleginoides	0.620258018516533	-0.0711647582411996	1.82637428958455
Ammocrypta_pellucida	Dissostichus_eleginoides	0.620258018516533	-0.0711647582411996	1.82637428958455
Ammocrypta_clara	Dissostichus_eleginoides	0.620258018516533	-0.0711647582411996	1.82637428958455
Crystallaria_asprella	Dissostichus_eleginoides	0.620258018516533	-0.0711647582411996	1.82637428958455
Percina_smithvanizi	Dissostichus_eleginoides	0.620258018516533	-0.0711647582411996	1.82637428958455
Percina_kusha	Dissostichus_eleginoides	0.620258018516533	-0.0711647582411996	1.82637428958455
Percina_palmaris	Dissostichus_eleginoides	0.620258018516533	-0.0711647582411996	1.82637428958455
Percina_aurantiaca	Dissostichus_eleginoides	0.620258018516533	-0.0711647582411996	1.82637428958455
Percina_evides	Dissostichus_eleginoides	0.620258243947736	-0.0711652217560611	1.82637648650914
Percina_burtoni	Dissostichus_eleginoides	0.620258018516533	-0.0711647582411996	1.82637428958455
Percina_caprodes	Dissostichus_eleginoides	0.620258018516533	-0.0711647582411996	1.82637428958455
Percina_carbonaria	Dissostichus_eleginoides	0.620258018516533	-0.0711647582411996	1.82637428958455
Percina_macrolepida	Dissostichus_eleginoides	0.620258018516533	-0.0711647582411996	1.82637428958455
Percina_bimaculata	Dissostichus_eleginoides	0.620258018516533	-0.0711647582411996	1.82637428958455
Percina_austroperca	Dissostichus_eleginoides	0.620258018516533	-0.0711647582411996	1.82637428958455
Percina_kathae	Dissostichus_eleginoides	0.620258018516533	-0.0711647582411996	1.82637428958455
Percina_suttkusi	Dissostichus_eleginoides	0.620258018516533	-0.0711647582411996	1.82637428958455
Percina_fulvitaenia	Dissostichus_eleginoides	0.620258018516533	-0.0711647582411996	1.82637428958455
Percina_jenkinsi	Dissostichus_eleginoides	0.620258018516533	-0.0711647582411996	1.82637428958455
Percina_rex	Dissostichus_eleginoides	0.62025797377023	-0.0711667094775777	1.82638007094841
Percina_gymnocephala	Dissostichus_eleginoides	0.620258018516533	-0.0711647582411996	1.82637428958455
Percina_sciera	Dissostichus_eleginoides	0.620258018516533	-0.0711647582411996	1.82637428958455
Percina_sipsi	Dissostichus_eleginoides	0.620258018516533	-0.0711647582411996	1.82637428958455
Percina_nigrofasciata	Dissostichus_eleginoides	0.620258018516533	-0.0711647582411996	1.82637428958455
Percina_aurolineata	Dissostichus_eleginoides	0.620258018516533	-0.0711647582411996	1.82637428958455
Percina_stictogaster	Dissostichus_eleginoides	0.620258018516533	-0.0711647582411996	1.82637428958455
Percina_cymatotaenia	Dissostichus_eleginoides	0.62025861243718	-0.0711643628797396	1.82637515859757
Percina_nasuta	Dissostichus_eleginoides	0.620258018516533	-0.0711647582411996	1.82637428958455
Percina_phoxocephala	Dissostichus_eleginoides	0.620258018516533	-0.0711647582411996	1.82637428958455
Percina_oxyrhynchus	Dissostichus_eleginoides	0.620258018516533	-0.0711647582411996	1.82637428958455
Percina_squamata	Dissostichus_eleginoides	0.620258018516533	-0.0711647582411996	1.82637428958455
Percina_notogramma	Dissostichus_eleginoides	0.620258500428835	-0.0711641814808217	1.8263742158407
Percina_maculata	Dissostichus_eleginoides	0.620258018516533	-0.0711647582411996	1.82637428958455
Percina_pantherina	Dissostichus_eleginoides	0.620258018516533	-0.0711647582411996	1.82637428958455
Percina_lenticula	Dissostichus_eleginoides	0.620258018516533	-0.0711647582411996	1.82637428958455
Percina_copelandi	Dissostichus_eleginoides	0.620258018516533	-0.0711647582411996	1.82637428958455
Percina_aurora	Dissostichus_eleginoides	0.620258018516533	-0.0711647582411996	1.82637428958455
Percina_brevicauda	Dissostichus_eleginoides	0.620258018516533	-0.0711647582411996	1.82637428958455
Percina_tanasi	Dissostichus_eleginoides	0.620258018516533	-0.0711647582411996	1.82637428958455
Percina_uranidea	Dissostichus_eleginoides	0.620258018516533	-0.0711647582411996	1.82637428958455
Percina_shumardi	Dissostichus_eleginoides	0.620258018516533	-0.0711647582411996	1.82637428958455
Percina_vigil	Dissostichus_eleginoides	0.620258018516533	-0.0711647582411996	1.82637428958455
Percina_antesella	Dissostichus_eleginoides	0.620258018516533	-0.0711647582411996	1.82637428958455
Percina_macrocephala	Dissostichus_eleginoides	0.620258018516533	-0.0711647582411996	1.82637428958455
Percina_nevisense	Dissostichus_eleginoides	0.620258018516533	-0.0711647582411996	1.82637428958455
Percina_peltata	Dissostichus_eleginoides	0.620258018516533	-0.0711647582411996	1.82637428958455
Percina_crassa	Dissostichus_eleginoides	0.620258018516533	-0.0711647582411996	1.82637428958455
Percina_roanoka	Dissostichus_eleginoides	0.620258018516533	-0.0711647582411996	1.82637428958455
Etheostoma_juliae	Dissostichus_eleginoides	0.620258018516533	-0.0711647582411996	1.82637428958455
Etheostoma_douglasi	Dissostichus_eleginoides	0.620258018516533	-0.0711647582411996	1.82637428958455
Etheostoma_etowahae	Dissostichus_eleginoides	0.620258018516533	-0.0711647582411996	1.82637428958455
Etheostoma_jordani	Dissostichus_eleginoides	0.620258018516533	-0.0711647582411996	1.82637428958455
Etheostoma_chuckwachatte	Dissostichus_eleginoides	0.620258018516533	-0.0711647582411996	1.82637428958455
Etheostoma_tippecanoe	Dissostichus_eleginoides	0.620258710998336	-0.0711636250874013	1.82637325741363
Etheostoma_denoncourti	Dissostichus_eleginoides	0.620258018516533	-0.0711647582411996	1.82637428958455
Etheostoma_acuticeps	Dissostichus_eleginoides	0.620258018516533	-0.0711647582411996	1.82637428958455
Etheostoma_moorei	Dissostichus_eleginoides	0.620258018516533	-0.0711647582411996	1.82637428958455
Etheostoma_rubrum	Dissostichus_eleginoides	0.620258018516533	-0.0711647582411996	1.82637428958455
Etheostoma_rufilineatum	Dissostichus_eleginoides	0.620258018516533	-0.0711647582411996	1.82637428958455
Etheostoma_chlorobranchium	Dissostichus_eleginoides	0.620258018516533	-0.0711647582411996	1.82637428958455
Etheostoma_camurum	Dissostichus_eleginoides	0.620258018516533	-0.0711647582411996	1.82637428958455
Etheostoma_bellum	Dissostichus_eleginoides	0.62025787581881	-0.0711663632604979	1.82637867569943
Etheostoma_wapiti	Dissostichus_eleginoides	0.620258018516533	-0.0711647582411996	1.82637428958455
Etheostoma_vulneratum	Dissostichus_eleginoides	0.620258018516533	-0.0711647582411996	1.82637428958455
Etheostoma_sanguifluum	Dissostichus_eleginoides	0.620258018516533	-0.0711647582411996	1.82637428958455
Etheostoma_maculatum	Dissostichus_eleginoides	0.620258018516533	-0.0711647582411996	1.82637428958455
Etheostoma_microlepidum	Dissostichus_eleginoides	0.620258018516533	-0.0711647582411996	1.82637428958455
Etheostoma_aquali	Dissostichus_eleginoides	0.620258018516533	-0.0711647582411996	1.82637428958455
Etheostoma_kanawhae	Dissostichus_eleginoides	0.620258018516533	-0.0711647582411996	1.82637428958455
Etheostoma_osburni	Dissostichus_eleginoides	0.620258018516533	-0.0711647582411996	1.82637428958455
Etheostoma_nianguae	Dissostichus_eleginoides	0.620258018516533	-0.0711647582411996	1.82637428958455
Etheostoma_sagitta	Dissostichus_eleginoides	0.620258018516533	-0.0711647582411996	1.82637428958455
Etheostoma_variatum	Dissostichus_eleginoides	0.620258018516533	-0.0711647582411996	1.82637428958455
Etheostoma_tetrazonum	Dissostichus_eleginoides	0.620258018516533	-0.0711647582411996	1.82637428958455
Etheostoma_euzonum	Dissostichus_eleginoides	0.620258018516533	-0.0711647582411996	1.82637428958455
Etheostoma_histrio	Dissostichus_eleginoides	0.620258018516533	-0.0711647582411996	1.82637428958455
Etheostoma_tennesseense	Dissostichus_eleginoides	0.620258018516533	-0.0711647582411996	1.82637428958455
Etheostoma_simoterum	Dissostichus_eleginoides	0.620258018516533	-0.0711647582411996	1.82637428958455
Etheostoma_planasaxatile	Dissostichus_eleginoides	0.620258018516533	-0.0711647582411996	1.82637428958455
Etheostoma_occidentale	Dissostichus_eleginoides	0.620258018516533	-0.0711647582411996	1.82637428958455
Etheostoma_atripinne	Dissostichus_eleginoides	0.620258018516533	-0.0711647582411996	1.82637428958455
Etheostoma_barrenense	Dissostichus_eleginoides	0.620258018516533	-0.0711647582411996	1.82637428958455
Etheostoma_rafinesquei	Dissostichus_eleginoides	0.620258129624279	-0.0711670888001501	1.82638176894737
Etheostoma_zonale	Dissostichus_eleginoides	0.6202580942753	-0.0711669513333087	1.82638122731859
Etheostoma_lynceum	Dissostichus_eleginoides	0.620258018516533	-0.0711647582411996	1.82637428958455
Etheostoma_rupestre	Dissostichus_eleginoides	0.620258018516533	-0.0711647582411996	1.82637428958455
Etheostoma_blennioides	Dissostichus_eleginoides	0.620258018516533	-0.0711647582411996	1.82637428958455
Etheostoma_blennius	Dissostichus_eleginoides	0.620258018516533	-0.0711647582411996	1.82637428958455
Etheostoma_swannanoa	Dissostichus_eleginoides	0.620258018516533	-0.0711647582411996	1.82637428958455
Etheostoma_thalassinum	Dissostichus_eleginoides	0.620258018516533	-0.0711647582411996	1.82637428958455
Etheostoma_inscriptum	Dissostichus_eleginoides	0.620258018516533	-0.0711647582411996	1.82637428958455
Etheostoma_baileyi	Dissostichus_eleginoides	0.620258460329536	-0.0711640886405546	1.82637379343692
Etheostoma_raneyi	Dissostichus_eleginoides	0.620258018516533	-0.0711647582411996	1.82637428958455
Etheostoma_zonistium	Dissostichus_eleginoides	0.62025865261016	-0.0711650445917642	1.82637737315158
Etheostoma_cervus	Dissostichus_eleginoides	0.620258018516533	-0.0711647582411996	1.82637428958455
Etheostoma_pyrrhogaster	Dissostichus_eleginoides	0.620258018516533	-0.0711647582411996	1.82637428958455
Etheostoma_tallapoosae	Dissostichus_eleginoides	0.620258018516533	-0.0711647582411996	1.82637428958455
Etheostoma_ramseyi	Dissostichus_eleginoides	0.620258018516533	-0.0711647582411996	1.82637428958455
Etheostoma_brevirostrum	Dissostichus_eleginoides	0.620258018516533	-0.0711647582411996	1.82637428958455
Etheostoma_etnieri	Dissostichus_eleginoides	0.620258018516533	-0.0711647582411996	1.82637428958455
Etheostoma_colorosum	Dissostichus_eleginoides	0.620258018516533	-0.0711647582411996	1.82637428958455
Etheostoma_bellator	Dissostichus_eleginoides	0.620258018516533	-0.0711647582411996	1.82637428958455
Etheostoma_chermocki	Dissostichus_eleginoides	0.620258876095698	-0.0711635444793799	1.82637358812045
Etheostoma_lachneri	Dissostichus_eleginoides	0.620258018516533	-0.0711647582411996	1.82637428958455
Etheostoma_scotti	Dissostichus_eleginoides	0.620258018516533	-0.0711647582411996	1.82637428958455
Etheostoma_coosae	Dissostichus_eleginoides	0.620258757885372	-0.0711634710008762	1.82637295212011
Etheostoma_duryi	Dissostichus_eleginoides	0.620258018516533	-0.0711647582411996	1.82637428958455
Etheostoma_flavum	Dissostichus_eleginoides	0.620258018516533	-0.0711647582411996	1.82637428958455
Etheostoma_barbouri	Dissostichus_eleginoides	0.620258018516533	-0.0711647582411996	1.82637428958455
Etheostoma_flabellare	Dissostichus_eleginoides	0.620258716423615	-0.0711628269680582	1.82637084773137
Etheostoma_percnurum	Dissostichus_eleginoides	0.620258018516533	-0.0711647582411996	1.82637428958455
Etheostoma_basilare	Dissostichus_eleginoides	0.620258808460005	-0.0711631484834632	1.82637214717088
Etheostoma_obeyense	Dissostichus_eleginoides	0.620258018516533	-0.0711647582411996	1.82637428958455
Etheostoma_virgatum	Dissostichus_eleginoides	0.620258018516533	-0.0711647582411996	1.82637428958455
Etheostoma_striatulum	Dissostichus_eleginoides	0.620258018516533	-0.0711647582411996	1.82637428958455
Etheostoma_smithi	Dissostichus_eleginoides	0.620258018516533	-0.0711647582411996	1.82637428958455
Etheostoma_derivativum	Dissostichus_eleginoides	0.620258018516533	-0.0711647582411996	1.82637428958455
Etheostoma_kennicotti	Dissostichus_eleginoides	0.620258018516533	-0.0711647582411996	1.82637428958455
Etheostoma_squamiceps	Dissostichus_eleginoides	0.620258018516533	-0.0711647582411996	1.82637428958455
Etheostoma_olivaceum	Dissostichus_eleginoides	0.620258018516533	-0.0711647582411996	1.82637428958455
Etheostoma_crossopterum	Dissostichus_eleginoides	0.620258018516533	-0.0711647582411996	1.82637428958455
Etheostoma_pseudovulatum	Dissostichus_eleginoides	0.620258018516533	-0.0711647582411996	1.82637428958455
Etheostoma_forbesi	Dissostichus_eleginoides	0.620258018516533	-0.0711647582411996	1.82637428958455
Etheostoma_neopterum	Dissostichus_eleginoides	0.620258018516533	-0.0711647582411996	1.82637428958455
Etheostoma_nigripinne	Dissostichus_eleginoides	0.620258018516533	-0.0711647582411996	1.82637428958455
Etheostoma_corona	Dissostichus_eleginoides	0.620258018516533	-0.0711647582411996	1.82637428958455
Etheostoma_oophylax	Dissostichus_eleginoides	0.620258929885209	-0.0711640396618618	1.82637528258172
Etheostoma_chienense	Dissostichus_eleginoides	0.620258018516533	-0.0711647582411996	1.82637428958455
Etheostoma_fragi	Dissostichus_eleginoides	0.620258018516533	-0.0711647582411996	1.82637428958455
Etheostoma_radiosum	Dissostichus_eleginoides	0.620258018516533	-0.0711647582411996	1.82637428958455
Etheostoma_whipplei	Dissostichus_eleginoides	0.620258018516533	-0.0711647582411996	1.82637428958455
Etheostoma_tuscumbia	Dissostichus_eleginoides	0.620258018516533	-0.0711647582411996	1.82637428958455
Etheostoma_ditrema	Dissostichus_eleginoides	0.620258018516533	-0.0711647582411996	1.82637428958455
Etheostoma_asprigene	Dissostichus_eleginoides	0.620258018516533	-0.0711647582411996	1.82637428958455
Etheostoma_collettei	Dissostichus_eleginoides	0.620258018516533	-0.0711647582411996	1.82637428958455
Etheostoma_caeruleum	Dissostichus_eleginoides	0.620258018516533	-0.0711647582411996	1.82637428958455
Etheostoma_exile	Dissostichus_eleginoides	0.620258018516533	-0.0711647582411996	1.82637428958455
Etheostoma_luteovinctum	Dissostichus_eleginoides	0.620258018516533	-0.0711647582411996	1.82637428958455
Etheostoma_susanae	Dissostichus_eleginoides	0.620258018516533	-0.0711647582411996	1.82637428958455
Etheostoma_nigrum	Dissostichus_eleginoides	0.620258018516533	-0.0711647582411996	1.82637428958455
Etheostoma_podostemone	Dissostichus_eleginoides	0.620258018516533	-0.0711647582411996	1.82637428958455
Etheostoma_olmstedi	Dissostichus_eleginoides	0.620258018516533	-0.0711647582411996	1.82637428958455
Etheostoma_perlongum	Dissostichus_eleginoides	0.620258018516533	-0.0711647582411996	1.82637428958455
Etheostoma_longimanum	Dissostichus_eleginoides	0.620258018516533	-0.0711647582411996	1.82637428958455
Etheostoma_vitreum	Dissostichus_eleginoides	0.620258209058393	-0.0711662078183054	1.82637936530584
Etheostoma_stigmaeum	Dissostichus_eleginoides	0.620258597747839	-0.0711659041795661	1.82637979741359
Etheostoma_chlorosoma	Dissostichus_eleginoides	0.620258018516533	-0.0711647582411996	1.82637428958455
Etheostoma_fusiforme	Dissostichus_eleginoides	0.620258018516533	-0.0711647582411996	1.82637428958455
Etheostoma_mariae	Dissostichus_eleginoides	0.620258018516533	-0.0711647582411996	1.82637428958455
Etheostoma_parvipinne	Dissostichus_eleginoides	0.620258018516533	-0.0711647582411996	1.82637428958455
Etheostoma_saludae	Dissostichus_eleginoides	0.620258018516533	-0.0711647582411996	1.82637428958455
Etheostoma_collis	Dissostichus_eleginoides	0.620258018516533	-0.0711647582411996	1.82637428958455
Etheostoma_gracile	Dissostichus_eleginoides	0.620258018516533	-0.0711647582411996	1.82637428958455
Etheostoma_serrifer	Dissostichus_eleginoides	0.620258018516533	-0.0711647582411996	1.82637428958455
Etheostoma_edwini	Dissostichus_eleginoides	0.620258018516533	-0.0711647582411996	1.82637428958455
Etheostoma_punctulatum	Dissostichus_eleginoides	0.620258458290872	-0.0711637012864116	1.8263726076371
Etheostoma_bison	Dissostichus_eleginoides	0.620258018516533	-0.0711647582411996	1.82637428958455
Etheostoma_tecumsehi	Dissostichus_eleginoides	0.620258018516533	-0.0711647582411996	1.82637428958455
Etheostoma_spectabile	Dissostichus_eleginoides	0.620258018516533	-0.0711647582411996	1.82637428958455
Etheostoma_kantuckeense	Dissostichus_eleginoides	0.620258018516533	-0.0711647582411996	1.82637428958455
Etheostoma_lawrencei	Dissostichus_eleginoides	0.620258018516533	-0.0711647582411996	1.82637428958455
Etheostoma_burri	Dissostichus_eleginoides	0.620258018516533	-0.0711647582411996	1.82637428958455
Etheostoma_microperca	Dissostichus_eleginoides	0.620258018516533	-0.0711647582411996	1.82637428958455
Etheostoma_fonticola	Dissostichus_eleginoides	0.620258018516533	-0.0711647582411996	1.82637428958455
Etheostoma_proeliare	Dissostichus_eleginoides	0.620258018516533	-0.0711647582411996	1.82637428958455
Etheostoma_cinereum	Dissostichus_eleginoides	0.620258018516533	-0.0711647582411996	1.82637428958455
Gymnocephalus_baloni	Dissostichus_eleginoides	0.620258018516533	-0.0711647582411996	1.82637428958455
Gymnocephalus_cernua	Dissostichus_eleginoides	0.620258018516533	-0.0711647582411996	1.82637428958455
Gymnocephalus_schraetser	Dissostichus_eleginoides	0.620258018516533	-0.0711647582411996	1.82637428958455
Sander_canadensis	Dissostichus_eleginoides	0.620258898193709	-0.0711632532958716	1.82637277916841
Sander_vitreus	Dissostichus_eleginoides	0.620258840591066	-0.0711637007400213	1.8263739397406
Zingel_streber	Dissostichus_eleginoides	0.620258018516533	-0.0711647582411996	1.82637428958455
Zingel_zingel	Dissostichus_eleginoides	0.620258018516533	-0.0711647582411996	1.82637428958455
Romanichthys_valsanicola	Dissostichus_eleginoides	0.620258018516533	-0.0711647582411996	1.82637428958455
Sander_lucioperca	Dissostichus_eleginoides	0.620258018516533	-0.0711647582411996	1.82637428958455
Sander_volgensis	Dissostichus_eleginoides	0.620258018516533	-0.0711647582411996	1.82637428958455
Perca_fluviatilis	Dissostichus_eleginoides	0.620258080472925	-0.0711662278194611	1.8263789775589
Perca_flavescens	Dissostichus_eleginoides	0.620258018516533	-0.0711647582411996	1.82637428958455
Perca_schrenkii	Dissostichus_eleginoides	0.620258018516533	-0.0711647582411996	1.82637428958455
Niphon_spinosus	Dissostichus_eleginoides	0.620258018516533	-0.0711647582411996	1.82637428958455
Echiichthys_vipera	Dissostichus_eleginoides	0.620258184811574	-0.0711671229123086	1.82638206528627
Trachinus_collignoni	Dissostichus_eleginoides	0.620258018516533	-0.0711647582411996	1.82637428958455
Trachinus_radiatus	Dissostichus_eleginoides	0.620258018516533	-0.0711647582411996	1.82637428958455
Trachinus_draco	Dissostichus_eleginoides	0.620258018516533	-0.0711647582411996	1.82637428958455
Centropristis_striata	Dissostichus_eleginoides	0.620258018516533	-0.0711647582411996	1.82637428958455
Serranus_psittacinus	Dissostichus_eleginoides	0.620258018516533	-0.0711647582411996	1.82637428958455
Serranus_baldwini	Dissostichus_eleginoides	0.620258018516533	-0.0711647582411996	1.82637428958455
Serranus_scriba	Dissostichus_eleginoides	0.620258018516533	-0.0711647582411996	1.82637428958455
Serranus_atricauda	Dissostichus_eleginoides	0.620258018516533	-0.0711647582411996	1.82637428958455
Serranus_cabrilla	Dissostichus_eleginoides	0.620258018516533	-0.0711647582411996	1.82637428958455
Serranus_accraensis	Dissostichus_eleginoides	0.620258018516533	-0.0711647582411996	1.82637428958455
Serranus_hepatus	Dissostichus_eleginoides	0.620258018516533	-0.0711647582411996	1.82637428958455
Paralabrax_albomaculatus	Dissostichus_eleginoides	0.620257987307295	-0.0711652332115129	1.82637562600077
Paralabrax_callaensis	Dissostichus_eleginoides	0.620258018516533	-0.0711647582411996	1.82637428958455
Cratinus_agassizii	Dissostichus_eleginoides	0.620258703852062	-0.0711644526476498	1.82637575068226
Paralabrax_dewegeri	Dissostichus_eleginoides	0.620258018516533	-0.0711647582411996	1.82637428958455
Paralabrax_loro	Dissostichus_eleginoides	0.620258018516533	-0.0711647582411996	1.82637428958455
Paralabrax_nebulifer	Dissostichus_eleginoides	0.620258018516533	-0.0711647582411996	1.82637428958455
Paralabrax_auroguttatus	Dissostichus_eleginoides	0.620258018516533	-0.0711647582411996	1.82637428958455
Paralabrax_humeralis	Dissostichus_eleginoides	0.620258018516533	-0.0711647582411996	1.82637428958455
Paralabrax_maculatofasciatus	Dissostichus_eleginoides	0.620258018516533	-0.0711647582411996	1.82637428958455
Paralabrax_clathratus	Dissostichus_eleginoides	0.620258018516533	-0.0711647582411996	1.82637428958455
Serranus_phoebe	Dissostichus_eleginoides	0.620258018516533	-0.0711647582411996	1.82637428958455
Diplectrum_maximum	Dissostichus_eleginoides	0.620258018516533	-0.0711647582411996	1.82637428958455
Diplectrum_formosum	Dissostichus_eleginoides	0.620258018516533	-0.0711647582411996	1.82637428958455
Diplectrum_pacificum	Dissostichus_eleginoides	0.62025880083689	-0.0711645674363555	1.82637643833588
Serranus_tortugarum	Dissostichus_eleginoides	0.620258018516533	-0.0711647582411996	1.82637428958455
Serranus_tabacarius	Dissostichus_eleginoides	0.620258333480472	-0.0711669936943656	1.82638219076065
Serranus_tigrinus	Dissostichus_eleginoides	0.620258950076314	-0.0711641778198658	1.82637577342842
Hypoplectrus_gemma	Dissostichus_eleginoides	0.620258608227167	-0.0711661372851858	1.82638054329882
Hypoplectrus_gummigutta	Dissostichus_eleginoides	0.620258018516533	-0.0711647582411996	1.82637428958455
Hypoplectrus_chlorurus	Dissostichus_eleginoides	0.620258018516533	-0.0711647582411996	1.82637428958455
Hypoplectrus_guttavarius	Dissostichus_eleginoides	0.620258018516533	-0.0711647582411996	1.82637428958455
Hypoplectrus_unicolor	Dissostichus_eleginoides	0.620258018516533	-0.0711647582411996	1.82637428958455
Hypoplectrus_aberrans	Dissostichus_eleginoides	0.620258018516533	-0.0711647582411996	1.82637428958455
Hypoplectrus_nigricans	Dissostichus_eleginoides	0.620258018516533	-0.0711647582411996	1.82637428958455
Hypoplectrus_indigo	Dissostichus_eleginoides	0.620258018516533	-0.0711647582411996	1.82637428958455
Hypoplectrus_puella	Dissostichus_eleginoides	0.620258018516533	-0.0711647582411996	1.82637428958455
Cryptacanthodes_giganteus	Arctoscopus_japonicus	0.646245043872004	0.0339814124317739	1.62105557400623
Ptilichthys_goodei	Arctoscopus_japonicus	0.646245043872004	0.0339814124317741	1.62105557400623
Pholis_nebulosa	Arctoscopus_japonicus	0.646245043872004	0.0339814124317741	1.62105557400623
Pholis_fangi	Arctoscopus_japonicus	0.646245281910449	0.033979644044724	1.62106081470903
Apodichthys_flavidus	Arctoscopus_japonicus	0.646245043872004	0.0339814124317739	1.62105557400623
Pholis_crassispina	Arctoscopus_japonicus	0.646245043872004	0.0339814124317739	1.62105557400623
Pholis_gunnellus	Arctoscopus_japonicus	0.646245043872004	0.0339814124317741	1.62105557400623
Pholis_ornata	Arctoscopus_japonicus	0.646245173100924	0.0339790512906055	1.62106197081588
Plectobranchus_evides	Arctoscopus_japonicus	0.646245043872004	0.0339814124317739	1.62105557400623
Alectrias_alectrolophus	Arctoscopus_japonicus	0.646245043872004	0.0339814124317739	1.62105557400623
Anoplarchus_purpurescens	Arctoscopus_japonicus	0.646245230126381	0.033981000019268	1.62105721252456
Chirolophis_nugator	Arctoscopus_japonicus	0.646245043872004	0.0339814124317739	1.62105557400623
Cebidichthys_violaceus	Arctoscopus_japonicus	0.646245043872004	0.0339814124317741	1.62105557400623
Ernogrammus_hexagrammus	Arctoscopus_japonicus	0.646245043872004	0.0339814124317741	1.62105557400623
Esselenichthys_carli	Arctoscopus_japonicus	0.646245270354006	0.033980475519189	1.62105867018631
Opisthocentrus_tenuis	Arctoscopus_japonicus	0.646245043872004	0.0339814124317739	1.62105557400623
Pholidapus_dybowskii	Arctoscopus_japonicus	0.646245043872004	0.0339814124317741	1.62105557400623
Stichaeus_grigorjewi	Arctoscopus_japonicus	0.646245043872004	0.0339814124317739	1.62105557400623
Lumpenus_sagitta	Arctoscopus_japonicus	0.646245043872004	0.0339814124317741	1.62105557400623
Chirolophis_japonicus	Arctoscopus_japonicus	0.646245043872004	0.0339814124317739	1.62105557400623
Chirolophis_decoratus	Arctoscopus_japonicus	0.646245142844009	0.0339811723387946	1.62105649777682
Kasatkia_seigeli	Arctoscopus_japonicus	0.646245043872004	0.0339814124317739	1.62105557400623
Bathymaster_derjugini	Arctoscopus_japonicus	0.646245043872004	0.0339814124317739	1.62105557400623
Bathymaster_signatus	Arctoscopus_japonicus	0.646245043872004	0.0339814124317739	1.62105557400623
Bathymaster_leurolepis	Arctoscopus_japonicus	0.646245043872004	0.0339814124317739	1.62105557400623
Rathbunella_hypoplecta	Arctoscopus_japonicus	0.646245043872004	0.0339814124317739	1.62105557400623
Ronquilus_jordani	Arctoscopus_japonicus	0.646245043872004	0.0339814124317741	1.62105557400623
Zaprora_silenus	Arctoscopus_japonicus	0.646245043872004	0.0339814124317741	1.62105557400623
Anarrhichthys_ocellatus	Arctoscopus_japonicus	0.646245043872004	0.0339814124317739	1.62105557400623
Anarhichas_minor	Arctoscopus_japonicus	0.646245043872004	0.0339814124317739	1.62105557400623
Anarhichas_lupus	Arctoscopus_japonicus	0.646245043872004	0.0339814124317739	1.62105557400623
Neozoarces_pulcher	Arctoscopus_japonicus	0.646245057996899	0.0339799936680407	1.62105921543517
Gymnelopsis_ochotensis	Arctoscopus_japonicus	0.646245043872004	0.0339814124317739	1.62105557400623
Bilabria_ornata	Arctoscopus_japonicus	0.646245043872004	0.0339814124317739	1.62105557400623
Davidijordania_lacertina	Arctoscopus_japonicus	0.646245043872004	0.0339814124317739	1.62105557400623
Hadropareia_middendorffii	Arctoscopus_japonicus	0.646245018364237	0.0339793866363214	1.62106062801259
Magadanichthys_skopetsi	Arctoscopus_japonicus	0.646245043872004	0.0339814124317739	1.62105557400623
Gymnelus_viridis	Arctoscopus_japonicus	0.646245043872004	0.0339814124317739	1.62105557400623
Zoarces_gillii	Arctoscopus_japonicus	0.646245043872004	0.0339814124317741	1.62105557400623
Zoarces_americanus	Arctoscopus_japonicus	0.646245043872004	0.0339814124317739	1.62105557400623
Zoarces_elongatus	Arctoscopus_japonicus	0.646245043872004	0.0339814124317741	1.62105557400623
Zoarces_fedorovi	Arctoscopus_japonicus	0.646245043872004	0.0339814124317739	1.62105557400623
Zoarces_viviparus	Arctoscopus_japonicus	0.646245043872004	0.0339814124317741	1.62105557400623
Zoarces_andriashevi	Arctoscopus_japonicus	0.646245043872004	0.0339814124317741	1.62105557400623
Gymnelus_hemifasciatus	Arctoscopus_japonicus	0.646245043872004	0.0339814124317739	1.62105557400623
Lycozoarces_regani	Arctoscopus_japonicus	0.646245043872004	0.0339814124317739	1.62105557400623
Lycodes_brevipes	Arctoscopus_japonicus	0.646245043872004	0.0339814124317739	1.62105557400623
Lycodes_nakamurae	Arctoscopus_japonicus	0.646245043872004	0.0339814124317739	1.62105557400623
Lycodes_esmarkii	Arctoscopus_japonicus	0.646245043872004	0.0339814124317739	1.62105557400623
Lycodes_eudipleurostictus	Arctoscopus_japonicus	0.646245043872004	0.0339814124317741	1.62105557400623
Lycodes_mcallisteri	Arctoscopus_japonicus	0.646245043872004	0.0339814124317739	1.62105557400623
Lycodes_paamiuti	Arctoscopus_japonicus	0.646245043872004	0.0339814124317741	1.62105557400623
Lycodes_pallidus	Arctoscopus_japonicus	0.646245043872004	0.0339814124317739	1.62105557400623
Lycodes_gracilis	Arctoscopus_japonicus	0.646245043872004	0.0339814124317739	1.62105557400623
Lycodes_reticulatus	Arctoscopus_japonicus	0.646245043872004	0.0339814124317741	1.62105557400623
Lycodes_rossi	Arctoscopus_japonicus	0.646245043872004	0.0339814124317741	1.62105557400623
Lycodapus_antarcticus	Arctoscopus_japonicus	0.646245043872004	0.0339814124317741	1.62105557400623
Lyconema_barbatum	Arctoscopus_japonicus	0.646245043872004	0.0339814124317741	1.62105557400623
Austrolycus_depressiceps	Arctoscopus_japonicus	0.646245043872004	0.0339814124317739	1.62105557400623
Lycodes_tanakae	Arctoscopus_japonicus	0.646245043872004	0.0339814124317739	1.62105557400623
Lycodes_mucosus	Arctoscopus_japonicus	0.646245043872004	0.0339814124317739	1.62105557400623
Lycodes_seminudus	Arctoscopus_japonicus	0.646245043872004	0.0339814124317739	1.62105557400623
Lycodes_raridens	Arctoscopus_japonicus	0.64624496973577	0.0339797366259407	1.62105958596823
Lycodes_adolfi	Arctoscopus_japonicus	0.646245043872004	0.0339814124317739	1.62105557400623
Lycodes_terraenovae	Arctoscopus_japonicus	0.646245043872004	0.0339814124317739	1.62105557400623
Lycodes_fulvus	Arctoscopus_japonicus	0.646245158314343	0.0339811294297694	1.62105665580959
Lycodes_yamatoi	Arctoscopus_japonicus	0.646245233026475	0.0339815141178699	1.62105591856205
Lycodapus_fierasfer	Arctoscopus_japonicus	0.646245266756495	0.0339799066926356	1.62106010066188
Lycodes_concolor	Arctoscopus_japonicus	0.646245043872004	0.0339814124317741	1.62105557400623
Lycodes_brunneofasciatus	Arctoscopus_japonicus	0.646245043872004	0.0339814124317741	1.62105557400623
Lycodes_soldatovi	Arctoscopus_japonicus	0.646245043872004	0.0339814124317739	1.62105557400623
Lycodes_diapterus	Arctoscopus_japonicus	0.646245249469105	0.0339792724888044	1.62106165327307
Lycodes_fasciatus	Arctoscopus_japonicus	0.646245043872004	0.0339814124317739	1.62105557400623
Lycodes_cortezianus	Arctoscopus_japonicus	0.646245043872004	0.0339814124317741	1.62105557400623
Lycodes_pacificus	Arctoscopus_japonicus	0.646245043872004	0.0339814124317741	1.62105557400623
Bothrocarina_nigrocaudata	Arctoscopus_japonicus	0.646245043872004	0.0339814124317741	1.62105557400623
Lycogrammoides_schmidti	Arctoscopus_japonicus	0.646245043872004	0.0339814124317741	1.62105557400623
Bothrocarina_microcephala	Arctoscopus_japonicus	0.646245043872004	0.0339814124317739	1.62105557400623
Bothrocara_hollandi	Arctoscopus_japonicus	0.646245043872004	0.0339814124317739	1.62105557400623
Bothrocara_soldatovi	Arctoscopus_japonicus	0.646245043872004	0.0339814124317741	1.62105557400623
Lycodes_palearis	Arctoscopus_japonicus	0.646245043872004	0.0339814124317739	1.62105557400623
Lycodes_toyamensis	Arctoscopus_japonicus	0.646245043872004	0.0339814124317739	1.62105557400623
Lycenchelys_crotalinus	Arctoscopus_japonicus	0.646245043872004	0.0339814124317741	1.62105557400623
Lycodes_albonotatus	Arctoscopus_japonicus	0.646245043872004	0.0339814124317739	1.62105557400623
Lycenchelys_muraena	Arctoscopus_japonicus	0.646245043872004	0.0339814124317739	1.62105557400623
Lycenchelys_sarsii	Arctoscopus_japonicus	0.646245043872004	0.0339814124317741	1.62105557400623
Hexagrammos_lagocephalus	Hexagrammos_otakii	0.614168165188744	0.134361037404032	1.29692203768875
Hexagrammos_decagrammus	Hexagrammos_otakii	0.61374912964749	0.134775364668704	1.29489142478725
Hexagrammos_agrammus	Hexagrammos_otakii	0.595958074251815	0.153901257248963	1.20736580254892
Hexagrammos_stelleri	Hexagrammos_otakii	0.601058544667798	0.148090018415272	1.2327417034703
Hexagrammos_octogrammus	Hexagrammos_otakii	0.605652420277653	0.143091295065936	1.25539264087806
Ophiodon_elongatus	Hexagrammos_otakii	0.669366566947087	0.0902975961277985	1.55598539769141
Oxylebius_pictus	Hexagrammos_otakii	0.689999008269591	0.0778214483930899	1.64987920978036
Crystallichthys_cyclospilus	Arctoscopus_japonicus	0.710490608608899	0.10304690955592	1.65245122106107
Paraliparis_garmani	Arctoscopus_japonicus	0.710490608608899	0.10304690955592	1.65245122106107
Paraliparis_bathybius	Arctoscopus_japonicus	0.710489724666042	0.103044361112451	1.65245460775248
Rhinoliparis_barbulifer	Arctoscopus_japonicus	0.710489733756953	0.103045440403512	1.6524520406137
Paraliparis_copei_copei	Arctoscopus_japonicus	0.710490608608899	0.10304690955592	1.65245122106107
Psednos_melanocephalus	Arctoscopus_japonicus	0.710490608608899	0.10304690955592	1.65245122106107
Psednos_micruroides	Arctoscopus_japonicus	0.710490608608899	0.10304690955592	1.65245122106107
Psednos_groenlandicus	Arctoscopus_japonicus	0.710490608608899	0.10304690955592	1.65245122106107
Rhodichthys_regina	Arctoscopus_japonicus	0.710489963685933	0.103043730601291	1.65245686521912
Careproctus_cypselurus	Arctoscopus_japonicus	0.710490608608899	0.10304690955592	1.65245122106107
Careproctus_melanurus	Arctoscopus_japonicus	0.710490608608899	0.10304690955592	1.65245122106107
Careproctus_rastrinus	Arctoscopus_japonicus	0.710490608608899	0.10304690955592	1.65245122106107
Careproctus_reinhardti	Arctoscopus_japonicus	0.710489786631487	0.103042911471728	1.65245828584033
Liparis_rutteri	Arctoscopus_japonicus	0.710490608608899	0.10304690955592	1.65245122106107
Liparis_pulchellus	Arctoscopus_japonicus	0.710490608608899	0.10304690955592	1.65245122106107
Liparis_gibbus	Arctoscopus_japonicus	0.710490608608899	0.10304690955592	1.65245122106107
Liparis_dennyi	Arctoscopus_japonicus	0.710490608608899	0.10304690955592	1.65245122106107
Liparis_mucosus	Arctoscopus_japonicus	0.710490608608899	0.10304690955592	1.65245122106107
Liparis_fabricii	Arctoscopus_japonicus	0.710490608608899	0.10304690955592	1.65245122106107
Liparis_inquilinus	Arctoscopus_japonicus	0.710490608608899	0.10304690955592	1.65245122106107
Liparis_liparis_liparis	Arctoscopus_japonicus	0.710490608608899	0.10304690955592	1.65245122106107
Liparis_montagui	Arctoscopus_japonicus	0.710490719379529	0.103046214076653	1.65245323699573
Liparis_florae	Arctoscopus_japonicus	0.710490608608899	0.10304690955592	1.65245122106107
Nectoliparis_pelagicus	Arctoscopus_japonicus	0.710490608608899	0.10304690955592	1.65245122106107
Liparis_fucensis	Arctoscopus_japonicus	0.710490608608899	0.10304690955592	1.65245122106107
Elassodiscus_tremebundus	Arctoscopus_japonicus	0.710490608608899	0.10304690955592	1.65245122106107
Elassodiscus_caudatus	Arctoscopus_japonicus	0.710490608608899	0.10304690955592	1.65245122106107
Aptocyclus_ventricosus	Arctoscopus_japonicus	0.710490608608899	0.10304690955592	1.65245122106107
Eumicrotremus_orbis	Arctoscopus_japonicus	0.710490608608899	0.10304690955592	1.65245122106107
Eumicrotremus_derjugini	Arctoscopus_japonicus	0.710490410857384	0.103043761352051	1.6524581781314
Eumicrotremus_spinosus	Arctoscopus_japonicus	0.710490608608899	0.10304690955592	1.65245122106107
Cyclopterus_lumpus	Arctoscopus_japonicus	0.710490608608899	0.10304690955592	1.65245122106107
Trichodon_trichodon	Arctoscopus_japonicus	0.688567475329414	0.13862575543406	1.50412403296939
Jordania_zonope	Cottus_pollux	0.751775552779615	0.137811445535689	1.69703525953859
Cottus_princeps	Cottus_pollux	0.966615484489678	0.359293452227875	1.84528440675973
Cottus_klamathensis	Cottus_pollux	0.966615484489678	0.359293452227875	1.84528440675973
Cottus_asperrimus	Cottus_pollux	0.966615484489678	0.359293452227875	1.84528440675973
Cottus_asper	Cottus_pollux	0.966615484489678	0.359293452227875	1.84528440675973
Cottus_marginatus	Cottus_pollux	0.966615484489678	0.359293452227875	1.84528440675973
Cottus_gulosus	Cottus_pollux	0.966615484489678	0.359293452227875	1.84528440675973
Cottus_perplexus	Cottus_pollux	0.966615484489678	0.359293452227875	1.84528440675973
Cottus_pitensis	Cottus_pollux	0.966615484489678	0.359293452227875	1.84528440675973
Cottus_aleuticus	Cottus_pollux	0.966615484489678	0.359293452227875	1.84528440675973
[truncated: 5,677 more rows]
