# Supplementary material for: Predicting nutrient content of ray-finned fishes using phylogenetic information
Source: Nat Commun. 2018 Sep 25;9:3742. doi: 10.1038/s41467-018-06199-w (PMC6156416; doi:10.1038/s41467-018-06199-w)
Supplement: Supplementary file 10 — Supplementary Data 7 [file 41467_2018_6199_MOESM10_ESM.csv]

	closestSp	predVal	lcl_predInt	ucl_predInt
Polyodon_spathula	NA	NA	NA	NA
Psephurus_gladius	NA	NA	NA	NA
Scaphirhynchus_albus	NA	NA	NA	NA
Scaphirhynchus_platorynchus	NA	NA	NA	NA
Scaphirhynchus_suttkusi	NA	NA	NA	NA
Huso_huso	NA	NA	NA	NA
Acipenser_dabryanus	NA	NA	NA	NA
Acipenser_nudiventris	NA	NA	NA	NA
Acipenser_ruthenus	NA	NA	NA	NA
Acipenser_gueldenstaedtii	NA	NA	NA	NA
Acipenser_naccarii	NA	NA	NA	NA
Acipenser_persicus	NA	NA	NA	NA
Acipenser_baerii_baerii	NA	NA	NA	NA
Acipenser_brevirostrum	NA	NA	NA	NA
Acipenser_fulvescens	NA	NA	NA	NA
Acipenser_stellatus	NA	NA	NA	NA
Pseudoscaphirhynchus_hermanni	NA	NA	NA	NA
Pseudoscaphirhynchus_kaufmanni	NA	NA	NA	NA
Acipenser_sinensis	NA	NA	NA	NA
Acipenser_schrenckii	NA	NA	NA	NA
Acipenser_transmontanus	NA	NA	NA	NA
Acipenser_medirostris	NA	NA	NA	NA
Acipenser_mikadoi	NA	NA	NA	NA
Huso_dauricus	NA	NA	NA	NA
Acipenser_oxyrinchus_oxyrinchus	NA	NA	NA	NA
Acipenser_sturio	NA	NA	NA	NA
Chitala_ornata	Chitala_chitala	29.1469763821712	1.73603999891672	331.173573978094
Xenomystus_nigri	Chitala_chitala	27.9733324311251	0.471978138098595	569.289714525812
Arapaima_gigas	Chitala_chitala	27.753732241978	0.240868765186087	665.28892679024
Heterotis_niloticus	Chitala_chitala	27.753732241978	0.240868765186087	665.28892679024
Scleropages_formosus	Chitala_chitala	27.753732241978	0.240868765186087	665.28892679024
Scleropages_jardinii	Chitala_chitala	27.753732241978	0.240868765186087	665.28892679024
Scleropages_leichardti	Chitala_chitala	27.753732241978	0.240868765186087	665.28892679024
Osteoglossum_bicirrhosum	Chitala_chitala	27.753732241978	0.240868765186087	665.28892679024
Osteoglossum_ferreirai	Chitala_chitala	27.753732241978	0.240868765186087	665.28892679024
Pantodon_buchholzi	Chitala_chitala	27.753732241978	0.240868765186087	665.28892679024
Gymnarchus_niloticus	Chitala_chitala	27.753732241978	0.240868765186087	665.28892679024
Myomyrus_macrops	Chitala_chitala	27.753732241978	0.240868765186087	665.28892679024
Mormyrops_nigricans	Chitala_chitala	27.753732241978	0.240868765186087	665.28892679024
Mormyrops_masuianus	Chitala_chitala	27.753732241978	0.240868765186087	665.28892679024
Oxymormyrus_zanclirostris	Chitala_chitala	27.753732241978	0.240868765186087	665.28892679024
Marcusenius_ntemensis	Chitala_chitala	27.753732241978	0.240868765186087	665.28892679024
Paramormyrops_gabonensis	Chitala_chitala	27.753732241978	0.240868765186087	665.28892679024
Paramormyrops_hopkinsi	Chitala_chitala	27.753732241978	0.240868765186087	665.28892679024
Paramormyrops_curvifrons	Chitala_chitala	27.753732241978	0.240868765186087	665.28892679024
Paramormyrops_longicaudatus	Chitala_chitala	27.753732241978	0.240868765186087	665.28892679024
Brienomyrus_niger	Chitala_chitala	27.753732241978	0.240868765186087	665.28892679024
Pollimyrus_marchei	Chitala_chitala	27.753732241978	0.240868765186087	665.28892679024
Ivindomyrus_opdenboschi	Chitala_chitala	27.753732241978	0.240868765186087	665.28892679024
Boulengeromyrus_knoepffleri	Chitala_chitala	27.753732241978	0.240868765186087	665.28892679024
Marcusenius_devosi	Chitala_chitala	27.753732241978	0.240868765186087	665.28892679024
Marcusenius_senegalensis_senegalensis	Chitala_chitala	27.753732241978	0.240868765186087	665.28892679024
Marcusenius_altisambesi	Chitala_chitala	27.753732241978	0.240868765186087	665.28892679024
Marcusenius_macrolepidotus	Chitala_chitala	27.753732241978	0.240868765186087	665.28892679024
Hippopotamyrus_discorhynchus	Chitala_chitala	27.753732241978	0.240868765186087	665.28892679024
Hippopotamyrus_wilverthi	Chitala_chitala	27.753732241978	0.240868765186087	665.28892679024
Marcusenius_moorii	Chitala_chitala	27.753732241978	0.240868765186087	665.28892679024
Campylomormyrus_elephas	Chitala_chitala	27.753732241978	0.240868765186087	665.28892679024
Campylomormyrus_tshokwe	Chitala_chitala	27.753732241978	0.240868765186087	665.28892679024
Campylomormyrus_numenius	Chitala_chitala	27.753732241978	0.240868765186087	665.28892679024
Campylomormyrus_curvirostris	Chitala_chitala	27.753732241978	0.240868765186087	665.28892679024
Campylomormyrus_rhynchophorus	Chitala_chitala	27.753732241978	0.240868765186087	665.28892679024
Campylomormyrus_tamandua	Chitala_chitala	27.753732241978	0.240868765186087	665.28892679024
Gnathonemus_petersii	Chitala_chitala	27.753732241978	0.240868765186087	665.28892679024
Genyomyrus_donnyi	Chitala_chitala	27.753732241978	0.240868765186087	665.28892679024
Marcusenius_greshoffii	Chitala_chitala	27.753732241978	0.240868765186087	665.28892679024
Hippopotamyrus_longilateralis	Chitala_chitala	27.753732241978	0.240868765186087	665.28892679024
Hippopotamyrus_ansorgii	Chitala_chitala	27.753732241978	0.240868765186087	665.28892679024
Hippopotamyrus_szaboi	Chitala_chitala	27.753732241978	0.240868765186087	665.28892679024
Hyperopisus_bebe_bebe	Chitala_chitala	27.753732241978	0.240868765186087	665.28892679024
Brienomyrus_brachyistius	Chitala_chitala	27.753732241978	0.240868765186087	665.28892679024
Hippopotamyrus_pictus	Chitala_chitala	27.753732241978	0.240868765186087	665.28892679024
Isichthys_henryi	Chitala_chitala	27.753732241978	0.240868765186087	665.28892679024
Mormyrus_ovis	Chitala_chitala	27.753732241978	0.240868765186087	665.28892679024
Mormyrus_rume_rume	Chitala_chitala	27.753732241978	0.240868765186087	665.28892679024
Pollimyrus_adspersus	Chitala_chitala	27.753732241978	0.240868765186087	665.28892679024
Pollimyrus_petricolus	Chitala_chitala	27.753732241978	0.240868765186087	665.28892679024
Pollimyrus_isidori_isidori	Chitala_chitala	27.753732241978	0.240868765186087	665.28892679024
Pollimyrus_castelnaui	Chitala_chitala	27.753732241978	0.240868765186087	665.28892679024
Pollimyrus_marianne	Chitala_chitala	27.753732241978	0.240868765186087	665.28892679024
Petrocephalus_grandoculis	Chitala_chitala	27.753732241978	0.240868765186087	665.28892679024
Petrocephalus_sullivani	Chitala_chitala	27.753732241978	0.240868765186087	665.28892679024
Petrocephalus_christyi	Chitala_chitala	27.753732241978	0.240868765186087	665.28892679024
Petrocephalus_sauvagii	Chitala_chitala	27.753732241978	0.240868765186087	665.28892679024
Petrocephalus_bovei_bovei	Chitala_chitala	27.753732241978	0.240868765186087	665.28892679024
Petrocephalus_pallidomaculatus	Chitala_chitala	27.753732241978	0.240868765186087	665.28892679024
Petrocephalus_soudanensis	Chitala_chitala	27.753732241978	0.240868765186087	665.28892679024
Petrocephalus_simus	Chitala_chitala	27.753732241978	0.240868765186087	665.28892679024
Petrocephalus_balayi	Chitala_chitala	27.753732241978	0.240868765186087	665.28892679024
Petrocephalus_binotatus	Chitala_chitala	27.753732241978	0.240868765186087	665.28892679024
Petrocephalus_microphthalmus	Chitala_chitala	27.753732241978	0.240868765186087	665.28892679024
Hiodon_alosoides	Chitala_chitala	27.1567524018884	-0.194718332320596	983.503606180283
Barbourisia_rufa	Acanthogobius_flavimanus	18.4062800296736	-0.298919263123628	536.175941059294
Gephyroberyx_darwinii	Acanthogobius_flavimanus	18.4062800296736	-0.298919263123628	536.175941059294
Diretmus_argenteus	Acanthogobius_flavimanus	18.4062800296736	-0.298919263123628	536.175941059294
Anoplogaster_cornuta	Acanthogobius_flavimanus	18.4062800296736	-0.298919263123628	536.175941059294
Monocentris_japonica	Acanthogobius_flavimanus	18.4062800296736	-0.298919263123628	536.175941059294
Hoplostethus_atlanticus	Acanthogobius_flavimanus	18.4062800296736	-0.298919263123628	536.175941059294
Hoplostethus_mediterraneus_mediterraneus	Acanthogobius_flavimanus	18.4062800296736	-0.298919263123628	536.175941059294
Photoblepharon_palpebratum	Acanthogobius_flavimanus	18.4062800296736	-0.298919263123628	536.175941059294
Aulotrachichthys_prosthemius	Acanthogobius_flavimanus	18.4062800296736	-0.298919263123628	536.175941059294
Melamphaes_suborbitalis	Beryx_splendens	29.2630119906074	0.993457232075621	458.427912476481
Melamphaes_lugubris	Beryx_splendens	29.2952280206507	0.99944000881035	458.028946494526
Melamphaes_parvus	Beryx_splendens	29.2952280206507	0.99944000881035	458.028946494526
Poromitra_crassiceps	Beryx_splendens	29.2952280206507	0.99944000881035	458.028946494526
Scopelogadus_mizolepis_bispinosus	Beryx_splendens	29.2952280206507	0.99944000881035	458.028946494526
Scopelogadus_beanii	Beryx_splendens	29.2952280206507	0.99944000881035	458.028946494526
Sio_nordenskjoldii	Beryx_splendens	29.2952280206507	0.99944000881035	458.028946494526
Centroberyx_lineatus	Beryx_splendens	36.6835420992511	2.82589804884338	370.167586542284
Centroberyx_australis	Beryx_splendens	36.6835420992511	2.82589804884338	370.167586542284
Centroberyx_gerrardi	Beryx_splendens	36.6835420992511	2.82589804884338	370.167586542284
Centroberyx_affinis	Beryx_splendens	36.6835420992511	2.82589804884338	370.167586542284
Beryx_decadactylus	Beryx_splendens	38.9565571336518	3.62066086918587	344.519072525243
Beryx_mollis	Beryx_splendens	40.7997229762377	4.37354269370449	324.151755644784
Scopeloberyx_robustus	Acanthogobius_flavimanus	19.9281707732887	-0.216381420367427	557.93050943394
Myripristis_jacobus	Acanthogobius_flavimanus	19.9281707732887	-0.216381420367427	557.93050943394
Myripristis_violacea	Acanthogobius_flavimanus	19.9281707732887	-0.216381420367427	557.93050943394
Myripristis_berndti	Acanthogobius_flavimanus	19.9281707732887	-0.216381420367427	557.93050943394
Myripristis_botche	Acanthogobius_flavimanus	19.9281707732887	-0.216381420367427	557.93050943394
Myripristis_kuntee	Acanthogobius_flavimanus	19.9281707732887	-0.216381420367427	557.93050943394
Sargocentron_microstoma	Acanthogobius_flavimanus	19.9281707732887	-0.216381420367427	557.93050943394
Sargocentron_diadema	Acanthogobius_flavimanus	19.9281707732887	-0.216381420367427	557.93050943394
Sargocentron_xantherythrum	Acanthogobius_flavimanus	19.9281707732887	-0.216381420367427	557.93050943394
Sargocentron_cornutum	Acanthogobius_flavimanus	19.9281707732887	-0.216381420367427	557.93050943394
Sargocentron_vexillarium	Acanthogobius_flavimanus	19.9281707732887	-0.216381420367427	557.93050943394
Sargocentron_punctatissimum	Acanthogobius_flavimanus	19.9281707732887	-0.216381420367427	557.93050943394
Sargocentron_caudimaculatum	Acanthogobius_flavimanus	19.9281707732887	-0.216381420367427	557.93050943394
Sargocentron_coruscum	Acanthogobius_flavimanus	19.9281707732887	-0.216381420367427	557.93050943394
Neoniphon_sammara	Acanthogobius_flavimanus	19.9281707732887	-0.216381420367427	557.93050943394
Neoniphon_argenteus	Acanthogobius_flavimanus	19.9281707732887	-0.216381420367427	557.93050943394
Holocentrus_adscensionis	Acanthogobius_flavimanus	19.9281707732887	-0.216381420367427	557.93050943394
Neoniphon_aurolineatus	Acanthogobius_flavimanus	19.9281707732887	-0.216381420367427	557.93050943394
Sargocentron_spiniferum	Acanthogobius_flavimanus	19.9281707732887	-0.216381420367427	557.93050943394
Sargocentron_tiere	Acanthogobius_flavimanus	19.9281707732887	-0.216381420367427	557.93050943394
Cataetyx_rubrirostris	Genypterus_capensis	16.5850315743984	-0.157385577854946	365.992692440949
Brosmophycis_marginata	Genypterus_capensis	16.5850315743984	-0.157385577854945	365.992692440949
Diancistrus_fuscus	Genypterus_capensis	16.5850315743984	-0.157385577854946	365.992692440949
Cataetyx_laticeps	Genypterus_capensis	16.5850315743984	-0.157385577854945	365.992692440949
Brotula_barbata	Genypterus_capensis	15.429423564902	-0.13204876428914	309.992078320951
Genypterus_maculatus	Genypterus_capensis	14.9202184487457	-0.119074919908922	286.712725161121
Ophidion_scrippsae	Genypterus_capensis	12.1904088195433	-0.020786345663294	176.680207027484
Genypterus_blacodes	Genypterus_capensis	9.60540861364498	0.161871140474322	95.8047900875294
Chilara_taylori	Genypterus_capensis	10.8821397737281	0.0545180073459937	132.886045206328
Lepophidium_profundorum	Genypterus_capensis	11.1953274447155	0.0339866400374249	142.83745952312
Brotula_multibarbata	Genypterus_capensis	15.2901523340186	-0.128622663521213	303.539780823174
Lamprogrammus_shcherbachevi	Genypterus_capensis	15.2901523340186	-0.128622663521213	303.539780823174
Brotulotaenia_nigra	Genypterus_capensis	15.2901523340186	-0.128622663521213	303.539780823174
Neobythites_stigmosus	Genypterus_capensis	15.2901523340186	-0.128622663521213	303.539780823174
Petrotyx_sanguineus	Genypterus_capensis	15.2901523340186	-0.128622663521213	303.539780823174
Carapus_boraborensis	Genypterus_capensis	17.0690253235296	-0.166577143175562	390.745526858197
Echiodon_cryomargarites	Genypterus_capensis	17.0690253235296	-0.166577143175562	390.745526858197
Latridopsis_ciliaris	Allothunnus_fallai	27.8374290893929	0.508963723734853	550.104909551748
Latridopsis_forsteri	Allothunnus_fallai	27.8374290893929	0.508963723734853	550.104909551748
Latris_lineata	Allothunnus_fallai	27.8374290893929	0.508963723734853	550.104909551748
Mendosoma_lineatum	Allothunnus_fallai	27.8374290893929	0.508963723734853	550.104909551748
Stromateus_stellatus	Pampus_argenteus	38.2051086707148	1.77206471586197	553.474986492016
Peprilus_medius	Pampus_argenteus	38.2051086707148	1.77206471586196	553.474986492015
Peprilus_simillimus	Pampus_argenteus	38.2051086707148	1.77206471586197	553.474986492016
Peprilus_triacanthus	Pampus_argenteus	38.2051086707148	1.77206471586196	553.474986492015
Pampus_minor	Pampus_argenteus	47.5146953107446	3.91459775259427	477.915219430106
Pampus_cinereus	Pampus_argenteus	45.6685774101044	3.40992992990088	492.875447479471
Pampus_punctatissimus	Pampus_argenteus	45.6685774101044	3.40992992990088	492.875447479471
Pampus_chinensis	Pampus_argenteus	45.6685774101044	3.40992992990088	492.875447479471
Stromateus_fiatola	Pampus_argenteus	38.1554883529802	1.76304817886103	553.877138911257
Schedophilus_medusophagus	Seriolella_punctata	61.3580330420351	6.43367402134038	522.095884176314
Seriolella_caerulea	Seriolella_punctata	61.7674186333203	6.59160858417229	517.961007829678
Seriolella_brama	Seriolella_punctata	61.7674186333203	6.59160858417229	517.961007829678
Schedophilus_velaini	Seriolella_punctata	58.0570708567308	5.26448054411789	555.748096448601
Hyperoglyphe_japonica	Seriolella_punctata	58.0570708567309	5.26448054411789	555.748096448601
Centrolophus_niger	Seriolella_punctata	58.0570708567308	5.26448054411789	555.748096448601
Icichthys_lockingtoni	Seriolella_punctata	58.0570708567309	5.26448054411789	555.748096448601
Schedophilus_ovalis	Seriolella_punctata	58.0570708567308	5.26448054411789	555.748096448601
Pomatomus_saltatrix	Psenopsis_anomala	38.7007034328923	1.83477748981341	555.003375478408
Scombrolabrax_heterolepis	Allothunnus_fallai	35.2712553825598	1.2408379380971	586.103576148873
Tetragonurus_cuvieri	Allothunnus_fallai	37.213979086445	1.53684111399367	574.640385818386
Icosteus_aenigmaticus	Allothunnus_fallai	37.213979086445	1.53684111399367	574.640385818386
Gasterochisma_melampus	Allothunnus_fallai	41.9864402940093	2.12513386999799	590.281566172273
Cybiosarda_elegans	Thunnus_alalunga	22.5809865439838	1.5281515094938	218.948418557749
Thunnus_atlanticus	Thunnus_albacares	14.5547119533371	1.04073285535423	117.559890539564
Thunnus_tonggol	Thunnus_albacares	14.5063711978548	1.03830370645392	116.964534413752
Sarda_chiliensis	Euthynnus_affinis	24.0767424515915	1.73353569395154	229.0474851581
Auxis_rochei	Euthynnus_affinis	24.1596941796521	2.18214542930509	197.925607039856
Auxis_thazard	Euthynnus_affinis	24.1596941796521	2.18214542930508	197.925607039856
Euthynnus_alletteratus	Euthynnus_affinis	24.4054078219049	2.35175781914816	191.566044870551
Sarda_australis	Euthynnus_affinis	24.3138229174278	1.88117680236949	221.405521996395
Sarda_orientalis	Euthynnus_affinis	24.3138229174278	1.88117680236949	221.405521996395
Sarda_sarda	Euthynnus_affinis	24.3138229174278	1.88117680236949	221.405521996395
Gymnosarda_unicolor	Allothunnus_fallai	33.4268096184374	2.22618225739272	366.37081973229
Acanthocybium_solandri	Allothunnus_fallai	33.4268096184374	2.22618225739272	366.37081973229
Scomberomorus_sierra	Scomberomorus_cavalla	22.8318425659801	1.56570739322585	220.364572433013
Scomberomorus_tritor	Scomberomorus_cavalla	22.8318425659801	1.56570739322585	220.364572433013
Scomberomorus_maculatus	Scomberomorus_cavalla	22.2814013473346	1.75569692596263	195.692039530556
Scomberomorus_brasiliensis	Scomberomorus_cavalla	22.2814013473346	1.75569692596263	195.692039530556
Scomberomorus_regalis	Scomberomorus_cavalla	22.2814013473346	1.75569692596263	195.692039530556
Scomberomorus_sinensis	Scomberomorus_commerson	23.2652820084218	1.51078071050638	233.510289363139
Scomberomorus_semifasciatus	Scomberomorus_commerson	23.4698632928385	1.63321524317936	226.392808514674
Scomberomorus_queenslandicus	Scomberomorus_commerson	23.8074088313225	1.85030005760649	214.909735987994
Scomberomorus_munroi	Scomberomorus_niphonius	21.5231696398759	1.56181210996834	197.021224371875
Scomberomorus_koreanus	Scomberomorus_cavalla	24.7031831905207	1.51613083945699	261.567278205628
Scomberomorus_guttatus	Scomberomorus_cavalla	24.7031831905207	1.51613083945699	261.567278205628
Scomber_colias	Scomber_japonicus	23.5232688345801	2.30532984362427	180.945749073463
Rastrelliger_faughni	Scomber_australasicus	22.9609649671755	1.24773451614418	254.425112723315
Rastrelliger_brachysoma	Scomber_australasicus	22.9609649671755	1.24773451614418	254.425112723315
Grammatorcynus_bicarinatus	Scomber_australasicus	26.5178657438367	1.19593212075353	343.834399906669
Grammatorcynus_bilineatus	Scomber_australasicus	26.5178657438367	1.19593212075353	343.834399906669
Ariomma_bondi	Allothunnus_fallai	35.801000585012	1.37449924043502	569.35758150419
Ariomma_indicum	Allothunnus_fallai	35.801000585012	1.37449924043502	569.35758150419
Ariomma_luridum	Allothunnus_fallai	35.801000585012	1.37449924043502	569.357581504191
Ariomma_brevimanum	Allothunnus_fallai	35.801000585012	1.37449924043502	569.357581504191
Cubiceps_squamiceps	Allothunnus_fallai	35.801000585012	1.37449924043502	569.35758150419
Psenes_arafurensis	Allothunnus_fallai	35.801000585012	1.37449924043502	569.35758150419
Cubiceps_baxteri	Allothunnus_fallai	35.801000585012	1.37449924043502	569.357581504191
Psenes_maculatus	Allothunnus_fallai	35.801000585012	1.37449924043502	569.35758150419
Psenes_pellucidus	Allothunnus_fallai	35.801000585012	1.37449924043502	569.35758150419
Psenes_cyanophrys	Allothunnus_fallai	35.801000585012	1.37449924043502	569.35758150419
Cubiceps_paradoxus	Allothunnus_fallai	35.801000585012	1.37449924043502	569.357581504191
Cubiceps_gracilis	Allothunnus_fallai	35.801000585012	1.37449924043502	569.35758150419
Neoepinnula_orientalis	Thyrsites_atun	35.2995300256618	1.46945426824827	532.581810777412
Ruvettus_pretiosus	Thyrsites_atun	35.2995300256618	1.46945426824827	532.581810777412
Rexea_solandri	Thyrsites_atun	38.3945402175535	2.49978572752806	442.435661430788
Gempylus_serpens	Thyrsites_atun	41.5681850017405	4.01982673031926	359.978669522156
Neoepinnula_americana	Thyrsites_atun	40.7202078220239	3.55506194517313	381.119005551022
Rexea_prometheoides	Thyrsites_atun	38.4114758319709	2.50647472604225	441.970375835901
Rexea_antefurcata	Thyrsites_atun	38.4114758319709	2.50647472604225	441.970375835901
Promethichthys_prometheus	Thyrsites_atun	36.516120543418	1.83253085648158	495.891074428237
Nealotus_tripes	Thyrsites_atun	36.516120543418	1.83253085648158	495.891074428237
Nesiarchus_nasutus	Thyrsites_atun	36.516120543418	1.83253085648158	495.891074428237
Diplospinus_multistriatus	Thyrsites_atun	36.516120543418	1.83253085648158	495.891074428237
Paradiplospinus_antarcticus	Thyrsites_atun	36.5161205434179	1.83253085648158	495.891074428237
Lepidocybium_flavobrunneum	Thyrsites_atun	34.6760010705781	1.30133192694495	552.061050205616
Taractes_asper	Trichiurus_lepturus	34.5520754244871	1.27315411651584	555.03360009999
Brama_orcini	Trichiurus_lepturus	34.5520754244871	1.27315411651585	555.033600099991
Taractichthys_longipinnis	Trichiurus_lepturus	34.5520754244871	1.27315411651584	555.03360009999
Brama_australis	Trichiurus_lepturus	34.5520754244871	1.27315411651584	555.03360009999
Pterycombus_brama	Trichiurus_lepturus	34.5520754244871	1.27315411651584	555.03360009999
Brama_brama	Trichiurus_lepturus	34.5520754244871	1.27315411651584	555.03360009999
Brama_japonica	Trichiurus_lepturus	34.5520754244871	1.27315411651585	555.033600099991
Lepidopus_caudatus	Trichiurus_lepturus	36.358989932409	1.84938758600949	488.822492251565
Assurger_anzac	Trichiurus_lepturus	36.358989932409	1.84938758600949	488.822492251565
Aphanopus_carbo	Trichiurus_lepturus	37.7434083902929	2.39073958598121	441.691529571607
Aphanopus_intermedius	Trichiurus_lepturus	37.7434083902929	2.39073958598121	441.691529571607
Lepidopus_altifrons	Trichiurus_lepturus	37.7434083902929	2.39073958598121	441.691529571607
Trichiurus_brevis	Trichiurus_lepturus	40.4978291980047	3.82200968903891	356.12699459341
Benthodesmus_simonyi	Trichiurus_lepturus	34.7314708128642	1.32469333661675	548.207065869889
Lepidopus_fitchi	Trichiurus_lepturus	34.7246402802849	1.32270983100447	548.46593247243
Kali_macrura	Allothunnus_fallai	31.6095622770397	0.865260113232207	569.09933593522
Lythrypnus_dalli	Sillago_japonica	18.4039338588538	-0.0724937604545607	404.940826212985
Lythrypnus_zebra	Sillago_japonica	18.4039338588538	-0.072493760454561	404.940826212985
Kathetostoma_canaster	Sillago_japonica	18.4039338588538	-0.072493760454561	404.940826212985
Kathetostoma_giganteum	Sillago_japonica	18.4039338588538	-0.0724937604545607	404.940826212985
Uranoscopus_scaber	Sillago_japonica	18.4039338588538	-0.0724937604545607	404.940826212985
Uranoscopus_albesca	Sillago_japonica	18.4039338588538	-0.072493760454561	404.940826212985
Uranoscopus_cadenati	Sillago_japonica	18.4039338588538	-0.0724937604545607	404.940826212985
Parapercis_clathrata	Sillago_japonica	17.7284837840506	-0.0832195584921419	381.595536476045
Cheimarrichthys_fosteri	Sillago_japonica	17.7284837840505	-0.0832195584921424	381.595536476045
Parapercis_sexfasciata	Sillago_japonica	17.7284837840505	-0.0832195584921424	381.595536476045
Parapercis_allporti	Sillago_japonica	17.7284837840505	-0.0832195584921424	381.595536476045
Parapercis_ramsayi	Sillago_japonica	17.7284837840506	-0.0832195584921419	381.595536476045
Parapercis_cylindrica	Sillago_japonica	17.7284837840506	-0.0832195584921419	381.595536476045
Sillaginodes_punctatus	Sillago_japonica	13.7475168591065	-0.147989236892841	254.265852178299
Sillago_chondropus	Sillago_japonica	13.7475168591065	-0.147989236892841	254.265852178299
Sillago_bassensis	Sillago_japonica	12.5435434012696	-0.167972714349609	219.458596761872
Sillago_flindersi	Sillago_japonica	12.5435434012696	-0.167972714349609	219.458596761872
Sillago_aeolus	Sillago_japonica	7.8961707987385	-0.243227080275167	103.578074634468
Sillago_sihama	Sillago_japonica	7.8961707987385	-0.243227080275167	103.578074634468
Sillago_vincenti	Sillago_japonica	6.9487412247596	-0.256591798873775	83.9903013747689
Parequula_melbournensis	Sillago_japonica	17.5152250925749	-0.086623120245281	374.325419142178
Eucinostomus_gula	Sillago_japonica	17.5152250925749	-0.0866231202452814	374.325419142178
Gerres_macracanthus	Sillago_japonica	17.5152250925749	-0.086623120245281	374.325419142178
Gerres_filamentosus	Sillago_japonica	17.5152250925749	-0.0866231202452814	374.325419142178
Gerres_phaiya	Sillago_japonica	17.5152250925749	-0.086623120245281	374.325419142178
Gerres_erythrourus	Sillago_japonica	17.5152250925749	-0.086623120245281	374.325419142178
Gerres_equulus	Sillago_japonica	17.5152250925749	-0.0866231202452814	374.325419142178
Gerres_cinereus	Sillago_japonica	17.5152250925749	-0.086623120245281	374.325419142178
Gerres_argyreus	Sillago_japonica	17.5152250925749	-0.0866231202452814	374.325419142178
Diapterus_peruvianus	Sillago_japonica	17.5152250925749	-0.0866231202452814	374.325419142178
Diapterus_auratus	Sillago_japonica	17.5152250925749	-0.0866231202452814	374.325419142178
Eugerres_plumieri	Sillago_japonica	17.5152250925749	-0.086623120245281	374.325419142178
Eucinostomus_melanopterus	Sillago_japonica	17.5152250925749	-0.0866231202452814	374.325419142178
Eucinostomus_argenteus	Sillago_japonica	17.5152250925749	-0.0866231202452814	374.325419142178
Malakichthys_wakiyae	Scombrops_boops	25.2419055692357	1.00363156182409	342.694729622722
Malakichthys_griseus	Scombrops_boops	25.2419055692357	1.00363156182409	342.694729622722
Malakichthys_barbatus	Scombrops_boops	25.2419055692357	1.0036315618241	342.694729622722
Malakichthys_elegans	Scombrops_boops	25.2419055692357	1.00363156182409	342.694729622722
Synagrops_philippinensis	Scombrops_boops	25.2419055692357	1.00363156182409	342.694729622722
Synagrops_japonicus	Scombrops_boops	25.2419055692357	1.00363156182409	342.694729622722
Synagrops_bellus	Scombrops_boops	25.2419055692357	1.00363156182409	342.694729622722
Acropoma_hanedai	Scombrops_boops	25.2419055692357	1.00363156182409	342.694729622722
Acropoma_japonicum	Scombrops_boops	25.2419055692357	1.0036315618241	342.694729622722
Doederleinia_berycoides	Scombrops_boops	25.2419055692357	1.0036315618241	342.694729622722
Scombrops_gilberti	Scombrops_boops	17.1694969086851	1.26030967734912	145.055481345323
Epigonus_constanciae	Scombrops_boops	21.8411324312942	1.07254165244774	250.728272928919
Epigonus_telescopus	Scombrops_boops	21.8411324312942	1.07254165244774	250.728272928919
Banjos_banjos	Lateolabrax_japonicus	30.1810211462779	1.55330984822646	379.782645866488
Polyprion_oxygeneios	Lateolabrax_japonicus	30.1810211462779	1.55330984822646	379.782645866488
Polyprion_americanus	Lateolabrax_japonicus	30.1810211462779	1.55330984822646	379.782645866488
Stereolepis_doederleini	Lateolabrax_japonicus	30.1810211462779	1.55330984822646	379.782645866488
Stereolepis_gigas	Lateolabrax_japonicus	30.1810211462779	1.55330984822646	379.782645866488
Pentaceros_japonicus	Lateolabrax_japonicus	30.1810211462779	1.55330984822646	379.782645866488
Pseudopentaceros_richardsoni	Lateolabrax_japonicus	30.1810211462779	1.55330984822646	379.782645866488
Pseudopentaceros_pectoralis	Lateolabrax_japonicus	30.1810211462779	1.55330984822646	379.782645866488
Dinolestes_lewini	Lateolabrax_japonicus	44.6027011760461	3.97515382689147	416.998403046589
Lateolabrax_latus	Lateolabrax_japonicus	45.9232767318357	4.23864483586694	419.298372620648
Oplegnathus_insignis	Oplegnathus_fasciatus	30.9508859790798	2.04900329500017	333.8173209659
Oplegnathus_punctatus	Oplegnathus_fasciatus	30.9508859790798	2.04900329500017	333.8173209659
Oplegnathus_woodwardi	Oplegnathus_fasciatus	30.5977222103112	1.84706717092841	349.682294775089
Terapon_theraps	Oplegnathus_fasciatus	29.8036755568448	1.44556112421257	386.995384133725
Leiopotherapon_aheneus	Oplegnathus_fasciatus	29.8036755568448	1.44556112421257	386.995384133725
Leiopotherapon_unicolor	Oplegnathus_fasciatus	29.8036755568448	1.44556112421256	386.995384133725
Pelates_octolineatus	Oplegnathus_fasciatus	29.8036755568448	1.44556112421256	386.995384133725
Pelates_quadrilineatus	Oplegnathus_fasciatus	29.8036755568448	1.44556112421257	386.995384133725
Terapon_jarbua	Oplegnathus_fasciatus	29.8036755568448	1.44556112421257	386.995384133725
Kuhlia_mugil	Girella_punctata	29.3254837533214	1.22689076532336	411.968152364413
Kuhlia_rupestris	Girella_punctata	29.3254837533214	1.22689076532336	411.968152364413
Dichistius_capensis	Girella_punctata	31.0637165336179	1.65864654067536	385.693718860066
Atypichthys_latus	Girella_punctata	31.528868711143	1.78594257220579	378.809444093816
Atypichthys_strigatus	Girella_punctata	31.5288687111429	1.78594257220579	378.809444093815
Microcanthus_strigatus	Girella_punctata	31.528868711143	1.78594257220579	378.809444093816
Neoscorpis_lithophilus	Girella_punctata	32.6952408676801	2.12938856478153	361.808655310032
Girella_mezina	Girella_punctata	37.0952475101689	3.80892643913201	300.782092371323
Girella_leonina	Girella_punctata	37.0952475101689	3.80892643913201	300.782092371323
Girella_nigricans	Girella_punctata	35.4624608112735	3.10486039221485	322.887031806285
Graus_nigra	Girella_punctata	33.6130841436428	2.42612918956999	348.684885666925
Tilodon_sexfasciatum	Girella_punctata	32.7090273869663	2.13366661815806	361.609896276443
Hermosilla_azurea	Girella_punctata	31.1195008396587	1.67363606720297	384.864907660419
Kyphosus_cinerascens	Girella_punctata	31.1195008396588	1.67363606720297	384.864907660419
Kyphosus_analogus	Girella_punctata	31.1195008396588	1.67363606720297	384.864907660419
Kyphosus_vaigiensis	Girella_punctata	31.1195008396588	1.67363606720297	384.864907660419
Medialuna_californiensis	Girella_punctata	31.0931175901688	1.66653748288905	385.256785537657
Ammodytes_tobianus	Ammodytes_personatus	52.5176061054559	4.13191591810799	557.102316749311
Hyperoplus_lanceolatus	Ammodytes_personatus	52.5176061054559	4.13191591810799	557.102316749311
Ammodytes_americanus	Ammodytes_personatus	66.1695787259	6.95212497250262	566.364361326804
Malapterus_reticulatus	Ammodytes_personatus	24.0000206155726	0.318300633863466	473.095979873271
Pseudolabrus_japonicus	Ammodytes_personatus	24.0000206155726	0.318300633863466	473.095979873271
Halichoeres_hortulanus	Ammodytes_personatus	24.0000206155726	0.318300633863466	473.095979873271
Halichoeres_richmondi	Ammodytes_personatus	24.0000206155726	0.318300633863467	473.095979873271
Halichoeres_brownfieldi	Ammodytes_personatus	24.0000206155726	0.318300633863467	473.095979873271
Halichoeres_prosopeion	Ammodytes_personatus	24.0000206155726	0.318300633863466	473.095979873271
Coris_aurilineata	Ammodytes_personatus	24.0000206155726	0.318300633863467	473.095979873271
Coris_pictoides	Ammodytes_personatus	24.0000206155726	0.318300633863466	473.095979873271
Halichoeres_solorensis	Ammodytes_personatus	24.0000206155726	0.318300633863466	473.095979873271
Halichoeres_marginatus	Ammodytes_personatus	24.0000206155726	0.318300633863467	473.095979873271
Halichoeres_leucurus	Ammodytes_personatus	24.0000206155726	0.318300633863466	473.095979873271
Halichoeres_argus	Ammodytes_personatus	24.0000206155726	0.318300633863467	473.095979873271
Halichoeres_binotopsis	Ammodytes_personatus	24.0000206155726	0.318300633863466	473.095979873271
Halichoeres_nigrescens	Ammodytes_personatus	24.0000206155726	0.318300633863467	473.095979873271
Halichoeres_melanurus	Ammodytes_personatus	24.0000206155726	0.318300633863466	473.095979873271
Halichoeres_papilionaceus	Ammodytes_personatus	24.0000206155726	0.318300633863467	473.095979873271
Halichoeres_chrysus	Ammodytes_personatus	24.0000206155726	0.318300633863466	473.095979873271
Halichoeres_leucoxanthus	Ammodytes_personatus	24.0000206155726	0.318300633863466	473.095979873271
Halichoeres_ornatissimus	Ammodytes_personatus	24.0000206155726	0.318300633863467	473.095979873271
Halichoeres_biocellatus	Ammodytes_personatus	24.0000206155726	0.318300633863467	473.095979873271
Halichoeres_melasmapomus	Ammodytes_personatus	24.0000206155726	0.318300633863466	473.095979873271
Coris_batuensis	Ammodytes_personatus	24.0000206155726	0.318300633863467	473.095979873271
Halichoeres_chloropterus	Ammodytes_personatus	24.0000206155726	0.318300633863466	473.095979873271
Halichoeres_podostigma	Ammodytes_personatus	24.0000206155726	0.318300633863467	473.095979873271
Halichoeres_miniatus	Ammodytes_personatus	24.0000206155726	0.318300633863466	473.095979873271
Halichoeres_margaritaceus	Ammodytes_personatus	24.0000206155726	0.318300633863466	473.095979873271
Halichoeres_nebulosus	Ammodytes_personatus	24.0000206155726	0.318300633863466	473.095979873271
Macropharyngodon_kuiteri	Ammodytes_personatus	24.0000206155726	0.318300633863466	473.095979873271
Macropharyngodon_choati	Ammodytes_personatus	24.0000206155726	0.318300633863466	473.095979873271
Macropharyngodon_negrosensis	Ammodytes_personatus	24.0000206155726	0.318300633863467	473.095979873271
Macropharyngodon_cyanoguttatus	Ammodytes_personatus	24.0000206155726	0.318300633863467	473.095979873271
Macropharyngodon_ornatus	Ammodytes_personatus	24.0000206155726	0.318300633863466	473.095979873271
Halichoeres_lapillus	Ammodytes_personatus	24.0000206155726	0.318300633863466	473.095979873271
Macropharyngodon_bipartitus_bipartitus	Ammodytes_personatus	24.0000206155726	0.318300633863466	473.095979873271
Macropharyngodon_meleagris	Ammodytes_personatus	24.0000206155726	0.318300633863466	473.095979873271
Macropharyngodon_geoffroy	Ammodytes_personatus	24.0000206155726	0.318300633863467	473.095979873271
Halichoeres_scapularis	Ammodytes_personatus	24.0000206155726	0.318300633863466	473.095979873271
Halichoeres_trimaculatus	Ammodytes_personatus	24.0000206155726	0.318300633863466	473.095979873271
Halichoeres_semicinctus	Ammodytes_personatus	24.0000206155726	0.318300633863467	473.095979873271
Oxyjulis_californica	Ammodytes_personatus	24.0000206155726	0.318300633863466	473.095979873271
Halichoeres_cyanocephalus	Ammodytes_personatus	24.0000206155726	0.318300633863466	473.095979873271
Halichoeres_maculipinna	Ammodytes_personatus	24.0000206155726	0.318300633863466	473.095979873271
Halichoeres_garnoti	Ammodytes_personatus	24.0000206155726	0.318300633863466	473.095979873271
Halichoeres_chierchiae	Ammodytes_personatus	24.0000206155726	0.318300633863466	473.095979873271
Halichoeres_notospilus	Ammodytes_personatus	24.0000206155726	0.318300633863467	473.095979873271
Halichoeres_rubrovirens	Ammodytes_personatus	24.0000206155726	0.318300633863466	473.095979873271
Halichoeres_radiatus	Ammodytes_personatus	24.0000206155726	0.318300633863466	473.095979873271
Halichoeres_brasiliensis	Ammodytes_personatus	24.0000206155726	0.318300633863467	473.095979873271
Halichoeres_poeyi	Ammodytes_personatus	24.0000206155726	0.318300633863466	473.095979873271
Halichoeres_bivittatus	Ammodytes_personatus	24.0000206155726	0.318300633863466	473.095979873271
Halichoeres_dispilus	Ammodytes_personatus	24.0000206155726	0.318300633863467	473.095979873271
Halichoeres_burekae	Ammodytes_personatus	24.0000206155726	0.318300633863467	473.095979873271
Halichoeres_socialis	Ammodytes_personatus	24.0000206155726	0.318300633863466	473.095979873271
Halichoeres_pictus	Ammodytes_personatus	24.0000206155726	0.318300633863466	473.095979873271
Halichoeres_sazimai	Ammodytes_personatus	24.0000206155726	0.318300633863466	473.095979873271
Halichoeres_bathyphilus	Ammodytes_personatus	24.0000206155726	0.318300633863466	473.095979873271
Halichoeres_nicholsi	Ammodytes_personatus	24.0000206155726	0.318300633863467	473.095979873271
Pseudojuloides_cerasinus	Ammodytes_personatus	24.0000206155726	0.318300633863466	473.095979873271
Pseudojuloides_atavai	Ammodytes_personatus	24.0000206155726	0.318300633863466	473.095979873271
Coris_julis	Ammodytes_personatus	24.0000206155726	0.318300633863466	473.095979873271
Coris_picta	Ammodytes_personatus	24.0000206155726	0.318300633863466	473.095979873271
Coris_dorsomacula	Ammodytes_personatus	24.0000206155726	0.318300633863467	473.095979873271
Cheilio_inermis	Ammodytes_personatus	24.0000206155726	0.318300633863466	473.095979873271
Coris_aygula	Ammodytes_personatus	24.0000206155726	0.318300633863467	473.095979873271
Coris_flavovittata	Ammodytes_personatus	24.0000206155726	0.318300633863467	473.095979873271
Hologymnosus_doliatus	Ammodytes_personatus	24.0000206155726	0.318300633863467	473.095979873271
Hologymnosus_annulatus	Ammodytes_personatus	24.0000206155726	0.318300633863467	473.095979873271
Coris_gaimard	Ammodytes_personatus	24.0000206155726	0.318300633863467	473.095979873271
Pseudocoris_yamashiroi	Ammodytes_personatus	24.0000206155726	0.318300633863466	473.095979873271
Pseudocoris_heteroptera	Ammodytes_personatus	24.0000206155726	0.318300633863467	473.095979873271
Halichoeres_hartzfeldii	Ammodytes_personatus	24.0000206155726	0.318300633863466	473.095979873271
Leptojulis_cyanopleura	Ammodytes_personatus	24.0000206155726	0.318300633863467	473.095979873271
Labrichthys_unilineatus	Ammodytes_personatus	24.0000206155726	0.318300633863467	473.095979873271
Labroides_rubrolabiatus	Ammodytes_personatus	24.0000206155726	0.318300633863466	473.095979873271
Larabicus_quadrilineatus	Ammodytes_personatus	24.0000206155726	0.318300633863467	473.095979873271
Labroides_dimidiatus	Ammodytes_personatus	24.0000206155726	0.318300633863467	473.095979873271
Labroides_bicolor	Ammodytes_personatus	24.0000206155726	0.318300633863467	473.095979873271
Diproctacanthus_xanthurus	Ammodytes_personatus	24.0000206155726	0.318300633863467	473.095979873271
Labropsis_australis	Ammodytes_personatus	24.0000206155726	0.318300633863466	473.095979873271
Ophthalmolepis_lineolata	Ammodytes_personatus	24.0000206155726	0.318300633863466	473.095979873271
Halichoeres_insularis	Ammodytes_personatus	24.0000206155726	0.318300633863466	473.095979873271
Halichoeres_melanotis	Ammodytes_personatus	24.0000206155726	0.318300633863466	473.095979873271
Gomphosus_caeruleus	Ammodytes_personatus	24.0000206155726	0.318300633863466	473.095979873271
Gomphosus_varius	Ammodytes_personatus	24.0000206155726	0.318300633863466	473.095979873271
Thalassoma_amblycephalum	Ammodytes_personatus	24.0000206155726	0.318300633863466	473.095979873271
Thalassoma_robertsoni	Ammodytes_personatus	24.0000206155726	0.318300633863466	473.095979873271
Thalassoma_newtoni	Ammodytes_personatus	24.0000206155726	0.318300633863467	473.095979873271
Thalassoma_ascensionis	Ammodytes_personatus	24.0000206155726	0.318300633863467	473.095979873271
Thalassoma_pavo	Ammodytes_personatus	24.0000206155726	0.318300633863466	473.095979873271
Thalassoma_noronhanum	Ammodytes_personatus	24.0000206155726	0.318300633863467	473.095979873271
Thalassoma_bifasciatum	Ammodytes_personatus	24.0000206155726	0.318300633863467	473.095979873271
Thalassoma_trilobatum	Ammodytes_personatus	24.0000206155726	0.318300633863467	473.095979873271
Thalassoma_jansenii	Ammodytes_personatus	24.0000206155726	0.318300633863466	473.095979873271
Thalassoma_hardwicke	Ammodytes_personatus	24.0000206155726	0.318300633863466	473.095979873271
Thalassoma_quinquevittatum	Ammodytes_personatus	24.0000206155726	0.318300633863467	473.095979873271
Thalassoma_genivittatum	Ammodytes_personatus	24.0000206155726	0.318300633863467	473.095979873271
Thalassoma_hebraicum	Ammodytes_personatus	24.0000206155726	0.318300633863467	473.095979873271
Thalassoma_duperrey	Ammodytes_personatus	24.0000206155726	0.318300633863467	473.095979873271
Thalassoma_lutescens	Ammodytes_personatus	24.0000206155726	0.318300633863466	473.095979873271
Thalassoma_lunare	Ammodytes_personatus	24.0000206155726	0.318300633863467	473.095979873271
Thalassoma_cupido	Ammodytes_personatus	24.0000206155726	0.318300633863466	473.095979873271
Thalassoma_loxum	Ammodytes_personatus	24.0000206155726	0.318300633863467	473.095979873271
Thalassoma_purpureum	Ammodytes_personatus	24.0000206155726	0.318300633863466	473.095979873271
Thalassoma_ballieui	Ammodytes_personatus	24.0000206155726	0.318300633863466	473.095979873271
Thalassoma_septemfasciatum	Ammodytes_personatus	24.0000206155726	0.318300633863466	473.095979873271
Stethojulis_trilineata	Ammodytes_personatus	24.0000206155726	0.318300633863466	473.095979873271
Stethojulis_albovittata	Ammodytes_personatus	24.0000206155726	0.318300633863466	473.095979873271
Stethojulis_bandanensis	Ammodytes_personatus	24.0000206155726	0.318300633863466	473.095979873271
Stethojulis_balteata	Ammodytes_personatus	24.0000206155726	0.318300633863467	473.095979873271
Hemigymnus_melapterus	Ammodytes_personatus	24.0000206155726	0.318300633863467	473.095979873271
Hemigymnus_fasciatus	Ammodytes_personatus	24.0000206155726	0.318300633863467	473.095979873271
Anampses_caeruleopunctatus	Ammodytes_personatus	24.0000206155726	0.318300633863466	473.095979873271
Anampses_meleagrides	Ammodytes_personatus	24.0000206155726	0.318300633863466	473.095979873271
Anampses_neoguinaicus	Ammodytes_personatus	24.0000206155726	0.318300633863466	473.095979873271
Anampses_twistii	Ammodytes_personatus	24.0000206155726	0.318300633863467	473.095979873271
Anampses_geographicus	Ammodytes_personatus	24.0000206155726	0.318300633863467	473.095979873271
Suezichthys_gracilis	Ammodytes_personatus	24.0000206155726	0.318300633863466	473.095979873271
Notolabrus_gymnogenis	Ammodytes_personatus	24.0000206155726	0.318300633863466	473.095979873271
Pseudolabrus_gayi	Ammodytes_personatus	24.0000206155726	0.318300633863466	473.095979873271
Pictilabrus_laticlavius	Ammodytes_personatus	24.0000206155726	0.318300633863466	473.095979873271
Notolabrus_fucicola	Ammodytes_personatus	24.0000206155726	0.318300633863467	473.095979873271
Notolabrus_tetricus	Ammodytes_personatus	24.0000206155726	0.318300633863466	473.095979873271
Austrolabrus_maculatus	Ammodytes_personatus	24.0000206155726	0.318300633863466	473.095979873271
Notolabrus_parilus	Ammodytes_personatus	24.0000206155726	0.318300633863466	473.095979873271
Novaculichthys_macrolepidotus	Ammodytes_personatus	24.0000206155726	0.318300633863466	473.095979873271
Novaculichthys_taeniourus	Ammodytes_personatus	24.0000206155726	0.318300633863466	473.095979873271
Xyrichtys_splendens	Ammodytes_personatus	24.0000206155726	0.318300633863467	473.095979873271
Xyrichtys_novacula	Ammodytes_personatus	24.0000206155726	0.318300633863466	473.095979873271
Xyrichtys_martinicensis	Ammodytes_personatus	24.0000206155726	0.318300633863467	473.095979873271
Iniistius_aneitensis	Ammodytes_personatus	24.0000206155726	0.318300633863466	473.095979873271
Cymolutes_praetextatus	Ammodytes_personatus	24.0000206155726	0.318300633863466	473.095979873271
Cymolutes_torquatus	Ammodytes_personatus	24.0000206155726	0.318300633863467	473.095979873271
Pseudocheilinus_octotaenia	Ammodytes_personatus	24.0000206155726	0.318300633863466	473.095979873271
Cirrhilabrus_lubbocki	Ammodytes_personatus	24.0000206155726	0.318300633863467	473.095979873271
Pteragogus_cryptus	Ammodytes_personatus	24.0000206155726	0.318300633863466	473.095979873271
Pteragogus_enneacanthus	Ammodytes_personatus	24.0000206155726	0.318300633863466	473.095979873271
Oxycheilinus_digramma	Ammodytes_personatus	24.0000206155726	0.318300633863467	473.095979873271
Oxycheilinus_unifasciatus	Ammodytes_personatus	24.0000206155726	0.318300633863466	473.095979873271
Oxycheilinus_bimaculatus	Ammodytes_personatus	24.0000206155726	0.318300633863466	473.095979873271
Cheilinus_fasciatus	Ammodytes_personatus	24.0000206155726	0.318300633863466	473.095979873271
Wetmorella_nigropinnata	Ammodytes_personatus	24.0000206155726	0.318300633863467	473.095979873271
Cheilinus_undulatus	Ammodytes_personatus	24.0000206155726	0.318300633863466	473.095979873271
Epibulus_insidiator	Ammodytes_personatus	24.0000206155726	0.318300633863466	473.095979873271
Epibulus_brevis	Ammodytes_personatus	24.0000206155726	0.318300633863467	473.095979873271
Cheilinus_chlorourus	Ammodytes_personatus	24.0000206155726	0.318300633863467	473.095979873271
Cheilinus_oxycephalus	Ammodytes_personatus	24.0000206155726	0.318300633863466	473.095979873271
Cheilinus_trilobatus	Ammodytes_personatus	24.0000206155726	0.318300633863466	473.095979873271
Oxycheilinus_celebicus	Ammodytes_personatus	24.0000206155726	0.318300633863466	473.095979873271
Labrus_mixtus	Ammodytes_personatus	24.0000206155726	0.318300633863467	473.095979873271
Labrus_merula	Ammodytes_personatus	24.0000206155726	0.318300633863466	473.095979873271
Labrus_bergylta	Ammodytes_personatus	24.0000206155726	0.318300633863467	473.095979873271
Tautoga_onitis	Ammodytes_personatus	24.0000206155726	0.318300633863466	473.095979873271
Acantholabrus_palloni	Ammodytes_personatus	24.0000206155726	0.318300633863467	473.095979873271
Ctenolabrus_rupestris	Ammodytes_personatus	24.0000206155726	0.318300633863467	473.095979873271
Tautogolabrus_adspersus	Ammodytes_personatus	24.0000206155726	0.318300633863467	473.095979873271
Centrolabrus_exoletus	Ammodytes_personatus	24.0000206155726	0.318300633863466	473.095979873271
Symphodus_melanocercus	Ammodytes_personatus	24.0000206155726	0.318300633863466	473.095979873271
Symphodus_roissali	Ammodytes_personatus	24.0000206155726	0.318300633863467	473.095979873271
Centrolabrus_trutta	Ammodytes_personatus	24.0000206155726	0.318300633863467	473.095979873271
Centrolabrus_caeruleus	Ammodytes_personatus	24.0000206155726	0.318300633863466	473.095979873271
Symphodus_mediterraneus	Ammodytes_personatus	24.0000206155726	0.318300633863466	473.095979873271
Symphodus_melops	Ammodytes_personatus	24.0000206155726	0.318300633863466	473.095979873271
Symphodus_doderleini	Ammodytes_personatus	24.0000206155726	0.318300633863466	473.095979873271
Symphodus_cinereus	Ammodytes_personatus	24.0000206155726	0.318300633863467	473.095979873271
Symphodus_rostratus	Ammodytes_personatus	24.0000206155726	0.318300633863466	473.095979873271
Symphodus_bailloni	Ammodytes_personatus	24.0000206155726	0.318300633863466	473.095979873271
Symphodus_tinca	Ammodytes_personatus	24.0000206155726	0.318300633863466	473.095979873271
Symphodus_ocellatus	Ammodytes_personatus	24.0000206155726	0.318300633863467	473.095979873271
Lappanella_fasciata	Ammodytes_personatus	24.0000206155726	0.318300633863467	473.095979873271
Siganus_rivulatus	Ammodytes_personatus	24.0000206155726	0.318300633863467	473.095979873271
Chlorurus_sordidus	Ammodytes_personatus	24.0000206155726	0.318300633863466	473.095979873271
Chlorurus_japanensis	Ammodytes_personatus	24.0000206155726	0.318300633863466	473.095979873271
Chlorurus_oedema	Ammodytes_personatus	24.0000206155726	0.318300633863466	473.095979873271
Chlorurus_bleekeri	Ammodytes_personatus	24.0000206155726	0.318300633863466	473.095979873271
Chlorurus_bowersi	Ammodytes_personatus	24.0000206155726	0.318300633863466	473.095979873271
Chlorurus_capistratoides	Ammodytes_personatus	24.0000206155726	0.318300633863466	473.095979873271
Chlorurus_microrhinos	Ammodytes_personatus	24.0000206155726	0.318300633863467	473.095979873271
Hipposcarus_longiceps	Ammodytes_personatus	24.0000206155726	0.318300633863467	473.095979873271
Bolbometopon_muricatum	Ammodytes_personatus	24.0000206155726	0.318300633863467	473.095979873271
Cetoscarus_bicolor	Ammodytes_personatus	24.0000206155726	0.318300633863467	473.095979873271
Calotomus_spinidens	Ammodytes_personatus	24.0000206155726	0.318300633863466	473.095979873271
Calotomus_carolinus	Ammodytes_personatus	24.0000206155726	0.318300633863466	473.095979873271
Sparisoma_rocha	Ammodytes_personatus	24.0000206155726	0.318300633863466	473.095979873271
Sparisoma_axillare	Ammodytes_personatus	24.0000206155726	0.318300633863467	473.095979873271
Sparisoma_rubripinne	Ammodytes_personatus	24.0000206155726	0.318300633863466	473.095979873271
Sparisoma_chrysopterum	Ammodytes_personatus	24.0000206155726	0.318300633863466	473.095979873271
Sparisoma_amplum	Ammodytes_personatus	24.0000206155726	0.318300633863466	473.095979873271
Sparisoma_viride	Ammodytes_personatus	24.0000206155726	0.318300633863467	473.095979873271
Sparisoma_frondosum	Ammodytes_personatus	24.0000206155726	0.318300633863466	473.095979873271
Sparisoma_aurofrenatum	Ammodytes_personatus	24.0000206155726	0.318300633863467	473.095979873271
Sparisoma_radians	Ammodytes_personatus	24.0000206155726	0.318300633863467	473.095979873271
Sparisoma_atomarium	Ammodytes_personatus	24.0000206155726	0.318300633863466	473.095979873271
Sparisoma_tuiupiranga	Ammodytes_personatus	24.0000206155726	0.318300633863467	473.095979873271
Sparisoma_cretense	Ammodytes_personatus	24.0000206155726	0.318300633863466	473.095979873271
Sparisoma_strigatum	Ammodytes_personatus	24.0000206155726	0.318300633863466	473.095979873271
Nicholsina_usta_usta	Ammodytes_personatus	24.0000206155726	0.318300633863467	473.095979873271
Nicholsina_denticulata	Ammodytes_personatus	24.0000206155726	0.318300633863466	473.095979873271
Cryptotomus_roseus	Ammodytes_personatus	24.0000206155726	0.318300633863466	473.095979873271
Leptoscarus_vaigiensis	Ammodytes_personatus	24.0000206155726	0.318300633863467	473.095979873271
Scarus_schlegeli	Ammodytes_personatus	24.0000206155726	0.318300633863466	473.095979873271
Scarus_hypselopterus	Ammodytes_personatus	24.0000206155726	0.318300633863466	473.095979873271
Scarus_flavipectoralis	Ammodytes_personatus	24.0000206155726	0.318300633863466	473.095979873271
Scarus_hoefleri	Ammodytes_personatus	24.0000206155726	0.318300633863466	473.095979873271
Scarus_psittacus	Ammodytes_personatus	24.0000206155726	0.318300633863466	473.095979873271
Scarus_spinus	Ammodytes_personatus	24.0000206155726	0.318300633863466	473.095979873271
Scarus_frenatus	Ammodytes_personatus	24.0000206155726	0.318300633863467	473.095979873271
Scarus_dimidiatus	Ammodytes_personatus	24.0000206155726	0.318300633863467	473.095979873271
Scarus_rubroviolaceus	Ammodytes_personatus	24.0000206155726	0.318300633863467	473.095979873271
Scarus_forsteni	Ammodytes_personatus	24.0000206155726	0.318300633863466	473.095979873271
Scarus_niger	Ammodytes_personatus	24.0000206155726	0.318300633863466	473.095979873271
Scarus_tricolor	Ammodytes_personatus	24.0000206155726	0.318300633863467	473.095979873271
Scarus_altipinnis	Ammodytes_personatus	24.0000206155726	0.318300633863466	473.095979873271
Scarus_prasiognathos	Ammodytes_personatus	24.0000206155726	0.318300633863466	473.095979873271
Scarus_ghobban	Ammodytes_personatus	24.0000206155726	0.318300633863466	473.095979873271
Scarus_coelestinus	Ammodytes_personatus	24.0000206155726	0.318300633863466	473.095979873271
Scarus_guacamaia	Ammodytes_personatus	24.0000206155726	0.318300633863466	473.095979873271
Scarus_iseri	Ammodytes_personatus	24.0000206155726	0.318300633863467	473.095979873271
Scarus_taeniopterus	Ammodytes_personatus	24.0000206155726	0.318300633863466	473.095979873271
Scarus_chameleon	Ammodytes_personatus	24.0000206155726	0.318300633863467	473.095979873271
Scarus_festivus	Ammodytes_personatus	24.0000206155726	0.318300633863467	473.095979873271
Scarus_quoyi	Ammodytes_personatus	24.0000206155726	0.318300633863467	473.095979873271
Scarus_oviceps	Ammodytes_personatus	24.0000206155726	0.318300633863467	473.095979873271
Scarus_globiceps	Ammodytes_personatus	24.0000206155726	0.318300633863467	473.095979873271
Cephalopholis_argus	Ammodytes_personatus	24.0000206155726	0.318300633863467	473.095979873271
Lachnolaimus_maximus	Ammodytes_personatus	24.0000206155726	0.318300633863466	473.095979873271
Achoerodus_viridis	Ammodytes_personatus	24.0000206155726	0.318300633863467	473.095979873271
Pseudodax_moluccanus	Ammodytes_personatus	24.0000206155726	0.318300633863466	473.095979873271
Odax_acroptilus	Ammodytes_personatus	24.0000206155726	0.318300633863466	473.095979873271
Siphonognathus_argyrophanes	Ammodytes_personatus	24.0000206155726	0.318300633863466	473.095979873271
Haletta_semifasciata	Ammodytes_personatus	24.0000206155726	0.318300633863467	473.095979873271
Neoodax_balteatus	Ammodytes_personatus	24.0000206155726	0.318300633863467	473.095979873271
Odax_cyanomelas	Ammodytes_personatus	24.0000206155726	0.318300633863466	473.095979873271
Odax_cyanoallix	Ammodytes_personatus	24.0000206155726	0.318300633863466	473.095979873271
Odax_pullus	Ammodytes_personatus	24.0000206155726	0.318300633863467	473.095979873271
Choerodon_fasciatus	Ammodytes_personatus	24.0000206155726	0.318300633863466	473.095979873271
Choerodon_anchorago	Ammodytes_personatus	24.0000206155726	0.318300633863466	473.095979873271
Choerodon_oligacanthus	Ammodytes_personatus	24.0000206155726	0.318300633863467	473.095979873271
Choerodon_schoenleinii	Ammodytes_personatus	24.0000206155726	0.318300633863466	473.095979873271
Xiphocheilus_typus	Ammodytes_personatus	24.0000206155726	0.318300633863466	473.095979873271
Choerodon_azurio	Ammodytes_personatus	24.0000206155726	0.318300633863467	473.095979873271
Bodianus_rufus	Ammodytes_personatus	24.0000206155726	0.318300633863467	473.095979873271
Clepticus_parrae	Ammodytes_personatus	24.0000206155726	0.318300633863466	473.095979873271
Bodianus_scrofa	Ammodytes_personatus	24.0000206155726	0.318300633863467	473.095979873271
Bodianus_mesothorax	Ammodytes_personatus	24.0000206155726	0.318300633863467	473.095979873271
Semicossyphus_darwini	Ammodytes_personatus	24.0000206155726	0.318300633863466	473.095979873271
Semicossyphus_pulcher	Ammodytes_personatus	24.0000206155726	0.318300633863467	473.095979873271
Coreoperca_kawamebari	Ammodytes_personatus	22.2311417204535	0.163708831967017	462.763727498365
Coreoperca_whiteheadi	Ammodytes_personatus	22.2311417204534	0.163708831967016	462.763727498365
Siniperca_roulei	Ammodytes_personatus	22.2311417204534	0.163708831967016	462.763727498365
Siniperca_fortis	Ammodytes_personatus	22.2311417204535	0.163708831967017	462.763727498365
Siniperca_undulata	Ammodytes_personatus	22.2311417204535	0.163708831967017	462.763727498365
Siniperca_chuatsi	Ammodytes_personatus	22.2311417204534	0.163708831967016	462.763727498365
Siniperca_knerii	Ammodytes_personatus	22.2311417204534	0.163708831967016	462.763727498365
Siniperca_obscura	Ammodytes_personatus	22.2311417204534	0.163708831967016	462.763727498365
Siniperca_scherzeri	Ammodytes_personatus	22.2311417204534	0.163708831967016	462.763727498365
Coreoperca_herzi	Ammodytes_personatus	22.2311417204534	0.163708831967016	462.763727498365
Elassoma_evergladei	Ammodytes_personatus	22.2311417204534	0.163708831967016	462.763727498365
Elassoma_boehlkei	Ammodytes_personatus	22.2311417204535	0.163708831967017	462.763727498365
Elassoma_gilberti	Ammodytes_personatus	22.2311417204534	0.163708831967016	462.763727498365
Elassoma_okefenokee	Ammodytes_personatus	22.2311417204534	0.163708831967016	462.763727498365
Elassoma_zonatum	Ammodytes_personatus	22.2311417204535	0.163708831967017	462.763727498365
Elassoma_alabamae	Ammodytes_personatus	22.2311417204534	0.163708831967016	462.763727498365
Acantharchus_pomotis	Ammodytes_personatus	22.2311417204534	0.163708831967016	462.763727498365
Ambloplites_ariommus	Ammodytes_personatus	22.2311417204535	0.163708831967017	462.763727498365
Ambloplites_rupestris	Ammodytes_personatus	22.2311417204534	0.163708831967016	462.763727498365
Ambloplites_cavifrons	Ammodytes_personatus	22.2311417204534	0.163708831967016	462.763727498365
Ambloplites_constellatus	Ammodytes_personatus	22.2311417204535	0.163708831967017	462.763727498365
Archoplites_interruptus	Ammodytes_personatus	22.2311417204534	0.163708831967016	462.763727498365
Pomoxis_nigromaculatus	Ammodytes_personatus	22.2311417204534	0.163708831967016	462.763727498365
Pomoxis_annularis	Ammodytes_personatus	22.2311417204534	0.163708831967016	462.763727498365
Enneacanthus_chaetodon	Ammodytes_personatus	22.2311417204535	0.163708831967017	462.763727498365
Enneacanthus_gloriosus	Ammodytes_personatus	22.2311417204534	0.163708831967016	462.763727498365
Enneacanthus_obesus	Ammodytes_personatus	22.2311417204534	0.163708831967016	462.763727498365
Centrarchus_macropterus	Ammodytes_personatus	22.2311417204534	0.163708831967016	462.763727498365
Micropterus_dolomieu	Ammodytes_personatus	22.2311417204534	0.163708831967016	462.763727498365
Micropterus_punctulatus	Ammodytes_personatus	22.2311417204534	0.163708831967016	462.763727498365
Micropterus_coosae	Ammodytes_personatus	22.2311417204534	0.163708831967016	462.763727498365
Micropterus_floridanus	Ammodytes_personatus	22.2311417204534	0.163708831967016	462.763727498365
Micropterus_salmoides	Ammodytes_personatus	22.2311417204535	0.163708831967017	462.763727498365
Micropterus_treculii	Ammodytes_personatus	22.2311417204534	0.163708831967016	462.763727498365
Micropterus_notius	Ammodytes_personatus	22.2311417204534	0.163708831967016	462.763727498365
Micropterus_cataractae	Ammodytes_personatus	22.2311417204534	0.163708831967016	462.763727498365
Lepomis_gulosus	Ammodytes_personatus	22.2311417204534	0.163708831967016	462.763727498365
Lepomis_cyanellus	Ammodytes_personatus	22.2311417204534	0.163708831967016	462.763727498365
Lepomis_symmetricus	Ammodytes_personatus	22.2311417204534	0.163708831967016	462.763727498365
Lepomis_humilis	Ammodytes_personatus	22.2311417204534	0.163708831967016	462.763727498365
Lepomis_macrochirus	Ammodytes_personatus	22.2311417204535	0.163708831967017	462.763727498365
Lepomis_gibbosus	Ammodytes_personatus	22.2311417204535	0.163708831967017	462.763727498365
Lepomis_microlophus	Ammodytes_personatus	22.2311417204535	0.163708831967017	462.763727498365
Lepomis_miniatus	Ammodytes_personatus	22.2311417204534	0.163708831967016	462.763727498365
Lepomis_punctatus	Ammodytes_personatus	22.2311417204534	0.163708831967016	462.763727498365
Lepomis_marginatus	Ammodytes_personatus	22.2311417204534	0.163708831967016	462.763727498365
Lepomis_megalotis	Ammodytes_personatus	22.2311417204534	0.163708831967016	462.763727498365
Lepomis_auritus	Ammodytes_personatus	22.2311417204534	0.163708831967016	462.763727498365
Edelia_vittata	Ammodytes_personatus	22.2311417204534	0.163708831967016	462.763727498365
Nannoperca_australis	Ammodytes_personatus	22.2311417204535	0.163708831967017	462.763727498365
Nannoperca_obscura	Ammodytes_personatus	22.2311417204535	0.163708831967017	462.763727498365
Nannoperca_oxleyana	Ammodytes_personatus	22.2311417204535	0.163708831967017	462.763727498365
Nannoperca_variegata	Ammodytes_personatus	22.2311417204534	0.163708831967016	462.763727498365
Nannatherina_balstoni	Ammodytes_personatus	22.2311417204534	0.163708831967016	462.763727498365
Macquaria_australasica	Ammodytes_personatus	22.2311417204534	0.163708831967016	462.763727498365
Macquaria_ambigua	Ammodytes_personatus	22.2311417204534	0.163708831967016	462.763727498365
Bostockia_porosa	Ammodytes_personatus	22.2311417204534	0.163708831967016	462.763727498365
Percichthys_trucha	Ammodytes_personatus	22.2311417204534	0.163708831967016	462.763727498365
Maccullochella_macquariensis	Ammodytes_personatus	22.2311417204535	0.163708831967017	462.763727498365
Maccullochella_ikei	Ammodytes_personatus	22.2311417204535	0.163708831967017	462.763727498365
Maccullochella_peelii_peelii	Ammodytes_personatus	22.2311417204534	0.163708831967016	462.763727498365
Gadopsis_bispinosus	Ammodytes_personatus	22.2311417204534	0.163708831967016	462.763727498365
Gadopsis_marmoratus	Ammodytes_personatus	22.2311417204534	0.163708831967016	462.763727498365
Macquaria_colonorum	Ammodytes_personatus	22.2311417204535	0.163708831967017	462.763727498365
Enoplosus_armatus	Ammodytes_personatus	22.2311417204534	0.163708831967016	462.763727498365
Centrogenys_vaigiensis	Ammodytes_personatus	22.2311417204534	0.163708831967016	462.763727498365
Cheilodactylus_rubrolabiatus	Ammodytes_personatus	22.2311417204535	0.163708831967017	462.763727498365
Goniistius_quadricornis	Ammodytes_personatus	22.2311417204535	0.163708831967017	462.763727498365
Goniistius_zonatus	Ammodytes_personatus	22.2311417204535	0.163708831967017	462.763727498365
Goniistius_fuscus	Ammodytes_personatus	22.2311417204535	0.163708831967017	462.763727498365
Goniistius_spectabilis	Ammodytes_personatus	22.2311417204535	0.163708831967017	462.763727498365
Chirodactylus_jessicalenorum	Ammodytes_personatus	22.2311417204535	0.163708831967017	462.763727498365
Chirodactylus_brachydactylus	Ammodytes_personatus	22.2311417204535	0.163708831967017	462.763727498365
Chirodactylus_grandis	Ammodytes_personatus	22.2311417204534	0.163708831967016	462.763727498365
Dactylophora_nigricans	Ammodytes_personatus	22.2311417204534	0.163708831967016	462.763727498365
Cheilodactylus_variegatus	Ammodytes_personatus	22.2311417204535	0.163708831967017	462.763727498365
Nemadactylus_douglasii	Ammodytes_personatus	22.2311417204535	0.163708831967017	462.763727498365
Nemadactylus_valenciennesi	Ammodytes_personatus	22.2311417204534	0.163708831967016	462.763727498365
Nemadactylus_monodactylus	Ammodytes_personatus	22.2311417204534	0.163708831967016	462.763727498365
Nemadactylus_macropterus	Ammodytes_personatus	22.2311417204535	0.163708831967017	462.763727498365
Nemadactylus_bergi	Ammodytes_personatus	22.2311417204535	0.163708831967017	462.763727498365
Nemadactylus_gayi	Ammodytes_personatus	22.2311417204534	0.163708831967016	462.763727498365
Cheilodactylus_nigripes	Ammodytes_personatus	22.2311417204534	0.163708831967016	462.763727498365
Goniistius_ephippium	Ammodytes_personatus	22.2311417204534	0.163708831967016	462.763727498365
Goniistius_zebra	Ammodytes_personatus	22.2311417204534	0.163708831967016	462.763727498365
Goniistius_plessisi	Ammodytes_personatus	22.2311417204534	0.163708831967016	462.763727498365
Goniistius_vittatus	Ammodytes_personatus	22.2311417204534	0.163708831967016	462.763727498365
Goniistius_gibbosus	Ammodytes_personatus	22.2311417204534	0.163708831967016	462.763727498365
Goniistius_vestitus	Ammodytes_personatus	22.2311417204535	0.163708831967017	462.763727498365
Cheilodactylus_fasciatus	Ammodytes_personatus	22.2311417204535	0.163708831967017	462.763727498365
Cheilodactylus_pixi	Ammodytes_personatus	22.2311417204535	0.163708831967017	462.763727498365
Aplodactylus_etheridgii	Ammodytes_personatus	22.2311417204535	0.163708831967017	462.763727498365
Crinodus_lophodon	Ammodytes_personatus	22.2311417204535	0.163708831967017	462.763727498365
Aplodactylus_arctidens	Ammodytes_personatus	22.2311417204535	0.163708831967017	462.763727498365
Aplodactylus_punctatus	Ammodytes_personatus	22.2311417204534	0.163708831967016	462.763727498365
Aplodactylus_westralis	Ammodytes_personatus	22.2311417204535	0.163708831967017	462.763727498365
Threpterius_maculosus	Ammodytes_personatus	22.2311417204534	0.163708831967016	462.763727498365
Chironemus_delfini	Ammodytes_personatus	22.2311417204534	0.163708831967016	462.763727498365
Chironemus_georgianus	Ammodytes_personatus	22.2311417204534	0.163708831967016	462.763727498365
Chironemus_microlepis	Ammodytes_personatus	22.2311417204534	0.163708831967016	462.763727498365
Chironemus_bicornis	Ammodytes_personatus	22.2311417204534	0.163708831967016	462.763727498365
Chironemus_marmoratus	Ammodytes_personatus	22.2311417204535	0.163708831967017	462.763727498365
Paracirrhites_forsteri	Ammodytes_personatus	22.2311417204534	0.163708831967016	462.763727498365
Amblycirrhitus_bimacula	Ammodytes_personatus	22.2311417204534	0.163708831967016	462.763727498365
Amblycirrhitus_pinos	Ammodytes_personatus	22.2311417204534	0.163708831967016	462.763727498365
Cirrhitus_rivulatus	Ammodytes_personatus	22.2311417204534	0.163708831967016	462.763727498365
Cirrhitops_mascarenensis	Ammodytes_personatus	22.2311417204535	0.163708831967017	462.763727498365
Cirrhitops_fasciatus	Ammodytes_personatus	22.2311417204535	0.163708831967017	462.763727498365
Cirrhitus_pinnulatus	Ammodytes_personatus	22.2311417204535	0.163708831967017	462.763727498365
Paracirrhites_arcatus	Ammodytes_personatus	22.2311417204534	0.163708831967016	462.763727498365
Notocirrhitus_splendens	Ammodytes_personatus	22.2311417204535	0.163708831967017	462.763727498365
Pholidichthys_leucotaenia	Acanthopagrus_schlegelii	18.3200280748563	-0.0792170358445889	404.376184555728
Glaucosoma_buergeri	Acanthopagrus_schlegelii	18.3200280748563	-0.0792170358445886	404.376184555728
Glaucosoma_scapulare	Acanthopagrus_schlegelii	18.3200280748563	-0.0792170358445886	404.376184555728
Glaucosoma_magnificum	Acanthopagrus_schlegelii	18.3200280748563	-0.0792170358445889	404.376184555728
Glaucosoma_hebraicum	Acanthopagrus_schlegelii	18.3200280748563	-0.0792170358445889	404.376184555728
Pempheris_oualensis	Acanthopagrus_schlegelii	18.3200280748563	-0.0792170358445889	404.376184555728
Parapriacanthus_ransonneti	Acanthopagrus_schlegelii	18.3200280748563	-0.0792170358445889	404.376184555728
Parapriacanthus_elongatus	Acanthopagrus_schlegelii	18.3200280748563	-0.0792170358445886	404.376184555728
Pempheris_schwenkii	Acanthopagrus_schlegelii	18.3200280748563	-0.0792170358445886	404.376184555728
Pempheris_vanicolensis	Acanthopagrus_schlegelii	18.3200280748563	-0.0792170358445889	404.376184555728
Decodon_melasma	Acanthopagrus_schlegelii	18.2344766862435	-0.0674887151983717	395.740607243532
Dicentrarchus_punctatus	Acanthopagrus_schlegelii	18.2344766862435	-0.0674887151983713	395.740607243532
Dicentrarchus_labrax	Acanthopagrus_schlegelii	18.2344766862435	-0.0674887151983717	395.740607243532
Morone_mississippiensis	Acanthopagrus_schlegelii	18.2344766862435	-0.0674887151983713	395.740607243532
Morone_americana	Acanthopagrus_schlegelii	18.2344766862435	-0.0674887151983713	395.740607243532
Morone_saxatilis	Acanthopagrus_schlegelii	18.2344766862435	-0.0674887151983713	395.740607243532
Morone_chrysops	Acanthopagrus_schlegelii	18.2344766862435	-0.0674887151983717	395.740607243532
Schuettea_scalaripinnis	Branchiostegus_japonicus	16.5682325733721	0.197150510798431	256.814529558397
Hoplolatilus_purpureus	Branchiostegus_japonicus	16.6426974170963	0.354853023088838	228.740618979899
Branchiostegus_auratus	Branchiostegus_japonicus	18.6411491126009	1.07262407686302	185.128658240477
Branchiostegus_argentatus	Branchiostegus_japonicus	19.5623985313366	1.5219594991561	166.652269397266
Branchiostegus_wardi	Branchiostegus_japonicus	19.5623985313366	1.5219594991561	166.652269397266
Branchiostegus_albus	Branchiostegus_japonicus	19.5623985313366	1.5219594991561	166.652269397266
Branchiostegus_semifasciatus	Branchiostegus_japonicus	17.6907123306991	0.693969274361721	205.227310445508
Caulolatilus_microps	Branchiostegus_japonicus	17.6907123306991	0.693969274361722	205.227310445509
Lopholatilus_chamaeleonticeps	Branchiostegus_japonicus	17.6907123306991	0.693969274361722	205.227310445509
Caulolatilus_affinis	Branchiostegus_japonicus	16.2911128193022	0.256376778290734	236.972069920454
Caulolatilus_princeps	Branchiostegus_japonicus	16.2911128193022	0.256376778290734	236.972069920454
Emmelichthys_nitidus_nitidus	Diagramma_pictum	16.1190372407497	0.208136292550821	241.573158224899
Erythrocles_monodi	Diagramma_pictum	16.1190372407497	0.208136292550821	241.573158224899
Erythrocles_schlegelii	Diagramma_pictum	16.1190372407497	0.208136292550821	241.573158224899
Inermia_vittata	Diagramma_pictum	16.4781066561135	0.363966220919532	222.967578959936
Plectorhinchus_mediterraneus	Diagramma_pictum	17.300596069702	0.595749266297123	208.877468584738
Plectorhinchus_cinctus	Diagramma_pictum	18.6272536063494	1.0475328804614	187.143051476245
Plectorhinchus_chaetodonoides	Diagramma_pictum	18.6272536063494	1.0475328804614	187.143051476245
Diagramma_labiosum	Diagramma_pictum	20.2108771329116	1.74930115707085	162.642061398179
Plectorhinchus_lineatus	Diagramma_pictum	19.5755444420939	1.44295017080084	172.295810184209
Plectorhinchus_diagrammus	Diagramma_pictum	19.5755444420939	1.44295017080084	172.295810184209
Plectorhinchus_chrysotaenia	Diagramma_pictum	18.0548317693824	0.839558544370567	196.377036393099
Brachydeuterus_auritus	Diagramma_pictum	16.6094463290471	0.3988030052224	220.684253506653
Microlepidotus_inornatus	Diagramma_pictum	16.6094463290471	0.3988030052224	220.684253506653
Orthopristis_chrysoptera	Diagramma_pictum	16.6094463290471	0.3988030052224	220.684253506653
Anisotremus_interruptus	Diagramma_pictum	16.6094463290471	0.3988030052224	220.684253506653
Anisotremus_surinamensis	Diagramma_pictum	16.6094463290471	0.398803005222399	220.684253506653
Anisotremus_davidsonii	Diagramma_pictum	16.6094463290471	0.3988030052224	220.684253506653
Anisotremus_caesius	Diagramma_pictum	16.6094463290471	0.398803005222399	220.684253506653
Anisotremus_taeniatus	Diagramma_pictum	16.6094463290471	0.3988030052224	220.684253506653
Anisotremus_virginicus	Diagramma_pictum	16.6094463290471	0.398803005222399	220.684253506653
Anisotremus_scapularis	Diagramma_pictum	16.6094463290471	0.398803005222399	220.684253506653
Anisotremus_dovii	Diagramma_pictum	16.6094463290471	0.3988030052224	220.684253506653
Anisotremus_pacifici	Diagramma_pictum	16.6094463290471	0.398803005222399	220.684253506653
Genyatremus_luteus	Diagramma_pictum	16.6094463290471	0.3988030052224	220.684253506653
Anisotremus_moricandi	Diagramma_pictum	16.6094463290471	0.398803005222399	220.684253506653
Haemulon_squamipinna	Diagramma_pictum	16.6094463290471	0.398803005222399	220.684253506653
Haemulon_aurolineatum	Diagramma_pictum	16.6094463290471	0.398803005222399	220.684253506653
Haemulon_striatum	Diagramma_pictum	16.6094463290471	0.398803005222399	220.684253506653
Haemulon_boschmae	Diagramma_pictum	16.6094463290471	0.398803005222399	220.684253506653
Haemulon_maculicauda	Diagramma_pictum	16.6094463290471	0.3988030052224	220.684253506653
Haemulon_flaviguttatum	Diagramma_pictum	16.6094463290471	0.398803005222399	220.684253506653
Haemulon_steindachneri	Diagramma_pictum	16.6094463290471	0.398803005222399	220.684253506653
Haemulon_sexfasciatum	Diagramma_pictum	16.6094463290471	0.3988030052224	220.684253506653
Haemulon_scudderii	Diagramma_pictum	16.6094463290471	0.3988030052224	220.684253506653
Haemulon_melanurum	Diagramma_pictum	16.6094463290471	0.398803005222399	220.684253506653
Haemulon_album	Diagramma_pictum	16.6094463290471	0.3988030052224	220.684253506653
Haemulon_plumierii	Diagramma_pictum	16.6094463290471	0.3988030052224	220.684253506653
Haemulon_bonariense	Diagramma_pictum	16.6094463290471	0.398803005222399	220.684253506653
Haemulon_parra	Diagramma_pictum	16.6094463290471	0.398803005222399	220.684253506653
Haemulon_carbonarium	Diagramma_pictum	16.6094463290471	0.3988030052224	220.684253506653
Haemulon_macrostomum	Diagramma_pictum	16.6094463290471	0.398803005222399	220.684253506653
Haemulon_flavolineatum	Diagramma_pictum	16.6094463290471	0.398803005222399	220.684253506653
Haemulon_sciurus	Diagramma_pictum	16.6094463290471	0.398803005222399	220.684253506653
Xenistius_californiensis	Diagramma_pictum	16.6094463290471	0.3988030052224	220.684253506653
Haemulon_chrysargyreum	Diagramma_pictum	16.6094463290471	0.3988030052224	220.684253506653
Pomadasys_incisus	Diagramma_pictum	16.6094463290471	0.398803005222399	220.684253506653
Pomadasys_hasta	Diagramma_pictum	16.6094463290471	0.3988030052224	220.684253506653
Pomadasys_maculatus	Diagramma_pictum	16.6094463290471	0.398803005222399	220.684253506653
Pomadasys_kaakan	Diagramma_pictum	16.6094463290471	0.398803005222399	220.684253506653
Pomadasys_perotaei	Diagramma_pictum	16.6094463290471	0.398803005222399	220.684253506653
Pomadasys_olivaceus	Diagramma_pictum	16.6094463290471	0.398803005222399	220.684253506653
Plectorhinchus_macrolepis	Diagramma_pictum	16.6028977379292	0.397047295183959	220.797794419831
Hapalogenys_nigripinnis	Diagramma_pictum	16.4840946142141	0.365537381772357	222.863197419044
Hapalogenys_mucronatus	Diagramma_pictum	16.4840946142141	0.365537381772357	222.863197419044
Symphorichthys_spilurus	Pterocaesio_digramma	14.4007414541019	0.321141597214677	178.528702930963
Symphorus_nematophorus	Pterocaesio_digramma	14.4007414541019	0.321141597214677	178.528702930963
Lutjanus_colorado	Pterocaesio_digramma	13.7376470483629	0.374970354029663	156.965762596679
Lutjanus_fulviflamma	Pterocaesio_digramma	13.7376470483629	0.374970354029662	156.965762596678
Lutjanus_monostigma	Pterocaesio_digramma	13.7376470483629	0.374970354029663	156.965762596679
Lutjanus_carponotatus	Pterocaesio_digramma	13.7376470483629	0.374970354029662	156.965762596678
Lutjanus_russellii	Pterocaesio_digramma	13.7376470483629	0.374970354029663	156.965762596679
Lutjanus_lutjanus	Pterocaesio_digramma	13.7376470483629	0.374970354029662	156.965762596678
Lutjanus_ophuysenii	Pterocaesio_digramma	13.7376470483629	0.374970354029663	156.965762596679
Lutjanus_vitta	Pterocaesio_digramma	13.7376470483629	0.374970354029663	156.965762596679
Lutjanus_decussatus	Pterocaesio_digramma	13.7376470483629	0.374970354029662	156.965762596678
Lutjanus_fulvus	Pterocaesio_digramma	13.7376470483629	0.374970354029662	156.965762596678
Lutjanus_rivulatus	Pterocaesio_digramma	13.7376470483629	0.374970354029663	156.965762596679
Lutjanus_stellatus	Pterocaesio_digramma	13.7376470483629	0.374970354029662	156.965762596678
Lutjanus_quinquelineatus	Pterocaesio_digramma	13.7376470483629	0.374970354029662	156.965762596678
Lutjanus_kasmira	Pterocaesio_digramma	13.7376470483629	0.374970354029662	156.965762596678
Lutjanus_bengalensis	Pterocaesio_digramma	13.7376470483629	0.374970354029663	156.965762596679
Lutjanus_argentiventris	Pterocaesio_digramma	13.7376470483629	0.374970354029662	156.965762596678
Lutjanus_griseus	Pterocaesio_digramma	13.7376470483629	0.374970354029662	156.965762596678
Lutjanus_apodus	Pterocaesio_digramma	13.7376470483629	0.374970354029662	156.965762596678
Lutjanus_jocu	Pterocaesio_digramma	13.7376470483629	0.374970354029663	156.965762596679
Rhomboplites_aurorubens	Pterocaesio_digramma	13.7376470483629	0.374970354029662	156.965762596678
Lutjanus_cyanopterus	Pterocaesio_digramma	13.7376470483629	0.374970354029662	156.965762596678
Ocyurus_chrysurus	Pterocaesio_digramma	13.7376470483629	0.374970354029662	156.965762596678
Lutjanus_analis	Pterocaesio_digramma	13.7376470483629	0.374970354029662	156.965762596678
Lutjanus_mahogoni	Pterocaesio_digramma	13.7376470483629	0.374970354029663	156.965762596679
Lutjanus_synagris	Pterocaesio_digramma	13.7376470483629	0.374970354029662	156.965762596678
Lutjanus_peru	Pterocaesio_digramma	13.7376470483629	0.374970354029662	156.965762596678
Lutjanus_campechanus	Pterocaesio_digramma	13.7376470483629	0.374970354029662	156.965762596678
Lutjanus_vivanus	Pterocaesio_digramma	13.7376470483629	0.374970354029662	156.965762596678
Etelis_oculatus	Pterocaesio_digramma	13.7376470483629	0.374970354029663	156.965762596679
Lutjanus_buccanella	Pterocaesio_digramma	13.7376470483629	0.374970354029663	156.965762596679
Lutjanus_novemfasciatus	Pterocaesio_digramma	13.7376470483629	0.374970354029662	156.965762596678
Lutjanus_argentimaculatus	Pterocaesio_digramma	13.7376470483629	0.374970354029663	156.965762596679
Lutjanus_dentatus	Pterocaesio_digramma	13.7376470483629	0.374970354029663	156.965762596679
Lutjanus_malabaricus	Pterocaesio_digramma	13.7376470483629	0.374970354029663	156.965762596679
Lutjanus_adetii	Pterocaesio_digramma	13.7376470483629	0.374970354029662	156.965762596678
Lutjanus_sebae	Pterocaesio_digramma	13.7376470483629	0.374970354029663	156.965762596679
Pinjalo_pinjalo	Pterocaesio_digramma	13.7376470483629	0.374970354029663	156.965762596679
Lutjanus_erythropterus	Pterocaesio_digramma	13.7376470483629	0.374970354029662	156.965762596678
Lutjanus_sanguineus	Pterocaesio_digramma	13.7376470483629	0.374970354029662	156.965762596678
Gymnocaesio_gymnoptera	Pterocaesio_digramma	13.7376470483629	0.374970354029662	156.965762596678
Caesio_lunaris	Pterocaesio_digramma	13.7376470483629	0.374970354029663	156.965762596679
Lutjanus_bohar	Pterocaesio_digramma	13.7376470483629	0.374970354029663	156.965762596679
Lutjanus_gibbus	Pterocaesio_digramma	13.7376470483629	0.374970354029662	156.965762596678
Macolor_niger	Pterocaesio_digramma	13.7376470483629	0.374970354029663	156.965762596679
Caesio_cuning	Pterocaesio_digramma	13.7376470483629	0.374970354029662	156.965762596678
Pterocaesio_marri	Pterocaesio_digramma	13.7376470483629	0.374970354029662	156.965762596678
Dipterygonotus_balteatus	Pterocaesio_digramma	13.7376470483629	0.374970354029662	156.965762596678
Pterocaesio_pisang	Pterocaesio_digramma	13.7376470483629	0.374970354029662	156.965762596678
Caesio_caerulaurea	Pterocaesio_digramma	13.7376470483629	0.374970354029662	156.965762596678
Aprion_virescens	Pterocaesio_digramma	14.1469008592361	0.34075877131077	170.11848197363
Aphareus_furca	Pterocaesio_digramma	14.1469008592361	0.34075877131077	170.11848197363
Apsilus_fuscus	Pterocaesio_digramma	15.2123550755967	0.265394722225775	206.714203703096
Gnathodentex_aureolineatus	Lethrinus_nebulosus	11.8358412697568	-0.0883037074966515	179.716783052825
Monotaxis_grandoculis	Lethrinus_nebulosus	11.8358412697568	-0.0883037074966512	179.716783052825
Gymnocranius_grandoculis	Lethrinus_nebulosus	11.8358412697568	-0.0883037074966515	179.716783052825
Gymnocranius_griseus	Lethrinus_nebulosus	11.8358412697568	-0.0883037074966515	179.716783052825
Gymnocranius_elongatus	Lethrinus_nebulosus	11.8358412697568	-0.0883037074966515	179.716783052825
Wattsia_mossambica	Lethrinus_nebulosus	11.8358412697568	-0.0883037074966515	179.716783052825
Lethrinus_genivittatus	Lethrinus_nebulosus	10.8632818068407	0.151000431305737	121.274024753282
Lethrinus_miniatus	Lethrinus_nebulosus	10.8632818068407	0.151000431305737	121.274024753282
Lethrinus_erythropterus	Lethrinus_nebulosus	10.8632818068407	0.151000431305737	121.274024753282
Lethrinus_semicinctus	Lethrinus_nebulosus	10.8632818068407	0.151000431305737	121.274024753282
Lethrinus_rubrioperculatus	Lethrinus_nebulosus	10.8632818068407	0.151000431305737	121.274024753282
Lethrinus_reticulatus	Lethrinus_nebulosus	10.8632818068407	0.151000431305737	121.274024753282
Lethrinus_microdon	Lethrinus_nebulosus	10.8632818068407	0.151000431305737	121.274024753282
Lethrinus_olivaceus	Lethrinus_nebulosus	10.8632818068407	0.151000431305737	121.274024753282
Lethrinus_erythracanthus	Lethrinus_nebulosus	10.8632818068407	0.151000431305737	121.274024753282
Lethrinus_haematopterus	Lethrinus_nebulosus	10.6086277718348	0.236687293456282	107.968725932638
Lethrinus_ornatus	Lethrinus_nebulosus	10.3339613860707	0.34504418960915	94.5051749922574
Lethrinus_lentjan	Lethrinus_nebulosus	10.3339613860707	0.345044189609151	94.5051749922574
Lethrinus_laticaudis	Lethrinus_nebulosus	10.4120516674607	0.312313124348755	98.2407382387671
Lethrinus_obsoletus	Lethrinus_nebulosus	10.4120516674607	0.312313124348754	98.240738238767
Lethrinus_harak	Lethrinus_nebulosus	10.4728708700394	0.287925050766018	101.200641195938
Lethrinus_atlanticus	Lethrinus_nebulosus	11.0924455057156	0.0836388595199935	133.940932603206
Lethrinus_xanthochilus	Lethrinus_nebulosus	11.0924455057157	0.0836388595199946	133.940932603206
Lethrinus_atkinsoni	Lethrinus_nebulosus	11.0924455057156	0.0836388595199935	133.940932603206
Lethrinus_borbonicus	Lethrinus_nebulosus	11.0924455057156	0.0836388595199935	133.940932603206
Pristipomoides_aquilonaris	Pennahia_argentata	11.2567922682286	-0.151382341592795	176.027846661214
Stellifer_illecebrosus	Pennahia_argentata	10.212321479195	-0.0779916355450266	135.350338889965
Stellifer_lanceolatus	Pennahia_argentata	10.212321479195	-0.0779916355450266	135.350338889965
Stellifer_microps	Pennahia_argentata	10.212321479195	-0.0779916355450266	135.350338889965
Stellifer_naso	Pennahia_argentata	10.212321479195	-0.0779916355450266	135.350338889965
Stellifer_stellifer	Pennahia_argentata	10.212321479195	-0.0779916355450266	135.350338889965
Stellifer_rastrifer	Pennahia_argentata	10.212321479195	-0.0779916355450266	135.350338889965
Bairdiella_armata	Pennahia_argentata	10.212321479195	-0.0779916355450266	135.350338889965
Bairdiella_ronchus	Pennahia_argentata	10.212321479195	-0.0779916355450263	135.350338889965
Bairdiella_chrysoura	Pennahia_argentata	10.212321479195	-0.0779916355450263	135.350338889965
Argyrosomus_regius	Pennahia_argentata	10.212321479195	-0.0779916355450266	135.350338889965
Umbrina_cirrosa	Pennahia_argentata	10.212321479195	-0.0779916355450266	135.350338889965
Sciaenops_ocellatus	Protonibea_diacanthus	11.3310603695812	0.170203289109194	128.939003977683
Menticirrhus_undulatus	Protonibea_diacanthus	11.3310603695812	0.170203289109194	128.939003977683
Menticirrhus_littoralis	Protonibea_diacanthus	11.3310603695812	0.170203289109194	128.939003977683
Menticirrhus_americanus	Protonibea_diacanthus	11.3310603695812	0.170203289109194	128.939003977683
Micropogonias_furnieri	Protonibea_diacanthus	11.3310603695812	0.170203289109194	128.939003977683
Micropogonias_undulatus	Protonibea_diacanthus	11.3310603695812	0.170203289109194	128.939003977683
Pogonias_cromis	Protonibea_diacanthus	11.3310603695812	0.170203289109194	128.939003977683
Umbrina_canariensis	Protonibea_diacanthus	11.3310603695812	0.170203289109194	128.939003977683
Larimus_fasciatus	Protonibea_diacanthus	11.3310603695812	0.170203289109194	128.939003977683
Cynoscion_striatus	Protonibea_diacanthus	11.3310603695812	0.170203289109194	128.939003977683
Atractoscion_nobilis	Protonibea_diacanthus	11.3310603695812	0.170203289109194	128.939003977683
Cynoscion_guatucupa	Protonibea_diacanthus	11.3310603695812	0.170203289109194	128.939003977683
Totoaba_macdonaldi	Protonibea_diacanthus	11.3310603695812	0.170203289109194	128.939003977683
Aplodinotus_grunniens	Protonibea_diacanthus	11.3310603695812	0.170203289109194	128.939003977683
Leiostomus_xanthurus	Protonibea_diacanthus	11.3310603695812	0.170203289109194	128.939003977683
Miichthys_miiuy	Protonibea_diacanthus	11.3385734754772	0.173139433863098	128.771782462744
Larimichthys_crocea	Protonibea_diacanthus	11.3385734754772	0.173139433863098	128.771782462744
Larimichthys_polyactis	Protonibea_diacanthus	11.3385734754772	0.173139433863098	128.771782462744
Collichthys_lucidus	Protonibea_diacanthus	11.3385734754772	0.173139433863098	128.771782462744
Collichthys_niveatus	Protonibea_diacanthus	11.3385734754772	0.173139433863098	128.771782462744
Atractoscion_aequidens	Protonibea_diacanthus	11.4414030383179	0.214075749663026	126.494935637113
Cynoscion_nebulosus	Protonibea_diacanthus	11.4414030383179	0.214075749663026	126.494935637113
Cynoscion_nothus	Protonibea_diacanthus	11.4414030383179	0.214075749663026	126.494935637113
Cynoscion_reticulatus	Protonibea_diacanthus	11.4414030383179	0.214075749663026	126.494935637113
Cynoscion_othonopterus	Protonibea_diacanthus	11.4414030383179	0.214075749663026	126.494935637113
Cynoscion_jamaicensis	Protonibea_diacanthus	11.4414030383179	0.214075749663026	126.494935637113
Macrodon_ancylodon	Protonibea_diacanthus	11.4414030383179	0.214075749663026	126.494935637113
Macrodon_mordax	Protonibea_diacanthus	11.4414030383179	0.214075749663026	126.494935637113
Cynoscion_regalis	Protonibea_diacanthus	11.4414030383179	0.214075749663026	126.494935637113
Cynoscion_arenarius	Protonibea_diacanthus	11.4414030383179	0.214075749663026	126.494935637113
Cynoscion_acoupa	Protonibea_diacanthus	11.4414030383179	0.214075749663026	126.494935637113
Cynoscion_albus	Protonibea_diacanthus	11.4414030383179	0.214075749663026	126.494935637113
Cynoscion_xanthulus	Protonibea_diacanthus	11.4414030383179	0.214075749663026	126.494935637113
Cynoscion_parvipinnis	Protonibea_diacanthus	11.4414030383179	0.214075749663026	126.494935637113
Cynoscion_microlepidotus	Protonibea_diacanthus	11.4414030383179	0.214075749663026	126.494935637113
Cynoscion_squamipinnis	Protonibea_diacanthus	11.4414030383179	0.214075749663026	126.494935637113
Cynoscion_praedatorius	Protonibea_diacanthus	11.4414030383179	0.214075749663026	126.494935637113
Cynoscion_phoxocephalus	Protonibea_diacanthus	11.4414030383179	0.214075749663026	126.494935637113
Cynoscion_leiarchus	Protonibea_diacanthus	11.4414030383179	0.214075749663026	126.494935637113
Cynoscion_analis	Protonibea_diacanthus	11.4414030383179	0.214075749663026	126.494935637113
Isopisthus_remifer	Protonibea_diacanthus	11.4414030383179	0.214075749663026	126.494935637113
Cynoscion_virescens	Protonibea_diacanthus	11.4414030383179	0.214075749663026	126.494935637113
Lonchurus_lanceolatus	Pennahia_argentata	10.4943061327159	0.11899546930974	117.069355145906
Otolithoides_biauritus	Pennahia_argentata	10.3666822202026	0.129027423839063	113.436073001435
Roncador_stearnsii	Pennahia_argentata	10.8902008473811	0.0902373768543885	128.675315846325
Umbrina_roncador	Pennahia_argentata	10.8902008473811	0.0902373768543885	128.675315846325
Cheilotrema_saturnum	Pennahia_argentata	10.8902008473811	0.0902373768543885	128.675315846325
Pseudotolithus_typus	Pennahia_argentata	9.83915927793487	-0.0454241222649143	122.078087968452
Pseudotolithus_senegalensis	Pennahia_argentata	9.83915927793487	-0.0454241222649143	122.078087968452
Johnius_belangerii	Pennahia_argentata	9.83915927793487	-0.0454241222649143	122.078087968452
Pseudotolithus_elongatus	Pennahia_argentata	9.83915927793487	-0.0454241222649143	122.078087968452
Johnius_borneensis	Pennahia_argentata	9.83915927793487	-0.0454241222649143	122.078087968452
Johnius_dussumieri	Pennahia_argentata	9.83915927793487	-0.0454241222649139	122.078087968452
Nibea_coibor	Pennahia_argentata	9.83915927793487	-0.0454241222649143	122.078087968452
Nibea_albiflora	Pennahia_argentata	9.83915927793487	-0.0454241222649143	122.078087968452
Pseudotolithus_senegallus	Pennahia_argentata	9.83915927793487	-0.0454241222649139	122.078087968452
Otolithes_ruber	Pennahia_argentata	9.83915927793487	-0.0454241222649139	122.078087968452
Otolithes_cuvieri	Pennahia_argentata	9.83915927793487	-0.0454241222649139	122.078087968452
Seriphus_politus	Pennahia_argentata	10.113255965476	-0.0697322406991573	131.762268625766
Nebris_microps	Pennahia_argentata	10.3750877119724	-0.0910062278981781	141.347092385329
Nebris_occidentalis	Pennahia_argentata	10.3750877119724	-0.0910062278981781	141.347092385329
Cilus_gilberti	Pennahia_argentata	10.7592485339609	-0.119244351201132	156.001463768118
Datnioides_polota	Pennahia_argentata	12.0099373248741	-0.192439986324932	208.592434408542
Chaetodipterus_faber	Pennahia_argentata	12.0099373248741	-0.192439986324931	208.592434408542
Platax_orbicularis	Pennahia_argentata	12.0099373248741	-0.192439986324932	208.592434408542
Platax_boersii	Pennahia_argentata	12.0099373248741	-0.192439986324931	208.592434408542
Platax_teira	Pennahia_argentata	12.0099373248741	-0.192439986324932	208.592434408542
Drepane_africana	Pennahia_argentata	12.0099373248741	-0.192439986324932	208.592434408542
Drepane_punctata	Pennahia_argentata	12.0099373248741	-0.192439986324932	208.592434408542
Callanthias_ruber	Acanthopagrus_schlegelii	12.8047278530168	-0.229819692085739	246.436229072053
Parascolopsis_eriomma	Acanthopagrus_schlegelii	12.7535398789602	-0.159841954715254	224.147947179437
Nemipterus_virgatus	Acanthopagrus_schlegelii	12.7535398789602	-0.159841954715254	224.147947179437
Nemipterus_hexodon	Acanthopagrus_schlegelii	12.7535398789602	-0.159841954715254	224.147947179437
Nemipterus_bathybius	Acanthopagrus_schlegelii	12.7535398789602	-0.159841954715254	224.147947179437
Nemipterus_balinensis	Acanthopagrus_schlegelii	12.7535398789602	-0.159841954715254	224.147947179437
Nemipterus_marginatus	Acanthopagrus_schlegelii	12.7535398789602	-0.159841954715254	224.147947179437
Pentapodus_caninus	Acanthopagrus_schlegelii	12.7535398789602	-0.159841954715254	224.147947179437
Pentapodus_setosus	Acanthopagrus_schlegelii	12.7535398789602	-0.159841954715254	224.147947179437
Pentapodus_bifasciatus	Acanthopagrus_schlegelii	12.7535398789602	-0.159841954715254	224.147947179437
Scolopsis_affinis	Acanthopagrus_schlegelii	12.7535398789602	-0.159841954715254	224.147947179437
Scolopsis_taenioptera	Acanthopagrus_schlegelii	12.7535398789602	-0.159841954715254	224.147947179437
Scolopsis_vosmeri	Acanthopagrus_schlegelii	12.7535398789602	-0.159841954715254	224.147947179437
Scolopsis_ciliata	Acanthopagrus_schlegelii	12.7535398789602	-0.159841954715254	224.147947179437
Nemipterus_furcosus	Acanthopagrus_schlegelii	12.7535398789602	-0.159841954715254	224.147947179437
Dentex_abei	Pagrus_major	11.0209203607021	0.0622639335244499	135.032601463652
Evynnis_tumifrons	Pagrus_major	11.0209203607021	0.0622639335244499	135.032601463652
Dentex_angolensis	Pagrus_major	11.0209203607021	0.0622639335244495	135.032601463652
Dentex_maroccanus	Pagrus_major	11.0209203607021	0.0622639335244499	135.032601463652
Dentex_macrophthalmus	Pagrus_major	11.0209203607021	0.0622639335244499	135.032601463652
Pterogymnus_laniarius	Pagrus_major	10.8205358037637	0.121992495836483	123.532977900079
Chrysoblephus_cristiceps	Pagrus_major	10.8205358037637	0.121992495836483	123.532977900079
Argyrozona_argyrozona	Pagrus_major	10.8205358037637	0.121992495836483	123.532977900079
Cymatoceps_nasutus	Pagrus_major	10.8205358037637	0.121992495836483	123.532977900079
Petrus_rupestris	Pagrus_major	10.8205358037637	0.121992495836483	123.532977900079
Polysteganus_praeorbitalis	Pagrus_major	10.8205358037637	0.121992495836483	123.532977900079
Pagrus_auriga	Pagrus_major	10.7446534930871	0.146422498606142	119.319416131828
Pagrus_caeruleostictus	Pagrus_major	10.7446534930871	0.146422498606142	119.319416131828
Pagrus_pagrus	Pagrus_major	10.7446534930871	0.146422498606142	119.319416131828
Pagellus_bellottii	Pagrus_major	10.7446534930871	0.146422498606142	119.319416131828
Pagellus_erythrinus	Pagrus_major	10.7446534930871	0.146422498606142	119.319416131828
Dentex_dentex	Pagrus_major	10.5994038997513	0.196312798990381	111.467383900862
Dentex_gibbosus	Pagrus_major	10.5994038997513	0.196312798990381	111.467383900862
Dentex_canariensis	Pagrus_major	10.5994038997513	0.196312798990381	111.467383900862
Cheimerius_nufar	Pagrus_major	10.5994038997513	0.196312798990381	111.467383900862
Virididentex_acromegalus	Pagrus_major	10.5994038997513	0.196312798990381	111.467383900862
Argyrops_spinifer	Pagrus_major	10.4833755371993	0.239429062428252	105.394079117361
Argyrops_bleekeri	Pagrus_major	10.4833755371993	0.239429062428252	105.394079117361
Pagrus_auratus	Pagrus_major	10.0435990483349	0.435861421551493	83.9393110712594
Cheimerius_matsubarai	Pagrus_major	10.3590071769064	0.289266218262268	99.077890987417
Evynnis_japonica	Pagrus_major	10.3590071769064	0.289266218262268	99.077890987417
Parargyrops_edita	Pagrus_major	10.3590071769064	0.289266218262268	99.077890987417
Calamus_calamus	Acanthopagrus_schlegelii	11.8695723236204	0.0600393814190165	155.245036454383
Calamus_penna	Acanthopagrus_schlegelii	11.8695723236204	0.0600393814190165	155.245036454383
Stenotomus_chrysops	Acanthopagrus_schlegelii	11.8695723236204	0.0600393814190165	155.245036454383
Calamus_brachysomus	Acanthopagrus_schlegelii	11.8695723236204	0.0600393814190165	155.245036454383
Calamus_nodosus	Acanthopagrus_schlegelii	11.8695723236204	0.0600393814190165	155.245036454383
Lagodon_rhomboides	Acanthopagrus_schlegelii	11.8695723236204	0.0600393814190165	155.245036454383
Archosargus_probatocephalus	Acanthopagrus_schlegelii	11.8695723236204	0.0600393814190165	155.245036454383
Chrysoblephus_anglicus	Acanthopagrus_schlegelii	11.8811631184214	0.189167977759847	138.52979426502
Spondyliosoma_cantharus	Acanthopagrus_schlegelii	11.8849146799286	0.235683001350151	133.355677085173
Sarpa_salpa	Acanthopagrus_schlegelii	11.8849146799286	0.235683001350151	133.355677085173
Boops_boops	Acanthopagrus_schlegelii	11.8849146799286	0.235683001350151	133.355677085173
Rhabdosargus_thorpei	Acanthopagrus_schlegelii	11.8866265211459	0.257763795379301	131.03205856742
Rhabdosargus_sarba	Acanthopagrus_schlegelii	11.8866265211459	0.257763795379301	131.03205856742
Sparodon_durbanensis	Acanthopagrus_schlegelii	11.8866265211459	0.257763795379301	131.03205856742
Pagellus_acarne	Acanthopagrus_schlegelii	11.8866265211459	0.257763795379301	131.03205856742
Pagellus_bogaraveo	Acanthopagrus_schlegelii	11.8866265211459	0.257763795379301	131.03205856742
Crenidens_crenidens	Acanthopagrus_schlegelii	11.8866265211459	0.257763795379301	131.03205856742
Lithognathus_mormyrus	Acanthopagrus_schlegelii	11.8866265211459	0.257763795379301	131.03205856742
Sparidentex_hasta	Acanthopagrus_schlegelii	11.8999066372114	0.449835254596739	113.776896699932
Acanthopagrus_latus	Acanthopagrus_schlegelii	11.9021024059976	0.485601569347738	111.05174383865
Acanthopagrus_taiwanensis	Acanthopagrus_schlegelii	11.9049847480951	0.534524560355052	107.52783699339
Acanthopagrus_berda	Acanthopagrus_schlegelii	11.9115766507417	0.655638282227315	99.6915661455394
Acanthopagrus_chinshira	Acanthopagrus_schlegelii	11.9026453055078	0.494641578813505	110.383396688254
Acanthopagrus_australis	Acanthopagrus_schlegelii	11.9026453055078	0.494641578813505	110.383396688254
Acanthopagrus_butcheri	Acanthopagrus_schlegelii	11.9026453055078	0.494641578813505	110.383396688254
Acanthopagrus_sivicolus	Acanthopagrus_schlegelii	11.9026453055078	0.494641578813505	110.383396688254
Acanthopagrus_bifasciatus	Acanthopagrus_schlegelii	11.8980901811992	0.421179952729134	116.058174091802
Diplodus_fasciatus	Acanthopagrus_schlegelii	11.8893400365867	0.293926271319811	127.396099732405
Diplodus_cervinus_cervinus	Acanthopagrus_schlegelii	11.8893400365867	0.293926271319811	127.396099732405
Oblada_melanura	Acanthopagrus_schlegelii	11.8893400365867	0.293926271319811	127.396099732405
Pachymetopon_grande	Acanthopagrus_schlegelii	11.8893400365867	0.293926271319811	127.396099732405
Diplodus_puntazzo	Acanthopagrus_schlegelii	11.8893400365867	0.293926271319811	127.396099732405
Diplodus_bellottii	Acanthopagrus_schlegelii	11.8893400365867	0.293926271319811	127.396099732405
Diplodus_annularis	Acanthopagrus_schlegelii	11.8893400365867	0.293926271319811	127.396099732405
Diplodus_prayensis	Acanthopagrus_schlegelii	11.8893400365867	0.293926271319811	127.396099732405
Diplodus_vulgaris	Acanthopagrus_schlegelii	11.8893400365867	0.293926271319811	127.396099732405
Diplodus_sargus_cadenati	Acanthopagrus_schlegelii	11.8773150627544	0.143973606096337	143.955480040574
Diplodus_sargus_sargus	Acanthopagrus_schlegelii	11.8773150627544	0.143973606096337	143.955480040574
Diplodus_noct	Acanthopagrus_schlegelii	11.8773150627544	0.143973606096337	143.955480040574
Diplodus_sargus_lineatus	Acanthopagrus_schlegelii	11.8773150627544	0.143973606096337	143.955480040574
Diplodus_argenteus_argenteus	Acanthopagrus_schlegelii	11.8773150627544	0.143973606096337	143.955480040574
Diplodus_bermudensis	Acanthopagrus_schlegelii	11.8773150627544	0.143973606096337	143.955480040574
Diplodus_holbrookii	Acanthopagrus_schlegelii	11.8773150627544	0.143973606096337	143.955480040574
Diplodus_capensis	Acanthopagrus_schlegelii	11.8773150627544	0.143973606096337	143.955480040574
Boopsoidea_inornata	Acanthopagrus_schlegelii	11.8773150627544	0.143973606096337	143.955480040574
Gymnocrotaphus_curvidens	Acanthopagrus_schlegelii	11.8773150627544	0.143973606096337	143.955480040574
Pachymetopon_aeneum	Acanthopagrus_schlegelii	11.8773150627544	0.143973606096337	143.955480040574
Polyamblyodon_germanum	Acanthopagrus_schlegelii	11.8773150627544	0.143973606096337	143.955480040574
Rhabdosargus_holubi	Acanthopagrus_schlegelii	11.8623394610267	-0.0108460841413738	166.25382547475
Sparus_aurata	Acanthopagrus_schlegelii	11.8623394610267	-0.0108460841413738	166.25382547475
Centracanthus_cirrus	Acanthopagrus_schlegelii	12.6976741524059	-0.0726078877801698	201.316015753447
Spicara_smaris	Acanthopagrus_schlegelii	12.6976741524059	-0.0726078877801701	201.316015753447
Spicara_maena	Acanthopagrus_schlegelii	12.6976741524059	-0.0726078877801698	201.316015753447
Spicara_alta	Acanthopagrus_schlegelii	12.6976741524059	-0.0726078877801698	201.316015753447
Cookeolus_japonicus	Acanthopagrus_schlegelii	12.8356963522055	-0.268190889812154	260.579817585622
Pristigenys_serrula	Acanthopagrus_schlegelii	12.8356963522055	-0.268190889812154	260.579817585622
Heteropriacanthus_cruentatus	Acanthopagrus_schlegelii	12.8356963522055	-0.268190889812154	260.579817585622
Priacanthus_arenatus	Acanthopagrus_schlegelii	12.8356963522055	-0.268190889812154	260.579817585622
Pristigenys_alta	Acanthopagrus_schlegelii	12.8356963522055	-0.268190889812154	260.579817585622
Priacanthus_tayenus	Acanthopagrus_schlegelii	12.8356963522055	-0.268190889812154	260.579817585622
Priacanthus_hamrur	Acanthopagrus_schlegelii	12.8356963522055	-0.268190889812154	260.579817585622
Siganus_argenteus	Takifugu_porphyreus	12.8040017136878	-0.285395188603605	265.651525812072
Siganus_woodlandi	Takifugu_porphyreus	12.8040017136878	-0.285395188603605	265.651525812072
Siganus_luridus	Takifugu_porphyreus	12.8040017136878	-0.285395188603605	265.651525812072
Siganus_fuscescens	Takifugu_porphyreus	12.8040017136878	-0.285395188603606	265.651525812071
Siganus_sutor	Takifugu_porphyreus	12.8040017136878	-0.285395188603606	265.651525812071
Siganus_canaliculatus	Takifugu_porphyreus	12.8040017136878	-0.285395188603605	265.651525812072
Siganus_spinus	Takifugu_porphyreus	12.8040017136878	-0.285395188603605	265.651525812072
Siganus_javus	Takifugu_porphyreus	12.8040017136878	-0.285395188603605	265.651525812072
Siganus_punctatissimus	Takifugu_porphyreus	12.8040017136878	-0.285395188603606	265.651525812071
Siganus_puellus	Takifugu_porphyreus	12.8040017136878	-0.285395188603605	265.651525812072
Siganus_unimaculatus	Takifugu_porphyreus	12.8040017136878	-0.285395188603606	265.651525812071
Siganus_vulpinus	Takifugu_porphyreus	12.8040017136878	-0.285395188603605	265.651525812072
Siganus_uspi	Takifugu_porphyreus	12.8040017136878	-0.285395188603606	265.651525812071
Siganus_magnificus	Takifugu_porphyreus	12.8040017136878	-0.285395188603605	265.651525812072
Siganus_punctatus	Takifugu_porphyreus	12.8040017136878	-0.285395188603605	265.651525812072
Siganus_stellatus	Takifugu_porphyreus	12.8040017136878	-0.285395188603606	265.651525812071
Siganus_vermiculatus	Takifugu_porphyreus	12.8040017136878	-0.285395188603606	265.651525812071
Siganus_corallinus	Takifugu_porphyreus	12.8040017136878	-0.285395188603605	265.651525812072
Siganus_virgatus	Takifugu_porphyreus	12.8040017136878	-0.285395188603605	265.651525812072
Siganus_doliatus	Takifugu_porphyreus	12.8040017136878	-0.285395188603606	265.651525812071
Siganus_guttatus	Takifugu_porphyreus	12.8040017136878	-0.285395188603605	265.651525812072
Siganus_lineatus	Takifugu_porphyreus	12.8040017136878	-0.285395188603605	265.651525812072
Siganus_randalli	Takifugu_porphyreus	12.8040017136878	-0.285395188603606	265.651525812071
Scatophagus_argus	Takifugu_porphyreus	12.7524518971876	-0.280785510984762	261.96735684986
Scatophagus_tetracanthus	Takifugu_porphyreus	12.7524518971876	-0.280785510984762	261.96735684986
Selenotoca_multifasciata	Takifugu_porphyreus	12.7524518971876	-0.280785510984762	261.96735684986
Antigonia_capros	Takifugu_porphyreus	12.7259016749409	-0.278383036603451	260.080859162971
Capros_aper	Takifugu_porphyreus	12.7259016749409	-0.278383036603451	260.080859162971
Cepola_pauciradiata	Takifugu_porphyreus	12.7259016749409	-0.278383036603451	260.080859162971
Cepola_macrophthalma	Takifugu_porphyreus	12.7259016749409	-0.278383036603451	260.080859162971
Lobotes_pacificus	Takifugu_porphyreus	12.7259016749409	-0.278383036603451	260.080859162971
Antennarius_maculatus	Takifugu_porphyreus	12.7259016749409	-0.278383036603451	260.080859162971
Antennarius_multiocellatus	Takifugu_porphyreus	12.7259016749409	-0.278383036603451	260.080859162971
Tathicarpus_butleri	Takifugu_porphyreus	12.7259016749409	-0.278383036603451	260.080859162971
Echinophryne_mitchellii	Takifugu_porphyreus	12.7259016749409	-0.278383036603451	260.080859162971
Kuiterichthys_furcipilis	Takifugu_porphyreus	12.7259016749409	-0.278383036603451	260.080859162971
Antennarius_avalonis	Takifugu_porphyreus	12.7259016749409	-0.278383036603451	260.080859162971
Antennarius_nummifer	Takifugu_porphyreus	12.7259016749409	-0.278383036603451	260.080859162971
Antennarius_striatus	Takifugu_porphyreus	12.7259016749409	-0.278383036603451	260.080859162971
Lophius_gastrophysus	Takifugu_porphyreus	12.7259016749409	-0.278383036603451	260.080859162971
Lophius_americanus	Takifugu_porphyreus	12.7259016749409	-0.278383036603451	260.080859162971
Lophius_piscatorius	Takifugu_porphyreus	12.7259016749409	-0.278383036603451	260.080859162971
Lophius_budegassa	Takifugu_porphyreus	12.7259016749409	-0.278383036603451	260.080859162971
Lophiodes_reticulatus	Takifugu_porphyreus	12.7259016749409	-0.278383036603451	260.080859162971
Lophiodes_caulinaris	Takifugu_porphyreus	12.7259016749409	-0.278383036603451	260.080859162971
Lophiodes_spilurus	Takifugu_porphyreus	12.7259016749409	-0.278383036603451	260.080859162971
Bertella_idiomorpha	Takifugu_porphyreus	12.7259016749409	-0.278383036603451	260.080859162971
Lophodolos_indicus	Takifugu_porphyreus	12.7259016749409	-0.278383036603451	260.080859162971
Oneirodes_acanthias	Takifugu_porphyreus	12.7259016749409	-0.278383036603451	260.080859162971
Oneirodes_macrosteus	Takifugu_porphyreus	12.7259016749409	-0.278383036603451	260.080859162971
Himantolophus_groenlandicus	Takifugu_porphyreus	12.7259016749409	-0.278383036603451	260.080859162971
Himantolophus_appelii	Takifugu_porphyreus	12.7259016749409	-0.278383036603451	260.080859162971
Himantolophus_sagamius	Takifugu_porphyreus	12.7259016749409	-0.278383036603451	260.080859162971
Himantolophus_albinares	Takifugu_porphyreus	12.7259016749409	-0.278383036603451	260.080859162971
Ceratias_holboelli	Takifugu_porphyreus	12.7259016749409	-0.278383036603451	260.080859162971
Melanocetus_johnsonii	Takifugu_porphyreus	12.7259016749409	-0.278383036603451	260.080859162971
Linophryne_bicornis	Takifugu_porphyreus	12.7259016749409	-0.278383036603451	260.080859162971
Gigantactis_vanhoeffeni	Takifugu_porphyreus	12.7259016749409	-0.278383036603451	260.080859162971
Chaunax_pictus	Takifugu_porphyreus	12.7259016749409	-0.278383036603451	260.080859162971
Chaunax_suttkusi	Takifugu_porphyreus	12.7259016749409	-0.278383036603451	260.080859162971
Halieutichthys_aculeatus	Takifugu_porphyreus	12.7259016749409	-0.278383036603451	260.080859162971
Ogcocephalus_nasutus	Takifugu_porphyreus	12.7259016749409	-0.278383036603451	260.080859162971
Zalieutes_elater	Takifugu_porphyreus	12.7259016749409	-0.278383036603451	260.080859162971
Dibranchus_atlanticus	Takifugu_porphyreus	12.7259016749409	-0.278383036603451	260.080859162971
Ogcocephalus_parvus	Takifugu_porphyreus	12.7259016749409	-0.278383036603451	260.080859162971
Anoplocapros_inermis	Takifugu_porphyreus	12.4927681176656	-0.256420353830947	243.835630473542
Aracana_ornata	Takifugu_porphyreus	12.4927681176656	-0.256420353830946	243.835630473542
Lactophrys_bicaudalis	Takifugu_porphyreus	12.4927681176656	-0.256420353830946	243.835630473542
Rhinesomus_triqueter	Takifugu_porphyreus	12.4927681176656	-0.256420353830946	243.835630473542
Acanthostracion_polygonius	Takifugu_porphyreus	12.4927681176656	-0.256420353830946	243.835630473542
Acanthostracion_quadricornis	Takifugu_porphyreus	12.4927681176656	-0.256420353830946	243.835630473542
Lactoria_diaphana	Takifugu_porphyreus	12.4927681176656	-0.256420353830946	243.835630473542
Tetrosomus_concatenatus	Takifugu_porphyreus	12.4927681176656	-0.256420353830946	243.835630473542
Chilomycterus_reticulatus	Takifugu_porphyreus	10.0310058250345	-0.313117253677174	176.152636550221
Allomycterus_pilatus	Takifugu_porphyreus	10.0310058250345	-0.313117253677175	176.152636550221
Chilomycterus_antennatus	Takifugu_porphyreus	10.0310058250345	-0.313117253677175	176.152636550221
Chilomycterus_schoepfii	Takifugu_porphyreus	10.0310058250345	-0.313117253677175	176.152636550221
Diodon_holocanthus	Takifugu_porphyreus	10.0310058250345	-0.313117253677175	176.152636550221
Diodon_hystrix	Takifugu_porphyreus	10.0310058250345	-0.313117253677175	176.152636550221
Diodon_liturosus	Takifugu_porphyreus	10.0310058250345	-0.313117253677175	176.152636550221
Tetractenos_glaber	Takifugu_porphyreus	9.08212525548325	-0.0440532297184466	105.3335876299
Tetractenos_hamiltoni	Takifugu_porphyreus	9.08212525548325	-0.0440532297184466	105.3335876299
Takifugu_flavidus	Takifugu_porphyreus	8.59822859683914	0.186689400587218	76.6327758144577
Takifugu_vermicularis	Takifugu_porphyreus	8.52823667173443	0.229096177923119	72.8650853393702
Takifugu_pardalis	Takifugu_porphyreus	8.52069587461059	0.233838621571375	72.4647532927656
Takifugu_ocellatus	Takifugu_porphyreus	8.5206958746106	0.233838621571376	72.4647532927657
Takifugu_variomaculatus	Takifugu_porphyreus	8.5206958746106	0.233838621571376	72.4647532927657
Takifugu_xanthopterus	Takifugu_porphyreus	8.51611279762615	0.236738108636648	72.221971688874
Takifugu_alboplumbeus	Takifugu_porphyreus	8.51611279762615	0.236738108636648	72.221971688874
Takifugu_stictonotus	Takifugu_porphyreus	8.51611279762615	0.236738108636648	72.221971688874
Takifugu_niphobles	Takifugu_porphyreus	8.5104466927623	0.24034087482444	71.9223700772382
Takifugu_oblongus	Takifugu_porphyreus	8.51044669276229	0.240340874824439	71.9223700772382
Arothron_immaculatus	Takifugu_rubripes	5.9979971413392	-0.0568981126964593	50.9264828641254
Takifugu_pseudommus	Takifugu_rubripes	5.9979971413392	-0.0568981126964593	50.9264828641254
Fugu_orbimaculatus	Takifugu_porphyreus	6.11888102150141	-0.0625915809136116	53.0623126125588
Takifugu_coronoidus	Takifugu_porphyreus	6.11888102150141	-0.0625915809136112	53.0623126125588
Takifugu_obscurus	Takifugu_porphyreus	6.11888102150141	-0.0625915809136112	53.0623126125588
Takifugu_fasciatus	Takifugu_porphyreus	6.11888102150141	-0.0625915809136116	53.0623126125588
Takifugu_poecilonotus	Takifugu_porphyreus	8.52413847289414	0.231669213003156	72.6473825059634
Takifugu_bimaculatus	Takifugu_porphyreus	8.55896438542131	0.210127175308689	74.5076011729467
Torquigener_pleurogramma	Takifugu_porphyreus	8.82377274550988	0.0672704876950418	89.4236667912044
Marilyna_darwinii	Takifugu_porphyreus	9.23794620875179	-0.101078479209842	115.601438667484
Lagocephalus_lunaris	Takifugu_porphyreus	9.50587207859076	-0.185307326309941	134.478508272069
Lagocephalus_lagocephalus_lagocephalus	Takifugu_porphyreus	9.50587207859076	-0.185307326309941	134.478508272069
Lagocephalus_laevigatus	Takifugu_porphyreus	9.50587207859076	-0.18530732630994	134.478508272069
Lagocephalus_gloveri	Takifugu_porphyreus	9.50587207859076	-0.18530732630994	134.478508272069
Lagocephalus_wheeleri	Takifugu_porphyreus	9.50587207859076	-0.185307326309941	134.478508272069
Lagocephalus_inermis	Takifugu_porphyreus	9.50587207859076	-0.185307326309941	134.478508272069
Sphoeroides_pachygaster	Takifugu_porphyreus	9.50587207859076	-0.18530732630994	134.478508272069
Tetraodon_biocellatus	Takifugu_porphyreus	9.50587207859076	-0.18530732630994	134.478508272069
Tetraodon_nigroviridis	Takifugu_porphyreus	9.50587207859076	-0.185307326309941	134.478508272069
Tetraodon_fluviatilis	Takifugu_porphyreus	9.50587207859076	-0.185307326309941	134.478508272069
Tetraodon_leiurus	Takifugu_porphyreus	9.50587207859076	-0.185307326309941	134.478508272069
Canthigaster_bennetti	Takifugu_porphyreus	9.50587207859076	-0.18530732630994	134.478508272069
Canthigaster_valentini	Takifugu_porphyreus	9.50587207859076	-0.185307326309941	134.478508272069
Canthigaster_jactator	Takifugu_porphyreus	9.50587207859076	-0.185307326309941	134.478508272069
Canthigaster_janthinoptera	Takifugu_porphyreus	9.50587207859076	-0.18530732630994	134.478508272069
Canthigaster_solandri	Takifugu_porphyreus	9.50587207859076	-0.18530732630994	134.478508272069
Canthigaster_amboinensis	Takifugu_porphyreus	9.50587207859076	-0.185307326309941	134.478508272069
Canthigaster_rostrata	Takifugu_porphyreus	9.50587207859076	-0.185307326309941	134.478508272069
Arothron_manilensis	Takifugu_porphyreus	9.50587207859076	-0.18530732630994	134.478508272069
Arothron_stellatus	Takifugu_porphyreus	9.50587207859076	-0.18530732630994	134.478508272069
Arothron_hispidus	Takifugu_porphyreus	9.50587207859076	-0.185307326309941	134.478508272069
Arothron_mappa	Takifugu_porphyreus	9.50587207859076	-0.18530732630994	134.478508272069
Chelonodon_patoca	Takifugu_porphyreus	9.50587207859076	-0.185307326309941	134.478508272069
Arothron_nigropunctatus	Takifugu_porphyreus	9.50587207859076	-0.185307326309941	134.478508272069
Sphoeroides_annulatus	Takifugu_porphyreus	9.50587207859076	-0.18530732630994	134.478508272069
Sphoeroides_lobatus	Takifugu_porphyreus	9.50587207859076	-0.185307326309941	134.478508272069
Sphoeroides_maculatus	Takifugu_porphyreus	9.50587207859076	-0.185307326309941	134.478508272069
Sphoeroides_dorsalis	Takifugu_porphyreus	9.50587207859076	-0.185307326309941	134.478508272069
Sphoeroides_spengleri	Takifugu_porphyreus	9.50587207859076	-0.185307326309941	134.478508272069
Lagocephalus_sceleratus	Takifugu_porphyreus	9.68072005836454	-0.23259438322626	147.653825919005
Masturus_lanceolatus	Takifugu_porphyreus	10.225642037878	-0.351227867838524	193.236208547886
Mola_mola	Takifugu_porphyreus	10.225642037878	-0.351227867838524	193.236208547886
Mola_ramsayi	Takifugu_porphyreus	10.225642037878	-0.351227867838523	193.236208547886
Ranzania_laevis	Takifugu_porphyreus	10.225642037878	-0.351227867838524	193.236208547886
Anacanthus_barbatus	Thamnaconus_modestus	5.29038957014319	-0.489637052930896	76.5311005068094
Cantherhines_pullus	Thamnaconus_modestus	5.29038957014319	-0.489637052930896	76.5311005068094
Amanses_scopas	Thamnaconus_modestus	5.29038957014319	-0.489637052930895	76.5311005068094
Cantherhines_dumerilii	Thamnaconus_modestus	5.29038957014319	-0.489637052930895	76.5311005068094
Meuschenia_australis	Thamnaconus_modestus	5.29038957014319	-0.489637052930895	76.5311005068094
Meuschenia_trachylepis	Thamnaconus_modestus	5.29038957014319	-0.489637052930895	76.5311005068094
Acanthaluteres_vittiger	Thamnaconus_modestus	5.29038957014319	-0.489637052930895	76.5311005068094
Nelusetta_ayraud	Thamnaconus_modestus	5.29038957014319	-0.489637052930896	76.5311005068094
Aluterus_monoceros	Thamnaconus_modestus	5.29038957014319	-0.489637052930895	76.5311005068094
Aluterus_scriptus	Thamnaconus_modestus	5.29038957014319	-0.489637052930895	76.5311005068094
Monacanthus_chinensis	Thamnaconus_modestus	5.29038957014319	-0.489637052930895	76.5311005068094
Brachaluteres_jacksonianus	Thamnaconus_modestus	5.29038957014319	-0.489637052930895	76.5311005068094
Paraluteres_prionurus	Thamnaconus_modestus	5.29038957014319	-0.489637052930895	76.5311005068094
Monacanthus_ciliatus	Thamnaconus_modestus	5.29038957014319	-0.489637052930895	76.5311005068094
Pervagor_janthinosoma	Thamnaconus_modestus	5.29038957014319	-0.489637052930896	76.5311005068094
Stephanolepis_hispidus	Thamnaconus_modestus	5.29038957014319	-0.489637052930895	76.5311005068094
Melichthys_vidua	Thamnaconus_modestus	6.83449892686142	-0.450527078870392	110.705911382874
Melichthys_niger	Thamnaconus_modestus	6.83449892686142	-0.450527078870392	110.705911382874
Odonus_niger	Thamnaconus_modestus	6.83449892686142	-0.450527078870392	110.705911382874
Balistapus_undulatus	Thamnaconus_modestus	6.83449892686142	-0.450527078870392	110.705911382874
Balistoides_conspicillum	Thamnaconus_modestus	6.83449892686142	-0.450527078870392	110.705911382874
Canthidermis_maculata	Thamnaconus_modestus	6.83449892686142	-0.450527078870392	110.705911382874
Abalistes_stellatus	Thamnaconus_modestus	6.83449892686142	-0.450527078870392	110.705911382874
Balistes_polylepis	Thamnaconus_modestus	6.83449892686142	-0.450527078870392	110.705911382874
Balistes_capriscus	Thamnaconus_modestus	6.83449892686142	-0.450527078870392	110.705911382874
Balistes_vetula	Thamnaconus_modestus	6.83449892686142	-0.450527078870392	110.705911382874
Pseudobalistes_fuscus	Thamnaconus_modestus	6.83449892686142	-0.450527078870392	110.705911382874
Pseudobalistes_naufragium	Thamnaconus_modestus	6.83449892686142	-0.450527078870392	110.705911382874
Balistes_punctatus	Thamnaconus_modestus	6.83449892686142	-0.450527078870392	110.705911382874
Rhinecanthus_aculeatus	Thamnaconus_modestus	6.83449892686142	-0.450527078870392	110.705911382874
Rhinecanthus_rectangulus	Thamnaconus_modestus	6.83449892686142	-0.450527078870392	110.705911382874
Rhinecanthus_lunula	Thamnaconus_modestus	6.83449892686142	-0.450527078870392	110.705911382874
Rhinecanthus_verrucosus	Thamnaconus_modestus	6.83449892686142	-0.450527078870392	110.705911382874
Sufflamen_verres	Thamnaconus_modestus	6.83449892686142	-0.450527078870392	110.705911382874
Sufflamen_bursa	Thamnaconus_modestus	6.83449892686142	-0.450527078870392	110.705911382874
Sufflamen_chrysopterum	Thamnaconus_modestus	6.83449892686142	-0.450527078870392	110.705911382874
Sufflamen_albicaudatum	Thamnaconus_modestus	6.83449892686142	-0.450527078870392	110.705911382874
Xanthichthys_mento	Thamnaconus_modestus	6.83449892686142	-0.450527078870392	110.705911382874
Xanthichthys_ringens	Thamnaconus_modestus	6.83449892686142	-0.450527078870392	110.705911382874
Xanthichthys_auromarginatus	Thamnaconus_modestus	6.83449892686142	-0.450527078870392	110.705911382874
Balistoides_viridescens	Thamnaconus_modestus	6.83449892686142	-0.450527078870392	110.705911382874
Pseudobalistes_flavimarginatus	Thamnaconus_modestus	6.83449892686142	-0.450527078870392	110.705911382874
Triodon_macropterus	Takifugu_porphyreus	12.5197512675726	-0.259044898688957	245.686572524587
Pseudotriacanthus_strigilifer	Takifugu_porphyreus	12.5690652377754	-0.263784270226697	249.08910293685
Trixiphichthys_weberi	Takifugu_porphyreus	12.5690652377754	-0.263784270226697	249.08910293685
Pomacanthus_annularis	Acanthopagrus_schlegelii	13.741641229007	-0.253255485458714	290.017854022342
Pomacanthus_semicirculatus	Acanthopagrus_schlegelii	13.741641229007	-0.253255485458714	290.017854022342
Pomacanthus_rhomboides	Acanthopagrus_schlegelii	13.741641229007	-0.253255485458715	290.017854022342
Pomacanthus_asfur	Acanthopagrus_schlegelii	13.741641229007	-0.253255485458715	290.017854022342
Pomacanthus_maculosus	Acanthopagrus_schlegelii	13.741641229007	-0.253255485458714	290.017854022342
Pomacanthus_imperator	Acanthopagrus_schlegelii	13.741641229007	-0.253255485458714	290.017854022342
Pomacanthus_navarchus	Acanthopagrus_schlegelii	13.741641229007	-0.253255485458715	290.017854022342
Pomacanthus_zonipectus	Acanthopagrus_schlegelii	13.741641229007	-0.253255485458715	290.017854022342
Pomacanthus_arcuatus	Acanthopagrus_schlegelii	13.741641229007	-0.253255485458714	290.017854022342
Pomacanthus_paru	Acanthopagrus_schlegelii	13.741641229007	-0.253255485458714	290.017854022342
Pomacanthus_sexstriatus	Acanthopagrus_schlegelii	13.741641229007	-0.253255485458714	290.017854022342
Pomacanthus_xanthometopon	Acanthopagrus_schlegelii	13.741641229007	-0.253255485458714	290.017854022342
Centropyge_multifasciata	Acanthopagrus_schlegelii	13.741641229007	-0.253255485458714	290.017854022342
Centropyge_venusta	Acanthopagrus_schlegelii	13.741641229007	-0.253255485458715	290.017854022342
Centropyge_eibli	Acanthopagrus_schlegelii	13.741641229007	-0.253255485458715	290.017854022342
Centropyge_flavissima	Acanthopagrus_schlegelii	13.741641229007	-0.253255485458714	290.017854022342
Centropyge_vrolikii	Acanthopagrus_schlegelii	13.741641229007	-0.253255485458715	290.017854022342
Centropyge_tibicen	Acanthopagrus_schlegelii	13.741641229007	-0.253255485458715	290.017854022342
Centropyge_nox	Acanthopagrus_schlegelii	13.741641229007	-0.253255485458715	290.017854022342
Centropyge_bicolor	Acanthopagrus_schlegelii	13.741641229007	-0.253255485458714	290.017854022342
Holacanthus_tricolor	Acanthopagrus_schlegelii	13.741641229007	-0.253255485458714	290.017854022342
Holacanthus_bermudensis	Acanthopagrus_schlegelii	13.741641229007	-0.253255485458714	290.017854022342
Holacanthus_ciliaris	Acanthopagrus_schlegelii	13.741641229007	-0.253255485458714	290.017854022342
Holacanthus_limbaughi	Acanthopagrus_schlegelii	13.741641229007	-0.253255485458714	290.017854022342
Holacanthus_passer	Acanthopagrus_schlegelii	13.741641229007	-0.253255485458715	290.017854022342
Centropyge_aurantia	Acanthopagrus_schlegelii	13.741641229007	-0.253255485458714	290.017854022342
Centropyge_bispinosa	Acanthopagrus_schlegelii	13.741641229007	-0.253255485458714	290.017854022342
Centropyge_ferrugata	Acanthopagrus_schlegelii	13.741641229007	-0.253255485458714	290.017854022342
Centropyge_potteri	Acanthopagrus_schlegelii	13.741641229007	-0.253255485458714	290.017854022342
Centropyge_loricula	Acanthopagrus_schlegelii	13.741641229007	-0.253255485458714	290.017854022342
Centropyge_aurantonotus	Acanthopagrus_schlegelii	13.741641229007	-0.253255485458714	290.017854022342
Centropyge_flavicauda	Acanthopagrus_schlegelii	13.741641229007	-0.253255485458714	290.017854022342
Genicanthus_lamarck	Acanthopagrus_schlegelii	13.741641229007	-0.253255485458715	290.017854022342
Genicanthus_melanospilos	Acanthopagrus_schlegelii	13.741641229007	-0.253255485458714	290.017854022342
Pygoplites_diacanthus	Acanthopagrus_schlegelii	13.741641229007	-0.253255485458714	290.017854022342
Centropyge_multispinis	Acanthopagrus_schlegelii	13.741641229007	-0.253255485458715	290.017854022342
Apolemichthys_xanthurus	Acanthopagrus_schlegelii	13.741641229007	-0.253255485458714	290.017854022342
Apolemichthys_trimaculatus	Acanthopagrus_schlegelii	13.741641229007	-0.253255485458715	290.017854022342
Chaetodontoplus_mesoleucus	Acanthopagrus_schlegelii	13.741641229007	-0.253255485458714	290.017854022342
Chaetodontoplus_duboulayi	Acanthopagrus_schlegelii	13.741641229007	-0.253255485458714	290.017854022342
Chaetodontoplus_caeruleopunctatus	Acanthopagrus_schlegelii	13.741641229007	-0.253255485458714	290.017854022342
Chaetodontoplus_meredithi	Acanthopagrus_schlegelii	13.741641229007	-0.253255485458714	290.017854022342
Chaetodontoplus_melanosoma	Acanthopagrus_schlegelii	13.741641229007	-0.253255485458714	290.017854022342
Leiognathus_longispinis	Acanthopagrus_schlegelii	13.741641229007	-0.253255485458714	290.017854022342
Leiognathus_equulus	Acanthopagrus_schlegelii	13.741641229007	-0.253255485458715	290.017854022342
Leiognathus_fasciatus	Acanthopagrus_schlegelii	13.741641229007	-0.253255485458715	290.017854022342
Leiognathus_robustus	Acanthopagrus_schlegelii	13.741641229007	-0.253255485458715	290.017854022342
Equulites_rivulatus	Acanthopagrus_schlegelii	13.741641229007	-0.253255485458714	290.017854022342
Equulites_elongatus	Acanthopagrus_schlegelii	13.741641229007	-0.253255485458714	290.017854022342
Gazza_minuta	Acanthopagrus_schlegelii	13.741641229007	-0.253255485458714	290.017854022342
Equulites_leuciscus	Acanthopagrus_schlegelii	13.741641229007	-0.253255485458715	290.017854022342
Equulites_stercorarius	Acanthopagrus_schlegelii	13.741641229007	-0.253255485458714	290.017854022342
Equulites_laterofenestra	Acanthopagrus_schlegelii	13.741641229007	-0.253255485458714	290.017854022342
Leiognathus_lineolatus	Acanthopagrus_schlegelii	13.741641229007	-0.253255485458715	290.017854022342
Secutor_indicius	Acanthopagrus_schlegelii	13.741641229007	-0.253255485458714	290.017854022342
Secutor_insidiator	Acanthopagrus_schlegelii	13.741641229007	-0.253255485458715	290.017854022342
Secutor_megalolepis	Acanthopagrus_schlegelii	13.741641229007	-0.253255485458714	290.017854022342
Secutor_hanedai	Acanthopagrus_schlegelii	13.741641229007	-0.253255485458714	290.017854022342
Secutor_ruconius	Acanthopagrus_schlegelii	13.741641229007	-0.253255485458714	290.017854022342
Eubleekeria_splendens	Acanthopagrus_schlegelii	13.741641229007	-0.253255485458715	290.017854022342
Eubleekeria_jonesi	Acanthopagrus_schlegelii	13.741641229007	-0.253255485458714	290.017854022342
Leiognathus_panayensis	Acanthopagrus_schlegelii	13.741641229007	-0.253255485458714	290.017854022342
Leiognathus_aureus	Acanthopagrus_schlegelii	13.741641229007	-0.253255485458714	290.017854022342
Gazza_achlamys	Acanthopagrus_schlegelii	13.741641229007	-0.253255485458714	290.017854022342
Gazza_squamiventralis	Acanthopagrus_schlegelii	13.741641229007	-0.253255485458715	290.017854022342
Gazza_rhombea	Acanthopagrus_schlegelii	13.741641229007	-0.253255485458715	290.017854022342
Nuchequula_blochii	Acanthopagrus_schlegelii	13.741641229007	-0.253255485458714	290.017854022342
Nuchequula_mannusella	Acanthopagrus_schlegelii	13.741641229007	-0.253255485458715	290.017854022342
Nuchequula_gerreoides	Acanthopagrus_schlegelii	13.741641229007	-0.253255485458714	290.017854022342
Nuchequula_nuchalis	Acanthopagrus_schlegelii	13.741641229007	-0.253255485458715	290.017854022342
Leiognathus_dussumieri	Acanthopagrus_schlegelii	13.741641229007	-0.253255485458714	290.017854022342
Leiognathus_daura	Acanthopagrus_schlegelii	13.741641229007	-0.253255485458715	290.017854022342
Prognathodes_marcellae	Acanthopagrus_schlegelii	13.741641229007	-0.253255485458715	290.017854022342
Prognathodes_aculeatus	Acanthopagrus_schlegelii	13.741641229007	-0.253255485458714	290.017854022342
Prognathodes_falcifer	Acanthopagrus_schlegelii	13.741641229007	-0.253255485458714	290.017854022342
Prognathodes_aya	Acanthopagrus_schlegelii	13.741641229007	-0.253255485458714	290.017854022342
Chaetodon_adiergastos	Acanthopagrus_schlegelii	13.741641229007	-0.253255485458714	290.017854022342
Chaetodon_fasciatus	Acanthopagrus_schlegelii	13.741641229007	-0.253255485458714	290.017854022342
Chaetodon_lunula	Acanthopagrus_schlegelii	13.741641229007	-0.253255485458715	290.017854022342
Chaetodon_vagabundus	Acanthopagrus_schlegelii	13.741641229007	-0.253255485458714	290.017854022342
Chaetodon_auriga	Acanthopagrus_schlegelii	13.741641229007	-0.253255485458715	290.017854022342
Chaetodon_decussatus	Acanthopagrus_schlegelii	13.741641229007	-0.253255485458714	290.017854022342
Chaetodon_semilarvatus	Acanthopagrus_schlegelii	13.741641229007	-0.253255485458714	290.017854022342
Chaetodon_oxycephalus	Acanthopagrus_schlegelii	13.741641229007	-0.253255485458714	290.017854022342
Chaetodon_ulietensis	Acanthopagrus_schlegelii	13.741641229007	-0.253255485458714	290.017854022342
Chaetodon_falcula	Acanthopagrus_schlegelii	13.741641229007	-0.253255485458715	290.017854022342
Chaetodon_lineolatus	Acanthopagrus_schlegelii	13.741641229007	-0.253255485458715	290.017854022342
Chaetodon_flavirostris	Acanthopagrus_schlegelii	13.741641229007	-0.253255485458715	290.017854022342
Chaetodon_collare	Acanthopagrus_schlegelii	13.741641229007	-0.253255485458714	290.017854022342
Chaetodon_auripes	Acanthopagrus_schlegelii	13.741641229007	-0.253255485458714	290.017854022342
Chaetodon_mesoleucos	Acanthopagrus_schlegelii	13.741641229007	-0.253255485458714	290.017854022342
Chaetodon_rafflesii	Acanthopagrus_schlegelii	13.741641229007	-0.253255485458714	290.017854022342
Chaetodon_ephippium	Acanthopagrus_schlegelii	13.741641229007	-0.253255485458714	290.017854022342
Chaetodon_semeion	Acanthopagrus_schlegelii	13.741641229007	-0.253255485458715	290.017854022342
Chaetodon_humeralis	Acanthopagrus_schlegelii	13.741641229007	-0.253255485458715	290.017854022342
Chaetodon_ocellatus	Acanthopagrus_schlegelii	13.741641229007	-0.253255485458714	290.017854022342
Chaetodon_striatus	Acanthopagrus_schlegelii	13.741641229007	-0.253255485458714	290.017854022342
Chaetodon_capistratus	Acanthopagrus_schlegelii	13.741641229007	-0.253255485458714	290.017854022342
Chaetodon_selene	Acanthopagrus_schlegelii	13.741641229007	-0.253255485458714	290.017854022342
Chaetodon_melannotus	Acanthopagrus_schlegelii	13.741641229007	-0.253255485458715	290.017854022342
Chaetodon_ocellicaudus	Acanthopagrus_schlegelii	13.741641229007	-0.253255485458714	290.017854022342
Parachaetodon_ocellatus	Acanthopagrus_schlegelii	13.741641229007	-0.253255485458715	290.017854022342
Chaetodon_trifascialis	Acanthopagrus_schlegelii	13.741641229007	-0.253255485458714	290.017854022342
Chaetodon_tricinctus	Acanthopagrus_schlegelii	13.741641229007	-0.253255485458714	290.017854022342
Chaetodon_rainfordi	Acanthopagrus_schlegelii	13.741641229007	-0.253255485458715	290.017854022342
Chaetodon_octofasciatus	Acanthopagrus_schlegelii	13.741641229007	-0.253255485458714	290.017854022342
Chaetodon_aureofasciatus	Acanthopagrus_schlegelii	13.741641229007	-0.253255485458715	290.017854022342
Chaetodon_bennetti	Acanthopagrus_schlegelii	13.741641229007	-0.253255485458714	290.017854022342
Chaetodon_speculum	Acanthopagrus_schlegelii	13.741641229007	-0.253255485458715	290.017854022342
Chaetodon_zanzibarensis	Acanthopagrus_schlegelii	13.741641229007	-0.253255485458714	290.017854022342
Chaetodon_plebeius	Acanthopagrus_schlegelii	13.741641229007	-0.253255485458714	290.017854022342
Chaetodon_larvatus	Acanthopagrus_schlegelii	13.741641229007	-0.253255485458714	290.017854022342
Chaetodon_baronessa	Acanthopagrus_schlegelii	13.741641229007	-0.253255485458714	290.017854022342
Chaetodon_austriacus	Acanthopagrus_schlegelii	13.741641229007	-0.253255485458715	290.017854022342
Chaetodon_trifasciatus	Acanthopagrus_schlegelii	13.741641229007	-0.253255485458715	290.017854022342
Chaetodon_robustus	Acanthopagrus_schlegelii	13.741641229007	-0.253255485458714	290.017854022342
Chaetodon_hoefleri	Acanthopagrus_schlegelii	13.741641229007	-0.253255485458714	290.017854022342
Chaetodon_reticulatus	Acanthopagrus_schlegelii	13.741641229007	-0.253255485458714	290.017854022342
Chaetodon_meyeri	Acanthopagrus_schlegelii	13.741641229007	-0.253255485458714	290.017854022342
Chaetodon_ornatissimus	Acanthopagrus_schlegelii	13.741641229007	-0.253255485458714	290.017854022342
Chaetodon_interruptus	Acanthopagrus_schlegelii	13.741641229007	-0.253255485458715	290.017854022342
Chaetodon_unimaculatus	Acanthopagrus_schlegelii	13.741641229007	-0.253255485458715	290.017854022342
Chaetodon_trichrous	Acanthopagrus_schlegelii	13.741641229007	-0.253255485458714	290.017854022342
Chaetodon_kleinii	Acanthopagrus_schlegelii	13.741641229007	-0.253255485458715	290.017854022342
Chaetodon_blackburnii	Acanthopagrus_schlegelii	13.741641229007	-0.253255485458714	290.017854022342
Chaetodon_mertensii	Acanthopagrus_schlegelii	13.741641229007	-0.253255485458714	290.017854022342
Chaetodon_madagaskariensis	Acanthopagrus_schlegelii	13.741641229007	-0.253255485458714	290.017854022342
Chaetodon_paucifasciatus	Acanthopagrus_schlegelii	13.741641229007	-0.253255485458714	290.017854022342
Chaetodon_xanthurus	Acanthopagrus_schlegelii	13.741641229007	-0.253255485458714	290.017854022342
Chaetodon_melapterus	Acanthopagrus_schlegelii	13.741641229007	-0.253255485458714	290.017854022342
Chaetodon_tinkeri	Acanthopagrus_schlegelii	13.741641229007	-0.253255485458714	290.017854022342
Chaetodon_sanctaehelenae	Acanthopagrus_schlegelii	13.741641229007	-0.253255485458714	290.017854022342
Chaetodon_miliaris	Acanthopagrus_schlegelii	13.741641229007	-0.253255485458714	290.017854022342
Chaetodon_guentheri	Acanthopagrus_schlegelii	13.741641229007	-0.253255485458715	290.017854022342
Chaetodon_dolosus	Acanthopagrus_schlegelii	13.741641229007	-0.253255485458714	290.017854022342
Chaetodon_sedentarius	Acanthopagrus_schlegelii	13.741641229007	-0.253255485458714	290.017854022342
Chaetodon_multicinctus	Acanthopagrus_schlegelii	13.741641229007	-0.253255485458714	290.017854022342
Chaetodon_punctatofasciatus	Acanthopagrus_schlegelii	13.741641229007	-0.253255485458715	290.017854022342
Chaetodon_guttatissimus	Acanthopagrus_schlegelii	13.741641229007	-0.253255485458715	290.017854022342
Chaetodon_pelewensis	Acanthopagrus_schlegelii	13.741641229007	-0.253255485458714	290.017854022342
Chaetodon_citrinellus	Acanthopagrus_schlegelii	13.741641229007	-0.253255485458715	290.017854022342
Chaetodon_quadrimaculatus	Acanthopagrus_schlegelii	13.741641229007	-0.253255485458715	290.017854022342
Chaetodon_fremblii	Acanthopagrus_schlegelii	13.741641229007	-0.253255485458715	290.017854022342
Coradion_chrysozonus	Acanthopagrus_schlegelii	13.741641229007	-0.253255485458714	290.017854022342
Coradion_altivelis	Acanthopagrus_schlegelii	13.741641229007	-0.253255485458715	290.017854022342
Coradion_melanopus	Acanthopagrus_schlegelii	13.741641229007	-0.253255485458714	290.017854022342
Chelmon_rostratus	Acanthopagrus_schlegelii	13.741641229007	-0.253255485458714	290.017854022342
Chelmon_marginalis	Acanthopagrus_schlegelii	13.741641229007	-0.253255485458715	290.017854022342
Chelmon_muelleri	Acanthopagrus_schlegelii	13.741641229007	-0.253255485458715	290.017854022342
Chelmonops_curiosus	Acanthopagrus_schlegelii	13.741641229007	-0.253255485458715	290.017854022342
Chelmonops_truncatus	Acanthopagrus_schlegelii	13.741641229007	-0.253255485458714	290.017854022342
Amphichaetodon_howensis	Acanthopagrus_schlegelii	13.741641229007	-0.253255485458715	290.017854022342
Amphichaetodon_melbae	Acanthopagrus_schlegelii	13.741641229007	-0.253255485458715	290.017854022342
Forcipiger_flavissimus	Acanthopagrus_schlegelii	13.741641229007	-0.253255485458715	290.017854022342
Forcipiger_longirostris	Acanthopagrus_schlegelii	13.741641229007	-0.253255485458714	290.017854022342
Hemitaurichthys_thompsoni	Acanthopagrus_schlegelii	13.741641229007	-0.253255485458714	290.017854022342
Hemitaurichthys_polylepis	Acanthopagrus_schlegelii	13.741641229007	-0.253255485458714	290.017854022342
Hemitaurichthys_zoster	Acanthopagrus_schlegelii	13.741641229007	-0.253255485458714	290.017854022342
Heniochus_pleurotaenia	Acanthopagrus_schlegelii	13.741641229007	-0.253255485458714	290.017854022342
Heniochus_varius	Acanthopagrus_schlegelii	13.741641229007	-0.253255485458715	290.017854022342
Heniochus_acuminatus	Acanthopagrus_schlegelii	13.741641229007	-0.253255485458714	290.017854022342
Heniochus_diphreutes	Acanthopagrus_schlegelii	13.741641229007	-0.253255485458715	290.017854022342
Heniochus_monoceros	Acanthopagrus_schlegelii	13.741641229007	-0.253255485458714	290.017854022342
Heniochus_singularius	Acanthopagrus_schlegelii	13.741641229007	-0.253255485458714	290.017854022342
Heniochus_chrysostomus	Acanthopagrus_schlegelii	13.741641229007	-0.253255485458715	290.017854022342
Johnrandallia_nigrirostris	Acanthopagrus_schlegelii	13.741641229007	-0.253255485458714	290.017854022342
Centrarchops_chapini	Acanthopagrus_schlegelii	13.741641229007	-0.253255485458714	290.017854022342
Dinoperca_petersi	Acanthopagrus_schlegelii	13.741641229007	-0.253255485458715	290.017854022342
Luvarus_imperialis	Acanthopagrus_schlegelii	13.741641229007	-0.253255485458715	290.017854022342
Naso_caeruleacauda	Acanthopagrus_schlegelii	13.741641229007	-0.253255485458714	290.017854022342
Naso_maculatus	Acanthopagrus_schlegelii	13.741641229007	-0.253255485458714	290.017854022342
Naso_reticulatus	Acanthopagrus_schlegelii	13.741641229007	-0.253255485458714	290.017854022342
Naso_caesius	Acanthopagrus_schlegelii	13.741641229007	-0.253255485458714	290.017854022342
Naso_hexacanthus	Acanthopagrus_schlegelii	13.741641229007	-0.253255485458714	290.017854022342
Naso_vlamingii	Acanthopagrus_schlegelii	13.741641229007	-0.253255485458714	290.017854022342
Naso_brevirostris	Acanthopagrus_schlegelii	13.741641229007	-0.253255485458714	290.017854022342
Naso_unicornis	Acanthopagrus_schlegelii	13.741641229007	-0.253255485458715	290.017854022342
Naso_elegans	Acanthopagrus_schlegelii	13.741641229007	-0.253255485458715	290.017854022342
Naso_lituratus	Acanthopagrus_schlegelii	13.741641229007	-0.253255485458714	290.017854022342
Naso_annulatus	Acanthopagrus_schlegelii	13.741641229007	-0.253255485458715	290.017854022342
Naso_tonganus	Acanthopagrus_schlegelii	13.741641229007	-0.253255485458714	290.017854022342
Naso_tuberosus	Acanthopagrus_schlegelii	13.741641229007	-0.253255485458714	290.017854022342
Naso_lopezi	Acanthopagrus_schlegelii	13.741641229007	-0.253255485458715	290.017854022342
Naso_mcdadei	Acanthopagrus_schlegelii	13.741641229007	-0.253255485458715	290.017854022342
Naso_fageni	Acanthopagrus_schlegelii	13.741641229007	-0.253255485458715	290.017854022342
Naso_brachycentron	Acanthopagrus_schlegelii	13.741641229007	-0.253255485458715	290.017854022342
Naso_thynnoides	Acanthopagrus_schlegelii	13.741641229007	-0.253255485458714	290.017854022342
Naso_minor	Acanthopagrus_schlegelii	13.741641229007	-0.253255485458715	290.017854022342
Zebrasoma_flavescens	Acanthopagrus_schlegelii	13.741641229007	-0.253255485458715	290.017854022342
Prionurus_maculatus	Acanthopagrus_schlegelii	13.741641229007	-0.253255485458715	290.017854022342
Prionurus_scalprum	Acanthopagrus_schlegelii	13.741641229007	-0.253255485458714	290.017854022342
Prionurus_laticlavius	Acanthopagrus_schlegelii	13.741641229007	-0.253255485458714	290.017854022342
Prionurus_microlepidotus	Acanthopagrus_schlegelii	13.741641229007	-0.253255485458714	290.017854022342
Ctenochaetus_strigosus	Acanthopagrus_schlegelii	13.741641229007	-0.253255485458715	290.017854022342
Acanthurus_xanthopterus	Acanthopagrus_schlegelii	13.741641229007	-0.253255485458714	290.017854022342
Acanthurus_pyroferus	Acanthopagrus_schlegelii	13.741641229007	-0.253255485458715	290.017854022342
Acanthurus_triostegus	Acanthopagrus_schlegelii	13.741641229007	-0.253255485458714	290.017854022342
Acanthurus_bahianus	Acanthopagrus_schlegelii	13.741641229007	-0.253255485458714	290.017854022342
Acanthurus_chirurgus	Acanthopagrus_schlegelii	13.741641229007	-0.253255485458714	290.017854022342
Acanthurus_nigrofuscus	Acanthopagrus_schlegelii	13.741641229007	-0.253255485458714	290.017854022342
Acanthurus_nigroris	Acanthopagrus_schlegelii	13.741641229007	-0.253255485458714	290.017854022342
Acanthurus_coeruleus	Acanthopagrus_schlegelii	13.741641229007	-0.253255485458714	290.017854022342
Acanthurus_guttatus	Acanthopagrus_schlegelii	13.741641229007	-0.253255485458714	290.017854022342
Ctenochaetus_cyanocheilus	Acanthopagrus_schlegelii	13.741641229007	-0.253255485458714	290.017854022342
Acanthurus_nubilus	Acanthopagrus_schlegelii	13.741641229007	-0.253255485458714	290.017854022342
Ctenochaetus_hawaiiensis	Acanthopagrus_schlegelii	13.741641229007	-0.253255485458715	290.017854022342
Ctenochaetus_striatus	Acanthopagrus_schlegelii	13.741641229007	-0.253255485458715	290.017854022342
Acanthurus_japonicus	Acanthopagrus_schlegelii	13.741641229007	-0.253255485458714	290.017854022342
Acanthurus_nigricans	Acanthopagrus_schlegelii	13.741641229007	-0.253255485458714	290.017854022342
Ctenochaetus_binotatus	Acanthopagrus_schlegelii	13.741641229007	-0.253255485458714	290.017854022342
Acanthurus_mata	Acanthopagrus_schlegelii	13.741641229007	-0.253255485458714	290.017854022342
Acanthurus_blochii	Acanthopagrus_schlegelii	13.741641229007	-0.253255485458714	290.017854022342
Acanthurus_thompsoni	Acanthopagrus_schlegelii	13.741641229007	-0.253255485458714	290.017854022342
Acanthurus_olivaceus	Acanthopagrus_schlegelii	13.741641229007	-0.253255485458714	290.017854022342
Acanthurus_dussumieri	Acanthopagrus_schlegelii	13.741641229007	-0.253255485458714	290.017854022342
Zebrasoma_scopas	Acanthopagrus_schlegelii	13.741641229007	-0.253255485458714	290.017854022342
Zebrasoma_velifer	Acanthopagrus_schlegelii	13.741641229007	-0.253255485458714	290.017854022342
Paracanthurus_hepatus	Acanthopagrus_schlegelii	13.741641229007	-0.253255485458714	290.017854022342
Zanclus_cornutus	Acanthopagrus_schlegelii	13.741641229007	-0.253255485458714	290.017854022342
Liopropoma_eukrines	Cephalopholis_miniata	11.9381554486821	-0.124752241409079	190.255407136097
Liopropoma_carmabi	Cephalopholis_miniata	11.9381554486821	-0.124752241409079	190.255407136097
Cephalopholis_leopardus	Cephalopholis_miniata	7.24622084307403	-0.169614526901267	80.8898696999043
Cephalopholis_taeniops	Cephalopholis_miniata	7.24622084307404	-0.169614526901266	80.8898696999043
Cephalopholis_sonnerati	Cephalopholis_miniata	6.03525681940231	-0.226314153186232	62.9727852316013
Cephalopholis_urodeta	Cephalopholis_miniata	6.03525681940232	-0.226314153186231	62.9727852316013
Cephalopholis_fulva	Cephalopholis_miniata	7.54340344550407	-0.156033461757536	85.4841662853716
Paranthias_colonus	Cephalopholis_miniata	7.54340344550406	-0.156033461757536	85.4841662853716
Paranthias_furcifer	Cephalopholis_miniata	7.54340344550406	-0.156033461757536	85.4841662853716
Aethaloperca_rogaa	Epinephelus_aeneus	11.2018916001642	0.054890667068352	140.138947637035
Cephalopholis_formosa	Epinephelus_aeneus	11.2018916001641	0.0548906670683509	140.138947637035
Cephalopholis_cyanostigma	Epinephelus_aeneus	11.2018916001641	0.0548906670683509	140.138947637035
Cephalopholis_boenak	Epinephelus_aeneus	11.2018916001641	0.0548906670683509	140.138947637035
Cephalopholis_cruentata	Epinephelus_aeneus	11.2018916001641	0.0548906670683509	140.138947637035
Cephalopholis_panamensis	Epinephelus_aeneus	11.2018916001641	0.0548906670683509	140.138947637035
Cephalopholis_nigri	Epinephelus_aeneus	11.2018916001641	0.0548906670683509	140.138947637035
Hyporthodus_flavolimbatus	Epinephelus_aeneus	12.3492854805264	0.302498589735184	135.816595614759
Epinephelus_daemelii	Epinephelus_aeneus	12.7778239432499	0.404859611242689	134.122706277586
Epinephelus_morrhua	Epinephelus_aeneus	12.7778239432499	0.404859611242689	134.122706277586
Cromileptes_altivelis	Epinephelus_aeneus	12.7778239432499	0.40485961124269	134.122706277586
Epinephelus_andersoni	Epinephelus_aeneus	12.7778239432499	0.40485961124269	134.122706277586
Epinephelus_polyphekadion	Epinephelus_aeneus	12.7778239432499	0.404859611242689	134.122706277586
Epinephelus_ongus	Epinephelus_aeneus	12.7778239432499	0.404859611242689	134.122706277586
Epinephelus_corallicola	Epinephelus_aeneus	12.7778239432499	0.404859611242689	134.122706277586
Epinephelus_coeruleopunctatus	Epinephelus_aeneus	12.7778239432499	0.40485961124269	134.122706277586
Epinephelus_bruneus	Epinephelus_aeneus	12.7778239432499	0.404859611242689	134.122706277586
Epinephelus_itajara	Epinephelus_aeneus	12.7778239432499	0.404859611242689	134.122706277586
Epinephelus_lanceolatus	Epinephelus_aeneus	12.7778239432499	0.404859611242689	134.122706277586
Epinephelus_maculatus	Epinephelus_aeneus	12.7778239432499	0.404859611242689	134.122706277586
Epinephelus_tauvina	Epinephelus_aeneus	12.7778239432499	0.404859611242689	134.122706277586
Epinephelus_rivulatus	Epinephelus_aeneus	12.7778239432499	0.404859611242689	134.122706277586
Epinephelus_coioides	Epinephelus_aeneus	12.7778239432499	0.404859611242689	134.122706277586
Epinephelus_malabaricus	Epinephelus_aeneus	12.7778239432499	0.404859611242689	134.122706277586
Epinephelus_tukula	Epinephelus_aeneus	12.7778239432499	0.404859611242689	134.122706277586
Epinephelus_latifasciatus	Epinephelus_aeneus	12.7778239432499	0.404859611242689	134.122706277586
Anyperodon_leucogrammicus	Epinephelus_aeneus	12.7778239432499	0.404859611242689	134.122706277586
Epinephelus_howlandi	Epinephelus_aeneus	12.7778239432499	0.404859611242689	134.122706277586
Epinephelus_striatus	Epinephelus_aeneus	12.7778239432499	0.404859611242689	134.122706277586
Epinephelus_spilotoceps	Epinephelus_aeneus	12.7778239432499	0.404859611242689	134.122706277586
Epinephelus_hexagonatus	Epinephelus_aeneus	12.7778239432499	0.40485961124269	134.122706277586
Epinephelus_fuscoguttatus	Epinephelus_aeneus	12.7778239432499	0.404859611242689	134.122706277586
Epinephelus_caninus	Epinephelus_aeneus	12.5236334083606	0.343462958126876	135.132268818724
Epinephelus_goreensis	Epinephelus_aeneus	12.5236334083606	0.343462958126877	135.132268818724
Mycteroperca_bonaci	Epinephelus_aeneus	12.5236334083606	0.343462958126877	135.132268818724
Mycteroperca_venenosa	Epinephelus_aeneus	12.5236334083606	0.343462958126876	135.132268818724
Triso_dermopterus	Epinephelus_aeneus	12.5236334083606	0.343462958126876	135.132268818724
Mycteroperca_jordani	Epinephelus_aeneus	12.5236334083606	0.343462958126877	135.132268818724
Mycteroperca_tigris	Epinephelus_aeneus	12.5236334083606	0.343462958126877	135.132268818724
Mycteroperca_rosacea	Epinephelus_aeneus	12.5236334083606	0.343462958126877	135.132268818724
Mycteroperca_olfax	Epinephelus_aeneus	12.5236334083606	0.343462958126877	135.132268818724
Mycteroperca_interstitialis	Epinephelus_aeneus	12.5236334083606	0.343462958126876	135.132268818724
Mycteroperca_phenax	Epinephelus_aeneus	12.5236334083606	0.343462958126877	135.132268818724
Mycteroperca_xenarcha	Epinephelus_aeneus	12.5236334083606	0.343462958126877	135.132268818724
Epinephelus_guttatus	Epinephelus_aeneus	12.5236334083606	0.343462958126877	135.132268818724
Epinephelus_amblycephalus	Epinephelus_aeneus	12.5236334083606	0.343462958126877	135.132268818724
Epinephelus_epistictus	Epinephelus_aeneus	12.5236334083606	0.343462958126877	135.132268818724
Epinephelus_radiatus	Epinephelus_aeneus	12.5236334083606	0.343462958126877	135.132268818724
Mycteroperca_prionura	Epinephelus_aeneus	12.5236334083606	0.343462958126876	135.132268818724
Epinephelus_albomarginatus	Epinephelus_aeneus	12.5236334083606	0.343462958126877	135.132268818724
Epinephelus_marginatus	Epinephelus_aeneus	12.5236334083606	0.343462958126877	135.132268818724
Mycteroperca_fusca	Epinephelus_aeneus	12.5236334083606	0.343462958126876	135.132268818724
Mycteroperca_acutirostris	Epinephelus_aeneus	12.5236334083606	0.343462958126877	135.132268818724
Mycteroperca_rubra	Epinephelus_aeneus	12.5236334083606	0.343462958126877	135.132268818724
Epinephelus_costae	Epinephelus_aeneus	12.5236334083606	0.343462958126877	135.132268818724
Mycteroperca_microlepis	Epinephelus_aeneus	12.5236334083606	0.343462958126877	135.132268818724
Epinephelus_multinotatus	Epinephelus_aeneus	12.5236334083606	0.343462958126877	135.132268818724
Epinephelus_miliaris	Epinephelus_aeneus	12.5236334083606	0.343462958126877	135.132268818724
Epinephelus_areolatus	Epinephelus_aeneus	12.5236334083606	0.343462958126877	135.132268818724
Epinephelus_undulosus	Epinephelus_aeneus	12.5236334083606	0.343462958126877	135.132268818724
Epinephelus_flavocaeruleus	Epinephelus_aeneus	12.5236334083606	0.343462958126877	135.132268818724
Epinephelus_cyanopodus	Epinephelus_aeneus	12.5236334083606	0.343462958126877	135.132268818724
Epinephelus_bleekeri	Epinephelus_aeneus	12.5236334083606	0.343462958126876	135.132268818724
Epinephelus_analogus	Epinephelus_aeneus	12.5236334083606	0.343462958126877	135.132268818724
Epinephelus_clippertonensis	Epinephelus_aeneus	12.5236334083606	0.343462958126877	135.132268818724
Epinephelus_labriformis	Epinephelus_aeneus	12.5236334083606	0.343462958126876	135.132268818724
Epinephelus_adscensionis	Epinephelus_aeneus	12.5236334083606	0.343462958126877	135.132268818724
Epinephelus_chlorostigma	Epinephelus_aeneus	12.5236334083606	0.343462958126877	135.132268818724
Epinephelus_fasciatomaculosus	Epinephelus_aeneus	12.5236334083606	0.343462958126877	135.132268818724
Epinephelus_awoara	Epinephelus_aeneus	12.5236334083606	0.343462958126877	135.132268818724
Epinephelus_akaara	Epinephelus_aeneus	12.5236334083606	0.343462958126877	135.132268818724
Epinephelus_retouti	Epinephelus_aeneus	12.5236334083606	0.343462958126877	135.132268818724
Epinephelus_diacanthus	Epinephelus_aeneus	12.5236334083606	0.343462958126877	135.132268818724
Epinephelus_stictus	Epinephelus_aeneus	12.5236334083606	0.343462958126877	135.132268818724
Epinephelus_sexfasciatus	Epinephelus_aeneus	12.5236334083606	0.343462958126877	135.132268818724
Epinephelus_undulatostriatus	Epinephelus_aeneus	12.5236334083606	0.343462958126877	135.132268818724
Epinephelus_morio	Epinephelus_aeneus	12.5236334083606	0.343462958126877	135.132268818724
Epinephelus_fasciatus	Epinephelus_aeneus	12.5236334083606	0.343462958126877	135.132268818724
Epinephelus_melanostigma	Epinephelus_aeneus	12.5236334083606	0.343462958126876	135.132268818724
Epinephelus_merra	Epinephelus_aeneus	12.5236334083606	0.343462958126877	135.132268818724
Epinephelus_quoyanus	Epinephelus_aeneus	12.5236334083606	0.343462958126877	135.132268818724
Epinephelus_macrospilos	Epinephelus_aeneus	12.5236334083606	0.343462958126877	135.132268818724
Epinephelus_trimaculatus	Epinephelus_aeneus	12.5236334083606	0.343462958126876	135.132268818724
Epinephelus_longispinis	Epinephelus_aeneus	12.5236334083606	0.343462958126877	135.132268818724
Hyporthodus_acanthistius	Epinephelus_aeneus	12.3339399573814	0.298937004331255	135.876503013006
Hyporthodus_exsul	Epinephelus_aeneus	12.3339399573814	0.298937004331255	135.876503013006
Hyporthodus_nigritus	Epinephelus_aeneus	12.3339399573814	0.298937004331255	135.876503013006
Hyporthodus_niveatus	Epinephelus_aeneus	12.3339399573814	0.298937004331254	135.876503013006
Hyporthodus_ergastularius	Epinephelus_aeneus	12.3339399573814	0.298937004331255	135.876503013006
Hyporthodus_quernus	Epinephelus_aeneus	12.3339399573814	0.298937004331254	135.876503013006
Hyporthodus_octofasciatus	Epinephelus_aeneus	12.3339399573814	0.298937004331254	135.876503013006
Epinephelus_cifuentesi	Epinephelus_aeneus	12.3339399573814	0.298937004331254	135.876503013006
Epinephelus_drummondhayi	Epinephelus_aeneus	12.3339399573814	0.298937004331255	135.876503013006
Dermatolepis_dermatolepis	Epinephelus_aeneus	12.3339399573814	0.298937004331254	135.876503013006
Alphestes_afer	Epinephelus_aeneus	12.3339399573814	0.298937004331255	135.876503013006
Alphestes_immaculatus	Epinephelus_aeneus	12.3339399573814	0.298937004331255	135.876503013006
Alphestes_multiguttatus	Epinephelus_aeneus	12.3339399573814	0.298937004331254	135.876503013006
Dermatolepis_inermis	Epinephelus_aeneus	12.3339399573814	0.298937004331255	135.876503013006
Dermatolepis_striolata	Epinephelus_aeneus	12.3339399573814	0.298937004331255	135.876503013006
Hyporthodus_haifensis	Epinephelus_aeneus	12.3339399573814	0.298937004331255	135.876503013006
Hyporthodus_septemfasciatus	Epinephelus_aeneus	12.3339399573814	0.298937004331255	135.876503013006
Hyporthodus_mystacinus	Epinephelus_aeneus	11.6505565216391	0.147312212106955	138.488256656216
Hyporthodus_niphobles	Epinephelus_aeneus	11.6505565216391	0.147312212106955	138.488256656216
Cephalopholis_polleni	Epinephelus_aeneus	11.1888300362247	0.052281252306583	140.186186987857
Cephalopholis_igarashiensis	Epinephelus_aeneus	11.1888300362247	0.052281252306583	140.186186987857
Gracila_albomarginata	Epinephelus_aeneus	11.1888300362247	0.052281252306583	140.186186987857
Variola_albimarginata	Cephalopholis_miniata	10.9321850042077	-0.157406509788714	167.974767344733
Variola_louti	Cephalopholis_miniata	10.9321850042077	-0.157406509788714	167.974767344733
Rypticus_bicolor	Cephalopholis_miniata	14.9949528899137	-0.0300412984094987	262.762279291936
Rypticus_saponaceus	Cephalopholis_miniata	14.9949528899137	-0.0300412984094987	262.762279291936
Rypticus_nigripinnis	Cephalopholis_miniata	14.9949528899136	-0.0300412984095	262.762279291936
Pseudogramma_gregoryi	Cephalopholis_miniata	14.9949528899137	-0.0300412984094987	262.762279291936
Pseudogramma_thaumasia	Cephalopholis_miniata	14.9949528899137	-0.0300412984094991	262.762279291936
Pogonoperca_punctata	Cephalopholis_miniata	14.9949528899137	-0.0300412984094987	262.762279291936
Grammistes_sexlineatus	Cephalopholis_miniata	14.9949528899136	-0.0300412984095	262.762279291936
Diploprion_bifasciatum	Cephalopholis_miniata	14.9949528899137	-0.0300412984094987	262.762279291936
Belonoperca_chabanaudi	Cephalopholis_miniata	14.9949528899137	-0.0300412984094987	262.762279291936
Saloptia_powelli	Cephalopholis_miniata	14.9949528899136	-0.0300412984095	262.762279291936
Plectropomus_oligacanthus	Cephalopholis_miniata	14.9949528899136	-0.0300412984095	262.762279291936
Plectropomus_laevis	Cephalopholis_miniata	14.9949528899137	-0.0300412984094991	262.762279291936
Plectropomus_leopardus	Cephalopholis_miniata	14.9949528899137	-0.0300412984094987	262.762279291936
Plectropomus_pessuliferus	Cephalopholis_miniata	14.9949528899136	-0.0300412984095	262.762279291936
Plectropomus_maculatus	Cephalopholis_miniata	14.9949528899136	-0.0300412984095	262.762279291936
Plectropomus_areolatus	Cephalopholis_miniata	14.9949528899136	-0.0300412984095	262.762279291936
Plectranthias_kelloggi	Cephalopholis_miniata	18.7033772300553	0.0773672607181006	359.344228402761
Luzonichthys_waitei	Cephalopholis_miniata	18.7033772300553	0.0773672607181006	359.344228402761
Pseudanthias_pleurotaenia	Cephalopholis_miniata	18.7033772300553	0.0773672607181015	359.344228402761
Tosana_niwae	Cephalopholis_miniata	18.7033772300553	0.0773672607181015	359.344228402761
Pseudanthias_squamipinnis	Cephalopholis_miniata	18.7033772300553	0.0773672607181006	359.344228402761
Nemanthias_carberryi	Cephalopholis_miniata	18.7033772300553	0.0773672607181015	359.344228402761
Pseudanthias_tuka	Cephalopholis_miniata	18.7033772300553	0.0773672607181006	359.344228402761
Anthias_anthias	Cephalopholis_miniata	18.7033772300553	0.0773672607181015	359.344228402761
Pronotogrammus_multifasciatus	Cephalopholis_miniata	18.7033772300553	0.0773672607181006	359.344228402761
Odontanthias_chrysostictus	Cephalopholis_miniata	18.7033772300553	0.0773672607181006	359.344228402761
Pseudogramma_polyacantha	Cephalopholis_miniata	18.7033772300553	0.0773672607181015	359.344228402761
Pseudanthias_lori	Cephalopholis_miniata	18.7033772300553	0.0773672607181006	359.344228402761
Hemanthias_leptus	Cephalopholis_miniata	18.7033772300553	0.0773672607181015	359.344228402761
Hemanthias_signifer	Cephalopholis_miniata	18.7033772300553	0.0773672607181006	359.344228402761
Hemanthias_peruanus	Cephalopholis_miniata	18.7033772300553	0.0773672607181006	359.344228402761
Caesioperca_lepidoptera	Dissostichus_eleginoides	39.5078949907584	1.49515520436227	656.630256311732
Plectranthias_japonicus	Dissostichus_eleginoides	39.5078949907585	1.49515520436227	656.630256311732
Eleginops_maclovinus	Dissostichus_eleginoides	84.3177401463875	6.01273180407988	1036.98590721117
Aethotaxis_mitopteryx_mitopteryx	Dissostichus_eleginoides	159.283077348472	16.3144045056072	1482.77409549236
Dissostichus_mawsoni	Dissostichus_eleginoides	177.182854817796	19.2194934714409	1569.22379397704
Notothenia_rossii	Dissostichus_eleginoides	139.120241211565	13.2406098796396	1377.71075488546
Notothenia_coriiceps	Dissostichus_eleginoides	139.120241211565	13.2406098796396	1377.71075488546
Paranotothenia_magellanica	Dissostichus_eleginoides	139.120241211565	13.2406098796396	1377.71075488546
Notothenia_angustata	Dissostichus_eleginoides	139.120241211565	13.2406098796396	1377.71075488546
Pleuragramma_antarctica	Dissostichus_eleginoides	139.120241211565	13.2406098796396	1377.71075488546
Gobionotothen_acuta	Dissostichus_eleginoides	139.120241211565	13.2406098796396	1377.71075488546
Gobionotothen_gibberifrons	Dissostichus_eleginoides	139.120241211565	13.2406098796396	1377.71075488546
Lepidonotothen_mizops	Dissostichus_eleginoides	139.120241211565	13.2406098796396	1377.71075488546
Lepidonotothen_larseni	Dissostichus_eleginoides	139.120241211565	13.2406098796396	1377.71075488546
Lepidonotothen_nudifrons	Dissostichus_eleginoides	139.120241211565	13.2406098796396	1377.71075488546
Lepidonotothen_squamifrons	Dissostichus_eleginoides	139.120241211565	13.2406098796396	1377.71075488546
Patagonotothen_brevicauda_brevicauda	Dissostichus_eleginoides	139.120241211565	13.2406098796396	1377.71075488546
Patagonotothen_guntheri	Dissostichus_eleginoides	139.120241211565	13.2406098796396	1377.71075488546
Patagonotothen_ramsayi	Dissostichus_eleginoides	139.120241211565	13.2406098796396	1377.71075488546
Patagonotothen_tessellata	Dissostichus_eleginoides	139.120241211565	13.2406098796396	1377.71075488546
Cryothenia_amphitreta	Dissostichus_eleginoides	139.120241211565	13.2406098796396	1377.71075488546
Trematomus_scotti	Dissostichus_eleginoides	139.120241211565	13.2406098796396	1377.71075488546
Pagothenia_borchgrevinki	Dissostichus_eleginoides	139.120241211565	13.2406098796396	1377.71075488546
Trematomus_hansoni	Dissostichus_eleginoides	139.120241211565	13.2406098796396	1377.71075488546
Trematomus_bernacchii	Dissostichus_eleginoides	139.120241211565	13.2406098796396	1377.71075488546
Trematomus_vicarius	Dissostichus_eleginoides	139.120241211565	13.2406098796396	1377.71075488546
Trematomus_nicolai	Dissostichus_eleginoides	139.120241211565	13.2406098796396	1377.71075488546
Trematomus_pennellii	Dissostichus_eleginoides	139.120241211565	13.2406098796396	1377.71075488546
Trematomus_eulepidotus	Dissostichus_eleginoides	139.120241211565	13.2406098796396	1377.71075488546
Trematomus_lepidorhinus	Dissostichus_eleginoides	139.120241211565	13.2406098796396	1377.71075488546
Trematomus_tokarevi	Dissostichus_eleginoides	139.120241211565	13.2406098796396	1377.71075488546
Trematomus_loennbergii	Dissostichus_eleginoides	139.120241211565	13.2406098796396	1377.71075488546
Notothenia_cyanobrancha	Dissostichus_eleginoides	139.120241211565	13.2406098796396	1377.71075488546
Channichthys_rhinoceratus	Dissostichus_eleginoides	129.878514137836	11.9037976979491	1326.45303854618
Neopagetopsis_ionah	Dissostichus_eleginoides	129.878514137836	11.9037976979491	1326.45303854619
Chionodraco_rastrospinosus	Dissostichus_eleginoides	129.878514137836	11.9037976979491	1326.45303854619
Pseudochaenichthys_georgianus	Dissostichus_eleginoides	129.878514137836	11.9037976979491	1326.45303854618
Pagetopsis_maculatus	Dissostichus_eleginoides	129.878514137836	11.9037976979491	1326.45303854618
Pagetopsis_macropterus	Dissostichus_eleginoides	129.878514137836	11.9037976979491	1326.45303854618
Chaenocephalus_aceratus	Dissostichus_eleginoides	129.878514137836	11.9037976979491	1326.45303854619
Cryodraco_antarcticus	Dissostichus_eleginoides	129.878514137836	11.9037976979491	1326.45303854618
Dacodraco_hunteri	Dissostichus_eleginoides	129.878514137836	11.9037976979491	1326.45303854618
Chionodraco_hamatus	Dissostichus_eleginoides	129.878514137836	11.9037976979491	1326.45303854618
Chionodraco_myersi	Dissostichus_eleginoides	129.878514137836	11.9037976979491	1326.45303854618
Champsocephalus_esox	Dissostichus_eleginoides	129.878514137836	11.9037976979491	1326.45303854619
Chaenodraco_wilsoni	Dissostichus_eleginoides	129.878514137836	11.9037976979491	1326.45303854618
Artedidraco_shackletoni	Dissostichus_eleginoides	129.878514137836	11.9037976979491	1326.45303854618
Histiodraco_velifer	Dissostichus_eleginoides	129.878514137836	11.9037976979491	1326.45303854618
Dolloidraco_longedorsalis	Dissostichus_eleginoides	129.878514137836	11.9037976979491	1326.45303854618
Racovitzia_glacialis	Dissostichus_eleginoides	129.878514137836	11.9037976979491	1326.45303854618
Gymnodraco_acuticeps	Dissostichus_eleginoides	129.878514137836	11.9037976979491	1326.45303854619
Parachaenichthys_charcoti	Dissostichus_eleginoides	129.878514137836	11.9037976979491	1326.45303854618
Gerlachea_australis	Dissostichus_eleginoides	129.878514137836	11.9037976979491	1326.45303854618
Prionodraco_evansii	Dissostichus_eleginoides	129.878514137836	11.9037976979491	1326.45303854618
Akarotaxis_nudiceps	Dissostichus_eleginoides	129.878514137836	11.9037976979491	1326.45303854618
Bathydraco_macrolepis	Dissostichus_eleginoides	129.878514137836	11.9037976979491	1326.45303854618
Bathydraco_marri	Dissostichus_eleginoides	129.878514137836	11.9037976979491	1326.45303854618
Harpagifer_antarcticus	Dissostichus_eleginoides	129.878514137836	11.9037976979491	1326.45303854618
Harpagifer_kerguelensis	Dissostichus_eleginoides	129.878514137836	11.9037976979491	1326.45303854619
Pseudaphritis_urvillii	Dissostichus_eleginoides	48.9778000431813	2.32904136781992	749.300227957794
Cottoperca_gobio	Dissostichus_eleginoides	48.9778000431813	2.32904136781992	749.300227957794
Bovichtus_variegatus	Dissostichus_eleginoides	48.9778000431813	2.32904136781992	749.300227957794
Bembrops_heterurus	Dissostichus_eleginoides	26.8014806414522	0.496269444044687	515.566270154988
Ammocrypta_vivax	Dissostichus_eleginoides	26.8014806414522	0.496269444044687	515.566270154988
Ammocrypta_meridiana	Dissostichus_eleginoides	26.8014806414522	0.496269444044687	515.566270154988
Ammocrypta_beanii	Dissostichus_eleginoides	26.8014806414522	0.496269444044687	515.566270154988
Ammocrypta_bifascia	Dissostichus_eleginoides	26.8014806414522	0.496269444044687	515.566270154988
Ammocrypta_pellucida	Dissostichus_eleginoides	26.8014806414522	0.496269444044687	515.566270154988
Ammocrypta_clara	Dissostichus_eleginoides	26.8014806414522	0.496269444044687	515.566270154988
Crystallaria_asprella	Dissostichus_eleginoides	26.8014806414522	0.496269444044687	515.566270154988
Percina_smithvanizi	Dissostichus_eleginoides	26.8014806414522	0.496269444044687	515.566270154988
Percina_kusha	Dissostichus_eleginoides	26.8014806414522	0.496269444044687	515.566270154988
Percina_palmaris	Dissostichus_eleginoides	26.8014806414522	0.496269444044687	515.566270154988
Percina_aurantiaca	Dissostichus_eleginoides	26.8014806414522	0.496269444044687	515.566270154988
Percina_evides	Dissostichus_eleginoides	26.8014806414522	0.496269444044687	515.566270154988
Percina_burtoni	Dissostichus_eleginoides	26.8014806414522	0.496269444044687	515.566270154988
Percina_caprodes	Dissostichus_eleginoides	26.8014806414522	0.496269444044687	515.566270154988
Percina_carbonaria	Dissostichus_eleginoides	26.8014806414522	0.496269444044687	515.566270154988
Percina_macrolepida	Dissostichus_eleginoides	26.8014806414522	0.496269444044687	515.566270154988
Percina_bimaculata	Dissostichus_eleginoides	26.8014806414522	0.496269444044687	515.566270154988
Percina_austroperca	Dissostichus_eleginoides	26.8014806414522	0.496269444044687	515.566270154988
Percina_kathae	Dissostichus_eleginoides	26.8014806414522	0.496269444044687	515.566270154988
Percina_suttkusi	Dissostichus_eleginoides	26.8014806414522	0.496269444044687	515.566270154988
Percina_fulvitaenia	Dissostichus_eleginoides	26.8014806414522	0.496269444044687	515.566270154988
Percina_jenkinsi	Dissostichus_eleginoides	26.8014806414522	0.496269444044687	515.566270154988
Percina_rex	Dissostichus_eleginoides	26.8014806414522	0.496269444044687	515.566270154988
Percina_gymnocephala	Dissostichus_eleginoides	26.8014806414522	0.496269444044687	515.566270154988
Percina_sciera	Dissostichus_eleginoides	26.8014806414522	0.496269444044687	515.566270154988
Percina_sipsi	Dissostichus_eleginoides	26.8014806414522	0.496269444044687	515.566270154988
Percina_nigrofasciata	Dissostichus_eleginoides	26.8014806414522	0.496269444044687	515.566270154988
Percina_aurolineata	Dissostichus_eleginoides	26.8014806414522	0.496269444044687	515.566270154988
Percina_stictogaster	Dissostichus_eleginoides	26.8014806414522	0.496269444044687	515.566270154988
Percina_cymatotaenia	Dissostichus_eleginoides	26.8014806414522	0.496269444044687	515.566270154988
Percina_nasuta	Dissostichus_eleginoides	26.8014806414522	0.496269444044687	515.566270154988
Percina_phoxocephala	Dissostichus_eleginoides	26.8014806414522	0.496269444044687	515.566270154988
Percina_oxyrhynchus	Dissostichus_eleginoides	26.8014806414522	0.496269444044687	515.566270154988
Percina_squamata	Dissostichus_eleginoides	26.8014806414522	0.496269444044687	515.566270154988
Percina_notogramma	Dissostichus_eleginoides	26.8014806414522	0.496269444044687	515.566270154988
Percina_maculata	Dissostichus_eleginoides	26.8014806414522	0.496269444044687	515.566270154988
Percina_pantherina	Dissostichus_eleginoides	26.8014806414522	0.496269444044687	515.566270154988
Percina_lenticula	Dissostichus_eleginoides	26.8014806414522	0.496269444044687	515.566270154988
Percina_copelandi	Dissostichus_eleginoides	26.8014806414522	0.496269444044687	515.566270154988
Percina_aurora	Dissostichus_eleginoides	26.8014806414522	0.496269444044687	515.566270154988
Percina_brevicauda	Dissostichus_eleginoides	26.8014806414522	0.496269444044687	515.566270154988
Percina_tanasi	Dissostichus_eleginoides	26.8014806414522	0.496269444044687	515.566270154988
Percina_uranidea	Dissostichus_eleginoides	26.8014806414522	0.496269444044687	515.566270154988
Percina_shumardi	Dissostichus_eleginoides	26.8014806414522	0.496269444044687	515.566270154988
Percina_vigil	Dissostichus_eleginoides	26.8014806414522	0.496269444044687	515.566270154988
Percina_antesella	Dissostichus_eleginoides	26.8014806414522	0.496269444044687	515.566270154988
Percina_macrocephala	Dissostichus_eleginoides	26.8014806414522	0.496269444044687	515.566270154988
Percina_nevisense	Dissostichus_eleginoides	26.8014806414522	0.496269444044687	515.566270154988
Percina_peltata	Dissostichus_eleginoides	26.8014806414522	0.496269444044687	515.566270154988
Percina_crassa	Dissostichus_eleginoides	26.8014806414522	0.496269444044687	515.566270154988
Percina_roanoka	Dissostichus_eleginoides	26.8014806414522	0.496269444044687	515.566270154988
Etheostoma_juliae	Dissostichus_eleginoides	26.8014806414522	0.496269444044687	515.566270154988
Etheostoma_douglasi	Dissostichus_eleginoides	26.8014806414522	0.496269444044687	515.566270154988
Etheostoma_etowahae	Dissostichus_eleginoides	26.8014806414522	0.496269444044687	515.566270154988
Etheostoma_jordani	Dissostichus_eleginoides	26.8014806414522	0.496269444044687	515.566270154988
Etheostoma_chuckwachatte	Dissostichus_eleginoides	26.8014806414522	0.496269444044687	515.566270154988
Etheostoma_tippecanoe	Dissostichus_eleginoides	26.8014806414522	0.496269444044687	515.566270154988
Etheostoma_denoncourti	Dissostichus_eleginoides	26.8014806414522	0.496269444044687	515.566270154988
Etheostoma_acuticeps	Dissostichus_eleginoides	26.8014806414522	0.496269444044687	515.566270154988
Etheostoma_moorei	Dissostichus_eleginoides	26.8014806414522	0.496269444044687	515.566270154988
Etheostoma_rubrum	Dissostichus_eleginoides	26.8014806414522	0.496269444044687	515.566270154988
Etheostoma_rufilineatum	Dissostichus_eleginoides	26.8014806414522	0.496269444044687	515.566270154988
Etheostoma_chlorobranchium	Dissostichus_eleginoides	26.8014806414522	0.496269444044687	515.566270154988
Etheostoma_camurum	Dissostichus_eleginoides	26.8014806414522	0.496269444044687	515.566270154988
Etheostoma_bellum	Dissostichus_eleginoides	26.8014806414522	0.496269444044687	515.566270154988
Etheostoma_wapiti	Dissostichus_eleginoides	26.8014806414522	0.496269444044687	515.566270154988
Etheostoma_vulneratum	Dissostichus_eleginoides	26.8014806414522	0.496269444044687	515.566270154988
Etheostoma_sanguifluum	Dissostichus_eleginoides	26.8014806414522	0.496269444044687	515.566270154988
Etheostoma_maculatum	Dissostichus_eleginoides	26.8014806414522	0.496269444044687	515.566270154988
Etheostoma_microlepidum	Dissostichus_eleginoides	26.8014806414522	0.496269444044687	515.566270154988
Etheostoma_aquali	Dissostichus_eleginoides	26.8014806414522	0.496269444044687	515.566270154988
Etheostoma_kanawhae	Dissostichus_eleginoides	26.8014806414522	0.496269444044687	515.566270154988
Etheostoma_osburni	Dissostichus_eleginoides	26.8014806414522	0.496269444044687	515.566270154988
Etheostoma_nianguae	Dissostichus_eleginoides	26.8014806414522	0.496269444044687	515.566270154988
Etheostoma_sagitta	Dissostichus_eleginoides	26.8014806414522	0.496269444044687	515.566270154988
Etheostoma_variatum	Dissostichus_eleginoides	26.8014806414522	0.496269444044687	515.566270154988
Etheostoma_tetrazonum	Dissostichus_eleginoides	26.8014806414522	0.496269444044687	515.566270154988
Etheostoma_euzonum	Dissostichus_eleginoides	26.8014806414522	0.496269444044687	515.566270154988
Etheostoma_histrio	Dissostichus_eleginoides	26.8014806414522	0.496269444044687	515.566270154988
Etheostoma_tennesseense	Dissostichus_eleginoides	26.8014806414522	0.496269444044687	515.566270154988
Etheostoma_simoterum	Dissostichus_eleginoides	26.8014806414522	0.496269444044687	515.566270154988
Etheostoma_planasaxatile	Dissostichus_eleginoides	26.8014806414522	0.496269444044687	515.566270154988
Etheostoma_occidentale	Dissostichus_eleginoides	26.8014806414522	0.496269444044687	515.566270154988
Etheostoma_atripinne	Dissostichus_eleginoides	26.8014806414522	0.496269444044687	515.566270154988
Etheostoma_barrenense	Dissostichus_eleginoides	26.8014806414522	0.496269444044687	515.566270154988
Etheostoma_rafinesquei	Dissostichus_eleginoides	26.8014806414522	0.496269444044687	515.566270154988
Etheostoma_zonale	Dissostichus_eleginoides	26.8014806414522	0.496269444044687	515.566270154988
Etheostoma_lynceum	Dissostichus_eleginoides	26.8014806414522	0.496269444044687	515.566270154988
Etheostoma_rupestre	Dissostichus_eleginoides	26.8014806414522	0.496269444044687	515.566270154988
Etheostoma_blennioides	Dissostichus_eleginoides	26.8014806414522	0.496269444044687	515.566270154988
Etheostoma_blennius	Dissostichus_eleginoides	26.8014806414522	0.496269444044687	515.566270154988
Etheostoma_swannanoa	Dissostichus_eleginoides	26.8014806414522	0.496269444044687	515.566270154988
Etheostoma_thalassinum	Dissostichus_eleginoides	26.8014806414522	0.496269444044687	515.566270154988
Etheostoma_inscriptum	Dissostichus_eleginoides	26.8014806414522	0.496269444044687	515.566270154988
Etheostoma_baileyi	Dissostichus_eleginoides	26.8014806414522	0.496269444044687	515.566270154988
Etheostoma_raneyi	Dissostichus_eleginoides	26.8014806414522	0.496269444044687	515.566270154988
Etheostoma_zonistium	Dissostichus_eleginoides	26.8014806414522	0.496269444044687	515.566270154988
Etheostoma_cervus	Dissostichus_eleginoides	26.8014806414522	0.496269444044687	515.566270154988
Etheostoma_pyrrhogaster	Dissostichus_eleginoides	26.8014806414522	0.496269444044687	515.566270154988
Etheostoma_tallapoosae	Dissostichus_eleginoides	26.8014806414522	0.496269444044687	515.566270154988
Etheostoma_ramseyi	Dissostichus_eleginoides	26.8014806414522	0.496269444044687	515.566270154988
Etheostoma_brevirostrum	Dissostichus_eleginoides	26.8014806414522	0.496269444044687	515.566270154988
Etheostoma_etnieri	Dissostichus_eleginoides	26.8014806414522	0.496269444044687	515.566270154988
Etheostoma_colorosum	Dissostichus_eleginoides	26.8014806414522	0.496269444044687	515.566270154988
Etheostoma_bellator	Dissostichus_eleginoides	26.8014806414522	0.496269444044687	515.566270154988
Etheostoma_chermocki	Dissostichus_eleginoides	26.8014806414522	0.496269444044687	515.566270154988
Etheostoma_lachneri	Dissostichus_eleginoides	26.8014806414522	0.496269444044687	515.566270154988
Etheostoma_scotti	Dissostichus_eleginoides	26.8014806414522	0.496269444044687	515.566270154988
Etheostoma_coosae	Dissostichus_eleginoides	26.8014806414522	0.496269444044687	515.566270154988
Etheostoma_duryi	Dissostichus_eleginoides	26.8014806414522	0.496269444044687	515.566270154988
Etheostoma_flavum	Dissostichus_eleginoides	26.8014806414522	0.496269444044687	515.566270154988
Etheostoma_barbouri	Dissostichus_eleginoides	26.8014806414522	0.496269444044687	515.566270154988
Etheostoma_flabellare	Dissostichus_eleginoides	26.8014806414522	0.496269444044687	515.566270154988
Etheostoma_percnurum	Dissostichus_eleginoides	26.8014806414522	0.496269444044687	515.566270154988
Etheostoma_basilare	Dissostichus_eleginoides	26.8014806414522	0.496269444044687	515.566270154988
Etheostoma_obeyense	Dissostichus_eleginoides	26.8014806414522	0.496269444044687	515.566270154988
Etheostoma_virgatum	Dissostichus_eleginoides	26.8014806414522	0.496269444044687	515.566270154988
Etheostoma_striatulum	Dissostichus_eleginoides	26.8014806414522	0.496269444044687	515.566270154988
Etheostoma_smithi	Dissostichus_eleginoides	26.8014806414522	0.496269444044687	515.566270154988
Etheostoma_derivativum	Dissostichus_eleginoides	26.8014806414522	0.496269444044687	515.566270154988
Etheostoma_kennicotti	Dissostichus_eleginoides	26.8014806414522	0.496269444044687	515.566270154988
Etheostoma_squamiceps	Dissostichus_eleginoides	26.8014806414522	0.496269444044687	515.566270154988
Etheostoma_olivaceum	Dissostichus_eleginoides	26.8014806414522	0.496269444044687	515.566270154988
Etheostoma_crossopterum	Dissostichus_eleginoides	26.8014806414522	0.496269444044687	515.566270154988
Etheostoma_pseudovulatum	Dissostichus_eleginoides	26.8014806414522	0.496269444044687	515.566270154988
Etheostoma_forbesi	Dissostichus_eleginoides	26.8014806414522	0.496269444044687	515.566270154988
Etheostoma_neopterum	Dissostichus_eleginoides	26.8014806414522	0.496269444044687	515.566270154988
Etheostoma_nigripinne	Dissostichus_eleginoides	26.8014806414522	0.496269444044687	515.566270154988
Etheostoma_corona	Dissostichus_eleginoides	26.8014806414522	0.496269444044687	515.566270154988
Etheostoma_oophylax	Dissostichus_eleginoides	26.8014806414522	0.496269444044687	515.566270154988
Etheostoma_chienense	Dissostichus_eleginoides	26.8014806414522	0.496269444044687	515.566270154988
Etheostoma_fragi	Dissostichus_eleginoides	26.8014806414522	0.496269444044687	515.566270154988
Etheostoma_radiosum	Dissostichus_eleginoides	26.8014806414522	0.496269444044687	515.566270154988
Etheostoma_whipplei	Dissostichus_eleginoides	26.8014806414522	0.496269444044687	515.566270154988
Etheostoma_tuscumbia	Dissostichus_eleginoides	26.8014806414522	0.496269444044687	515.566270154988
Etheostoma_ditrema	Dissostichus_eleginoides	26.8014806414522	0.496269444044687	515.566270154988
Etheostoma_asprigene	Dissostichus_eleginoides	26.8014806414522	0.496269444044687	515.566270154988
Etheostoma_collettei	Dissostichus_eleginoides	26.8014806414522	0.496269444044687	515.566270154988
Etheostoma_caeruleum	Dissostichus_eleginoides	26.8014806414522	0.496269444044687	515.566270154988
Etheostoma_exile	Dissostichus_eleginoides	26.8014806414522	0.496269444044687	515.566270154988
Etheostoma_luteovinctum	Dissostichus_eleginoides	26.8014806414522	0.496269444044687	515.566270154988
Etheostoma_susanae	Dissostichus_eleginoides	26.8014806414522	0.496269444044687	515.566270154988
Etheostoma_nigrum	Dissostichus_eleginoides	26.8014806414522	0.496269444044687	515.566270154988
Etheostoma_podostemone	Dissostichus_eleginoides	26.8014806414522	0.496269444044687	515.566270154988
Etheostoma_olmstedi	Dissostichus_eleginoides	26.8014806414522	0.496269444044687	515.566270154988
Etheostoma_perlongum	Dissostichus_eleginoides	26.8014806414522	0.496269444044687	515.566270154988
Etheostoma_longimanum	Dissostichus_eleginoides	26.8014806414522	0.496269444044687	515.566270154988
Etheostoma_vitreum	Dissostichus_eleginoides	26.8014806414522	0.496269444044687	515.566270154988
Etheostoma_stigmaeum	Dissostichus_eleginoides	26.8014806414522	0.496269444044687	515.566270154988
Etheostoma_chlorosoma	Dissostichus_eleginoides	26.8014806414522	0.496269444044687	515.566270154988
Etheostoma_fusiforme	Dissostichus_eleginoides	26.8014806414522	0.496269444044687	515.566270154988
Etheostoma_mariae	Dissostichus_eleginoides	26.8014806414522	0.496269444044687	515.566270154988
Etheostoma_parvipinne	Dissostichus_eleginoides	26.8014806414522	0.496269444044687	515.566270154988
Etheostoma_saludae	Dissostichus_eleginoides	26.8014806414522	0.496269444044687	515.566270154988
Etheostoma_collis	Dissostichus_eleginoides	26.8014806414522	0.496269444044687	515.566270154988
Etheostoma_gracile	Dissostichus_eleginoides	26.8014806414522	0.496269444044687	515.566270154988
Etheostoma_serrifer	Dissostichus_eleginoides	26.8014806414522	0.496269444044687	515.566270154988
Etheostoma_edwini	Dissostichus_eleginoides	26.8014806414522	0.496269444044687	515.566270154988
Etheostoma_punctulatum	Dissostichus_eleginoides	26.8014806414522	0.496269444044687	515.566270154988
Etheostoma_bison	Dissostichus_eleginoides	26.8014806414522	0.496269444044687	515.566270154988
Etheostoma_tecumsehi	Dissostichus_eleginoides	26.8014806414522	0.496269444044687	515.566270154988
Etheostoma_spectabile	Dissostichus_eleginoides	26.8014806414522	0.496269444044687	515.566270154988
Etheostoma_kantuckeense	Dissostichus_eleginoides	26.8014806414522	0.496269444044687	515.566270154988
Etheostoma_lawrencei	Dissostichus_eleginoides	26.8014806414522	0.496269444044687	515.566270154988
Etheostoma_burri	Dissostichus_eleginoides	26.8014806414522	0.496269444044687	515.566270154988
Etheostoma_microperca	Dissostichus_eleginoides	26.8014806414522	0.496269444044687	515.566270154988
Etheostoma_fonticola	Dissostichus_eleginoides	26.8014806414522	0.496269444044687	515.566270154988
Etheostoma_proeliare	Dissostichus_eleginoides	26.8014806414522	0.496269444044687	515.566270154988
Etheostoma_cinereum	Dissostichus_eleginoides	26.8014806414522	0.496269444044687	515.566270154988
Gymnocephalus_baloni	Dissostichus_eleginoides	26.8014806414522	0.496269444044687	515.566270154988
Gymnocephalus_cernua	Dissostichus_eleginoides	26.8014806414522	0.496269444044687	515.566270154988
Gymnocephalus_schraetser	Dissostichus_eleginoides	26.8014806414522	0.496269444044687	515.566270154988
Sander_canadensis	Dissostichus_eleginoides	26.8014806414522	0.496269444044687	515.566270154988
Sander_vitreus	Dissostichus_eleginoides	26.8014806414522	0.496269444044687	515.566270154988
Zingel_streber	Dissostichus_eleginoides	26.8014806414522	0.496269444044687	515.566270154988
Zingel_zingel	Dissostichus_eleginoides	26.8014806414522	0.496269444044687	515.566270154988
Romanichthys_valsanicola	Dissostichus_eleginoides	26.8014806414522	0.496269444044687	515.566270154988
Sander_lucioperca	Dissostichus_eleginoides	26.8014806414522	0.496269444044687	515.566270154988
Sander_volgensis	Dissostichus_eleginoides	26.8014806414522	0.496269444044687	515.566270154988
Perca_fluviatilis	Dissostichus_eleginoides	26.8014806414522	0.496269444044687	515.566270154988
Perca_flavescens	Dissostichus_eleginoides	26.8014806414522	0.496269444044687	515.566270154988
Perca_schrenkii	Dissostichus_eleginoides	26.8014806414522	0.496269444044687	515.566270154988
Niphon_spinosus	Dissostichus_eleginoides	26.8014806414522	0.496269444044687	515.566270154988
Echiichthys_vipera	Dissostichus_eleginoides	26.8014806414522	0.496269444044687	515.566270154988
Trachinus_collignoni	Dissostichus_eleginoides	26.8014806414522	0.496269444044687	515.566270154988
Trachinus_radiatus	Dissostichus_eleginoides	26.8014806414522	0.496269444044687	515.566270154988
Trachinus_draco	Dissostichus_eleginoides	26.8014806414522	0.496269444044687	515.566270154988
Centropristis_striata	Dissostichus_eleginoides	26.8014806414522	0.496269444044687	515.566270154988
Serranus_psittacinus	Dissostichus_eleginoides	26.8014806414522	0.496269444044687	515.566270154988
Serranus_baldwini	Dissostichus_eleginoides	26.8014806414522	0.496269444044687	515.566270154988
Serranus_scriba	Dissostichus_eleginoides	26.8014806414522	0.496269444044687	515.566270154988
Serranus_atricauda	Dissostichus_eleginoides	26.8014806414522	0.496269444044687	515.566270154988
Serranus_cabrilla	Dissostichus_eleginoides	26.8014806414522	0.496269444044687	515.566270154988
Serranus_accraensis	Dissostichus_eleginoides	26.8014806414522	0.496269444044687	515.566270154988
Serranus_hepatus	Dissostichus_eleginoides	26.8014806414522	0.496269444044687	515.566270154988
Paralabrax_albomaculatus	Dissostichus_eleginoides	26.8014806414522	0.496269444044687	515.566270154988
Paralabrax_callaensis	Dissostichus_eleginoides	26.8014806414522	0.496269444044687	515.566270154988
Cratinus_agassizii	Dissostichus_eleginoides	26.8014806414522	0.496269444044687	515.566270154988
Paralabrax_dewegeri	Dissostichus_eleginoides	26.8014806414522	0.496269444044687	515.566270154988
Paralabrax_loro	Dissostichus_eleginoides	26.8014806414522	0.496269444044687	515.566270154988
Paralabrax_nebulifer	Dissostichus_eleginoides	26.8014806414522	0.496269444044687	515.566270154988
Paralabrax_auroguttatus	Dissostichus_eleginoides	26.8014806414522	0.496269444044687	515.566270154988
Paralabrax_humeralis	Dissostichus_eleginoides	26.8014806414522	0.496269444044687	515.566270154988
Paralabrax_maculatofasciatus	Dissostichus_eleginoides	26.8014806414522	0.496269444044687	515.566270154988
Paralabrax_clathratus	Dissostichus_eleginoides	26.8014806414522	0.496269444044687	515.566270154988
Serranus_phoebe	Dissostichus_eleginoides	26.8014806414522	0.496269444044687	515.566270154988
Diplectrum_maximum	Dissostichus_eleginoides	26.8014806414522	0.496269444044687	515.566270154988
Diplectrum_formosum	Dissostichus_eleginoides	26.8014806414522	0.496269444044687	515.566270154988
Diplectrum_pacificum	Dissostichus_eleginoides	26.8014806414522	0.496269444044687	515.566270154988
Serranus_tortugarum	Dissostichus_eleginoides	26.8014806414522	0.496269444044687	515.566270154988
Serranus_tabacarius	Dissostichus_eleginoides	26.8014806414522	0.496269444044687	515.566270154988
Serranus_tigrinus	Dissostichus_eleginoides	26.8014806414522	0.496269444044687	515.566270154988
Hypoplectrus_gemma	Dissostichus_eleginoides	26.8014806414522	0.496269444044687	515.566270154988
Hypoplectrus_gummigutta	Dissostichus_eleginoides	26.8014806414522	0.496269444044687	515.566270154988
Hypoplectrus_chlorurus	Dissostichus_eleginoides	26.8014806414522	0.496269444044687	515.566270154988
Hypoplectrus_guttavarius	Dissostichus_eleginoides	26.8014806414522	0.496269444044687	515.566270154988
Hypoplectrus_unicolor	Dissostichus_eleginoides	26.8014806414522	0.496269444044687	515.566270154988
Hypoplectrus_aberrans	Dissostichus_eleginoides	26.8014806414522	0.496269444044687	515.566270154988
Hypoplectrus_nigricans	Dissostichus_eleginoides	26.8014806414522	0.496269444044687	515.566270154988
Hypoplectrus_indigo	Dissostichus_eleginoides	26.8014806414522	0.496269444044687	515.566270154988
Hypoplectrus_puella	Dissostichus_eleginoides	26.8014806414522	0.496269444044687	515.566270154988
Cryptacanthodes_giganteus	Arctoscopus_japonicus	45.1053125397407	2.55578257770712	596.814910763718
Ptilichthys_goodei	Arctoscopus_japonicus	45.1053125397407	2.55578257770712	596.814910763718
Pholis_nebulosa	Arctoscopus_japonicus	45.1053125397407	2.55578257770712	596.814910763718
Pholis_fangi	Arctoscopus_japonicus	45.1053125397407	2.55578257770712	596.814910763718
Apodichthys_flavidus	Arctoscopus_japonicus	45.1053125397407	2.55578257770712	596.814910763718
Pholis_crassispina	Arctoscopus_japonicus	45.1053125397407	2.55578257770712	596.814910763718
Pholis_gunnellus	Arctoscopus_japonicus	45.1053125397407	2.55578257770712	596.814910763718
Pholis_ornata	Arctoscopus_japonicus	45.1053125397407	2.55578257770712	596.814910763718
Plectobranchus_evides	Arctoscopus_japonicus	45.1053125397407	2.55578257770712	596.814910763718
Alectrias_alectrolophus	Arctoscopus_japonicus	45.1053125397407	2.55578257770712	596.814910763718
Anoplarchus_purpurescens	Arctoscopus_japonicus	45.1053125397407	2.55578257770712	596.814910763718
Chirolophis_nugator	Arctoscopus_japonicus	45.1053125397407	2.55578257770712	596.814910763718
Cebidichthys_violaceus	Arctoscopus_japonicus	45.1053125397407	2.55578257770712	596.814910763718
Ernogrammus_hexagrammus	Arctoscopus_japonicus	45.1053125397407	2.55578257770712	596.814910763718
Esselenichthys_carli	Arctoscopus_japonicus	45.1053125397407	2.55578257770712	596.814910763718
Opisthocentrus_tenuis	Arctoscopus_japonicus	45.1053125397407	2.55578257770712	596.814910763718
Pholidapus_dybowskii	Arctoscopus_japonicus	45.1053125397407	2.55578257770712	596.814910763718
Stichaeus_grigorjewi	Arctoscopus_japonicus	45.1053125397407	2.55578257770712	596.814910763718
Lumpenus_sagitta	Arctoscopus_japonicus	45.1053125397407	2.55578257770712	596.814910763718
Chirolophis_japonicus	Arctoscopus_japonicus	45.1053125397407	2.55578257770712	596.814910763718
Chirolophis_decoratus	Arctoscopus_japonicus	45.1053125397407	2.55578257770712	596.814910763718
Kasatkia_seigeli	Arctoscopus_japonicus	45.1053125397407	2.55578257770712	596.814910763718
Bathymaster_derjugini	Arctoscopus_japonicus	45.1053125397407	2.55578257770712	596.814910763718
Bathymaster_signatus	Arctoscopus_japonicus	45.1053125397407	2.55578257770712	596.814910763718
Bathymaster_leurolepis	Arctoscopus_japonicus	45.1053125397407	2.55578257770712	596.814910763718
Rathbunella_hypoplecta	Arctoscopus_japonicus	45.1053125397407	2.55578257770712	596.814910763718
Ronquilus_jordani	Arctoscopus_japonicus	45.1053125397407	2.55578257770712	596.814910763718
Zaprora_silenus	Arctoscopus_japonicus	45.1053125397407	2.55578257770712	596.814910763718
Anarrhichthys_ocellatus	Arctoscopus_japonicus	45.1053125397407	2.55578257770712	596.814910763718
Anarhichas_minor	Arctoscopus_japonicus	45.1053125397407	2.55578257770712	596.814910763718
Anarhichas_lupus	Arctoscopus_japonicus	45.1053125397407	2.55578257770712	596.814910763718
Neozoarces_pulcher	Arctoscopus_japonicus	45.1053125397407	2.55578257770712	596.814910763718
Gymnelopsis_ochotensis	Arctoscopus_japonicus	45.1053125397407	2.55578257770712	596.814910763718
Bilabria_ornata	Arctoscopus_japonicus	45.1053125397407	2.55578257770712	596.814910763718
Davidijordania_lacertina	Arctoscopus_japonicus	45.1053125397407	2.55578257770712	596.814910763718
Hadropareia_middendorffii	Arctoscopus_japonicus	45.1053125397407	2.55578257770712	596.814910763718
Magadanichthys_skopetsi	Arctoscopus_japonicus	45.1053125397407	2.55578257770712	596.814910763718
Gymnelus_viridis	Arctoscopus_japonicus	45.1053125397407	2.55578257770712	596.814910763718
Zoarces_gillii	Arctoscopus_japonicus	45.1053125397407	2.55578257770712	596.814910763718
Zoarces_americanus	Arctoscopus_japonicus	45.1053125397407	2.55578257770712	596.814910763718
Zoarces_elongatus	Arctoscopus_japonicus	45.1053125397407	2.55578257770712	596.814910763718
Zoarces_fedorovi	Arctoscopus_japonicus	45.1053125397407	2.55578257770712	596.814910763718
Zoarces_viviparus	Arctoscopus_japonicus	45.1053125397407	2.55578257770712	596.814910763718
Zoarces_andriashevi	Arctoscopus_japonicus	45.1053125397407	2.55578257770712	596.814910763718
Gymnelus_hemifasciatus	Arctoscopus_japonicus	45.1053125397407	2.55578257770712	596.814910763718
Lycozoarces_regani	Arctoscopus_japonicus	45.1053125397407	2.55578257770712	596.814910763718
Lycodes_brevipes	Arctoscopus_japonicus	45.1053125397407	2.55578257770712	596.814910763718
Lycodes_nakamurae	Arctoscopus_japonicus	45.1053125397407	2.55578257770712	596.814910763718
Lycodes_esmarkii	Arctoscopus_japonicus	45.1053125397407	2.55578257770712	596.814910763718
Lycodes_eudipleurostictus	Arctoscopus_japonicus	45.1053125397407	2.55578257770712	596.814910763718
Lycodes_mcallisteri	Arctoscopus_japonicus	45.1053125397407	2.55578257770712	596.814910763718
Lycodes_paamiuti	Arctoscopus_japonicus	45.1053125397407	2.55578257770712	596.814910763718
Lycodes_pallidus	Arctoscopus_japonicus	45.1053125397407	2.55578257770712	596.814910763718
Lycodes_gracilis	Arctoscopus_japonicus	45.1053125397407	2.55578257770712	596.814910763718
Lycodes_reticulatus	Arctoscopus_japonicus	45.1053125397407	2.55578257770712	596.814910763718
Lycodes_rossi	Arctoscopus_japonicus	45.1053125397407	2.55578257770712	596.814910763718
Lycodapus_antarcticus	Arctoscopus_japonicus	45.1053125397407	2.55578257770712	596.814910763718
Lyconema_barbatum	Arctoscopus_japonicus	45.1053125397407	2.55578257770712	596.814910763718
Austrolycus_depressiceps	Arctoscopus_japonicus	45.1053125397407	2.55578257770712	596.814910763718
Lycodes_tanakae	Arctoscopus_japonicus	45.1053125397407	2.55578257770712	596.814910763718
Lycodes_mucosus	Arctoscopus_japonicus	45.1053125397407	2.55578257770712	596.814910763718
Lycodes_seminudus	Arctoscopus_japonicus	45.1053125397407	2.55578257770712	596.814910763718
Lycodes_raridens	Arctoscopus_japonicus	45.1053125397407	2.55578257770712	596.814910763718
Lycodes_adolfi	Arctoscopus_japonicus	45.1053125397407	2.55578257770712	596.814910763718
Lycodes_terraenovae	Arctoscopus_japonicus	45.1053125397407	2.55578257770712	596.814910763718
Lycodes_fulvus	Arctoscopus_japonicus	45.1053125397407	2.55578257770712	596.814910763718
Lycodes_yamatoi	Arctoscopus_japonicus	45.1053125397407	2.55578257770712	596.814910763718
Lycodapus_fierasfer	Arctoscopus_japonicus	45.1053125397407	2.55578257770712	596.814910763718
Lycodes_concolor	Arctoscopus_japonicus	45.1053125397407	2.55578257770712	596.814910763718
Lycodes_brunneofasciatus	Arctoscopus_japonicus	45.1053125397407	2.55578257770712	596.814910763718
Lycodes_soldatovi	Arctoscopus_japonicus	45.1053125397407	2.55578257770712	596.814910763718
Lycodes_diapterus	Arctoscopus_japonicus	45.1053125397407	2.55578257770712	596.814910763718
Lycodes_fasciatus	Arctoscopus_japonicus	45.1053125397407	2.55578257770712	596.814910763718
Lycodes_cortezianus	Arctoscopus_japonicus	45.1053125397407	2.55578257770712	596.814910763718
Lycodes_pacificus	Arctoscopus_japonicus	45.1053125397407	2.55578257770712	596.814910763718
Bothrocarina_nigrocaudata	Arctoscopus_japonicus	45.1053125397407	2.55578257770712	596.814910763718
Lycogrammoides_schmidti	Arctoscopus_japonicus	45.1053125397407	2.55578257770712	596.814910763718
Bothrocarina_microcephala	Arctoscopus_japonicus	45.1053125397407	2.55578257770712	596.814910763718
Bothrocara_hollandi	Arctoscopus_japonicus	45.1053125397407	2.55578257770712	596.814910763718
Bothrocara_soldatovi	Arctoscopus_japonicus	45.1053125397407	2.55578257770712	596.814910763718
Lycodes_palearis	Arctoscopus_japonicus	45.1053125397407	2.55578257770712	596.814910763718
Lycodes_toyamensis	Arctoscopus_japonicus	45.1053125397407	2.55578257770712	596.814910763718
Lycenchelys_crotalinus	Arctoscopus_japonicus	45.1053125397407	2.55578257770712	596.814910763718
Lycodes_albonotatus	Arctoscopus_japonicus	45.1053125397407	2.55578257770712	596.814910763718
Lycenchelys_muraena	Arctoscopus_japonicus	45.1053125397407	2.55578257770712	596.814910763718
Lycenchelys_sarsii	Arctoscopus_japonicus	45.1053125397407	2.55578257770712	596.814910763718
Hexagrammos_lagocephalus	Hexagrammos_otakii	25.8661742855625	2.12934485176739	229.6525342947
Hexagrammos_decagrammus	Hexagrammos_otakii	25.7934629164936	2.12764661195941	228.530296777287
Hexagrammos_agrammus	Hexagrammos_otakii	22.8656681272336	2.06251347018169	184.981260394412
Hexagrammos_stelleri	Hexagrammos_otakii	23.673922503968	2.07975999744607	196.678537365469
Hexagrammos_octogrammus	Hexagrammos_otakii	24.4229965542307	2.09628997146724	207.742966502632
Ophiodon_elongatus	Hexagrammos_otakii	37.1622913280551	2.41272163499734	425.74458545708
Oxylebius_pictus	Hexagrammos_otakii	42.3830026740885	2.54708374539819	529.600644391804
Crystallichthys_cyclospilus	Arctoscopus_japonicus	42.7335510665703	2.72888383615196	511.921177739356
Paraliparis_garmani	Arctoscopus_japonicus	42.7335510665703	2.72888383615196	511.921177739356
Paraliparis_bathybius	Arctoscopus_japonicus	42.7335510665703	2.72888383615196	511.921177739356
Rhinoliparis_barbulifer	Arctoscopus_japonicus	42.7335510665703	2.72888383615196	511.921177739356
Paraliparis_copei_copei	Arctoscopus_japonicus	42.7335510665703	2.72888383615196	511.921177739356
Psednos_melanocephalus	Arctoscopus_japonicus	42.7335510665703	2.72888383615196	511.921177739356
Psednos_micruroides	Arctoscopus_japonicus	42.7335510665703	2.72888383615196	511.921177739356
Psednos_groenlandicus	Arctoscopus_japonicus	42.7335510665703	2.72888383615196	511.921177739356
Rhodichthys_regina	Arctoscopus_japonicus	42.7335510665703	2.72888383615196	511.921177739356
Careproctus_cypselurus	Arctoscopus_japonicus	42.7335510665703	2.72888383615196	511.921177739356
Careproctus_melanurus	Arctoscopus_japonicus	42.7335510665703	2.72888383615196	511.921177739356
Careproctus_rastrinus	Arctoscopus_japonicus	42.7335510665703	2.72888383615196	511.921177739356
Careproctus_reinhardti	Arctoscopus_japonicus	42.7335510665703	2.72888383615196	511.921177739356
Liparis_rutteri	Arctoscopus_japonicus	42.7335510665703	2.72888383615196	511.921177739356
Liparis_pulchellus	Arctoscopus_japonicus	42.7335510665703	2.72888383615196	511.921177739356
Liparis_gibbus	Arctoscopus_japonicus	42.7335510665703	2.72888383615196	511.921177739356
Liparis_dennyi	Arctoscopus_japonicus	42.7335510665703	2.72888383615196	511.921177739356
Liparis_mucosus	Arctoscopus_japonicus	42.7335510665703	2.72888383615196	511.921177739356
Liparis_fabricii	Arctoscopus_japonicus	42.7335510665703	2.72888383615196	511.921177739356
Liparis_inquilinus	Arctoscopus_japonicus	42.7335510665703	2.72888383615196	511.921177739356
Liparis_liparis_liparis	Arctoscopus_japonicus	42.7335510665703	2.72888383615196	511.921177739356
Liparis_montagui	Arctoscopus_japonicus	42.7335510665703	2.72888383615196	511.921177739356
Liparis_florae	Arctoscopus_japonicus	42.7335510665703	2.72888383615196	511.921177739356
Nectoliparis_pelagicus	Arctoscopus_japonicus	42.7335510665703	2.72888383615196	511.921177739356
Liparis_fucensis	Arctoscopus_japonicus	42.7335510665703	2.72888383615196	511.921177739356
Elassodiscus_tremebundus	Arctoscopus_japonicus	42.7335510665703	2.72888383615196	511.921177739356
Elassodiscus_caudatus	Arctoscopus_japonicus	42.7335510665703	2.72888383615196	511.921177739356
Aptocyclus_ventricosus	Arctoscopus_japonicus	42.7335510665703	2.72888383615196	511.921177739356
Eumicrotremus_orbis	Arctoscopus_japonicus	42.7335510665703	2.72888383615196	511.921177739356
Eumicrotremus_derjugini	Arctoscopus_japonicus	42.7335510665703	2.72888383615196	511.921177739356
Eumicrotremus_spinosus	Arctoscopus_japonicus	42.7335510665703	2.72888383615196	511.921177739356
Cyclopterus_lumpus	Arctoscopus_japonicus	42.7335510665703	2.72888383615196	511.921177739356
Trichodon_trichodon	Arctoscopus_japonicus	38.7635113466193	2.99954577390067	394.329100852038
Jordania_zonope	Cottus_pollux	45.2688183868215	3.05296966335179	527.206163068647
Cottus_princeps	Cottus_pollux	57.9528268387138	5.47875059441453	535.43611397414
Cottus_klamathensis	Cottus_pollux	57.9528268387138	5.47875059441453	535.43611397414
Cottus_asperrimus	Cottus_pollux	57.9528268387138	5.47875059441453	535.43611397414
Cottus_asper	Cottus_pollux	57.9528268387138	5.47875059441453	535.43611397414
Cottus_marginatus	Cottus_pollux	57.9528268387138	5.47875059441453	535.43611397414
Cottus_gulosus	Cottus_pollux	57.9528268387138	5.47875059441453	535.43611397414
[truncated: 5,701 more rows]
