# Supplementary material for: Predicting nutrient content of ray-finned fishes using phylogenetic information
Source: Nat Commun. 2018 Sep 25;9:3742. doi: 10.1038/s41467-018-06199-w (PMC6156416; doi:10.1038/s41467-018-06199-w)
Supplement: Supplementary file 11 — Supplementary Data 8 [file 41467_2018_6199_MOESM11_ESM.csv]

	closestSp	predVal	lcl_predInt	ucl_predInt
Polyodon_spathula	NA	NA	NA	NA
Psephurus_gladius	NA	NA	NA	NA
Scaphirhynchus_albus	NA	NA	NA	NA
Scaphirhynchus_platorynchus	NA	NA	NA	NA
Scaphirhynchus_suttkusi	NA	NA	NA	NA
Huso_huso	NA	NA	NA	NA
Acipenser_dabryanus	NA	NA	NA	NA
Acipenser_nudiventris	NA	NA	NA	NA
Acipenser_ruthenus	NA	NA	NA	NA
Acipenser_gueldenstaedtii	NA	NA	NA	NA
Acipenser_naccarii	NA	NA	NA	NA
Acipenser_persicus	NA	NA	NA	NA
Acipenser_baerii_baerii	NA	NA	NA	NA
Acipenser_brevirostrum	NA	NA	NA	NA
Acipenser_fulvescens	NA	NA	NA	NA
Acipenser_stellatus	NA	NA	NA	NA
Pseudoscaphirhynchus_hermanni	NA	NA	NA	NA
Pseudoscaphirhynchus_kaufmanni	NA	NA	NA	NA
Acipenser_sinensis	NA	NA	NA	NA
Acipenser_schrenckii	NA	NA	NA	NA
Acipenser_transmontanus	NA	NA	NA	NA
Acipenser_medirostris	NA	NA	NA	NA
Acipenser_mikadoi	NA	NA	NA	NA
Huso_dauricus	NA	NA	NA	NA
Acipenser_oxyrinchus_oxyrinchus	NA	NA	NA	NA
Acipenser_sturio	NA	NA	NA	NA
Chitala_chitala	NA	NA	NA	NA
Chitala_ornata	NA	NA	NA	NA
Notopterus_notopterus	NA	NA	NA	NA
Xenomystus_nigri	NA	NA	NA	NA
Arapaima_gigas	NA	NA	NA	NA
Heterotis_niloticus	NA	NA	NA	NA
Scleropages_formosus	NA	NA	NA	NA
Scleropages_jardinii	NA	NA	NA	NA
Scleropages_leichardti	NA	NA	NA	NA
Osteoglossum_bicirrhosum	NA	NA	NA	NA
Osteoglossum_ferreirai	NA	NA	NA	NA
Pantodon_buchholzi	NA	NA	NA	NA
Gymnarchus_niloticus	NA	NA	NA	NA
Myomyrus_macrops	NA	NA	NA	NA
Mormyrops_nigricans	NA	NA	NA	NA
Mormyrops_masuianus	NA	NA	NA	NA
Oxymormyrus_zanclirostris	NA	NA	NA	NA
Marcusenius_ntemensis	NA	NA	NA	NA
Paramormyrops_gabonensis	NA	NA	NA	NA
Paramormyrops_hopkinsi	NA	NA	NA	NA
Paramormyrops_curvifrons	NA	NA	NA	NA
Paramormyrops_longicaudatus	NA	NA	NA	NA
Brienomyrus_niger	NA	NA	NA	NA
Pollimyrus_marchei	NA	NA	NA	NA
Ivindomyrus_opdenboschi	NA	NA	NA	NA
Boulengeromyrus_knoepffleri	NA	NA	NA	NA
Marcusenius_devosi	NA	NA	NA	NA
Marcusenius_senegalensis_senegalensis	NA	NA	NA	NA
Marcusenius_altisambesi	NA	NA	NA	NA
Marcusenius_macrolepidotus	NA	NA	NA	NA
Hippopotamyrus_discorhynchus	NA	NA	NA	NA
Hippopotamyrus_wilverthi	NA	NA	NA	NA
Marcusenius_moorii	NA	NA	NA	NA
Campylomormyrus_elephas	NA	NA	NA	NA
Campylomormyrus_tshokwe	NA	NA	NA	NA
Campylomormyrus_numenius	NA	NA	NA	NA
Campylomormyrus_curvirostris	NA	NA	NA	NA
Campylomormyrus_rhynchophorus	NA	NA	NA	NA
Campylomormyrus_tamandua	NA	NA	NA	NA
Gnathonemus_petersii	NA	NA	NA	NA
Genyomyrus_donnyi	NA	NA	NA	NA
Marcusenius_greshoffii	NA	NA	NA	NA
Hippopotamyrus_longilateralis	NA	NA	NA	NA
Hippopotamyrus_ansorgii	NA	NA	NA	NA
Hippopotamyrus_szaboi	NA	NA	NA	NA
Hyperopisus_bebe_bebe	NA	NA	NA	NA
Brienomyrus_brachyistius	NA	NA	NA	NA
Hippopotamyrus_pictus	NA	NA	NA	NA
Isichthys_henryi	NA	NA	NA	NA
Mormyrus_ovis	NA	NA	NA	NA
Mormyrus_rume_rume	NA	NA	NA	NA
Pollimyrus_adspersus	NA	NA	NA	NA
Pollimyrus_petricolus	NA	NA	NA	NA
Pollimyrus_isidori_isidori	NA	NA	NA	NA
Pollimyrus_castelnaui	NA	NA	NA	NA
Pollimyrus_marianne	NA	NA	NA	NA
Petrocephalus_grandoculis	NA	NA	NA	NA
Petrocephalus_sullivani	NA	NA	NA	NA
Petrocephalus_christyi	NA	NA	NA	NA
Petrocephalus_sauvagii	NA	NA	NA	NA
Petrocephalus_bovei_bovei	NA	NA	NA	NA
Petrocephalus_pallidomaculatus	NA	NA	NA	NA
Petrocephalus_soudanensis	NA	NA	NA	NA
Petrocephalus_simus	NA	NA	NA	NA
Petrocephalus_balayi	NA	NA	NA	NA
Petrocephalus_binotatus	NA	NA	NA	NA
Petrocephalus_microphthalmus	NA	NA	NA	NA
Hiodon_alosoides	NA	NA	NA	NA
Barbourisia_rufa	Acanthogobius_flavimanus	3.07951155150484	0.152516323504938	13.4400683612444
Gephyroberyx_darwinii	Acanthogobius_flavimanus	3.07951155942534	0.152515873053665	13.4400740610972
Diretmus_argenteus	Acanthogobius_flavimanus	3.07951155942534	0.152515873053664	13.4400740610972
Anoplogaster_cornuta	Acanthogobius_flavimanus	3.07951156500202	0.152515852520305	13.4400743578423
Monocentris_japonica	Acanthogobius_flavimanus	3.07951155758481	0.152515937278825	13.4400732433792
Hoplostethus_atlanticus	Acanthogobius_flavimanus	3.07951155758481	0.152515937278825	13.4400732433792
Hoplostethus_mediterraneus_mediterraneus	Acanthogobius_flavimanus	3.07951155758481	0.152515937278825	13.4400732433792
Photoblepharon_palpebratum	Acanthogobius_flavimanus	3.07951155395887	0.152516237871343	13.4400694515349
Aulotrachichthys_prosthemius	Acanthogobius_flavimanus	3.07951156377501	0.152515895337076	13.440073812697
Melamphaes_suborbitalis	Beryx_splendens	2.41419463301172	0.107816552471816	9.52225205163886
Melamphaes_lugubris	Beryx_splendens	2.41293952967778	0.107880849013977	9.51390701771237
Melamphaes_parvus	Beryx_splendens	2.4129395191716	0.107880830330401	9.51390713029079
Poromitra_crassiceps	Beryx_splendens	2.41293940339606	0.107881007173822	9.5139047387116
Scopelogadus_mizolepis_bispinosus	Beryx_splendens	2.41293948141871	0.107880887996729	9.51390635042801
Scopelogadus_beanii	Beryx_splendens	2.41293948141871	0.107880887996729	9.51390635042801
Sio_nordenskjoldii	Beryx_splendens	2.41293960726165	0.107880695775653	9.5139089499706
Centroberyx_lineatus	Beryx_splendens	2.16499388352445	0.125334583241313	7.90151820794006
Centroberyx_australis	Beryx_splendens	2.16499373324836	0.125334735881082	7.90151615524282
Centroberyx_gerrardi	Beryx_splendens	2.16499374653352	0.125334752597422	7.9015160977436
Centroberyx_affinis	Beryx_splendens	2.16499388352445	0.125334583241313	7.90151820794006
Beryx_decadactylus	Beryx_splendens	2.10157215671149	0.131647305028632	7.50066076289074
Beryx_mollis	Beryx_splendens	2.05360639066879	0.137055277645949	7.20057931434771
Scopeloberyx_robustus	Acanthogobius_flavimanus	2.86114014249918	0.100200496738592	12.5506239491917
Myripristis_jacobus	Acanthogobius_flavimanus	2.86114014728125	0.10020051790494	12.5506237220616
Myripristis_violacea	Acanthogobius_flavimanus	2.86114014249918	0.100200496738592	12.5506239491917
Myripristis_berndti	Acanthogobius_flavimanus	2.86114014249918	0.100200496738592	12.5506239491917
Myripristis_botche	Acanthogobius_flavimanus	2.86114014249918	0.100200496738592	12.5506239491917
Myripristis_kuntee	Acanthogobius_flavimanus	2.86114014249918	0.100200496738592	12.5506239491917
Sargocentron_microstoma	Acanthogobius_flavimanus	2.86114014728125	0.10020051790494	12.5506237220616
Sargocentron_diadema	Acanthogobius_flavimanus	2.86114014249918	0.100200496738592	12.5506239491917
Sargocentron_xantherythrum	Acanthogobius_flavimanus	2.86114014249918	0.100200496738592	12.5506239491917
Sargocentron_cornutum	Acanthogobius_flavimanus	2.86114014728125	0.10020051790494	12.5506237220616
Sargocentron_vexillarium	Acanthogobius_flavimanus	2.86114014249918	0.100200496738592	12.5506239491917
Sargocentron_punctatissimum	Acanthogobius_flavimanus	2.86114014728125	0.10020051790494	12.5506237220616
Sargocentron_caudimaculatum	Acanthogobius_flavimanus	2.86114014249918	0.100200496738592	12.5506239491917
Sargocentron_coruscum	Acanthogobius_flavimanus	2.86114014249918	0.100200496738592	12.5506239491917
Neoniphon_sammara	Acanthogobius_flavimanus	2.86114014249918	0.100200496738592	12.5506239491917
Neoniphon_argenteus	Acanthogobius_flavimanus	2.86114014728125	0.10020051790494	12.5506237220616
Holocentrus_adscensionis	Acanthogobius_flavimanus	2.86114014249918	0.100200496738592	12.5506239491917
Neoniphon_aurolineatus	Acanthogobius_flavimanus	2.86113995502058	0.100200370411532	12.5506241891919
Sargocentron_spiniferum	Acanthogobius_flavimanus	2.86114014249918	0.100200496738592	12.5506239491917
Sargocentron_tiere	Acanthogobius_flavimanus	2.86114014728125	0.10020051790494	12.5506237220616
Cataetyx_rubrirostris	Genypterus_capensis	2.68540179966682	0.112811018098681	11.2052947033123
Brosmophycis_marginata	Genypterus_capensis	2.68540179354943	0.112810998269828	11.2052948802758
Diancistrus_fuscus	Genypterus_capensis	2.68540179354943	0.112810998269828	11.2052948802758
Cataetyx_laticeps	Genypterus_capensis	2.68540179966682	0.112811018098681	11.2052947033123
Brotula_barbata	Genypterus_capensis	2.6214793002993	0.118314534736096	10.7275702989868
Genypterus_maculatus	Genypterus_capensis	2.59224888516015	0.121036964097726	10.5109960386725
Ophidion_scrippsae	Genypterus_capensis	2.42246275191262	0.139833206774315	9.27628535351887
Genypterus_blacodes	Genypterus_capensis	2.23559717696566	0.168067524380498	7.96274305472242
Chilara_taylori	Genypterus_capensis	2.33166917488304	0.152386700058583	8.63220027643631
Lepophidium_profundorum	Genypterus_capensis	2.3540555505429	0.149103411021489	8.78997062251105
Brotula_multibarbata	Genypterus_capensis	2.61355219222139	0.119039572619809	10.668720003653
Lamprogrammus_shcherbachevi	Genypterus_capensis	2.61355219222139	0.119039572619809	10.668720003653
Brotulotaenia_nigra	Genypterus_capensis	2.61355218514367	0.119039553261586	10.6687201597996
Neobythites_stigmosus	Genypterus_capensis	2.61355218514367	0.119039553261586	10.6687201597996
Petrotyx_sanguineus	Genypterus_capensis	2.61355218514367	0.119039553261586	10.6687201597996
Carapus_boraborensis	Genypterus_capensis	2.71124874668362	0.110749746631577	11.4000633819899
Echiodon_cryomargarites	Genypterus_capensis	2.71124874668362	0.110749746631577	11.4000633819899
Latridopsis_ciliaris	Allothunnus_fallai	2.5820117320298	0.103715214969063	10.6251075226491
Latridopsis_forsteri	Allothunnus_fallai	2.58201174872307	0.103715173500066	10.625108067783
Latris_lineata	Allothunnus_fallai	2.58201174168223	0.103715154218816	10.6251082251659
Mendosoma_lineatum	Allothunnus_fallai	2.58201174168223	0.103715154218816	10.6251082251659
Stromateus_stellatus	Pampus_argenteus	2.89976285193795	0.285157110896793	10.8336895718087
Peprilus_medius	Pampus_argenteus	2.89976284623634	0.285157091951901	10.8336897116501
Peprilus_simillimus	Pampus_argenteus	2.89976284623634	0.285157091951901	10.8336897116501
Peprilus_triacanthus	Pampus_argenteus	2.89976285193795	0.285157110896793	10.8336895718087
Pampus_minor	Pampus_argenteus	2.65871906046306	0.300297748885306	9.29473839731798
Pampus_cinereus	Pampus_argenteus	2.70147161560447	0.297002240220962	9.56350690557903
Pampus_punctatissimus	Pampus_argenteus	2.70147287776681	0.297002187854697	9.56351453616689
Pampus_chinensis	Pampus_argenteus	2.70147286873295	0.297002170200499	9.56351462838968
Stromateus_fiatola	Pampus_argenteus	2.90124212990139	0.285087371330212	10.8433115877276
Schedophilus_medusophagus	Seriolella_punctata	2.70675767535631	0.36046534415247	9.09952405099489
Seriolella_caerulea	Seriolella_punctata	2.70096810415742	0.362144127621514	9.05559149743401
Seriolella_brama	Seriolella_punctata	2.70096809588068	0.362144111743499	9.05559156967229
Schedophilus_velaini	Seriolella_punctata	2.75523036049059	0.346989289945515	9.46909219368824
Hyperoglyphe_japonica	Seriolella_punctata	2.75523036049059	0.346989289945515	9.46909219368824
Centrolophus_niger	Seriolella_punctata	2.75523036049059	0.346989289945515	9.46909219368824
Icichthys_lockingtoni	Seriolella_punctata	2.75523036049059	0.346989289945515	9.46909219368824
Schedophilus_ovalis	Seriolella_punctata	2.75523036786014	0.346989306523562	9.4690921059308
Pomatomus_saltatrix	Psenopsis_anomala	3.03288571231053	0.331865295876018	11.2115706587736
Scombrolabrax_heterolepis	Allothunnus_fallai	3.03496222797682	0.290768728918891	11.6133518859231
Tetragonurus_cuvieri	Allothunnus_fallai	3.01778881354667	0.305900650124439	11.3612978894853
Icosteus_aenigmaticus	Allothunnus_fallai	3.01778881777082	0.305900669444268	11.3612977326015
Gasterochisma_melampus	Allothunnus_fallai	2.89865051437184	0.292569993841367	10.7591123928544
Cybiosarda_elegans	Thunnus_alalunga	3.39654318369946	0.580378953978486	11.2309854338881
Thunnus_atlanticus	Thunnus_albacares	3.43192269424833	0.656643711509254	10.8564653530112
Thunnus_tonggol	Thunnus_albacares	3.43331697169451	0.657764198171455	10.8559077299375
Sarda_chiliensis	Katsuwonus_pelamis	3.47510459431514	0.61393313603212	11.4085444947838
Auxis_rochei	Katsuwonus_pelamis	3.65590904033591	0.724774725184896	11.5683016311349
Auxis_thazard	Katsuwonus_pelamis	3.6559090469013	0.724774711776289	11.5683017642881
Euthynnus_alletteratus	Katsuwonus_pelamis	3.6559090469013	0.72477471177629	11.5683017642881
Euthynnus_affinis	Katsuwonus_pelamis	3.6559090469013	0.724774711776289	11.5683017642881
Sarda_australis	Katsuwonus_pelamis	3.53224512725132	0.648513890575145	11.4604627300573
Sarda_orientalis	Katsuwonus_pelamis	3.53224514173763	0.648513934154277	11.4604624803141
Sarda_sarda	Katsuwonus_pelamis	3.53224512393944	0.648513905602744	11.460462598259
Gymnosarda_unicolor	Allothunnus_fallai	3.15905829890381	0.454851866503042	10.8897094143739
Acanthocybium_solandri	Allothunnus_fallai	3.15905829357649	0.454851848300102	10.8897095326776
Scomberomorus_sierra	Scomberomorus_cavalla	2.98541366843934	0.433781677737277	10.0780618522408
Scomberomorus_tritor	Scomberomorus_cavalla	2.98541365981718	0.433781659953724	10.0780619417116
Scomberomorus_maculatus	Scomberomorus_cavalla	2.85186880285403	0.411778218514564	9.50936547952352
Scomberomorus_brasiliensis	Scomberomorus_cavalla	2.85186880285403	0.411778218514564	9.50936547952351
Scomberomorus_regalis	Scomberomorus_cavalla	2.85186881425402	0.411778236205515	9.509365410038
Scomberomorus_sinensis	Scomberomorus_cavalla	3.0699483403685	0.447743881808658	10.4415814160267
Scomberomorus_semifasciatus	Scomberomorus_cavalla	3.06994833355899	0.447743863980655	10.4415815186359
Scomberomorus_commerson	Scomberomorus_cavalla	3.06994833355899	0.447743863980655	10.4415815186359
Scomberomorus_queenslandicus	Scomberomorus_cavalla	3.06994833355899	0.447743863980655	10.4415815186359
Scomberomorus_munroi	Scomberomorus_niphonius	3.15334866948942	0.510497166260784	10.4202830403532
Scomberomorus_koreanus	Scomberomorus_cavalla	3.07013612679371	0.436512241990989	10.5321036649649
Scomberomorus_guttatus	Scomberomorus_cavalla	3.07013612679371	0.436512241990989	10.5321036649649
Scomber_colias	Scomber_japonicus	5.84508368378291	1.57164649183294	17.2199111685039
Rastrelliger_faughni	Scomber_australasicus	3.95955124136613	0.735235172659643	13.175109462561
Rastrelliger_brachysoma	Scomber_australasicus	3.95955124136613	0.735235172659642	13.175109462561
Grammatorcynus_bicarinatus	Scomber_australasicus	3.64264658455138	0.570330599639092	12.7258786869468
Grammatorcynus_bilineatus	Scomber_australasicus	3.64264658455138	0.570330599639092	12.7258786869468
Ariomma_bondi	Allothunnus_fallai	3.05669509130638	0.310293894898705	11.5596059997681
Ariomma_indicum	Allothunnus_fallai	3.05669509130638	0.310293894898705	11.5596059997681
Ariomma_luridum	Allothunnus_fallai	3.05669509130638	0.310293894898705	11.5596059997681
Ariomma_brevimanum	Allothunnus_fallai	3.05669509130638	0.310293894898705	11.5596059997681
Cubiceps_squamiceps	Allothunnus_fallai	3.05669509478939	0.310293914305668	11.5596058353128
Psenes_arafurensis	Allothunnus_fallai	3.05669440643107	0.310293976905974	11.5596009729273
Cubiceps_baxteri	Allothunnus_fallai	3.05669509478939	0.310293914305668	11.5596058353128
Psenes_maculatus	Allothunnus_fallai	3.05669509130638	0.310293894898705	11.5596059997681
Psenes_pellucidus	Allothunnus_fallai	3.05669509130638	0.310293894898705	11.5596059997681
Psenes_cyanophrys	Allothunnus_fallai	3.05669509478939	0.310293914305668	11.5596058353128
Cubiceps_paradoxus	Allothunnus_fallai	3.05669509478939	0.310293914305668	11.5596058353128
Cubiceps_gracilis	Allothunnus_fallai	3.05669509130638	0.310293894898705	11.5596059997681
Neoepinnula_orientalis	Thyrsites_atun	3.17456312127393	0.364169850594405	11.7747855194915
Ruvettus_pretiosus	Thyrsites_atun	3.17456312127393	0.364169850594405	11.7747855194915
Rexea_solandri	Thyrsites_atun	3.42488508800772	0.530844728235151	11.7900679154088
Gempylus_serpens	Thyrsites_atun	3.6757437729917	0.712504317064729	11.7664377910262
Neoepinnula_americana	Thyrsites_atun	3.60926019625565	0.662842514796778	11.776483261485
Rexea_prometheoides	Thyrsites_atun	3.42623886980607	0.53178436724622	11.7900447030955
Rexea_antefurcata	Thyrsites_atun	3.42623886980607	0.53178436724622	11.7900447030955
Promethichthys_prometheus	Thyrsites_atun	3.27366679782981	0.428510326895656	11.7855063803168
Nealotus_tripes	Thyrsites_atun	3.27366679782981	0.428510326895656	11.7855063803168
Nesiarchus_nasutus	Thyrsites_atun	3.27366679782981	0.428510326895655	11.7855063803168
Diplospinus_multistriatus	Thyrsites_atun	3.27366679782981	0.428510326895655	11.7855063803168
Paradiplospinus_antarcticus	Thyrsites_atun	3.27366679782981	0.428510326895655	11.7855063803168
Lepidocybium_flavobrunneum	Thyrsites_atun	3.12339997215416	0.33176512443265	11.7668362975072
Taractes_asper	Trichiurus_lepturus	3.08354111425345	0.316313525237176	11.6681886283845
Brama_orcini	Trichiurus_lepturus	3.08354111425345	0.316313525237176	11.6681886283845
Taractichthys_longipinnis	Trichiurus_lepturus	3.08354111720125	0.316313544641598	11.6681884599262
Brama_australis	Trichiurus_lepturus	3.08354111720125	0.316313544641598	11.6681884599262
Pterycombus_brama	Trichiurus_lepturus	3.08354111720125	0.316313544641598	11.6681884599262
Brama_brama	Trichiurus_lepturus	3.08354111425345	0.316313525237176	11.6681886283845
Brama_japonica	Trichiurus_lepturus	3.08354111425345	0.316313525237176	11.6681886283845
Lepidopus_caudatus	Trichiurus_lepturus	2.88008319186353	0.299776873716019	10.582792308606
Assurger_anzac	Trichiurus_lepturus	2.88008319186353	0.299776873716019	10.582792308606
Aphanopus_carbo	Trichiurus_lepturus	2.73722898047927	0.288910668091054	9.83618965868275
Aphanopus_intermedius	Trichiurus_lepturus	2.73722898047927	0.288910668091054	9.83618965868275
Lepidopus_altifrons	Trichiurus_lepturus	2.73722898047928	0.288910668091054	9.83618965868275
Trichiurus_brevis	Trichiurus_lepturus	2.48176829291592	0.271557451482356	8.53374967951487
Benthodesmus_simonyi	Trichiurus_lepturus	3.062406771648	0.314546414516638	11.5542533881543
Lepidopus_fitchi	Trichiurus_lepturus	3.06320751776179	0.314613158413336	11.5585654051433
Kali_macrura	Allothunnus_fallai	2.49224870260822	0.0980330323974665	10.106952742797
Lythrypnus_dalli	Sillago_japonica	2.65484492486432	0.102961940350492	11.1109268925106
Lythrypnus_zebra	Sillago_japonica	2.65484492194785	0.102961921627778	11.1109270787645
Kathetostoma_canaster	Sillago_japonica	2.65484492486432	0.102961940350492	11.1109268925106
Kathetostoma_giganteum	Sillago_japonica	2.65484492486432	0.102961940350492	11.1109268925106
Uranoscopus_scaber	Sillago_japonica	2.65484492486432	0.102961940350492	11.1109268925106
Uranoscopus_albesca	Sillago_japonica	2.65484492194785	0.102961921627778	11.1109270787645
Uranoscopus_cadenati	Sillago_japonica	2.65484492486432	0.102961940350492	11.1109268925106
Parapercis_clathrata	Sillago_japonica	2.65039841703427	0.107695116663393	11.0298522604534
Cheimarrichthys_fosteri	Sillago_japonica	2.6503984200035	0.107695135287243	11.0298520777638
Parapercis_sexfasciata	Sillago_japonica	2.65039841703427	0.107695116663393	11.0298522604534
Parapercis_allporti	Sillago_japonica	2.65039841703427	0.107695116663393	11.0298522604534
Parapercis_ramsayi	Sillago_japonica	2.65039841703427	0.107695116663393	11.0298522604534
Parapercis_cylindrica	Sillago_japonica	2.65039841703427	0.107695116663393	11.0298522604534
Sillaginodes_punctatus	Sillago_japonica	2.62054849136345	0.140934565591761	10.489152641734
Sillago_chondropus	Sillago_japonica	2.62054849136345	0.140934565591761	10.489152641734
Sillago_bassensis	Sillago_japonica	2.60996962853739	0.153368594885646	10.2989730921662
Sillago_flindersi	Sillago_japonica	2.60996963198328	0.153368612496711	10.2989729412102
Sillago_aeolus	Sillago_japonica	2.55821378543233	0.219898015653841	9.37864246057873
Sillago_sihama	Sillago_japonica	2.55821378543233	0.219898015653841	9.37864246057873
Sillago_vincenti	Sillago_japonica	2.54447340619462	0.239361572959194	9.13690596943698
Parequula_melbournensis	Sillago_japonica	2.64896232496283	0.109235419561038	11.0036971540877
Eucinostomus_gula	Sillago_japonica	2.64896232197656	0.109235400969605	11.0036973356293
Gerres_macracanthus	Sillago_japonica	2.64896232197656	0.109235400969605	11.0036973356293
Gerres_filamentosus	Sillago_japonica	2.64896232197656	0.109235400969605	11.0036973356293
Gerres_phaiya	Sillago_japonica	2.64896232496283	0.109235419561038	11.0036971540877
Gerres_erythrourus	Sillago_japonica	2.64896232197656	0.109235400969605	11.0036973356293
Gerres_equulus	Sillago_japonica	2.64896232197656	0.109235400969605	11.0036973356293
Gerres_cinereus	Sillago_japonica	2.64896232496283	0.109235419561038	11.0036971540877
Gerres_argyreus	Sillago_japonica	2.64896232197656	0.109235400969605	11.0036973356293
Diapterus_peruvianus	Sillago_japonica	2.64896232197656	0.109235400969605	11.0036973356293
Diapterus_auratus	Sillago_japonica	2.64896232197656	0.109235400969605	11.0036973356293
Eugerres_plumieri	Sillago_japonica	2.64896232197656	0.109235400969605	11.0036973356293
Eucinostomus_melanopterus	Sillago_japonica	2.64896232197656	0.109235400969605	11.0036973356293
Eucinostomus_argenteus	Sillago_japonica	2.64896232197656	0.109235400969605	11.0036973356293
Malakichthys_wakiyae	Scombrops_boops	2.43778786924029	0.151878975765292	9.26009301545216
Malakichthys_griseus	Scombrops_boops	2.43778786924028	0.151878975765292	9.26009301545215
Malakichthys_barbatus	Scombrops_boops	2.43778787458294	0.151878992203558	9.26009290092251
Malakichthys_elegans	Scombrops_boops	2.43778787458294	0.151878992203557	9.26009290092251
Synagrops_philippinensis	Scombrops_boops	2.43778787458294	0.151878992203557	9.26009290092251
Synagrops_japonicus	Scombrops_boops	2.43778786924029	0.151878975765292	9.26009301545216
Synagrops_bellus	Scombrops_boops	2.43778787458294	0.151878992203558	9.26009290092251
Acropoma_hanedai	Scombrops_boops	2.43778787458294	0.151878992203558	9.26009290092251
Acropoma_japonicum	Scombrops_boops	2.43778786924029	0.151878975765292	9.26009301545216
Doederleinia_berycoides	Scombrops_boops	2.43778786924029	0.151878975765292	9.26009301545216
Scombrops_gilberti	Scombrops_boops	2.33786689365589	0.235161088618372	8.02016384941867
Epigonus_constanciae	Scombrops_boops	2.39971538247145	0.181345150352834	8.78381692967627
Epigonus_telescopus	Scombrops_boops	2.39971538825803	0.181345165905674	8.78381683417434
Banjos_banjos	Lateolabrax_japonicus	2.42652539985074	0.165352682941583	9.07512703037283
Polyprion_oxygeneios	Lateolabrax_japonicus	2.42652539985073	0.165352682941583	9.07512703037282
Polyprion_americanus	Lateolabrax_japonicus	2.42652540528503	0.165352699014838	9.07512692336782
Stereolepis_doederleini	Lateolabrax_japonicus	2.42652540528503	0.165352699014838	9.07512692336782
Stereolepis_gigas	Lateolabrax_japonicus	2.42652539985074	0.165352682941583	9.07512703037283
Pentaceros_japonicus	Lateolabrax_japonicus	2.42652539985074	0.165352682941583	9.07512703037283
Pseudopentaceros_richardsoni	Lateolabrax_japonicus	2.42652540528503	0.165352699014838	9.07512692336782
Pseudopentaceros_pectoralis	Lateolabrax_japonicus	2.42652540528503	0.165352699014838	9.07512692336782
Dinolestes_lewini	Lateolabrax_japonicus	2.37852539476688	0.218656568672536	8.36640735093914
Lateolabrax_latus	Lateolabrax_japonicus	2.37494821529955	0.222924619058014	8.31396365601607
Oplegnathus_insignis	Oplegnathus_fasciatus	2.24307638651862	0.138670147855916	8.2366911248169
Oplegnathus_punctatus	Oplegnathus_fasciatus	2.24307639490236	0.138670163439377	8.23669104616251
Oplegnathus_woodwardi	Oplegnathus_fasciatus	2.2685057168863	0.134103876459946	8.41988634644768
Terapon_theraps	Oplegnathus_fasciatus	2.32748776904089	0.124262608275571	8.84838842065515
Leiopotherapon_aheneus	Oplegnathus_fasciatus	2.32748776188805	0.124262591882124	8.84838852191891
Leiopotherapon_unicolor	Oplegnathus_fasciatus	2.32748776904089	0.124262608275571	8.84838842065515
Pelates_octolineatus	Oplegnathus_fasciatus	2.32748776904089	0.124262608275571	8.84838842065515
Pelates_quadrilineatus	Oplegnathus_fasciatus	2.32748776904089	0.124262608275571	8.84838842065515
Terapon_jarbua	Oplegnathus_fasciatus	2.32748776188805	0.124262591882124	8.84838852191892
Kuhlia_mugil	Girella_punctata	2.36661422032478	0.118600661922454	9.13238387416473
Kuhlia_rupestris	Girella_punctata	2.36661421375844	0.118600645196766	9.13238398614247
Dichistius_capensis	Girella_punctata	2.33785755677105	0.138202322985242	8.78849967558718
Atypichthys_latus	Girella_punctata	2.33046657741002	0.143440292719602	8.7005569017194
Atypichthys_strigatus	Girella_punctata	2.33046658431928	0.143440308676813	8.70055680659274
Microcanthus_strigatus	Girella_punctata	2.33046657741002	0.143440292719602	8.7005569017194
Neoscorpis_lithophilus	Girella_punctata	2.31245757217207	0.156568535958382	8.48700818525028
Girella_mezina	Girella_punctata	2.25047328808501	0.206182880272056	7.75951463858537
Girella_leonina	Girella_punctata	2.250473295737	0.206182894114689	7.75951457929956
Girella_nigricans	Girella_punctata	2.27246268828327	0.187735803819804	8.01632502090582
Graus_nigra	Girella_punctata	2.29878441502787	0.166899096368063	8.3255523555555
Tilodon_sexfasciatum	Girella_punctata	2.31224903440913	0.156723707495814	8.48454120448111
Hermosilla_azurea	Girella_punctata	2.3369646709466	0.138830612038817	8.77786608248129
Kyphosus_cinerascens	Girella_punctata	2.3369646709466	0.138830612038817	8.77786608248129
Kyphosus_analogus	Girella_punctata	2.3369646709466	0.138830612038817	8.77786608248129
Kyphosus_vaigiensis	Girella_punctata	2.33696467779456	0.1388306281415	8.77786598435686
Medialuna_californiensis	Girella_punctata	2.33738674592425	0.138533482464757	8.78289217086389
Ammodytes_tobianus	Ammodytes_personatus	3.85538503753496	0.706458299987307	12.8150248751427
Hyperoplus_lanceolatus	Ammodytes_personatus	3.85538506045913	0.706458289160998	12.8150250932418
Ammodytes_americanus	Ammodytes_personatus	4.21382090735471	0.91103309473867	13.2247292989379
Malapterus_reticulatus	Ammodytes_personatus	2.82474577111556	0.180587500162963	11.3910173635136
Pseudolabrus_japonicus	Ammodytes_personatus	2.82474577111556	0.180587500162963	11.3910173635136
Halichoeres_hortulanus	Ammodytes_personatus	2.82474577067038	0.180587518261441	11.3910171706741
Halichoeres_richmondi	Ammodytes_personatus	2.82474577067038	0.180587518261441	11.3910171706741
Halichoeres_brownfieldi	Ammodytes_personatus	2.82474577067038	0.180587518261441	11.3910171706741
Halichoeres_prosopeion	Ammodytes_personatus	2.82474577067038	0.180587518261441	11.3910171706741
Coris_aurilineata	Ammodytes_personatus	2.82474577111556	0.180587500162963	11.3910173635136
Coris_pictoides	Ammodytes_personatus	2.82474577111556	0.180587500162963	11.3910173635136
Halichoeres_solorensis	Ammodytes_personatus	2.82474577111556	0.180587500162963	11.3910173635136
Halichoeres_marginatus	Ammodytes_personatus	2.82474577067038	0.180587518261441	11.3910171706741
Halichoeres_leucurus	Ammodytes_personatus	2.82474577067038	0.180587518261441	11.3910171706741
Halichoeres_argus	Ammodytes_personatus	2.82474577111556	0.180587500162963	11.3910173635136
Halichoeres_binotopsis	Ammodytes_personatus	2.82474577067038	0.180587518261441	11.3910171706741
Halichoeres_nigrescens	Ammodytes_personatus	2.82474577067038	0.180587518261441	11.3910171706741
Halichoeres_melanurus	Ammodytes_personatus	2.82474577111556	0.180587500162963	11.3910173635136
Halichoeres_papilionaceus	Ammodytes_personatus	2.82474577111556	0.180587500162963	11.3910173635136
Halichoeres_chrysus	Ammodytes_personatus	2.82474577111556	0.180587500162963	11.3910173635136
Halichoeres_leucoxanthus	Ammodytes_personatus	2.82474577067038	0.180587518261441	11.3910171706741
Halichoeres_ornatissimus	Ammodytes_personatus	2.82474577111556	0.180587500162963	11.3910173635136
Halichoeres_biocellatus	Ammodytes_personatus	2.82474577111556	0.180587500162963	11.3910173635136
Halichoeres_melasmapomus	Ammodytes_personatus	2.82474580823421	0.180587847446561	11.3910139590585
Coris_batuensis	Ammodytes_personatus	2.82474577111556	0.180587500162963	11.3910173635136
Halichoeres_chloropterus	Ammodytes_personatus	2.82474577067038	0.180587518261441	11.3910171706741
Halichoeres_podostigma	Ammodytes_personatus	2.82474577111556	0.180587500162963	11.3910173635136
Halichoeres_miniatus	Ammodytes_personatus	2.82474577111556	0.180587500162963	11.3910173635136
Halichoeres_margaritaceus	Ammodytes_personatus	2.82474577111556	0.180587500162963	11.3910173635136
Halichoeres_nebulosus	Ammodytes_personatus	2.82474577111556	0.180587500162963	11.3910173635136
Macropharyngodon_kuiteri	Ammodytes_personatus	2.82474577067038	0.180587518261441	11.3910171706741
Macropharyngodon_choati	Ammodytes_personatus	2.82474577111556	0.180587500162963	11.3910173635136
Macropharyngodon_negrosensis	Ammodytes_personatus	2.82474577111556	0.180587500162963	11.3910173635136
Macropharyngodon_cyanoguttatus	Ammodytes_personatus	2.82474577111556	0.180587500162963	11.3910173635136
Macropharyngodon_ornatus	Ammodytes_personatus	2.82474577111556	0.180587500162963	11.3910173635136
Halichoeres_lapillus	Ammodytes_personatus	2.82474577067038	0.180587518261441	11.3910171706741
Macropharyngodon_bipartitus_bipartitus	Ammodytes_personatus	2.82474577111556	0.180587500162963	11.3910173635136
Macropharyngodon_meleagris	Ammodytes_personatus	2.82474577111556	0.180587500162963	11.3910173635136
Macropharyngodon_geoffroy	Ammodytes_personatus	2.82474577111556	0.180587500162963	11.3910173635136
Halichoeres_scapularis	Ammodytes_personatus	2.82474577111556	0.180587500162963	11.3910173635136
Halichoeres_trimaculatus	Ammodytes_personatus	2.82474577067038	0.180587518261441	11.3910171706741
Halichoeres_semicinctus	Ammodytes_personatus	2.82474577111556	0.180587500162963	11.3910173635136
Oxyjulis_californica	Ammodytes_personatus	2.82474577067038	0.180587518261441	11.3910171706741
Halichoeres_cyanocephalus	Ammodytes_personatus	2.82474577067038	0.180587518261441	11.3910171706741
Halichoeres_maculipinna	Ammodytes_personatus	2.82474577111556	0.180587500162963	11.3910173635136
Halichoeres_garnoti	Ammodytes_personatus	2.82474577111556	0.180587500162963	11.3910173635136
Halichoeres_chierchiae	Ammodytes_personatus	2.82474577111556	0.180587500162963	11.3910173635136
Halichoeres_notospilus	Ammodytes_personatus	2.82474577067038	0.180587518261441	11.3910171706741
Halichoeres_rubrovirens	Ammodytes_personatus	2.82474577111556	0.180587500162963	11.3910173635136
Halichoeres_radiatus	Ammodytes_personatus	2.82474577067038	0.180587518261441	11.3910171706741
Halichoeres_brasiliensis	Ammodytes_personatus	2.82474577111556	0.180587500162963	11.3910173635136
Halichoeres_poeyi	Ammodytes_personatus	2.82474577111556	0.180587500162963	11.3910173635136
Halichoeres_bivittatus	Ammodytes_personatus	2.82474577067038	0.180587518261441	11.3910171706741
Halichoeres_dispilus	Ammodytes_personatus	2.82474577067038	0.180587518261441	11.3910171706741
Halichoeres_burekae	Ammodytes_personatus	2.82474577067038	0.180587518261441	11.3910171706741
Halichoeres_socialis	Ammodytes_personatus	2.82474577067038	0.180587518261441	11.3910171706741
Halichoeres_pictus	Ammodytes_personatus	2.82474577067038	0.180587518261441	11.3910171706741
Halichoeres_sazimai	Ammodytes_personatus	2.82474577111556	0.180587500162963	11.3910173635136
Halichoeres_bathyphilus	Ammodytes_personatus	2.82474577067038	0.180587518261441	11.3910171706741
Halichoeres_nicholsi	Ammodytes_personatus	2.82474577111556	0.180587500162963	11.3910173635136
Pseudojuloides_cerasinus	Ammodytes_personatus	2.82474577111556	0.180587500162963	11.3910173635136
Pseudojuloides_atavai	Ammodytes_personatus	2.82474577111556	0.180587500162963	11.3910173635136
Coris_julis	Ammodytes_personatus	2.82474577067038	0.180587518261441	11.3910171706741
Coris_picta	Ammodytes_personatus	2.82474577111556	0.180587500162963	11.3910173635136
Coris_dorsomacula	Ammodytes_personatus	2.82474577067038	0.180587518261441	11.3910171706741
Cheilio_inermis	Ammodytes_personatus	2.82474577111556	0.180587500162963	11.3910173635136
Coris_aygula	Ammodytes_personatus	2.82474577067038	0.180587518261441	11.3910171706741
Coris_flavovittata	Ammodytes_personatus	2.82474577111556	0.180587500162963	11.3910173635136
Hologymnosus_doliatus	Ammodytes_personatus	2.82474577067038	0.180587518261441	11.3910171706741
Hologymnosus_annulatus	Ammodytes_personatus	2.82474577111556	0.180587500162963	11.3910173635136
Coris_gaimard	Ammodytes_personatus	2.82474577067038	0.180587518261441	11.3910171706741
Pseudocoris_yamashiroi	Ammodytes_personatus	2.82474577111556	0.180587500162963	11.3910173635136
Pseudocoris_heteroptera	Ammodytes_personatus	2.82474577067038	0.180587518261441	11.3910171706741
Halichoeres_hartzfeldii	Ammodytes_personatus	2.82474577067038	0.180587518261441	11.3910171706741
Leptojulis_cyanopleura	Ammodytes_personatus	2.82474577067038	0.180587518261441	11.3910171706741
Labrichthys_unilineatus	Ammodytes_personatus	2.82474577067038	0.180587518261441	11.3910171706741
Labroides_rubrolabiatus	Ammodytes_personatus	2.82474577067038	0.180587518261441	11.3910171706741
Larabicus_quadrilineatus	Ammodytes_personatus	2.82474577067038	0.180587518261441	11.3910171706741
Labroides_dimidiatus	Ammodytes_personatus	2.82474577067038	0.180587518261441	11.3910171706741
Labroides_bicolor	Ammodytes_personatus	2.82474577067038	0.180587518261441	11.3910171706741
Diproctacanthus_xanthurus	Ammodytes_personatus	2.82474577067038	0.180587518261441	11.3910171706741
Labropsis_australis	Ammodytes_personatus	2.82474577111556	0.180587500162963	11.3910173635136
Ophthalmolepis_lineolata	Ammodytes_personatus	2.82474577067038	0.180587518261441	11.3910171706741
Halichoeres_insularis	Ammodytes_personatus	2.82474577067038	0.180587518261441	11.3910171706741
Halichoeres_melanotis	Ammodytes_personatus	2.82474577111556	0.180587500162963	11.3910173635136
Gomphosus_caeruleus	Ammodytes_personatus	2.82474577111556	0.180587500162963	11.3910173635136
Gomphosus_varius	Ammodytes_personatus	2.82474577067038	0.180587518261441	11.3910171706741
Thalassoma_amblycephalum	Ammodytes_personatus	2.82474577067038	0.180587518261441	11.3910171706741
Thalassoma_robertsoni	Ammodytes_personatus	2.82474577067038	0.180587518261441	11.3910171706741
Thalassoma_newtoni	Ammodytes_personatus	2.82474577067038	0.180587518261441	11.3910171706741
Thalassoma_ascensionis	Ammodytes_personatus	2.82474577111556	0.180587500162963	11.3910173635136
Thalassoma_pavo	Ammodytes_personatus	2.82474577067038	0.180587518261441	11.3910171706741
Thalassoma_noronhanum	Ammodytes_personatus	2.82474577067038	0.180587518261441	11.3910171706741
Thalassoma_bifasciatum	Ammodytes_personatus	2.82474577111556	0.180587500162963	11.3910173635136
Thalassoma_trilobatum	Ammodytes_personatus	2.82474577067038	0.180587518261441	11.3910171706741
Thalassoma_jansenii	Ammodytes_personatus	2.82474577111556	0.180587500162963	11.3910173635136
Thalassoma_hardwicke	Ammodytes_personatus	2.82474577111556	0.180587500162963	11.3910173635136
Thalassoma_quinquevittatum	Ammodytes_personatus	2.82474577067038	0.180587518261441	11.3910171706741
Thalassoma_genivittatum	Ammodytes_personatus	2.82474577111556	0.180587500162963	11.3910173635136
Thalassoma_hebraicum	Ammodytes_personatus	2.82474577111556	0.180587500162963	11.3910173635136
Thalassoma_duperrey	Ammodytes_personatus	2.82474577111556	0.180587500162963	11.3910173635136
Thalassoma_lutescens	Ammodytes_personatus	2.82474577067038	0.180587518261441	11.3910171706741
Thalassoma_lunare	Ammodytes_personatus	2.82474577067038	0.180587518261441	11.3910171706741
Thalassoma_cupido	Ammodytes_personatus	2.82474577067038	0.180587518261441	11.3910171706741
Thalassoma_loxum	Ammodytes_personatus	2.82474577111556	0.180587500162963	11.3910173635136
Thalassoma_purpureum	Ammodytes_personatus	2.82474577111556	0.180587500162963	11.3910173635136
Thalassoma_ballieui	Ammodytes_personatus	2.82474577067038	0.180587518261441	11.3910171706741
Thalassoma_septemfasciatum	Ammodytes_personatus	2.82474577067038	0.180587518261441	11.3910171706741
Stethojulis_trilineata	Ammodytes_personatus	2.82474577111556	0.180587500162963	11.3910173635136
Stethojulis_albovittata	Ammodytes_personatus	2.82474577067038	0.180587518261441	11.3910171706741
Stethojulis_bandanensis	Ammodytes_personatus	2.82474577111556	0.180587500162963	11.3910173635136
Stethojulis_balteata	Ammodytes_personatus	2.82474577111556	0.180587500162963	11.3910173635136
Hemigymnus_melapterus	Ammodytes_personatus	2.82474577111556	0.180587500162963	11.3910173635136
Hemigymnus_fasciatus	Ammodytes_personatus	2.82474577067038	0.180587518261441	11.3910171706741
Anampses_caeruleopunctatus	Ammodytes_personatus	2.82474577067038	0.180587518261441	11.3910171706741
Anampses_meleagrides	Ammodytes_personatus	2.82474577111556	0.180587500162963	11.3910173635136
Anampses_neoguinaicus	Ammodytes_personatus	2.82474577111556	0.180587500162963	11.3910173635136
Anampses_twistii	Ammodytes_personatus	2.82474577111556	0.180587500162963	11.3910173635136
Anampses_geographicus	Ammodytes_personatus	2.82474577067038	0.180587518261441	11.3910171706741
Suezichthys_gracilis	Ammodytes_personatus	2.82474577067038	0.180587518261441	11.3910171706741
Notolabrus_gymnogenis	Ammodytes_personatus	2.82474577111556	0.180587500162963	11.3910173635136
Pseudolabrus_gayi	Ammodytes_personatus	2.82474577067038	0.180587518261441	11.3910171706741
Pictilabrus_laticlavius	Ammodytes_personatus	2.82474577067038	0.180587518261441	11.3910171706741
Notolabrus_fucicola	Ammodytes_personatus	2.82474577111556	0.180587500162963	11.3910173635136
Notolabrus_tetricus	Ammodytes_personatus	2.82474577111556	0.180587500162963	11.3910173635136
Austrolabrus_maculatus	Ammodytes_personatus	2.82474577111556	0.180587500162963	11.3910173635136
Notolabrus_parilus	Ammodytes_personatus	2.82474577111556	0.180587500162963	11.3910173635136
Novaculichthys_macrolepidotus	Ammodytes_personatus	2.82474577111556	0.180587500162963	11.3910173635136
Novaculichthys_taeniourus	Ammodytes_personatus	2.82474577111556	0.180587500162963	11.3910173635136
Xyrichtys_splendens	Ammodytes_personatus	2.82474577067038	0.180587518261441	11.3910171706741
Xyrichtys_novacula	Ammodytes_personatus	2.82474577111556	0.180587500162963	11.3910173635136
Xyrichtys_martinicensis	Ammodytes_personatus	2.82474577067038	0.180587518261441	11.3910171706741
Iniistius_aneitensis	Ammodytes_personatus	2.82474577067038	0.180587518261441	11.3910171706741
Cymolutes_praetextatus	Ammodytes_personatus	2.82474577111556	0.180587500162963	11.3910173635136
Cymolutes_torquatus	Ammodytes_personatus	2.82474577067038	0.180587518261441	11.3910171706741
Pseudocheilinus_octotaenia	Ammodytes_personatus	2.82474577067038	0.180587518261441	11.3910171706741
Cirrhilabrus_lubbocki	Ammodytes_personatus	2.82474577111556	0.180587500162963	11.3910173635136
Pteragogus_cryptus	Ammodytes_personatus	2.82474577111556	0.180587500162963	11.3910173635136
Pteragogus_enneacanthus	Ammodytes_personatus	2.82474577067038	0.180587518261441	11.3910171706741
Oxycheilinus_digramma	Ammodytes_personatus	2.82474577111556	0.180587500162963	11.3910173635136
Oxycheilinus_unifasciatus	Ammodytes_personatus	2.82474577067038	0.180587518261441	11.3910171706741
Oxycheilinus_bimaculatus	Ammodytes_personatus	2.82474577111556	0.180587500162963	11.3910173635136
Cheilinus_fasciatus	Ammodytes_personatus	2.82474577111556	0.180587500162963	11.3910173635136
Wetmorella_nigropinnata	Ammodytes_personatus	2.82474577111556	0.180587500162963	11.3910173635136
Cheilinus_undulatus	Ammodytes_personatus	2.82474577111556	0.180587500162963	11.3910173635136
Epibulus_insidiator	Ammodytes_personatus	2.82474577111556	0.180587500162963	11.3910173635136
Epibulus_brevis	Ammodytes_personatus	2.82474577111556	0.180587500162963	11.3910173635136
Cheilinus_chlorourus	Ammodytes_personatus	2.82474577111556	0.180587500162963	11.3910173635136
Cheilinus_oxycephalus	Ammodytes_personatus	2.82474577067038	0.180587518261441	11.3910171706741
Cheilinus_trilobatus	Ammodytes_personatus	2.82474577067038	0.180587518261441	11.3910171706741
Oxycheilinus_celebicus	Ammodytes_personatus	2.82474577067038	0.180587518261441	11.3910171706741
Labrus_mixtus	Ammodytes_personatus	2.82474577111556	0.180587500162963	11.3910173635136
Labrus_merula	Ammodytes_personatus	2.82474577111556	0.180587500162963	11.3910173635136
Labrus_bergylta	Ammodytes_personatus	2.82474577111556	0.180587500162963	11.3910173635136
Tautoga_onitis	Ammodytes_personatus	2.82474577111556	0.180587500162963	11.3910173635136
Acantholabrus_palloni	Ammodytes_personatus	2.82474577111556	0.180587500162963	11.3910173635136
Ctenolabrus_rupestris	Ammodytes_personatus	2.82474577067038	0.180587518261441	11.3910171706741
Tautogolabrus_adspersus	Ammodytes_personatus	2.82474577067038	0.180587518261441	11.3910171706741
Centrolabrus_exoletus	Ammodytes_personatus	2.82474577111556	0.180587500162963	11.3910173635136
Symphodus_melanocercus	Ammodytes_personatus	2.82474577067038	0.180587518261441	11.3910171706741
Symphodus_roissali	Ammodytes_personatus	2.82474577111556	0.180587500162963	11.3910173635136
Centrolabrus_trutta	Ammodytes_personatus	2.82474577111556	0.180587500162963	11.3910173635136
Centrolabrus_caeruleus	Ammodytes_personatus	2.82474577111556	0.180587500162963	11.3910173635136
Symphodus_mediterraneus	Ammodytes_personatus	2.82474577111556	0.180587500162963	11.3910173635136
Symphodus_melops	Ammodytes_personatus	2.82474577111556	0.180587500162963	11.3910173635136
Symphodus_doderleini	Ammodytes_personatus	2.82474577111556	0.180587500162963	11.3910173635136
Symphodus_cinereus	Ammodytes_personatus	2.82474577167447	0.180587493889911	11.3910174329746
Symphodus_rostratus	Ammodytes_personatus	2.82474577067038	0.180587518261441	11.3910171706741
Symphodus_bailloni	Ammodytes_personatus	2.82474577111556	0.180587500162963	11.3910173635136
Symphodus_tinca	Ammodytes_personatus	2.82474577111556	0.180587500162963	11.3910173635136
Symphodus_ocellatus	Ammodytes_personatus	2.82474577111556	0.180587500162963	11.3910173635136
Lappanella_fasciata	Ammodytes_personatus	2.82474577111556	0.180587500162963	11.3910173635136
Siganus_rivulatus	Ammodytes_personatus	2.82474577067038	0.180587518261441	11.3910171706741
Chlorurus_sordidus	Ammodytes_personatus	2.82474577111556	0.180587500162963	11.3910173635136
Chlorurus_japanensis	Ammodytes_personatus	2.82474577111556	0.180587500162963	11.3910173635136
Chlorurus_oedema	Ammodytes_personatus	2.82474577111556	0.180587500162963	11.3910173635136
Chlorurus_bleekeri	Ammodytes_personatus	2.82474577067038	0.180587518261441	11.3910171706741
Chlorurus_bowersi	Ammodytes_personatus	2.82474577111556	0.180587500162963	11.3910173635136
Chlorurus_capistratoides	Ammodytes_personatus	2.82474577111556	0.180587500162963	11.3910173635136
Chlorurus_microrhinos	Ammodytes_personatus	2.82474577067038	0.180587518261441	11.3910171706741
Hipposcarus_longiceps	Ammodytes_personatus	2.82474577111556	0.180587500162963	11.3910173635136
Bolbometopon_muricatum	Ammodytes_personatus	2.82474577067038	0.180587518261441	11.3910171706741
Cetoscarus_bicolor	Ammodytes_personatus	2.82474577111556	0.180587500162963	11.3910173635136
Calotomus_spinidens	Ammodytes_personatus	2.82474577067038	0.180587518261441	11.3910171706741
Calotomus_carolinus	Ammodytes_personatus	2.82474577111556	0.180587500162963	11.3910173635136
Sparisoma_rocha	Ammodytes_personatus	2.82474577098381	0.180587517294679	11.3910171828517
Sparisoma_axillare	Ammodytes_personatus	2.82474577111556	0.180587500162963	11.3910173635136
Sparisoma_rubripinne	Ammodytes_personatus	2.82474577111556	0.180587500162963	11.3910173635136
Sparisoma_chrysopterum	Ammodytes_personatus	2.82474577111556	0.180587500162963	11.3910173635136
Sparisoma_amplum	Ammodytes_personatus	2.82474577067038	0.180587518261441	11.3910171706741
Sparisoma_viride	Ammodytes_personatus	2.82474577111556	0.180587500162963	11.3910173635136
Sparisoma_frondosum	Ammodytes_personatus	2.82474577111556	0.180587500162963	11.3910173635136
Sparisoma_aurofrenatum	Ammodytes_personatus	2.82474577067038	0.180587518261441	11.3910171706741
Sparisoma_radians	Ammodytes_personatus	2.82474577111556	0.180587500162963	11.3910173635136
Sparisoma_atomarium	Ammodytes_personatus	2.82474577111556	0.180587500162963	11.3910173635136
Sparisoma_tuiupiranga	Ammodytes_personatus	2.82474577067038	0.180587518261441	11.3910171706741
Sparisoma_cretense	Ammodytes_personatus	2.82474577067038	0.180587518261441	11.3910171706741
Sparisoma_strigatum	Ammodytes_personatus	2.82474577111556	0.180587500162963	11.3910173635136
Nicholsina_usta_usta	Ammodytes_personatus	2.82474577111556	0.180587500162963	11.3910173635136
Nicholsina_denticulata	Ammodytes_personatus	2.82474577111556	0.180587500162963	11.3910173635136
Cryptotomus_roseus	Ammodytes_personatus	2.82474577111556	0.180587500162963	11.3910173635136
Leptoscarus_vaigiensis	Ammodytes_personatus	2.82474577111556	0.180587500162963	11.3910173635136
Scarus_schlegeli	Ammodytes_personatus	2.82474577111556	0.180587500162963	11.3910173635136
Scarus_hypselopterus	Ammodytes_personatus	2.82474577111556	0.180587500162963	11.3910173635136
Scarus_flavipectoralis	Ammodytes_personatus	2.82474577111556	0.180587500162963	11.3910173635136
Scarus_hoefleri	Ammodytes_personatus	2.82474577111556	0.180587500162963	11.3910173635136
Scarus_psittacus	Ammodytes_personatus	2.82474577111556	0.180587500162963	11.3910173635136
Scarus_spinus	Ammodytes_personatus	2.82474577067038	0.180587518261441	11.3910171706741
Scarus_frenatus	Ammodytes_personatus	2.82474577687401	0.18058763840815	11.3910159498538
Scarus_dimidiatus	Ammodytes_personatus	2.82474577067038	0.180587518261441	11.3910171706741
Scarus_rubroviolaceus	Ammodytes_personatus	2.82474577067038	0.180587518261441	11.3910171706741
Scarus_forsteni	Ammodytes_personatus	2.82474577111556	0.180587500162963	11.3910173635136
Scarus_niger	Ammodytes_personatus	2.82474577111556	0.180587500162963	11.3910173635136
Scarus_tricolor	Ammodytes_personatus	2.82474577111556	0.180587500162963	11.3910173635136
Scarus_altipinnis	Ammodytes_personatus	2.82474577111556	0.180587500162963	11.3910173635136
Scarus_prasiognathos	Ammodytes_personatus	2.82474577067038	0.180587518261441	11.3910171706741
Scarus_ghobban	Ammodytes_personatus	2.82474577111556	0.180587500162963	11.3910173635136
Scarus_coelestinus	Ammodytes_personatus	2.82474577067038	0.180587518261441	11.3910171706741
Scarus_guacamaia	Ammodytes_personatus	2.82474577111556	0.180587500162963	11.3910173635136
Scarus_iseri	Ammodytes_personatus	2.82474577111556	0.180587500162963	11.3910173635136
Scarus_taeniopterus	Ammodytes_personatus	2.82474577111556	0.180587500162963	11.3910173635136
Scarus_chameleon	Ammodytes_personatus	2.82474577111556	0.180587500162963	11.3910173635136
Scarus_festivus	Ammodytes_personatus	2.82474577067038	0.180587518261441	11.3910171706741
Scarus_quoyi	Ammodytes_personatus	2.82474577111556	0.180587500162963	11.3910173635136
Scarus_oviceps	Ammodytes_personatus	2.82474577111556	0.180587500162963	11.3910173635136
Scarus_globiceps	Ammodytes_personatus	2.82474577067038	0.180587518261441	11.3910171706741
Cephalopholis_argus	Ammodytes_personatus	2.82474577111556	0.180587500162963	11.3910173635136
Lachnolaimus_maximus	Ammodytes_personatus	2.82474577111556	0.180587500162963	11.3910173635136
Achoerodus_viridis	Ammodytes_personatus	2.82474577067038	0.180587518261441	11.3910171706741
Pseudodax_moluccanus	Ammodytes_personatus	2.82474577111556	0.180587500162963	11.3910173635136
Odax_acroptilus	Ammodytes_personatus	2.82474577067038	0.180587518261441	11.3910171706741
Siphonognathus_argyrophanes	Ammodytes_personatus	2.82474577067038	0.180587518261441	11.3910171706741
Haletta_semifasciata	Ammodytes_personatus	2.82474577111556	0.180587500162963	11.3910173635136
Neoodax_balteatus	Ammodytes_personatus	2.82474577067038	0.180587518261441	11.3910171706741
Odax_cyanomelas	Ammodytes_personatus	2.82474577111556	0.180587500162963	11.3910173635136
Odax_cyanoallix	Ammodytes_personatus	2.8247457861476	0.180587564003091	11.3910167908693
Odax_pullus	Ammodytes_personatus	2.82474577111556	0.180587500162963	11.3910173635136
Choerodon_fasciatus	Ammodytes_personatus	2.82474577111556	0.180587500162963	11.3910173635136
Choerodon_anchorago	Ammodytes_personatus	2.82474577111556	0.180587500162963	11.3910173635136
Choerodon_oligacanthus	Ammodytes_personatus	2.82474577111556	0.180587500162963	11.3910173635136
Choerodon_schoenleinii	Ammodytes_personatus	2.82474577111556	0.180587500162963	11.3910173635136
Xiphocheilus_typus	Ammodytes_personatus	2.82474577067038	0.180587518261441	11.3910171706741
Choerodon_azurio	Ammodytes_personatus	2.82474577067038	0.180587518261441	11.3910171706741
Bodianus_rufus	Ammodytes_personatus	2.82474577111556	0.180587500162963	11.3910173635136
Clepticus_parrae	Ammodytes_personatus	2.82474577067038	0.180587518261441	11.3910171706741
Bodianus_scrofa	Ammodytes_personatus	2.82474577067038	0.180587518261441	11.3910171706741
Bodianus_mesothorax	Ammodytes_personatus	2.82474577067038	0.180587518261441	11.3910171706741
Semicossyphus_darwini	Ammodytes_personatus	2.82474577067038	0.180587518261441	11.3910171706741
Semicossyphus_pulcher	Ammodytes_personatus	2.82474577111556	0.180587500162963	11.3910173635136
Coreoperca_kawamebari	Ammodytes_personatus	2.73776667084373	0.1402447952448	11.2525441413401
Coreoperca_whiteheadi	Ammodytes_personatus	2.7377666696193	0.140244776823244	11.2525443312622
Siniperca_roulei	Ammodytes_personatus	2.7377666696193	0.140244776823244	11.2525443312622
Siniperca_fortis	Ammodytes_personatus	2.73776667084374	0.1402447952448	11.2525441413401
Siniperca_undulata	Ammodytes_personatus	2.73776664395349	0.140244765475939	11.252544284928
Siniperca_chuatsi	Ammodytes_personatus	2.7377666696193	0.140244776823243	11.2525443312622
Siniperca_knerii	Ammodytes_personatus	2.7377666696193	0.140244776823244	11.2525443312622
Siniperca_obscura	Ammodytes_personatus	2.73776667084373	0.1402447952448	11.2525441413401
Siniperca_scherzeri	Ammodytes_personatus	2.7377666696193	0.140244776823244	11.2525443312622
Coreoperca_herzi	Ammodytes_personatus	2.7377666696193	0.140244776823244	11.2525443312622
Elassoma_evergladei	Ammodytes_personatus	2.7377666696193	0.140244776823244	11.2525443312622
Elassoma_boehlkei	Ammodytes_personatus	2.7377666696193	0.140244776823244	11.2525443312622
Elassoma_gilberti	Ammodytes_personatus	2.73776667084374	0.1402447952448	11.2525441413401
Elassoma_okefenokee	Ammodytes_personatus	2.73776667084374	0.1402447952448	11.2525441413401
Elassoma_zonatum	Ammodytes_personatus	2.7377666696193	0.140244776823244	11.2525443312622
Elassoma_alabamae	Ammodytes_personatus	2.7377666696193	0.140244776823244	11.2525443312622
Acantharchus_pomotis	Ammodytes_personatus	2.7377666696193	0.140244776823244	11.2525443312622
Ambloplites_ariommus	Ammodytes_personatus	2.7377666696193	0.140244776823243	11.2525443312622
Ambloplites_rupestris	Ammodytes_personatus	2.7377666696193	0.140244776823243	11.2525443312622
Ambloplites_cavifrons	Ammodytes_personatus	2.7377666696193	0.140244776823244	11.2525443312622
Ambloplites_constellatus	Ammodytes_personatus	2.73776667084374	0.1402447952448	11.2525441413401
Archoplites_interruptus	Ammodytes_personatus	2.7377666696193	0.140244776823244	11.2525443312622
Pomoxis_nigromaculatus	Ammodytes_personatus	2.73776667084374	0.1402447952448	11.2525441413401
Pomoxis_annularis	Ammodytes_personatus	2.73776667084374	0.1402447952448	11.2525441413401
Enneacanthus_chaetodon	Ammodytes_personatus	2.73776667084374	0.1402447952448	11.2525441413401
Enneacanthus_gloriosus	Ammodytes_personatus	2.7377666696193	0.140244776823243	11.2525443312622
Enneacanthus_obesus	Ammodytes_personatus	2.7377666696193	0.140244776823243	11.2525443312622
Centrarchus_macropterus	Ammodytes_personatus	2.7377666696193	0.140244776823244	11.2525443312622
Micropterus_dolomieu	Ammodytes_personatus	2.7377666696193	0.140244776823244	11.2525443312622
Micropterus_punctulatus	Ammodytes_personatus	2.7377666696193	0.140244776823243	11.2525443312622
Micropterus_coosae	Ammodytes_personatus	2.7377666696193	0.140244776823243	11.2525443312622
Micropterus_floridanus	Ammodytes_personatus	2.7377666696193	0.140244776823244	11.2525443312622
Micropterus_salmoides	Ammodytes_personatus	2.7377666696193	0.140244776823244	11.2525443312622
Micropterus_treculii	Ammodytes_personatus	2.7377666696193	0.140244776823244	11.2525443312622
Micropterus_notius	Ammodytes_personatus	2.73776667084374	0.1402447952448	11.2525441413401
Micropterus_cataractae	Ammodytes_personatus	2.73776667084374	0.1402447952448	11.2525441413401
Lepomis_gulosus	Ammodytes_personatus	2.7377666696193	0.140244776823244	11.2525443312622
Lepomis_cyanellus	Ammodytes_personatus	2.7377666696193	0.140244776823244	11.2525443312622
Lepomis_symmetricus	Ammodytes_personatus	2.7377666696193	0.140244776823244	11.2525443312622
Lepomis_humilis	Ammodytes_personatus	2.7377666696193	0.140244776823244	11.2525443312622
Lepomis_macrochirus	Ammodytes_personatus	2.73776667084373	0.1402447952448	11.2525441413401
Lepomis_gibbosus	Ammodytes_personatus	2.7377666696193	0.140244776823243	11.2525443312622
Lepomis_microlophus	Ammodytes_personatus	2.7377666696193	0.140244776823244	11.2525443312622
Lepomis_miniatus	Ammodytes_personatus	2.73776667084374	0.1402447952448	11.2525441413401
Lepomis_punctatus	Ammodytes_personatus	2.73776667084373	0.1402447952448	11.2525441413401
Lepomis_marginatus	Ammodytes_personatus	2.7377666696193	0.140244776823243	11.2525443312622
Lepomis_megalotis	Ammodytes_personatus	2.7377666696193	0.140244776823243	11.2525443312622
Lepomis_auritus	Ammodytes_personatus	2.7377666696193	0.140244776823244	11.2525443312622
Edelia_vittata	Ammodytes_personatus	2.7377666696193	0.140244776823244	11.2525443312622
Nannoperca_australis	Ammodytes_personatus	2.73776667084373	0.1402447952448	11.2525441413401
Nannoperca_obscura	Ammodytes_personatus	2.73776667084374	0.1402447952448	11.2525441413401
Nannoperca_oxleyana	Ammodytes_personatus	2.7377666696193	0.140244776823244	11.2525443312622
Nannoperca_variegata	Ammodytes_personatus	2.73776667084374	0.1402447952448	11.2525441413401
Nannatherina_balstoni	Ammodytes_personatus	2.7377666696193	0.140244776823244	11.2525443312622
Macquaria_australasica	Ammodytes_personatus	2.7377666696193	0.140244776823244	11.2525443312622
Macquaria_ambigua	Ammodytes_personatus	2.7377666696193	0.140244776823244	11.2525443312622
Bostockia_porosa	Ammodytes_personatus	2.7377666696193	0.140244776823244	11.2525443312622
Percichthys_trucha	Ammodytes_personatus	2.73776665922095	0.140244805062107	11.252543959648
Maccullochella_macquariensis	Ammodytes_personatus	2.73776667084374	0.1402447952448	11.2525441413401
Maccullochella_ikei	Ammodytes_personatus	2.73776660976767	0.140245052704207	11.2525409743815
Maccullochella_peelii_peelii	Ammodytes_personatus	2.7377666696193	0.140244776823243	11.2525443312622
Gadopsis_bispinosus	Ammodytes_personatus	2.7377666696193	0.140244776823243	11.2525443312622
Gadopsis_marmoratus	Ammodytes_personatus	2.7377666696193	0.140244776823244	11.2525443312622
Macquaria_colonorum	Ammodytes_personatus	2.73776667084373	0.1402447952448	11.2525441413401
Enoplosus_armatus	Ammodytes_personatus	2.7377666696193	0.140244776823244	11.2525443312622
Centrogenys_vaigiensis	Ammodytes_personatus	2.73776667084373	0.1402447952448	11.2525441413401
Cheilodactylus_rubrolabiatus	Ammodytes_personatus	2.7377666696193	0.140244776823243	11.2525443312622
Goniistius_quadricornis	Ammodytes_personatus	2.7377666696193	0.140244776823244	11.2525443312622
Goniistius_zonatus	Ammodytes_personatus	2.73776667084373	0.1402447952448	11.2525441413401
Goniistius_fuscus	Ammodytes_personatus	2.7377666696193	0.140244776823243	11.2525443312622
Goniistius_spectabilis	Ammodytes_personatus	2.73776667084373	0.1402447952448	11.2525441413401
Chirodactylus_jessicalenorum	Ammodytes_personatus	2.7377666696193	0.140244776823243	11.2525443312622
Chirodactylus_brachydactylus	Ammodytes_personatus	2.73776667084374	0.1402447952448	11.2525441413401
Chirodactylus_grandis	Ammodytes_personatus	2.7377666696193	0.140244776823243	11.2525443312622
Dactylophora_nigricans	Ammodytes_personatus	2.7377666696193	0.140244776823243	11.2525443312622
Cheilodactylus_variegatus	Ammodytes_personatus	2.7377666696193	0.140244776823243	11.2525443312622
Nemadactylus_douglasii	Ammodytes_personatus	2.73776667084373	0.1402447952448	11.2525441413401
Nemadactylus_valenciennesi	Ammodytes_personatus	2.73776667084374	0.1402447952448	11.2525441413401
Nemadactylus_monodactylus	Ammodytes_personatus	2.7377666696193	0.140244776823244	11.2525443312622
Nemadactylus_macropterus	Ammodytes_personatus	2.73776667084374	0.1402447952448	11.2525441413401
Nemadactylus_bergi	Ammodytes_personatus	2.7377666696193	0.140244776823244	11.2525443312622
Nemadactylus_gayi	Ammodytes_personatus	2.7377666696193	0.140244776823243	11.2525443312622
Cheilodactylus_nigripes	Ammodytes_personatus	2.73776667084374	0.1402447952448	11.2525441413401
Goniistius_ephippium	Ammodytes_personatus	2.7377666696193	0.140244776823243	11.2525443312622
Goniistius_zebra	Ammodytes_personatus	2.7377666696193	0.140244776823244	11.2525443312622
Goniistius_plessisi	Ammodytes_personatus	2.7377666696193	0.140244776823244	11.2525443312622
Goniistius_vittatus	Ammodytes_personatus	2.7377666696193	0.140244776823243	11.2525443312622
Goniistius_gibbosus	Ammodytes_personatus	2.73776667084373	0.1402447952448	11.2525441413401
Goniistius_vestitus	Ammodytes_personatus	2.7377666696193	0.140244776823243	11.2525443312622
Cheilodactylus_fasciatus	Ammodytes_personatus	2.73776667084374	0.1402447952448	11.2525441413401
Cheilodactylus_pixi	Ammodytes_personatus	2.73776667084374	0.1402447952448	11.2525441413401
Aplodactylus_etheridgii	Ammodytes_personatus	2.73776667084374	0.1402447952448	11.2525441413401
Crinodus_lophodon	Ammodytes_personatus	2.73776667084373	0.1402447952448	11.2525441413401
Aplodactylus_arctidens	Ammodytes_personatus	2.73776667084374	0.1402447952448	11.2525441413401
Aplodactylus_punctatus	Ammodytes_personatus	2.73776667084374	0.1402447952448	11.2525441413401
Aplodactylus_westralis	Ammodytes_personatus	2.7377666696193	0.140244776823244	11.2525443312622
Threpterius_maculosus	Ammodytes_personatus	2.7377666696193	0.140244776823244	11.2525443312622
Chironemus_delfini	Ammodytes_personatus	2.7377666696193	0.140244776823243	11.2525443312622
Chironemus_georgianus	Ammodytes_personatus	2.73776666990877	0.140244798014787	11.2525441054454
Chironemus_microlepis	Ammodytes_personatus	2.73776667084373	0.1402447952448	11.2525441413401
Chironemus_bicornis	Ammodytes_personatus	2.7377666696193	0.140244776823244	11.2525443312622
Chironemus_marmoratus	Ammodytes_personatus	2.73776667084374	0.1402447952448	11.2525441413401
Paracirrhites_forsteri	Ammodytes_personatus	2.7377666696193	0.140244776823244	11.2525443312622
Amblycirrhitus_bimacula	Ammodytes_personatus	2.7377666696193	0.140244776823243	11.2525443312622
Amblycirrhitus_pinos	Ammodytes_personatus	2.73776667084374	0.1402447952448	11.2525441413401
Cirrhitus_rivulatus	Ammodytes_personatus	2.73776667084374	0.1402447952448	11.2525441413401
Cirrhitops_mascarenensis	Ammodytes_personatus	2.73776666619795	0.140244769254525	11.2525443901615
Cirrhitops_fasciatus	Ammodytes_personatus	2.73776667084373	0.1402447952448	11.2525441413401
Cirrhitus_pinnulatus	Ammodytes_personatus	2.7377666696193	0.140244776823244	11.2525443312622
Paracirrhites_arcatus	Ammodytes_personatus	2.7377666696193	0.140244776823244	11.2525443312622
Notocirrhitus_splendens	Ammodytes_personatus	2.7377666696193	0.140244776823244	11.2525443312622
Pholidichthys_leucotaenia	Acanthopagrus_schlegelii	2.6786977776409	0.109404507498872	11.1982714580181
Glaucosoma_buergeri	Acanthopagrus_schlegelii	2.67869777497839	0.109404488724817	11.1982716467878
Glaucosoma_scapulare	Acanthopagrus_schlegelii	2.6786977776409	0.109404507498872	11.1982714580181
Glaucosoma_magnificum	Acanthopagrus_schlegelii	2.67869777497839	0.109404488724816	11.1982716467877
Glaucosoma_hebraicum	Acanthopagrus_schlegelii	2.67869777497839	0.109404488724817	11.1982716467878
Pempheris_oualensis	Acanthopagrus_schlegelii	2.67869777497839	0.109404488724817	11.1982716467878
Parapriacanthus_ransonneti	Acanthopagrus_schlegelii	2.67869777497839	0.109404488724817	11.1982716467878
Parapriacanthus_elongatus	Acanthopagrus_schlegelii	2.67869777497839	0.109404488724816	11.1982716467877
Pempheris_schwenkii	Acanthopagrus_schlegelii	2.67869777497839	0.109404488724816	11.1982716467877
Pempheris_vanicolensis	Acanthopagrus_schlegelii	2.6786977776409	0.109404507498872	11.1982714580181
Decodon_melasma	Acanthopagrus_schlegelii	2.68463817915634	0.115598053751818	11.1697581540572
Dicentrarchus_punctatus	Acanthopagrus_schlegelii	2.68463818169466	0.115598072449754	11.1697579668538
Dicentrarchus_labrax	Acanthopagrus_schlegelii	2.68463818169466	0.115598072449754	11.1697579668538
Morone_mississippiensis	Acanthopagrus_schlegelii	2.68463818169466	0.115598072449754	11.1697579668538
Morone_americana	Acanthopagrus_schlegelii	2.68463817915634	0.115598053751818	11.1697581540572
Morone_saxatilis	Acanthopagrus_schlegelii	2.68463818169466	0.115598072449754	11.1697579668538
Morone_chrysops	Acanthopagrus_schlegelii	2.68463818169466	0.115598072449754	11.1697579668538
Schuettea_scalaripinnis	Branchiostegus_japonicus	2.55801143494521	0.163115065417516	9.88408683508589
Hoplolatilus_purpureus	Branchiostegus_japonicus	2.63306764814042	0.218816527962522	9.82950569929458
Branchiostegus_auratus	Branchiostegus_japonicus	2.56624199728818	0.277871428964225	8.95255210732006
Branchiostegus_argentatus	Branchiostegus_japonicus	2.53807217286891	0.305692721014291	8.58721336112307
Branchiostegus_wardi	Branchiostegus_japonicus	2.53807217286891	0.305692721014291	8.58721336112307
Branchiostegus_albus	Branchiostegus_japonicus	2.53807217286891	0.305692721014291	8.58721336112307
Branchiostegus_semifasciatus	Branchiostegus_japonicus	2.59697700927936	0.249588850676757	9.35400051647157
Caulolatilus_microps	Branchiostegus_japonicus	2.59697700660303	0.249588835412103	9.35400062754562
Lopholatilus_chamaeleonticeps	Branchiostegus_japonicus	2.59697700660303	0.249588835412102	9.35400062754561
Caulolatilus_affinis	Branchiostegus_japonicus	2.64574223997805	0.208575307980724	9.99760717647573
Caulolatilus_princeps	Branchiostegus_japonicus	2.6457422381972	0.20857529158293	9.99760731494574
Emmelichthys_nitidus_nitidus	Diagramma_pictum	2.65261593044322	0.203213323733709	10.0883106695719
Erythrocles_monodi	Diagramma_pictum	2.65261593044322	0.203213323733709	10.0883106695719
Erythrocles_schlegelii	Diagramma_pictum	2.65261593209667	0.203213340272921	10.0883105271923
Inermia_vittata	Diagramma_pictum	2.65117785282322	0.229112968547981	9.84611427434173
Plectorhinchus_mediterraneus	Diagramma_pictum	2.62631068222189	0.249696918347209	9.52265471006228
Plectorhinchus_cinctus	Diagramma_pictum	2.58878914715498	0.283001877392709	9.03849469722576
Plectorhinchus_chaetodonoides	Diagramma_pictum	2.58878914715498	0.283001877392709	9.03849469722576
Diagramma_labiosum	Diagramma_pictum	2.54764154953561	0.323075716280655	8.51250212600963
Plectorhinchus_lineatus	Diagramma_pictum	2.56371153209307	0.306945333704076	8.71734590304505
Plectorhinchus_diagrammus	Diagramma_pictum	2.56371153209307	0.306945333704076	8.71734590304505
Plectorhinchus_chrysotaenia	Diagramma_pictum	2.60461021828644	0.268609800662541	9.24208926889041
Brachydeuterus_auritus	Diagramma_pictum	2.64711781004145	0.232398301433451	9.79315697274988
Microlepidotus_inornatus	Diagramma_pictum	2.64711781004145	0.232398301433451	9.79315697274988
Orthopristis_chrysoptera	Diagramma_pictum	2.64711781004145	0.232398301433451	9.79315697274988
Anisotremus_interruptus	Diagramma_pictum	2.64711781173803	0.232398317322924	9.79315684363388
Anisotremus_surinamensis	Diagramma_pictum	2.64711781004145	0.232398301433451	9.79315697274988
Anisotremus_davidsonii	Diagramma_pictum	2.64711781173803	0.232398317322924	9.79315684363389
Anisotremus_caesius	Diagramma_pictum	2.64711781004145	0.232398301433451	9.79315697274988
Anisotremus_taeniatus	Diagramma_pictum	2.64711781004145	0.232398301433451	9.79315697274988
Anisotremus_virginicus	Diagramma_pictum	2.64711781004145	0.232398301433451	9.79315697274988
Anisotremus_scapularis	Diagramma_pictum	2.64711781173803	0.232398317322924	9.79315684363389
Anisotremus_dovii	Diagramma_pictum	2.64711781004145	0.232398301433451	9.79315697274988
Anisotremus_pacifici	Diagramma_pictum	2.64711781173803	0.232398317322924	9.79315684363389
Genyatremus_luteus	Diagramma_pictum	2.64711781004145	0.232398301433451	9.79315697274988
Anisotremus_moricandi	Diagramma_pictum	2.64711781004145	0.232398301433451	9.79315697274988
Haemulon_squamipinna	Diagramma_pictum	2.64711781004145	0.232398301433451	9.79315697274988
Haemulon_aurolineatum	Diagramma_pictum	2.64711781173803	0.232398317322924	9.79315684363389
Haemulon_striatum	Diagramma_pictum	2.64711781004145	0.232398301433451	9.79315697274988
Haemulon_boschmae	Diagramma_pictum	2.64711781004145	0.232398301433451	9.79315697274988
Haemulon_maculicauda	Diagramma_pictum	2.64711781173803	0.232398317322924	9.79315684363389
Haemulon_flaviguttatum	Diagramma_pictum	2.64711781173803	0.232398317322924	9.79315684363388
Haemulon_steindachneri	Diagramma_pictum	2.64711781173803	0.232398317322924	9.79315684363388
Haemulon_sexfasciatum	Diagramma_pictum	2.64711769983496	0.232398858277954	9.79315144371012
Haemulon_scudderii	Diagramma_pictum	2.64711781004145	0.232398301433451	9.79315697274988
Haemulon_melanurum	Diagramma_pictum	2.64711781004145	0.232398301433451	9.79315697274988
Haemulon_album	Diagramma_pictum	2.64711781173803	0.232398317322924	9.79315684363389
Haemulon_plumierii	Diagramma_pictum	2.64711781004145	0.232398301433451	9.79315697274988
Haemulon_bonariense	Diagramma_pictum	2.64711781004145	0.232398301433451	9.79315697274988
Haemulon_parra	Diagramma_pictum	2.64711781004145	0.232398301433451	9.79315697274988
Haemulon_carbonarium	Diagramma_pictum	2.64711781004145	0.232398301433451	9.79315697274988
Haemulon_macrostomum	Diagramma_pictum	2.64711781004145	0.232398301433451	9.79315697274988
Haemulon_flavolineatum	Diagramma_pictum	2.64711781173803	0.232398317322924	9.79315684363389
Haemulon_sciurus	Diagramma_pictum	2.64711781004145	0.232398301433451	9.79315697274988
Xenistius_californiensis	Diagramma_pictum	2.64711781004145	0.232398301433451	9.79315697274988
Haemulon_chrysargyreum	Diagramma_pictum	2.64711781004145	0.232398301433451	9.79315697274988
Pomadasys_incisus	Diagramma_pictum	2.64711781004145	0.232398301433451	9.79315697274988
Pomadasys_hasta	Diagramma_pictum	2.64711777615111	0.232398347010506	9.79315637300512
Pomadasys_maculatus	Diagramma_pictum	2.64711781173803	0.232398317322924	9.79315684363388
Pomadasys_kaakan	Diagramma_pictum	2.64711781004145	0.232398301433451	9.79315697274988
Pomadasys_perotaei	Diagramma_pictum	2.64711781173803	0.232398317322924	9.79315684363389
Pomadasys_olivaceus	Diagramma_pictum	2.64711781004145	0.232398301433451	9.79315697274988
Plectorhinchus_macrolepis	Diagramma_pictum	2.64731941864354	0.232234485606736	9.79578529654934
Hapalogenys_nigripinnis	Diagramma_pictum	2.65099198841108	0.229262743788795	9.84368867989718
Hapalogenys_mucronatus	Diagramma_pictum	2.6509919900325	0.229262759763623	9.84368854860998
Symphorichthys_spilurus	Pterocaesio_digramma	2.76170005875372	0.291933761996409	9.95287370628146
Symphorus_nematophorus	Pterocaesio_digramma	2.76170005875372	0.291933761996409	9.95287370628146
Lutjanus_colorado	Pterocaesio_digramma	2.8059655484515	0.330124614548315	9.89023810067502
Lutjanus_fulviflamma	Pterocaesio_digramma	2.8059655484515	0.330124614548315	9.89023810067502
Lutjanus_monostigma	Pterocaesio_digramma	2.80596554658188	0.330124628875984	9.89023797266959
Lutjanus_carponotatus	Pterocaesio_digramma	2.8059655484515	0.330124614548315	9.89023810067502
Lutjanus_russellii	Pterocaesio_digramma	2.8059655484515	0.330124614548315	9.89023810067502
Lutjanus_lutjanus	Pterocaesio_digramma	2.80596554658188	0.330124628875984	9.89023797266959
Lutjanus_ophuysenii	Pterocaesio_digramma	2.8059655484515	0.330124614548315	9.89023810067502
Lutjanus_vitta	Pterocaesio_digramma	2.80596554658188	0.330124628875984	9.89023797266959
Lutjanus_decussatus	Pterocaesio_digramma	2.80596554658188	0.330124628875984	9.89023797266959
Lutjanus_fulvus	Pterocaesio_digramma	2.8059655484515	0.330124614548315	9.89023810067502
Lutjanus_rivulatus	Pterocaesio_digramma	2.8059655484515	0.330124614548315	9.89023810067502
Lutjanus_stellatus	Pterocaesio_digramma	2.80596554658188	0.330124628875984	9.89023797266959
Lutjanus_quinquelineatus	Pterocaesio_digramma	2.8059655484515	0.330124614548315	9.89023810067502
Lutjanus_kasmira	Pterocaesio_digramma	2.8059655484515	0.330124614548315	9.89023810067502
Lutjanus_bengalensis	Pterocaesio_digramma	2.8059655484515	0.330124614548315	9.89023810067502
Lutjanus_argentiventris	Pterocaesio_digramma	2.80596554658188	0.330124628875984	9.89023797266959
Lutjanus_griseus	Pterocaesio_digramma	2.8059655484515	0.330124614548315	9.89023810067502
Lutjanus_apodus	Pterocaesio_digramma	2.80596554658188	0.330124628875984	9.89023797266959
Lutjanus_jocu	Pterocaesio_digramma	2.8059655484515	0.330124614548315	9.89023810067502
Rhomboplites_aurorubens	Pterocaesio_digramma	2.80596554658188	0.330124628875984	9.89023797266959
Lutjanus_cyanopterus	Pterocaesio_digramma	2.80596554658188	0.330124628875984	9.89023797266959
Ocyurus_chrysurus	Pterocaesio_digramma	2.8059655484515	0.330124614548315	9.89023810067502
Lutjanus_analis	Pterocaesio_digramma	2.8059655484515	0.330124614548315	9.89023810067502
Lutjanus_mahogoni	Pterocaesio_digramma	2.8059655484515	0.330124614548315	9.89023810067502
Lutjanus_synagris	Pterocaesio_digramma	2.80596554658188	0.330124628875984	9.89023797266959
Lutjanus_peru	Pterocaesio_digramma	2.80596555909653	0.330124665040614	9.89023774819382
Lutjanus_campechanus	Pterocaesio_digramma	2.80596554658188	0.330124628875984	9.89023797266959
Lutjanus_vivanus	Pterocaesio_digramma	2.80596554658188	0.330124628875984	9.89023797266959
Etelis_oculatus	Pterocaesio_digramma	2.8059655484515	0.330124614548315	9.89023810067502
Lutjanus_buccanella	Pterocaesio_digramma	2.80596554658188	0.330124628875984	9.89023797266959
Lutjanus_novemfasciatus	Pterocaesio_digramma	2.8059655484515	0.330124614548315	9.89023810067502
Lutjanus_argentimaculatus	Pterocaesio_digramma	2.80596554658188	0.330124628875984	9.89023797266959
Lutjanus_dentatus	Pterocaesio_digramma	2.8059655484515	0.330124614548315	9.89023810067502
Lutjanus_malabaricus	Pterocaesio_digramma	2.80596554658188	0.330124628875984	9.89023797266959
Lutjanus_adetii	Pterocaesio_digramma	2.8059655484515	0.330124614548315	9.89023810067502
Lutjanus_sebae	Pterocaesio_digramma	2.8059655484515	0.330124614548315	9.89023810067502
Pinjalo_pinjalo	Pterocaesio_digramma	2.8059655484515	0.330124614548315	9.89023810067502
Lutjanus_erythropterus	Pterocaesio_digramma	2.8059655484515	0.330124614548315	9.89023810067502
Lutjanus_sanguineus	Pterocaesio_digramma	2.8059655484515	0.330124614548315	9.89023810067502
Gymnocaesio_gymnoptera	Pterocaesio_digramma	2.80596554658188	0.330124628875984	9.89023797266959
Caesio_lunaris	Pterocaesio_digramma	2.8059655484515	0.330124614548315	9.89023810067502
Lutjanus_bohar	Pterocaesio_digramma	2.80596554658188	0.330124628875984	9.89023797266959
Lutjanus_gibbus	Pterocaesio_digramma	2.80596554658188	0.330124628875984	9.89023797266959
Macolor_niger	Pterocaesio_digramma	2.8059655484515	0.330124614548315	9.89023810067502
Caesio_cuning	Pterocaesio_digramma	2.80596554658188	0.330124628875984	9.89023797266959
Pterocaesio_marri	Pterocaesio_digramma	2.8059655484515	0.330124614548315	9.89023810067502
Dipterygonotus_balteatus	Pterocaesio_digramma	2.8059655484515	0.330124614548315	9.89023810067502
Pterocaesio_pisang	Pterocaesio_digramma	2.8059655484515	0.330124614548315	9.89023810067502
Caesio_caerulaurea	Pterocaesio_digramma	2.80596554658188	0.330124628875984	9.89023797266959
Aprion_virescens	Pterocaesio_digramma	2.77835526698249	0.306181312754513	9.92954583267523
Aphareus_furca	Pterocaesio_digramma	2.7783552657551	0.306181327536979	9.9295457018812
Apsilus_fuscus	Pterocaesio_digramma	2.71069495030448	0.249191918316208	10.0225312958915
Gnathodentex_aureolineatus	Lethrinus_nebulosus	2.73017549544323	0.230480735747319	10.3079456041662
Monotaxis_grandoculis	Lethrinus_nebulosus	2.73017549544323	0.230480735747319	10.3079456041662
Gymnocranius_grandoculis	Lethrinus_nebulosus	2.73017549544323	0.230480735747319	10.3079456041662
Gymnocranius_griseus	Lethrinus_nebulosus	2.73017549544323	0.23048073574732	10.3079456041663
Gymnocranius_elongatus	Lethrinus_nebulosus	2.73017549574201	0.2304807521449	10.3079454552863
Wattsia_mossambica	Lethrinus_nebulosus	2.73017549544323	0.23048073574732	10.3079456041663
Lethrinus_genivittatus	Lethrinus_nebulosus	2.83072790145605	0.34956004716488	9.87352599524681
Lethrinus_miniatus	Lethrinus_nebulosus	2.83072790340545	0.349560033031229	9.8735261201897
Lethrinus_erythropterus	Lethrinus_nebulosus	2.83072790340545	0.349560033031228	9.87352612018969
Lethrinus_semicinctus	Lethrinus_nebulosus	2.83072790145605	0.349560047164881	9.87352599524682
Lethrinus_rubrioperculatus	Lethrinus_nebulosus	2.83072790340545	0.349560033031228	9.87352612018969
Lethrinus_reticulatus	Lethrinus_nebulosus	2.83072790340545	0.349560033031228	9.87352612018969
Lethrinus_microdon	Lethrinus_nebulosus	2.83072790145605	0.349560047164881	9.87352599524681
Lethrinus_olivaceus	Lethrinus_nebulosus	2.83072790340545	0.349560033031228	9.87352612018969
Lethrinus_erythracanthus	Lethrinus_nebulosus	2.83072790145605	0.349560047164881	9.87352599524681
Lethrinus_haematopterus	Lethrinus_nebulosus	2.85889274459586	0.385359285658681	9.74887458325621
Lethrinus_ornatus	Lethrinus_nebulosus	2.89021248708769	0.426552682858378	9.60861850847986
Lethrinus_lentjan	Lethrinus_nebulosus	2.89021248378069	0.42655269527369	9.6086183981165
Lethrinus_laticaudis	Lethrinus_nebulosus	2.88120551558775	0.41455210831722	9.64913492098137
Lethrinus_obsoletus	Lethrinus_nebulosus	2.88120551868787	0.414552095620895	9.64913503357487
Lethrinus_harak	Lethrinus_nebulosus	2.87424751735797	0.40536752523242	9.68033347595113
Lethrinus_atlanticus	Lethrinus_nebulosus	2.80606498917697	0.319130432463396	9.98157569967264
Lethrinus_xanthochilus	Lethrinus_nebulosus	2.80606498917697	0.319130432463396	9.98157569967264
Lethrinus_atkinsoni	Lethrinus_nebulosus	2.80606498917697	0.319130432463396	9.98157569967264
Lethrinus_borbonicus	Lethrinus_nebulosus	2.80606498917697	0.319130432463397	9.98157569967265
Pristipomoides_aquilonaris	Pennahia_argentata	2.64224269269997	0.19480491421571	10.103010771624
Stellifer_illecebrosus	Pennahia_argentata	2.63278621665835	0.236600749823	9.6721071435804
Stellifer_lanceolatus	Pennahia_argentata	2.63278621665835	0.236600749823	9.6721071435804
Stellifer_microps	Pennahia_argentata	2.63278621454529	0.236600734046753	9.67210726731736
Stellifer_naso	Pennahia_argentata	2.63278621665835	0.236600749823	9.6721071435804
Stellifer_stellifer	Pennahia_argentata	2.63278621665836	0.236600749823	9.67210714358041
Stellifer_rastrifer	Pennahia_argentata	2.63278621454529	0.236600734046753	9.67210726731736
Bairdiella_armata	Pennahia_argentata	2.63278621665835	0.236600749823	9.6721071435804
Bairdiella_ronchus	Pennahia_argentata	2.63278621454529	0.236600734046752	9.67210726731736
Bairdiella_chrysoura	Pennahia_argentata	2.63278621454529	0.236600734046753	9.67210726731736
Argyrosomus_regius	Pennahia_argentata	2.6327862145453	0.236600734046753	9.67210726731737
Umbrina_cirrosa	Pennahia_argentata	2.63278621454529	0.236600734046753	9.67210726731736
Sciaenops_ocellatus	Pennahia_argentata	2.62856338554446	0.256294682297067	9.48040115782365
Menticirrhus_undulatus	Pennahia_argentata	2.62856338768657	0.25629469759877	9.48040104254623
Menticirrhus_littoralis	Pennahia_argentata	2.62856338554446	0.256294682297067	9.48040115782365
Menticirrhus_americanus	Pennahia_argentata	2.62856338554446	0.256294682297067	9.48040115782365
Micropogonias_furnieri	Pennahia_argentata	2.62856338768657	0.256294697598769	9.48040104254622
Micropogonias_undulatus	Pennahia_argentata	2.62856338554446	0.256294682297067	9.48040115782365
Pogonias_cromis	Pennahia_argentata	2.62856338554446	0.256294682297068	9.48040115782366
Umbrina_canariensis	Pennahia_argentata	2.62856338554446	0.256294682297067	9.48040115782365
Larimus_fasciatus	Pennahia_argentata	2.62856338554446	0.256294682297068	9.48040115782366
Cynoscion_striatus	Pennahia_argentata	2.62856338554446	0.256294682297067	9.48040115782365
Atractoscion_nobilis	Pennahia_argentata	2.62856338768657	0.25629469759877	9.48040104254623
Cynoscion_guatucupa	Pennahia_argentata	2.62856338768657	0.256294697598769	9.48040104254622
Totoaba_macdonaldi	Pennahia_argentata	2.62856338768657	0.256294697598769	9.48040104254623
Aplodinotus_grunniens	Pennahia_argentata	2.62856338554446	0.256294682297067	9.48040115782365
Leiostomus_xanthurus	Pennahia_argentata	2.62856338554446	0.256294682297068	9.48040115782366
Miichthys_miiuy	Pennahia_argentata	2.62856338554446	0.256294682297067	9.48040115782365
Larimichthys_crocea	Pennahia_argentata	2.62856338554446	0.256294682297067	9.48040115782365
Larimichthys_polyactis	Pennahia_argentata	2.62856338554446	0.256294682297067	9.48040115782365
Collichthys_lucidus	Pennahia_argentata	2.62856338554446	0.256294682297067	9.48040115782365
Collichthys_niveatus	Pennahia_argentata	2.62856338768657	0.256294697598769	9.48040104254622
Protonibea_diacanthus	Pennahia_argentata	2.62856338768657	0.256294697598769	9.48040104254622
Atractoscion_aequidens	Pennahia_argentata	2.62856314375225	0.256294958645249	9.48039745570221
Cynoscion_nebulosus	Pennahia_argentata	2.62856338768657	0.256294697598769	9.48040104254622
Cynoscion_nothus	Pennahia_argentata	2.62856338554446	0.256294682297068	9.48040115782366
Cynoscion_reticulatus	Pennahia_argentata	2.62856338768657	0.256294697598769	9.48040104254622
Cynoscion_othonopterus	Pennahia_argentata	2.62856338554446	0.256294682297067	9.48040115782365
Cynoscion_jamaicensis	Pennahia_argentata	2.62856338554446	0.256294682297067	9.48040115782365
Macrodon_ancylodon	Pennahia_argentata	2.62856338554446	0.256294682297068	9.48040115782366
Macrodon_mordax	Pennahia_argentata	2.62856338768657	0.256294697598769	9.48040104254623
Cynoscion_regalis	Pennahia_argentata	2.62856338768657	0.256294697598769	9.48040104254623
Cynoscion_arenarius	Pennahia_argentata	2.62856338554446	0.256294682297067	9.48040115782365
Cynoscion_acoupa	Pennahia_argentata	2.62856338554446	0.256294682297067	9.48040115782365
Cynoscion_albus	Pennahia_argentata	2.62856338554446	0.256294682297068	9.48040115782366
Cynoscion_xanthulus	Pennahia_argentata	2.62856338554446	0.256294682297067	9.48040115782365
Cynoscion_parvipinnis	Pennahia_argentata	2.62856338554446	0.256294682297067	9.48040115782365
Cynoscion_microlepidotus	Pennahia_argentata	2.62856338768657	0.256294697598769	9.48040104254622
Cynoscion_squamipinnis	Pennahia_argentata	2.62856338554446	0.256294682297067	9.48040115782365
Cynoscion_praedatorius	Pennahia_argentata	2.62856338554446	0.256294682297068	9.48040115782366
Cynoscion_phoxocephalus	Pennahia_argentata	2.62856338768657	0.25629469759877	9.48040104254623
Cynoscion_leiarchus	Pennahia_argentata	2.62856338554446	0.256294682297067	9.48040115782365
Cynoscion_analis	Pennahia_argentata	2.62856338554446	0.256294682297067	9.48040115782365
Isopisthus_remifer	Pennahia_argentata	2.62856338554446	0.256294682297067	9.48040115782365
Cynoscion_virescens	Pennahia_argentata	2.62856338554446	0.256294682297067	9.48040115782365
Lonchurus_lanceolatus	Pennahia_argentata	2.62414014225376	0.277663626387672	9.28000758527491
Otolithoides_biauritus	Pennahia_argentata	2.6231526302434	0.282542609071176	9.2353207520696
Roncador_stearnsii	Pennahia_argentata	2.62713677434834	0.26310176411022	9.41572544164548
Umbrina_roncador	Pennahia_argentata	2.62713677650026	0.263101779243567	9.41572532921256
Cheilotrema_saturnum	Pennahia_argentata	2.62713677434834	0.26310176411022	9.41572544164547
Pseudotolithus_typus	Pennahia_argentata	2.62919893942921	0.253287589932176	9.50922792801841
Pseudotolithus_senegalensis	Pennahia_argentata	2.62919893729147	0.253287574556812	9.50922804456521
Johnius_belangerii	Pennahia_argentata	2.62919893729147	0.253287574556812	9.50922804456521
Pseudotolithus_elongatus	Pennahia_argentata	2.62919893729147	0.253287574556812	9.50922804456521
Johnius_borneensis	Pennahia_argentata	2.62919893942921	0.253287589932177	9.50922792801842
Johnius_dussumieri	Pennahia_argentata	2.62919893942921	0.253287589932176	9.50922792801841
Nibea_coibor	Pennahia_argentata	2.62919893942921	0.253287589932176	9.50922792801841
Nibea_albiflora	Pennahia_argentata	2.62919893729147	0.253287574556812	9.50922804456521
Pseudotolithus_senegallus	Pennahia_argentata	2.62919893942921	0.253287589932177	9.50922792801842
Otolithes_ruber	Pennahia_argentata	2.62919893729147	0.253287574556812	9.50922804456521
Otolithes_cuvieri	Pennahia_argentata	2.62919893729147	0.253287574556812	9.50922804456521
Seriphus_politus	Pennahia_argentata	2.63184531229414	0.240931146950717	9.6293571604233
Nebris_microps	Pennahia_argentata	2.63431474772511	0.229634453777483	9.74160181910646
Nebris_occidentalis	Pennahia_argentata	2.63431474772511	0.229634453777483	9.74160181910646
Cilus_gilberti	Pennahia_argentata	2.63783981404146	0.213884366403054	9.90209156564016
Datnioides_polota	Pennahia_argentata	2.64858786324123	0.168397612402189	10.3935472432383
Chaetodipterus_faber	Pennahia_argentata	2.64858786324123	0.168397612402189	10.3935472432383
Platax_orbicularis	Pennahia_argentata	2.64858786524527	0.168397629679882	10.3935470872722
Platax_boersii	Pennahia_argentata	2.64858786324123	0.168397612402189	10.3935472432383
Platax_teira	Pennahia_argentata	2.64858786524527	0.168397629679882	10.3935470872722
Drepane_africana	Pennahia_argentata	2.64858786324123	0.168397612402189	10.3935472432383
Drepane_punctata	Pennahia_argentata	2.64858786524527	0.168397629679882	10.3935470872722
Callanthias_ruber	Acanthopagrus_schlegelii	2.62382198096603	0.13300046515958	10.5905387098698
Parascolopsis_eriomma	Acanthopagrus_schlegelii	2.6567231794158	0.166831546808941	10.4597727902075
Nemipterus_virgatus	Acanthopagrus_schlegelii	2.6567231794158	0.166831546808941	10.4597727902075
Nemipterus_hexodon	Acanthopagrus_schlegelii	2.65672318119072	0.166831564126958	10.4597726312473
Nemipterus_bathybius	Acanthopagrus_schlegelii	2.65672318119072	0.166831564126958	10.4597726312473
Nemipterus_balinensis	Acanthopagrus_schlegelii	2.65672302101713	0.166831366526874	10.4597735679988
Nemipterus_marginatus	Acanthopagrus_schlegelii	2.65672318119071	0.166831564126957	10.4597726312473
Pentapodus_caninus	Acanthopagrus_schlegelii	2.65672318119072	0.166831564126958	10.4597726312473
Pentapodus_setosus	Acanthopagrus_schlegelii	2.6567231794158	0.166831546808941	10.4597727902075
Pentapodus_bifasciatus	Acanthopagrus_schlegelii	2.6567231794158	0.166831546808941	10.4597727902075
Scolopsis_affinis	Acanthopagrus_schlegelii	2.65672318119071	0.166831564126957	10.4597726312473
Scolopsis_taenioptera	Acanthopagrus_schlegelii	2.65672318119071	0.166831564126957	10.4597726312473
Scolopsis_vosmeri	Acanthopagrus_schlegelii	2.6567231794158	0.166831546808941	10.4597727902075
Scolopsis_ciliata	Acanthopagrus_schlegelii	2.6567231794158	0.166831546808941	10.4597727902075
Nemipterus_furcosus	Acanthopagrus_schlegelii	2.6567231794158	0.166831546808941	10.4597727902075
Dentex_abei	Pagrus_major	2.35933614586902	0.16091842173562	8.72087196624066
Evynnis_tumifrons	Pagrus_major	2.35933614586902	0.16091842173562	8.72087196624066
Dentex_angolensis	Pagrus_major	2.35933614586902	0.16091842173562	8.72087196624066
Dentex_maroccanus	Pagrus_major	2.35933614586902	0.16091842173562	8.72087196624066
Dentex_macrophthalmus	Pagrus_major	2.35933614586902	0.16091842173562	8.72087196624066
Pterogymnus_laniarius	Pagrus_major	2.32029272402086	0.164505329263371	8.46697580178489
Chrysoblephus_cristiceps	Pagrus_major	2.32029273128498	0.164505344782439	8.46697571704449
Argyrozona_argyrozona	Pagrus_major	2.32029272402086	0.164505329263371	8.46697580178489
Cymatoceps_nasutus	Pagrus_major	2.32029272402086	0.164505329263371	8.46697580178489
Petrus_rupestris	Pagrus_major	2.32029273128498	0.164505344782438	8.46697571704448
Polysteganus_praeorbitalis	Pagrus_major	2.32029272402086	0.164505329263371	8.46697580178489
Pagrus_auriga	Pagrus_major	2.30545510961622	0.16594717772103	8.37095066608772
Pagrus_caeruleostictus	Pagrus_major	2.30545510961622	0.16594717772103	8.37095066608772
Pagrus_pagrus	Pagrus_major	2.30545510961622	0.16594717772103	8.37095066608772
Pagellus_bellottii	Pagrus_major	2.30545511713072	0.165947193125022	8.3709505848899
Pagellus_erythrinus	Pagrus_major	2.30545511713072	0.165947193125022	8.3709505848899
Dentex_dentex	Pagrus_major	2.27697207037922	0.168843256486731	8.18732763392333
Dentex_gibbosus	Pagrus_major	2.2769720783708	0.168843271662552	8.18732755944893
Dentex_canariensis	Pagrus_major	2.2769720783708	0.168843271662552	8.18732755944893
Cheimerius_nufar	Pagrus_major	2.2769720783708	0.168843271662552	8.18732755944893
Virididentex_acromegalus	Pagrus_major	2.27697207037922	0.168843256486731	8.18732763392333
Argyrops_spinifer	Pagrus_major	2.25414112216555	0.171291911545165	8.04081581934544
Argyrops_bleekeri	Pagrus_major	2.25414112216555	0.171291911545165	8.04081581934544
Pagrus_auratus	Pagrus_major	2.16695931203642	0.181789525631875	7.48681687099198
Cheimerius_matsubarai	Pagrus_major	2.22959095726463	0.174058015556604	7.88393726122696
Evynnis_japonica	Pagrus_major	2.22959094848995	0.174058000783225	7.88393732474041
Parargyrops_edita	Pagrus_major	2.22959095726463	0.174058015556604	7.88393726122696
Calamus_calamus	Acanthopagrus_schlegelii	2.59413122819318	0.223870530648751	9.5548576928525
Calamus_penna	Acanthopagrus_schlegelii	2.59413122819318	0.223870530648751	9.5548576928525
Stenotomus_chrysops	Acanthopagrus_schlegelii	2.59413123015407	0.223870546203708	9.55485757022107
Calamus_brachysomus	Acanthopagrus_schlegelii	2.59413122819318	0.223870530648751	9.5548576928525
Calamus_nodosus	Acanthopagrus_schlegelii	2.59413122819318	0.223870530648751	9.5548576928525
Lagodon_rhomboides	Acanthopagrus_schlegelii	2.59413122819318	0.223870530648751	9.5548576928525
Archosargus_probatocephalus	Acanthopagrus_schlegelii	2.59413122819318	0.223870530648751	9.5548576928525
Chrysoblephus_anglicus	Acanthopagrus_schlegelii	2.63653811397137	0.268156170043246	9.42806064959293
Spondyliosoma_cantharus	Acanthopagrus_schlegelii	2.65036248282895	0.282970651435674	9.38616607568849
Sarpa_salpa	Acanthopagrus_schlegelii	2.65036248226172	0.28297063704024	9.3861661889975
Boops_boops	Acanthopagrus_schlegelii	2.65036248226172	0.28297063704024	9.3861661889975
Rhabdosargus_thorpei	Acanthopagrus_schlegelii	2.6566866626288	0.289811570732664	9.36690757941632
Rhabdosargus_sarba	Acanthopagrus_schlegelii	2.6566866626288	0.289811570732664	9.36690757941632
Sparodon_durbanensis	Acanthopagrus_schlegelii	2.6566866626288	0.289811570732664	9.36690757941632
Pagellus_acarne	Acanthopagrus_schlegelii	2.6566866626288	0.289811570732664	9.36690757941632
Pagellus_bogaraveo	Acanthopagrus_schlegelii	2.6566866626288	0.289811570732664	9.36690757941632
Crenidens_crenidens	Acanthopagrus_schlegelii	2.65668666303792	0.289811584986148	9.36690746717321
Lithognathus_mormyrus	Acanthopagrus_schlegelii	2.6566866626288	0.289811570732664	9.36690757941632
Sparidentex_hasta	Acanthopagrus_schlegelii	2.70609309266665	0.34468288377293	9.21439789058162
Acanthopagrus_latus	Acanthopagrus_schlegelii	2.71432120750081	0.35407514896787	9.18863838023042
Acanthopagrus_taiwanensis	Acanthopagrus_schlegelii	2.72514769062601	0.366547912337299	9.15458381787874
Acanthopagrus_berda	Acanthopagrus_schlegelii	2.75001740454144	0.395703619952455	9.07565670342159
Acanthopagrus_chinshira	Acanthopagrus_schlegelii	2.71635819134625	0.356411888129215	9.18224502988921
Acanthopagrus_australis	Acanthopagrus_schlegelii	2.71635819025008	0.356411900917122	9.18224492788696
Acanthopagrus_butcheri	Acanthopagrus_schlegelii	2.71635819134625	0.356411888129215	9.18224502988921
Acanthopagrus_sivicolus	Acanthopagrus_schlegelii	2.71635819025008	0.356411900917122	9.18224492788696
Acanthopagrus_bifasciatus	Acanthopagrus_schlegelii	2.69929908440383	0.336983494641891	9.235589123362
Diplodus_fasciatus	Acanthopagrus_schlegelii	2.66673213067013	0.300761448463217	9.33619541382718
Diplodus_cervinus_cervinus	Acanthopagrus_schlegelii	2.66673213082755	0.300761462486159	9.33619530328468
Oblada_melanura	Acanthopagrus_schlegelii	2.66673213067013	0.300761448463217	9.33619541382718
Pachymetopon_grande	Acanthopagrus_schlegelii	2.66673213067013	0.300761448463217	9.33619541382718
Diplodus_puntazzo	Acanthopagrus_schlegelii	2.66673213067013	0.300761448463217	9.33619541382718
Diplodus_bellottii	Acanthopagrus_schlegelii	2.66673213082755	0.300761462486159	9.33619530328467
Diplodus_annularis	Acanthopagrus_schlegelii	2.66673213067013	0.300761448463217	9.33619541382718
Diplodus_prayensis	Acanthopagrus_schlegelii	2.66673213067013	0.300761448463217	9.33619541382718
Diplodus_vulgaris	Acanthopagrus_schlegelii	2.66673212960889	0.300761402700686	9.33619577148534
Diplodus_sargus_cadenati	Acanthopagrus_schlegelii	2.62240839698728	0.253208964494641	9.47059426346773
Diplodus_sargus_sargus	Acanthopagrus_schlegelii	2.62240839825007	0.253208979488971	9.47059414548996
Diplodus_noct	Acanthopagrus_schlegelii	2.62240839698728	0.253208964494641	9.47059426346773
Diplodus_sargus_lineatus	Acanthopagrus_schlegelii	2.62240839825007	0.253208979488971	9.47059414548996
Diplodus_argenteus_argenteus	Acanthopagrus_schlegelii	2.62240839825007	0.253208979488971	9.47059414548996
Diplodus_bermudensis	Acanthopagrus_schlegelii	2.62240839825007	0.253208979488971	9.47059414548996
Diplodus_holbrookii	Acanthopagrus_schlegelii	2.62240839825007	0.253208979488971	9.47059414548996
Diplodus_capensis	Acanthopagrus_schlegelii	2.62240839698728	0.253208964494641	9.47059426346773
Boopsoidea_inornata	Acanthopagrus_schlegelii	2.62240839825007	0.253208979488971	9.47059414548996
Gymnocrotaphus_curvidens	Acanthopagrus_schlegelii	2.62240839825007	0.253208979488971	9.47059414548996
Pachymetopon_aeneum	Acanthopagrus_schlegelii	2.62240839698728	0.253208964494641	9.47059426346773
Polyamblyodon_germanum	Acanthopagrus_schlegelii	2.62240839825007	0.253208979488971	9.47059414548996
Rhabdosargus_holubi	Acanthopagrus_schlegelii	2.56790042057445	0.197318594588342	9.63201846916282
Sparus_aurata	Acanthopagrus_schlegelii	2.567900417971	0.197318578551555	9.63201859605111
Centracanthus_cirrus	Acanthopagrus_schlegelii	2.69311408960472	0.205572565374972	10.3133726418158
Spicara_smaris	Acanthopagrus_schlegelii	2.69311408960472	0.205572565374972	10.3133726418158
Spicara_maena	Acanthopagrus_schlegelii	2.69311408960472	0.205572565374972	10.3133726418158
Spicara_alta	Acanthopagrus_schlegelii	2.69311408960472	0.205572565374972	10.3133726418158
Cookeolus_japonicus	Acanthopagrus_schlegelii	2.60411938888656	0.113260164998998	10.6681409950204
Pristigenys_serrula	Acanthopagrus_schlegelii	2.60411938596316	0.11326014692527	10.6681411655235
Heteropriacanthus_cruentatus	Acanthopagrus_schlegelii	2.60411938596316	0.11326014692527	10.6681411655235
Priacanthus_arenatus	Acanthopagrus_schlegelii	2.60411938596317	0.113260146925271	10.6681411655235
Pristigenys_alta	Acanthopagrus_schlegelii	2.60411938596316	0.11326014692527	10.6681411655235
Priacanthus_tayenus	Acanthopagrus_schlegelii	2.60411938596316	0.11326014692527	10.6681411655235
Priacanthus_hamrur	Acanthopagrus_schlegelii	2.60411938596317	0.113260146925271	10.6681411655235
Siganus_argenteus	Takifugu_porphyreus	2.59390165164841	0.104663638156178	10.6923637527164
Siganus_woodlandi	Takifugu_porphyreus	2.59390164851119	0.104663619977289	10.6923639247186
Siganus_luridus	Takifugu_porphyreus	2.59390164851119	0.104663619977289	10.6923639247186
Siganus_fuscescens	Takifugu_porphyreus	2.59390164851119	0.104663619977288	10.6923639247186
Siganus_sutor	Takifugu_porphyreus	2.59390165164841	0.104663638156178	10.6923637527164
Siganus_canaliculatus	Takifugu_porphyreus	2.59390165164841	0.104663638156178	10.6923637527164
Siganus_spinus	Takifugu_porphyreus	2.59390165164841	0.104663638156178	10.6923637527164
Siganus_javus	Takifugu_porphyreus	2.59390131351437	0.104663217190259	10.692366008287
Siganus_punctatissimus	Takifugu_porphyreus	2.59390165164841	0.104663638156178	10.6923637527164
Siganus_puellus	Takifugu_porphyreus	2.59390165164841	0.104663638156178	10.6923637527164
Siganus_unimaculatus	Takifugu_porphyreus	2.59390164851119	0.104663619977288	10.6923639247186
Siganus_vulpinus	Takifugu_porphyreus	2.59390164851119	0.104663619977289	10.6923639247186
Siganus_uspi	Takifugu_porphyreus	2.59390164851119	0.104663619977289	10.6923639247186
Siganus_magnificus	Takifugu_porphyreus	2.59390164851119	0.104663619977288	10.6923639247186
Siganus_punctatus	Takifugu_porphyreus	2.59390165164841	0.104663638156178	10.6923637527164
Siganus_stellatus	Takifugu_porphyreus	2.59390165164841	0.104663638156178	10.6923637527164
Siganus_vermiculatus	Takifugu_porphyreus	2.59390165164841	0.104663638156178	10.6923637527164
Siganus_corallinus	Takifugu_porphyreus	2.59390164851119	0.104663619977288	10.6923639247186
Siganus_virgatus	Takifugu_porphyreus	2.59390165164841	0.104663638156178	10.6923637527164
Siganus_doliatus	Takifugu_porphyreus	2.59390164851119	0.104663619977289	10.6923639247186
Siganus_guttatus	Takifugu_porphyreus	2.59390164851119	0.104663619977289	10.6923639247186
Siganus_lineatus	Takifugu_porphyreus	2.59390164851119	0.104663619977289	10.6923639247186
Siganus_randalli	Takifugu_porphyreus	2.59390164851119	0.104663619977289	10.6923639247186
Scatophagus_argus	Takifugu_porphyreus	2.59541799678584	0.107703759002411	10.6701152871896
Scatophagus_tetracanthus	Takifugu_porphyreus	2.59541799678584	0.107703759002411	10.6701152871896
Selenotoca_multifasciata	Takifugu_porphyreus	2.59541799678584	0.107703759002411	10.6701152871896
Antigonia_capros	Takifugu_porphyreus	2.59620144962621	0.109279294112429	10.6586191907977
Capros_aper	Takifugu_porphyreus	2.59620144655006	0.109279276004307	10.6586193611703
Cepola_pauciradiata	Takifugu_porphyreus	2.59620144655006	0.109279276004308	10.6586193611703
Cepola_macrophthalma	Takifugu_porphyreus	2.59620144962621	0.109279294112429	10.6586191907977
Lobotes_pacificus	Takifugu_porphyreus	2.59620144962621	0.109279294112429	10.6586191907977
Antennarius_maculatus	Takifugu_porphyreus	2.59620144655006	0.109279276004308	10.6586193611703
Antennarius_multiocellatus	Takifugu_porphyreus	2.59620144655006	0.109279276004307	10.6586193611703
Tathicarpus_butleri	Takifugu_porphyreus	2.59620144962621	0.109279294112429	10.6586191907977
Echinophryne_mitchellii	Takifugu_porphyreus	2.59620144962621	0.109279294112429	10.6586191907977
Kuiterichthys_furcipilis	Takifugu_porphyreus	2.59620144962621	0.109279294112429	10.6586191907977
Antennarius_avalonis	Takifugu_porphyreus	2.59620144962621	0.109279294112429	10.6586191907977
Antennarius_nummifer	Takifugu_porphyreus	2.59620144655006	0.109279276004308	10.6586193611703
Antennarius_striatus	Takifugu_porphyreus	2.59620144655006	0.109279276004308	10.6586193611703
Lophius_gastrophysus	Takifugu_porphyreus	2.59620144655006	0.109279276004308	10.6586193611703
Lophius_americanus	Takifugu_porphyreus	2.59620144962621	0.109279294112429	10.6586191907977
Lophius_piscatorius	Takifugu_porphyreus	2.59620144655006	0.109279276004307	10.6586193611703
Lophius_budegassa	Takifugu_porphyreus	2.59620144962621	0.109279294112429	10.6586191907977
Lophiodes_reticulatus	Takifugu_porphyreus	2.59620144962621	0.109279294112429	10.6586191907977
Lophiodes_caulinaris	Takifugu_porphyreus	2.59620144962621	0.109279294112429	10.6586191907977
Lophiodes_spilurus	Takifugu_porphyreus	2.59620144655006	0.109279276004308	10.6586193611703
Bertella_idiomorpha	Takifugu_porphyreus	2.59620144962621	0.109279294112429	10.6586191907977
Lophodolos_indicus	Takifugu_porphyreus	2.59620144962621	0.109279294112429	10.6586191907977
Oneirodes_acanthias	Takifugu_porphyreus	2.59620144962621	0.109279294112429	10.6586191907977
Oneirodes_macrosteus	Takifugu_porphyreus	2.59620144962621	0.109279294112429	10.6586191907977
Himantolophus_groenlandicus	Takifugu_porphyreus	2.59620144962621	0.109279294112429	10.6586191907977
Himantolophus_appelii	Takifugu_porphyreus	2.59620144962621	0.109279294112429	10.6586191907977
Himantolophus_sagamius	Takifugu_porphyreus	2.59620144962621	0.109279294112429	10.6586191907977
Himantolophus_albinares	Takifugu_porphyreus	2.59620144655006	0.109279276004308	10.6586193611703
Ceratias_holboelli	Takifugu_porphyreus	2.59620144962621	0.109279294112429	10.6586191907977
Melanocetus_johnsonii	Takifugu_porphyreus	2.59620144655006	0.109279276004308	10.6586193611703
Linophryne_bicornis	Takifugu_porphyreus	2.59620144655006	0.109279276004308	10.6586193611703
Gigantactis_vanhoeffeni	Takifugu_porphyreus	2.59620144655006	0.109279276004308	10.6586193611703
Chaunax_pictus	Takifugu_porphyreus	2.59620144655006	0.109279276004308	10.6586193611703
Chaunax_suttkusi	Takifugu_porphyreus	2.59620144655006	0.109279276004308	10.6586193611703
Halieutichthys_aculeatus	Takifugu_porphyreus	2.59620144655006	0.109279276004307	10.6586193611703
Ogcocephalus_nasutus	Takifugu_porphyreus	2.59620144655006	0.109279276004307	10.6586193611703
Zalieutes_elater	Takifugu_porphyreus	2.59620144962621	0.109279294112429	10.6586191907977
Dibranchus_atlanticus	Takifugu_porphyreus	2.59620144962621	0.109279294112429	10.6586191907977
Ogcocephalus_parvus	Takifugu_porphyreus	2.59620144962621	0.109279294112429	10.6586191907977
Anoplocapros_inermis	Takifugu_porphyreus	2.60315407256475	0.123405370936212	10.5565757530788
Aracana_ornata	Takifugu_porphyreus	2.60315407545604	0.123405388822499	10.5565755876277
Lactophrys_bicaudalis	Takifugu_porphyreus	2.60315407256475	0.123405370936212	10.5565757530788
Rhinesomus_triqueter	Takifugu_porphyreus	2.60315407256475	0.123405370936212	10.5565757530788
Acanthostracion_polygonius	Takifugu_porphyreus	2.60315407545604	0.123405388822499	10.5565755876277
Acanthostracion_quadricornis	Takifugu_porphyreus	2.60315407256475	0.123405370936212	10.5565757530788
Lactoria_diaphana	Takifugu_porphyreus	2.60315407545604	0.123405388822499	10.5565755876277
Tetrosomus_concatenatus	Takifugu_porphyreus	2.60315407256475	0.123405370936212	10.5565757530788
Chilomycterus_reticulatus	Takifugu_porphyreus	2.55636092566253	0.139662080496348	10.0977659518784
Allomycterus_pilatus	Takifugu_porphyreus	2.55636092566253	0.139662080496348	10.0977659518784
Chilomycterus_antennatus	Takifugu_porphyreus	2.55636092233163	0.139662063228655	10.0977660992388
Chilomycterus_schoepfii	Takifugu_porphyreus	2.55636092233163	0.139662063228655	10.0977660992388
Diodon_holocanthus	Takifugu_porphyreus	2.55636092566253	0.139662080496348	10.0977659518784
Diodon_hystrix	Takifugu_porphyreus	2.55636092566253	0.139662080496348	10.0977659518784
Diodon_liturosus	Takifugu_porphyreus	2.55636092233163	0.139662063228655	10.0977660992388
Tetractenos_glaber	Takifugu_porphyreus	2.6204625088407	0.26949963952499	9.32512997232959
Tetractenos_hamiltoni	Takifugu_porphyreus	2.6204625088407	0.26949963952499	9.32512997232959
Takifugu_flavidus	Takifugu_porphyreus	2.65600278260796	0.351289570976823	8.89155591334495
Takifugu_vermicularis	Takifugu_porphyreus	2.66132096186114	0.36423034011854	8.82625205696496
Takifugu_pardalis	Takifugu_porphyreus	2.66189673741868	0.365642663313475	8.81917750210144
Takifugu_ocellatus	Takifugu_porphyreus	2.66189673777844	0.365642675656588	8.81917741528197
Takifugu_variomaculatus	Takifugu_porphyreus	2.66189673741868	0.365642663313475	8.81917750210144
Takifugu_xanthopterus	Takifugu_porphyreus	2.66224693795115	0.366503037267676	8.81487217280543
Takifugu_alboplumbeus	Takifugu_porphyreus	2.66224693760137	0.366503024947568	8.81487225941944
Takifugu_stictonotus	Takifugu_porphyreus	2.66224693760137	0.366503024947568	8.81487225941944
Takifugu_niphobles	Takifugu_porphyreus	2.662680173227	0.36756856980139	8.80954545723323
Takifugu_oblongus	Takifugu_porphyreus	2.66268017356438	0.367568582093634	8.80954537086836
Arothron_immaculatus	Takifugu_rubripes	2.47227692058007	0.304479421240968	8.24254290015805
Takifugu_pseudommus	Takifugu_rubripes	2.47227691741401	0.304479408741468	8.24254297186505
Fugu_orbimaculatus	Takifugu_porphyreus	2.48042509225539	0.301873834240557	8.30455663537261
Takifugu_coronoidus	Takifugu_porphyreus	2.48042508928107	0.301873821632634	8.30455670957896
Takifugu_obscurus	Takifugu_porphyreus	2.48042509225539	0.301873834240557	8.30455663537261
Takifugu_fasciatus	Takifugu_porphyreus	2.48042508928107	0.301873821632634	8.30455670957896
Takifugu_poecilonotus	Takifugu_porphyreus	2.66163381589011	0.364997286785124	8.82240941536797
Takifugu_bimaculatus	Takifugu_porphyreus	2.65898044476804	0.358511034027891	8.85500857913535
Torquigener_pleurogramma	Takifugu_porphyreus	2.63917647577311	0.311585155243631	9.09740417453899
Marilyna_darwinii	Takifugu_porphyreus	2.60945121339225	0.2456869076387	9.45859756730898
Lagocephalus_lunaris	Takifugu_porphyreus	2.59097962977477	0.20721442715552	9.68172680129522
Lagocephalus_lagocephalus_lagocephalus	Takifugu_porphyreus	2.59097963214083	0.207214443165964	9.68172667370705
Lagocephalus_laevigatus	Takifugu_porphyreus	2.59097962977477	0.20721442715552	9.68172680129522
Lagocephalus_gloveri	Takifugu_porphyreus	2.59097962977477	0.20721442715552	9.68172680129522
Lagocephalus_wheeleri	Takifugu_porphyreus	2.59097962977477	0.20721442715552	9.68172680129522
Lagocephalus_inermis	Takifugu_porphyreus	2.59097962977477	0.20721442715552	9.68172680129522
Sphoeroides_pachygaster	Takifugu_porphyreus	2.59097963214083	0.207214443165964	9.68172667370705
Tetraodon_biocellatus	Takifugu_porphyreus	2.59097962977477	0.20721442715552	9.68172680129522
Tetraodon_nigroviridis	Takifugu_porphyreus	2.59097962977477	0.20721442715552	9.68172680129522
Tetraodon_fluviatilis	Takifugu_porphyreus	2.59097962977477	0.20721442715552	9.68172680129522
Tetraodon_leiurus	Takifugu_porphyreus	2.59097962977477	0.20721442715552	9.68172680129522
Canthigaster_bennetti	Takifugu_porphyreus	2.59097963214083	0.207214443165964	9.68172667370705
Canthigaster_valentini	Takifugu_porphyreus	2.59097962977477	0.20721442715552	9.68172680129522
Canthigaster_jactator	Takifugu_porphyreus	2.59097962977477	0.20721442715552	9.68172680129522
Canthigaster_janthinoptera	Takifugu_porphyreus	2.59097963214083	0.207214443165964	9.68172667370705
Canthigaster_solandri	Takifugu_porphyreus	2.59097962977477	0.20721442715552	9.68172680129522
Canthigaster_amboinensis	Takifugu_porphyreus	2.59097963214083	0.207214443165964	9.68172667370705
Canthigaster_rostrata	Takifugu_porphyreus	2.59097962977477	0.20721442715552	9.68172680129522
Arothron_manilensis	Takifugu_porphyreus	2.59097963214083	0.207214443165964	9.68172667370705
Arothron_stellatus	Takifugu_porphyreus	2.59097963214083	0.207214443165964	9.68172667370705
Arothron_hispidus	Takifugu_porphyreus	2.59097962977477	0.20721442715552	9.68172680129522
Arothron_mappa	Takifugu_porphyreus	2.59097962977477	0.20721442715552	9.68172680129522
Chelonodon_patoca	Takifugu_porphyreus	2.59097963214083	0.207214443165964	9.68172667370705
Arothron_nigropunctatus	Takifugu_porphyreus	2.59097962977477	0.20721442715552	9.68172680129522
Sphoeroides_annulatus	Takifugu_porphyreus	2.59097963214083	0.207214443165964	9.68172667370705
Sphoeroides_lobatus	Takifugu_porphyreus	2.59097962977477	0.20721442715552	9.68172680129522
Sphoeroides_maculatus	Takifugu_porphyreus	2.59097963214083	0.207214443165964	9.68172667370705
Sphoeroides_dorsalis	Takifugu_porphyreus	2.59097963214083	0.207214443165964	9.68172667370705
Sphoeroides_spengleri	Takifugu_porphyreus	2.59097962977477	0.20721442715552	9.68172680129522
Lagocephalus_sceleratus	Takifugu_porphyreus	2.57922694333467	0.18364287022546	9.8232523797086
Masturus_lanceolatus	Takifugu_porphyreus	2.54402836384724	0.11691061175121	10.2454272630292
Mola_mola	Takifugu_porphyreus	2.54402836384724	0.11691061175121	10.2454272630292
Mola_ramsayi	Takifugu_porphyreus	2.54402836384724	0.11691061175121	10.2454272630292
Ranzania_laevis	Takifugu_porphyreus	2.54402836751953	0.116910629401422	10.2454271086259
Anacanthus_barbatus	Thamnaconus_modestus	2.35636798396869	0.139261360461173	8.88816652155206
Cantherhines_pullus	Thamnaconus_modestus	2.35636799062346	0.139261376703144	8.88816641979175
Amanses_scopas	Thamnaconus_modestus	2.35636799062346	0.139261376703144	8.88816641979175
Cantherhines_dumerilii	Thamnaconus_modestus	2.3563678405826	0.13926142068037	8.88816515402538
Meuschenia_australis	Thamnaconus_modestus	2.35636799062346	0.139261376703144	8.88816641979175
Meuschenia_trachylepis	Thamnaconus_modestus	2.35636799062346	0.139261376703144	8.88816641979175
Acanthaluteres_vittiger	Thamnaconus_modestus	2.35636798396869	0.139261360461173	8.88816652155206
Nelusetta_ayraud	Thamnaconus_modestus	2.35636798396869	0.139261360461173	8.88816652155206
Aluterus_monoceros	Thamnaconus_modestus	2.35636798396869	0.139261360461173	8.88816652155206
Aluterus_scriptus	Thamnaconus_modestus	2.35636684172504	0.139261388649561	8.88815954658543
Monacanthus_chinensis	Thamnaconus_modestus	2.35636799062346	0.139261376703144	8.88816641979175
Brachaluteres_jacksonianus	Thamnaconus_modestus	2.35636798396869	0.139261360461173	8.88816652155206
Paraluteres_prionurus	Thamnaconus_modestus	2.35636799062346	0.139261376703144	8.88816641979175
Monacanthus_ciliatus	Thamnaconus_modestus	2.35636798396869	0.139261360461173	8.88816652155206
Pervagor_janthinosoma	Thamnaconus_modestus	2.35636704848144	0.139261257805424	8.88816190048657
Stephanolepis_hispidus	Thamnaconus_modestus	2.35636798396869	0.139261360461173	8.88816652155206
Melichthys_vidua	Thamnaconus_modestus	2.42324047123893	0.126127379173662	9.40608330873462
Melichthys_niger	Thamnaconus_modestus	2.42324047123893	0.126127379173662	9.40608330873462
Odonus_niger	Thamnaconus_modestus	2.42324047123893	0.126127379173662	9.40608330873462
Balistapus_undulatus	Thamnaconus_modestus	2.42324047687467	0.12612739604888	9.40608318706108
Balistoides_conspicillum	Thamnaconus_modestus	2.42324047123893	0.126127379173662	9.40608330873462
Canthidermis_maculata	Thamnaconus_modestus	2.42324047123893	0.126127379173662	9.40608330873462
Abalistes_stellatus	Thamnaconus_modestus	2.42324047123893	0.126127379173662	9.40608330873462
Balistes_polylepis	Thamnaconus_modestus	2.42324047123893	0.126127379173662	9.40608330873462
Balistes_capriscus	Thamnaconus_modestus	2.42324047123893	0.126127379173662	9.40608330873462
Balistes_vetula	Thamnaconus_modestus	2.42324047123893	0.126127379173662	9.40608330873462
Pseudobalistes_fuscus	Thamnaconus_modestus	2.42324047123893	0.126127379173662	9.40608330873462
Pseudobalistes_naufragium	Thamnaconus_modestus	2.42324047123893	0.126127379173662	9.40608330873462
Balistes_punctatus	Thamnaconus_modestus	2.42324047123893	0.126127379173662	9.40608330873462
Rhinecanthus_aculeatus	Thamnaconus_modestus	2.42324047123893	0.126127379173662	9.40608330873462
Rhinecanthus_rectangulus	Thamnaconus_modestus	2.42324047687467	0.126127396048881	9.40608318706108
Rhinecanthus_lunula	Thamnaconus_modestus	2.42324047687467	0.126127396048881	9.40608318706108
Rhinecanthus_verrucosus	Thamnaconus_modestus	2.42324047123893	0.126127379173662	9.40608330873462
Sufflamen_verres	Thamnaconus_modestus	2.42324047687467	0.12612739604888	9.40608318706108
Sufflamen_bursa	Thamnaconus_modestus	2.42324047123893	0.126127379173662	9.40608330873462
Sufflamen_chrysopterum	Thamnaconus_modestus	2.42324047123893	0.126127379173662	9.40608330873462
Sufflamen_albicaudatum	Thamnaconus_modestus	2.42324047687467	0.126127396048881	9.40608318706108
Xanthichthys_mento	Thamnaconus_modestus	2.42324047123893	0.126127379173662	9.40608330873462
Xanthichthys_ringens	Thamnaconus_modestus	2.42324047687467	0.12612739604888	9.40608318706108
Xanthichthys_auromarginatus	Thamnaconus_modestus	2.42324047687467	0.126127396048881	9.40608318706108
Balistoides_viridescens	Thamnaconus_modestus	2.42324047123893	0.126127379173662	9.40608330873462
Pseudobalistes_flavimarginatus	Thamnaconus_modestus	2.42324047687467	0.126127396048881	9.40608318706108
Triodon_macropterus	Takifugu_porphyreus	2.6023425539507	0.121743045688707	10.5684888137967
Pseudotriacanthus_strigilifer	Takifugu_porphyreus	2.60086408178222	0.118723764990168	10.5901910205539
Trixiphichthys_weberi	Takifugu_porphyreus	2.60086408178222	0.118723764990168	10.5901910205539
Pomacanthus_annularis	Acanthopagrus_schlegelii	2.61857858908082	0.106723030871468	10.8314254245196
Pomacanthus_semicirculatus	Acanthopagrus_schlegelii	2.61857858908082	0.106723030871468	10.8314254245196
Pomacanthus_rhomboides	Acanthopagrus_schlegelii	2.61857858908082	0.106723030871468	10.8314254245196
Pomacanthus_asfur	Acanthopagrus_schlegelii	2.61857858908082	0.106723030871468	10.8314254245196
Pomacanthus_maculosus	Acanthopagrus_schlegelii	2.61857858908082	0.106723030871468	10.8314254245196
Pomacanthus_imperator	Acanthopagrus_schlegelii	2.61857831385884	0.10672317378674	10.8314220969341
Pomacanthus_navarchus	Acanthopagrus_schlegelii	2.61857858623868	0.10672301257676	10.8314256015138
Pomacanthus_zonipectus	Acanthopagrus_schlegelii	2.61857858623868	0.10672301257676	10.8314256015138
Pomacanthus_arcuatus	Acanthopagrus_schlegelii	2.61857858623868	0.10672301257676	10.8314256015138
Pomacanthus_paru	Acanthopagrus_schlegelii	2.61857858623868	0.10672301257676	10.8314256015138
Pomacanthus_sexstriatus	Acanthopagrus_schlegelii	2.61857858623868	0.10672301257676	10.8314256015138
Pomacanthus_xanthometopon	Acanthopagrus_schlegelii	2.61857858623868	0.10672301257676	10.8314256015138
Centropyge_multifasciata	Acanthopagrus_schlegelii	2.61857858908082	0.106723030871468	10.8314254245196
Centropyge_venusta	Acanthopagrus_schlegelii	2.61857858623868	0.10672301257676	10.8314256015138
Centropyge_eibli	Acanthopagrus_schlegelii	2.61857858908082	0.106723030871468	10.8314254245196
Centropyge_flavissima	Acanthopagrus_schlegelii	2.61857858908082	0.106723030871468	10.8314254245196
Centropyge_vrolikii	Acanthopagrus_schlegelii	2.61857858623868	0.10672301257676	10.8314256015138
Centropyge_tibicen	Acanthopagrus_schlegelii	2.61857858623868	0.10672301257676	10.8314256015138
Centropyge_nox	Acanthopagrus_schlegelii	2.61857858623868	0.10672301257676	10.8314256015138
Centropyge_bicolor	Acanthopagrus_schlegelii	2.61857858908082	0.106723030871468	10.8314254245196
Holacanthus_tricolor	Acanthopagrus_schlegelii	2.61857858908082	0.106723030871468	10.8314254245196
Holacanthus_bermudensis	Acanthopagrus_schlegelii	2.61857858908082	0.106723030871468	10.8314254245196
Holacanthus_ciliaris	Acanthopagrus_schlegelii	2.61857858623868	0.10672301257676	10.8314256015138
Holacanthus_limbaughi	Acanthopagrus_schlegelii	2.61857858623868	0.10672301257676	10.8314256015138
Holacanthus_passer	Acanthopagrus_schlegelii	2.61857858908082	0.106723030871468	10.8314254245196
Centropyge_aurantia	Acanthopagrus_schlegelii	2.61857858623868	0.10672301257676	10.8314256015138
Centropyge_bispinosa	Acanthopagrus_schlegelii	2.61857858623868	0.10672301257676	10.8314256015138
Centropyge_ferrugata	Acanthopagrus_schlegelii	2.61857858623868	0.10672301257676	10.8314256015138
Centropyge_potteri	Acanthopagrus_schlegelii	2.61857858908082	0.106723030871468	10.8314254245196
Centropyge_loricula	Acanthopagrus_schlegelii	2.61857858908082	0.106723030871468	10.8314254245196
Centropyge_aurantonotus	Acanthopagrus_schlegelii	2.61857851272708	0.106722938163648	10.8314259163154
Centropyge_flavicauda	Acanthopagrus_schlegelii	2.61857858623868	0.10672301257676	10.8314256015138
Genicanthus_lamarck	Acanthopagrus_schlegelii	2.61857853948175	0.106722962352937	10.8314258326757
Genicanthus_melanospilos	Acanthopagrus_schlegelii	2.61857858623868	0.10672301257676	10.8314256015138
Pygoplites_diacanthus	Acanthopagrus_schlegelii	2.61857858623868	0.10672301257676	10.8314256015138
Centropyge_multispinis	Acanthopagrus_schlegelii	2.61857858623868	0.10672301257676	10.8314256015138
Apolemichthys_xanthurus	Acanthopagrus_schlegelii	2.61857858908082	0.106723030871468	10.8314254245196
Apolemichthys_trimaculatus	Acanthopagrus_schlegelii	2.6185785775789	0.106723044581821	10.831425202735
Chaetodontoplus_mesoleucus	Acanthopagrus_schlegelii	2.61857858908082	0.106723030871468	10.8314254245196
Chaetodontoplus_duboulayi	Acanthopagrus_schlegelii	2.61857858908082	0.106723030871468	10.8314254245196
Chaetodontoplus_caeruleopunctatus	Acanthopagrus_schlegelii	2.61857858908082	0.106723030871468	10.8314254245196
Chaetodontoplus_meredithi	Acanthopagrus_schlegelii	2.61857858908082	0.106723030871468	10.8314254245196
Chaetodontoplus_melanosoma	Acanthopagrus_schlegelii	2.61857858623868	0.10672301257676	10.8314256015138
Leiognathus_longispinis	Acanthopagrus_schlegelii	2.61857858908082	0.106723030871468	10.8314254245196
Leiognathus_equulus	Acanthopagrus_schlegelii	2.61857858623868	0.10672301257676	10.8314256015138
Leiognathus_fasciatus	Acanthopagrus_schlegelii	2.61857858908082	0.106723030871468	10.8314254245196
Leiognathus_robustus	Acanthopagrus_schlegelii	2.61857858623868	0.10672301257676	10.8314256015138
Equulites_rivulatus	Acanthopagrus_schlegelii	2.61857858623868	0.10672301257676	10.8314256015138
Equulites_elongatus	Acanthopagrus_schlegelii	2.61857858908082	0.106723030871468	10.8314254245196
Gazza_minuta	Acanthopagrus_schlegelii	2.61857858623868	0.10672301257676	10.8314256015138
Equulites_leuciscus	Acanthopagrus_schlegelii	2.61857858623868	0.10672301257676	10.8314256015138
Equulites_stercorarius	Acanthopagrus_schlegelii	2.61857858623868	0.10672301257676	10.8314256015138
Equulites_laterofenestra	Acanthopagrus_schlegelii	2.61857858623868	0.10672301257676	10.8314256015138
Leiognathus_lineolatus	Acanthopagrus_schlegelii	2.61857858908082	0.106723030871468	10.8314254245196
Secutor_indicius	Acanthopagrus_schlegelii	2.61857858623868	0.10672301257676	10.8314256015138
Secutor_insidiator	Acanthopagrus_schlegelii	2.61857858623868	0.10672301257676	10.8314256015138
Secutor_megalolepis	Acanthopagrus_schlegelii	2.61857858623868	0.10672301257676	10.8314256015138
Secutor_hanedai	Acanthopagrus_schlegelii	2.61857858908082	0.106723030871468	10.8314254245196
Secutor_ruconius	Acanthopagrus_schlegelii	2.61857858623868	0.10672301257676	10.8314256015138
Eubleekeria_splendens	Acanthopagrus_schlegelii	2.61857858623868	0.10672301257676	10.8314256015138
Eubleekeria_jonesi	Acanthopagrus_schlegelii	2.61857858623868	0.10672301257676	10.8314256015138
Leiognathus_panayensis	Acanthopagrus_schlegelii	2.61857858908082	0.106723030871468	10.8314254245196
Leiognathus_aureus	Acanthopagrus_schlegelii	2.61857858623868	0.10672301257676	10.8314256015138
Gazza_achlamys	Acanthopagrus_schlegelii	2.61857858623868	0.10672301257676	10.8314256015138
Gazza_squamiventralis	Acanthopagrus_schlegelii	2.61857858623868	0.10672301257676	10.8314256015138
Gazza_rhombea	Acanthopagrus_schlegelii	2.61857858623868	0.10672301257676	10.8314256015138
Nuchequula_blochii	Acanthopagrus_schlegelii	2.61857858623868	0.10672301257676	10.8314256015138
Nuchequula_mannusella	Acanthopagrus_schlegelii	2.61857858908082	0.106723030871468	10.8314254245196
Nuchequula_gerreoides	Acanthopagrus_schlegelii	2.61857858908082	0.106723030871468	10.8314254245196
Nuchequula_nuchalis	Acanthopagrus_schlegelii	2.61857858623868	0.10672301257676	10.8314256015138
Leiognathus_dussumieri	Acanthopagrus_schlegelii	2.61857858908082	0.106723030871468	10.8314254245196
Leiognathus_daura	Acanthopagrus_schlegelii	2.61857858623868	0.10672301257676	10.8314256015138
Prognathodes_marcellae	Acanthopagrus_schlegelii	2.61857858623868	0.10672301257676	10.8314256015138
Prognathodes_aculeatus	Acanthopagrus_schlegelii	2.61857856709704	0.106723013648628	10.8314254648827
Prognathodes_falcifer	Acanthopagrus_schlegelii	2.61857858908082	0.106723030871468	10.8314254245196
Prognathodes_aya	Acanthopagrus_schlegelii	2.61857858623868	0.10672301257676	10.8314256015138
Chaetodon_adiergastos	Acanthopagrus_schlegelii	2.61857858623868	0.10672301257676	10.8314256015138
Chaetodon_fasciatus	Acanthopagrus_schlegelii	2.61857858908082	0.106723030871468	10.8314254245196
Chaetodon_lunula	Acanthopagrus_schlegelii	2.61857858623868	0.10672301257676	10.8314256015138
Chaetodon_vagabundus	Acanthopagrus_schlegelii	2.61857858908082	0.106723030871468	10.8314254245196
Chaetodon_auriga	Acanthopagrus_schlegelii	2.61857858623868	0.10672301257676	10.8314256015138
Chaetodon_decussatus	Acanthopagrus_schlegelii	2.61857858623868	0.10672301257676	10.8314256015138
Chaetodon_semilarvatus	Acanthopagrus_schlegelii	2.61857858623868	0.10672301257676	10.8314256015138
Chaetodon_oxycephalus	Acanthopagrus_schlegelii	2.61857858623868	0.10672301257676	10.8314256015138
Chaetodon_ulietensis	Acanthopagrus_schlegelii	2.61857858623868	0.10672301257676	10.8314256015138
Chaetodon_falcula	Acanthopagrus_schlegelii	2.61857858908082	0.106723030871468	10.8314254245196
Chaetodon_lineolatus	Acanthopagrus_schlegelii	2.61857858623868	0.10672301257676	10.8314256015138
Chaetodon_flavirostris	Acanthopagrus_schlegelii	2.61857858623868	0.10672301257676	10.8314256015138
Chaetodon_collare	Acanthopagrus_schlegelii	2.61857858908082	0.106723030871468	10.8314254245196
Chaetodon_auripes	Acanthopagrus_schlegelii	2.61857858623868	0.10672301257676	10.8314256015138
Chaetodon_mesoleucos	Acanthopagrus_schlegelii	2.61857858908082	0.106723030871468	10.8314254245196
Chaetodon_rafflesii	Acanthopagrus_schlegelii	2.61857858623868	0.10672301257676	10.8314256015138
Chaetodon_ephippium	Acanthopagrus_schlegelii	2.61857858908082	0.106723030871468	10.8314254245196
Chaetodon_semeion	Acanthopagrus_schlegelii	2.61857858908082	0.106723030871468	10.8314254245196
Chaetodon_humeralis	Acanthopagrus_schlegelii	2.61857858623868	0.10672301257676	10.8314256015138
Chaetodon_ocellatus	Acanthopagrus_schlegelii	2.61857858908082	0.106723030871468	10.8314254245196
Chaetodon_striatus	Acanthopagrus_schlegelii	2.61857858623868	0.10672301257676	10.8314256015138
Chaetodon_capistratus	Acanthopagrus_schlegelii	2.61857836145218	0.106722772001829	10.8314267034421
Chaetodon_selene	Acanthopagrus_schlegelii	2.61857858908082	0.106723030871468	10.8314254245196
Chaetodon_melannotus	Acanthopagrus_schlegelii	2.61857858623868	0.10672301257676	10.8314256015138
Chaetodon_ocellicaudus	Acanthopagrus_schlegelii	2.61857858908082	0.106723030871468	10.8314254245196
Parachaetodon_ocellatus	Acanthopagrus_schlegelii	2.61857858908082	0.106723030871468	10.8314254245196
Chaetodon_trifascialis	Acanthopagrus_schlegelii	2.61857858623868	0.10672301257676	10.8314256015138
Chaetodon_tricinctus	Acanthopagrus_schlegelii	2.61857858623868	0.10672301257676	10.8314256015138
Chaetodon_rainfordi	Acanthopagrus_schlegelii	2.61857858623868	0.10672301257676	10.8314256015138
Chaetodon_octofasciatus	Acanthopagrus_schlegelii	2.61857858908082	0.106723030871468	10.8314254245196
Chaetodon_aureofasciatus	Acanthopagrus_schlegelii	2.61857858908082	0.106723030871468	10.8314254245196
Chaetodon_bennetti	Acanthopagrus_schlegelii	2.61857858623868	0.10672301257676	10.8314256015138
Chaetodon_speculum	Acanthopagrus_schlegelii	2.61857858908082	0.106723030871468	10.8314254245196
Chaetodon_zanzibarensis	Acanthopagrus_schlegelii	2.61857858623868	0.10672301257676	10.8314256015138
Chaetodon_plebeius	Acanthopagrus_schlegelii	2.61857858623868	0.10672301257676	10.8314256015138
Chaetodon_larvatus	Acanthopagrus_schlegelii	2.61857858908082	0.106723030871468	10.8314254245196
Chaetodon_baronessa	Acanthopagrus_schlegelii	2.61857858908082	0.106723030871468	10.8314254245196
Chaetodon_austriacus	Acanthopagrus_schlegelii	2.61857858623868	0.10672301257676	10.8314256015138
Chaetodon_trifasciatus	Acanthopagrus_schlegelii	2.61857858623868	0.10672301257676	10.8314256015138
Chaetodon_robustus	Acanthopagrus_schlegelii	2.61857858623868	0.10672301257676	10.8314256015138
Chaetodon_hoefleri	Acanthopagrus_schlegelii	2.61857858623868	0.10672301257676	10.8314256015138
Chaetodon_reticulatus	Acanthopagrus_schlegelii	2.61857858908082	0.106723030871468	10.8314254245196
Chaetodon_meyeri	Acanthopagrus_schlegelii	2.61857858623868	0.10672301257676	10.8314256015138
Chaetodon_ornatissimus	Acanthopagrus_schlegelii	2.61857858908082	0.106723030871468	10.8314254245196
Chaetodon_interruptus	Acanthopagrus_schlegelii	2.61857858908082	0.106723030871468	10.8314254245196
Chaetodon_unimaculatus	Acanthopagrus_schlegelii	2.61857858908082	0.106723030871468	10.8314254245196
Chaetodon_trichrous	Acanthopagrus_schlegelii	2.61857858623868	0.10672301257676	10.8314256015138
Chaetodon_kleinii	Acanthopagrus_schlegelii	2.61857858623868	0.10672301257676	10.8314256015138
Chaetodon_blackburnii	Acanthopagrus_schlegelii	2.61857858623868	0.10672301257676	10.8314256015138
Chaetodon_mertensii	Acanthopagrus_schlegelii	2.61857858623868	0.10672301257676	10.8314256015138
Chaetodon_madagaskariensis	Acanthopagrus_schlegelii	2.61857858908082	0.106723030871468	10.8314254245196
Chaetodon_paucifasciatus	Acanthopagrus_schlegelii	2.61857858908082	0.106723030871468	10.8314254245196
Chaetodon_xanthurus	Acanthopagrus_schlegelii	2.61857858623868	0.10672301257676	10.8314256015138
Chaetodon_melapterus	Acanthopagrus_schlegelii	2.61857858908082	0.106723030871468	10.8314254245196
Chaetodon_tinkeri	Acanthopagrus_schlegelii	2.61857858908082	0.106723030871468	10.8314254245196
Chaetodon_sanctaehelenae	Acanthopagrus_schlegelii	2.61857858623868	0.10672301257676	10.8314256015138
Chaetodon_miliaris	Acanthopagrus_schlegelii	2.61857858908082	0.106723030871468	10.8314254245196
Chaetodon_guentheri	Acanthopagrus_schlegelii	2.61857858908082	0.106723030871468	10.8314254245196
Chaetodon_dolosus	Acanthopagrus_schlegelii	2.61857858908082	0.106723030871468	10.8314254245196
Chaetodon_sedentarius	Acanthopagrus_schlegelii	2.61857858908082	0.106723030871468	10.8314254245196
Chaetodon_multicinctus	Acanthopagrus_schlegelii	2.61857858623868	0.10672301257676	10.8314256015138
Chaetodon_punctatofasciatus	Acanthopagrus_schlegelii	2.61857858623868	0.10672301257676	10.8314256015138
Chaetodon_guttatissimus	Acanthopagrus_schlegelii	2.61857858908082	0.106723030871468	10.8314254245196
Chaetodon_pelewensis	Acanthopagrus_schlegelii	2.61857858908082	0.106723030871468	10.8314254245196
Chaetodon_citrinellus	Acanthopagrus_schlegelii	2.61857858623868	0.10672301257676	10.8314256015138
Chaetodon_quadrimaculatus	Acanthopagrus_schlegelii	2.61857858908082	0.106723030871468	10.8314254245196
Chaetodon_fremblii	Acanthopagrus_schlegelii	2.61857858623868	0.10672301257676	10.8314256015138
Coradion_chrysozonus	Acanthopagrus_schlegelii	2.61857858908082	0.106723030871468	10.8314254245196
Coradion_altivelis	Acanthopagrus_schlegelii	2.61857858623868	0.10672301257676	10.8314256015138
Coradion_melanopus	Acanthopagrus_schlegelii	2.61857858908082	0.106723030871468	10.8314254245196
Chelmon_rostratus	Acanthopagrus_schlegelii	2.61857858623868	0.10672301257676	10.8314256015138
Chelmon_marginalis	Acanthopagrus_schlegelii	2.61857858623868	0.10672301257676	10.8314256015138
Chelmon_muelleri	Acanthopagrus_schlegelii	2.61857858908082	0.106723030871468	10.8314254245196
Chelmonops_curiosus	Acanthopagrus_schlegelii	2.61857858908082	0.106723030871468	10.8314254245196
Chelmonops_truncatus	Acanthopagrus_schlegelii	2.61857858908082	0.106723030871468	10.8314254245196
Amphichaetodon_howensis	Acanthopagrus_schlegelii	2.61857858623868	0.10672301257676	10.8314256015138
Amphichaetodon_melbae	Acanthopagrus_schlegelii	2.61857858623868	0.10672301257676	10.8314256015138
Forcipiger_flavissimus	Acanthopagrus_schlegelii	2.61857858623868	0.10672301257676	10.8314256015138
Forcipiger_longirostris	Acanthopagrus_schlegelii	2.61857858908082	0.106723030871468	10.8314254245196
Hemitaurichthys_thompsoni	Acanthopagrus_schlegelii	2.61857858623868	0.10672301257676	10.8314256015138
Hemitaurichthys_polylepis	Acanthopagrus_schlegelii	2.61857858623868	0.10672301257676	10.8314256015138
Hemitaurichthys_zoster	Acanthopagrus_schlegelii	2.61857858623868	0.10672301257676	10.8314256015138
Heniochus_pleurotaenia	Acanthopagrus_schlegelii	2.61857858908082	0.106723030871468	10.8314254245196
Heniochus_varius	Acanthopagrus_schlegelii	2.61857858908082	0.106723030871468	10.8314254245196
Heniochus_acuminatus	Acanthopagrus_schlegelii	2.61857858623868	0.10672301257676	10.8314256015138
Heniochus_diphreutes	Acanthopagrus_schlegelii	2.61857858908082	0.106723030871468	10.8314254245196
Heniochus_monoceros	Acanthopagrus_schlegelii	2.61857858623868	0.10672301257676	10.8314256015138
Heniochus_singularius	Acanthopagrus_schlegelii	2.61857858908082	0.106723030871468	10.8314254245196
Heniochus_chrysostomus	Acanthopagrus_schlegelii	2.61857858623868	0.10672301257676	10.8314256015138
Johnrandallia_nigrirostris	Acanthopagrus_schlegelii	2.61857858623868	0.10672301257676	10.8314256015138
Centrarchops_chapini	Acanthopagrus_schlegelii	2.61857858623868	0.10672301257676	10.8314256015138
Dinoperca_petersi	Acanthopagrus_schlegelii	2.61857858908082	0.106723030871468	10.8314254245196
Luvarus_imperialis	Acanthopagrus_schlegelii	2.61857854424041	0.10672299341534	10.8314255317211
Naso_caeruleacauda	Acanthopagrus_schlegelii	2.61857858908082	0.106723030871468	10.8314254245196
Naso_maculatus	Acanthopagrus_schlegelii	2.61857858908082	0.106723030871468	10.8314254245196
Naso_reticulatus	Acanthopagrus_schlegelii	2.61857858623868	0.10672301257676	10.8314256015138
Naso_caesius	Acanthopagrus_schlegelii	2.61857858623868	0.10672301257676	10.8314256015138
Naso_hexacanthus	Acanthopagrus_schlegelii	2.61857858908082	0.106723030871468	10.8314254245196
Naso_vlamingii	Acanthopagrus_schlegelii	2.61857858623868	0.10672301257676	10.8314256015138
Naso_brevirostris	Acanthopagrus_schlegelii	2.61857858623868	0.10672301257676	10.8314256015138
Naso_unicornis	Acanthopagrus_schlegelii	2.61857858623868	0.10672301257676	10.8314256015138
Naso_elegans	Acanthopagrus_schlegelii	2.61857858623868	0.10672301257676	10.8314256015138
Naso_lituratus	Acanthopagrus_schlegelii	2.61857849905082	0.106722985875092	10.8314253168233
Naso_annulatus	Acanthopagrus_schlegelii	2.61857858623868	0.10672301257676	10.8314256015138
Naso_tonganus	Acanthopagrus_schlegelii	2.61857858908082	0.106723030871468	10.8314254245196
Naso_tuberosus	Acanthopagrus_schlegelii	2.61857858623868	0.10672301257676	10.8314256015138
Naso_lopezi	Acanthopagrus_schlegelii	2.61857858623868	0.10672301257676	10.8314256015138
Naso_mcdadei	Acanthopagrus_schlegelii	2.61857858623868	0.10672301257676	10.8314256015138
Naso_fageni	Acanthopagrus_schlegelii	2.61857858623868	0.10672301257676	10.8314256015138
Naso_brachycentron	Acanthopagrus_schlegelii	2.61857858908082	0.106723030871468	10.8314254245196
Naso_thynnoides	Acanthopagrus_schlegelii	2.61857858623868	0.10672301257676	10.8314256015138
Naso_minor	Acanthopagrus_schlegelii	2.61857858623868	0.10672301257676	10.8314256015138
Zebrasoma_flavescens	Acanthopagrus_schlegelii	2.61857858623868	0.10672301257676	10.8314256015138
Prionurus_maculatus	Acanthopagrus_schlegelii	2.61857858908082	0.106723030871468	10.8314254245196
Prionurus_scalprum	Acanthopagrus_schlegelii	2.61857858908082	0.106723030871468	10.8314254245196
Prionurus_laticlavius	Acanthopagrus_schlegelii	2.61857858908082	0.106723030871468	10.8314254245196
Prionurus_microlepidotus	Acanthopagrus_schlegelii	2.61857858623868	0.10672301257676	10.8314256015138
Ctenochaetus_strigosus	Acanthopagrus_schlegelii	2.61857858623868	0.10672301257676	10.8314256015138
Acanthurus_xanthopterus	Acanthopagrus_schlegelii	2.61857858908082	0.106723030871468	10.8314254245196
Acanthurus_pyroferus	Acanthopagrus_schlegelii	2.61857858623868	0.10672301257676	10.8314256015138
Acanthurus_triostegus	Acanthopagrus_schlegelii	2.61857858908082	0.106723030871468	10.8314254245196
Acanthurus_bahianus	Acanthopagrus_schlegelii	2.61857858623868	0.10672301257676	10.8314256015138
Acanthurus_chirurgus	Acanthopagrus_schlegelii	2.61857858908082	0.106723030871468	10.8314254245196
Acanthurus_nigrofuscus	Acanthopagrus_schlegelii	2.61857858623868	0.10672301257676	10.8314256015138
Acanthurus_nigroris	Acanthopagrus_schlegelii	2.61857858623868	0.10672301257676	10.8314256015138
Acanthurus_coeruleus	Acanthopagrus_schlegelii	2.61857858908082	0.106723030871468	10.8314254245196
Acanthurus_guttatus	Acanthopagrus_schlegelii	2.61857858908082	0.106723030871468	10.8314254245196
Ctenochaetus_cyanocheilus	Acanthopagrus_schlegelii	2.61857858908082	0.106723030871468	10.8314254245196
Acanthurus_nubilus	Acanthopagrus_schlegelii	2.61857858908082	0.106723030871468	10.8314254245196
Ctenochaetus_hawaiiensis	Acanthopagrus_schlegelii	2.61857807298717	0.106722810208366	10.8314244086451
Ctenochaetus_striatus	Acanthopagrus_schlegelii	2.61857858908082	0.106723030871468	10.8314254245196
Acanthurus_japonicus	Acanthopagrus_schlegelii	2.61857858623868	0.10672301257676	10.8314256015138
Acanthurus_nigricans	Acanthopagrus_schlegelii	2.61857858623868	0.10672301257676	10.8314256015138
Ctenochaetus_binotatus	Acanthopagrus_schlegelii	2.61857858623868	0.10672301257676	10.8314256015138
Acanthurus_mata	Acanthopagrus_schlegelii	2.61857858623868	0.10672301257676	10.8314256015138
Acanthurus_blochii	Acanthopagrus_schlegelii	2.61857858623868	0.10672301257676	10.8314256015138
Acanthurus_thompsoni	Acanthopagrus_schlegelii	2.61857858623868	0.10672301257676	10.8314256015138
Acanthurus_olivaceus	Acanthopagrus_schlegelii	2.61857858908082	0.106723030871468	10.8314254245196
Acanthurus_dussumieri	Acanthopagrus_schlegelii	2.61857858623868	0.10672301257676	10.8314256015138
Zebrasoma_scopas	Acanthopagrus_schlegelii	2.61857858623868	0.10672301257676	10.8314256015138
Zebrasoma_velifer	Acanthopagrus_schlegelii	2.61857858908082	0.106723030871468	10.8314254245196
Paracanthurus_hepatus	Acanthopagrus_schlegelii	2.61857858623868	0.10672301257676	10.8314256015138
Zanclus_cornutus	Acanthopagrus_schlegelii	2.61857858623868	0.10672301257676	10.8314256015138
Liopropoma_eukrines	Cephalopholis_miniata	2.29054512859389	0.0739646111910532	9.08197768388738
Liopropoma_carmabi	Cephalopholis_miniata	2.29054512859389	0.073964611191053	9.08197768388738
Cephalopholis_leopardus	Cephalopholis_miniata	2.4591217229793	0.22788154252279	8.74485133948919
Cephalopholis_taeniops	Cephalopholis_miniata	2.4591217229793	0.22788154252279	8.74485133948919
Cephalopholis_sonnerati	Cephalopholis_miniata	2.39579368566243	0.226823371478767	8.39940909479521
Cephalopholis_urodeta	Cephalopholis_miniata	2.39579367593131	0.226823371283672	8.39940904241933
Cephalopholis_fulva	Cephalopholis_miniata	2.47339905888939	0.228167518945302	8.82317219450173
Paranthias_colonus	Cephalopholis_miniata	2.47339905888939	0.228167518945302	8.82317219450173
Paranthias_furcifer	Cephalopholis_miniata	2.47339905888939	0.228167518945302	8.82317219450173
Aethaloperca_rogaa	Epinephelus_aeneus	2.64763171029971	0.254796391056403	9.60348689940243
Cephalopholis_formosa	Epinephelus_aeneus	2.64763171029971	0.254796391056403	9.60348689940243
Cephalopholis_cyanostigma	Epinephelus_aeneus	2.6476317099486	0.254796376112879	9.60348702363929
Cephalopholis_boenak	Epinephelus_aeneus	2.6476317099486	0.254796376112879	9.60348702363929
Cephalopholis_cruentata	Epinephelus_aeneus	2.6476317099486	0.254796376112879	9.60348702363929
Cephalopholis_panamensis	Epinephelus_aeneus	2.6476317099486	0.254796376112879	9.60348702363929
Cephalopholis_nigri	Epinephelus_aeneus	2.6476317099486	0.254796376112879	9.60348702363929
Hyporthodus_flavolimbatus	Epinephelus_aeneus	2.77364152395752	0.3309769502416	9.69918629977139
Epinephelus_daemelii	Epinephelus_aeneus	2.81897118144885	0.359040550943111	9.73149794876676
Epinephelus_morrhua	Epinephelus_aeneus	2.81897118144885	0.359040550943111	9.73149794876676
Cromileptes_altivelis	Epinephelus_aeneus	2.81897118144885	0.359040550943111	9.73149794876676
Epinephelus_andersoni	Epinephelus_aeneus	2.81897118144885	0.359040550943111	9.73149794876676
Epinephelus_polyphekadion	Epinephelus_aeneus	2.8189711776663	0.359040564038583	9.73149782410164
Epinephelus_ongus	Epinephelus_aeneus	2.81897118144885	0.359040550943111	9.73149794876676
Epinephelus_corallicola	Epinephelus_aeneus	2.81897118144885	0.359040550943111	9.73149794876676
Epinephelus_coeruleopunctatus	Epinephelus_aeneus	2.8189711776663	0.359040564038583	9.73149782410164
Epinephelus_bruneus	Epinephelus_aeneus	2.81897118144885	0.359040550943111	9.73149794876676
Epinephelus_itajara	Epinephelus_aeneus	2.81897118144885	0.359040550943111	9.73149794876676
Epinephelus_lanceolatus	Epinephelus_aeneus	2.81897118144885	0.359040550943111	9.73149794876676
Epinephelus_maculatus	Epinephelus_aeneus	2.81897118144885	0.359040550943111	9.73149794876676
Epinephelus_tauvina	Epinephelus_aeneus	2.81897118144885	0.359040550943111	9.73149794876676
Epinephelus_rivulatus	Epinephelus_aeneus	2.8189711776663	0.359040564038583	9.73149782410164
Epinephelus_coioides	Epinephelus_aeneus	2.81897118144885	0.359040550943111	9.73149794876676
Epinephelus_malabaricus	Epinephelus_aeneus	2.81897118144885	0.359040550943111	9.73149794876676
Epinephelus_tukula	Epinephelus_aeneus	2.81897118144885	0.359040550943111	9.73149794876676
Epinephelus_latifasciatus	Epinephelus_aeneus	2.8189711776663	0.359040564038583	9.73149782410164
Anyperodon_leucogrammicus	Epinephelus_aeneus	2.8189711776663	0.359040564038583	9.73149782410164
Epinephelus_howlandi	Epinephelus_aeneus	2.8189711776663	0.359040564038583	9.73149782410164
Epinephelus_striatus	Epinephelus_aeneus	2.81897118144885	0.359040550943111	9.73149794876676
Epinephelus_spilotoceps	Epinephelus_aeneus	2.81897118144885	0.359040550943111	9.73149794876676
Epinephelus_hexagonatus	Epinephelus_aeneus	2.81897118144885	0.359040550943111	9.73149794876676
Epinephelus_fuscoguttatus	Epinephelus_aeneus	2.8189711776663	0.359040564038583	9.73149782410164
Epinephelus_caninus	Epinephelus_aeneus	2.79219126618326	0.342418350362095	9.71254322129731
Epinephelus_goreensis	Epinephelus_aeneus	2.792191263059	0.342418363770981	9.71254309664254
Mycteroperca_bonaci	Epinephelus_aeneus	2.79219130141849	0.342418348721439	9.71254343346147
Mycteroperca_venenosa	Epinephelus_aeneus	2.792191263059	0.342418363770981	9.71254309664254
Triso_dermopterus	Epinephelus_aeneus	2.79219126618326	0.342418350362095	9.71254322129731
Mycteroperca_jordani	Epinephelus_aeneus	2.792191263059	0.342418363770981	9.71254309664254
Mycteroperca_tigris	Epinephelus_aeneus	2.79219126618326	0.342418350362095	9.71254322129731
Mycteroperca_rosacea	Epinephelus_aeneus	2.79219126618326	0.342418350362095	9.71254322129731
Mycteroperca_olfax	Epinephelus_aeneus	2.792191263059	0.342418363770981	9.71254309664254
Mycteroperca_interstitialis	Epinephelus_aeneus	2.79219126618326	0.342418350362095	9.71254322129731
Mycteroperca_phenax	Epinephelus_aeneus	2.79219126618326	0.342418350362095	9.71254322129731
Mycteroperca_xenarcha	Epinephelus_aeneus	2.79219126618326	0.342418350362095	9.71254322129731
Epinephelus_guttatus	Epinephelus_aeneus	2.79219126618326	0.342418350362095	9.71254322129731
Epinephelus_amblycephalus	Epinephelus_aeneus	2.79219126618326	0.342418350362095	9.71254322129731
Epinephelus_epistictus	Epinephelus_aeneus	2.792191263059	0.342418363770981	9.71254309664254
Epinephelus_radiatus	Epinephelus_aeneus	2.79219126618326	0.342418350362095	9.71254322129731
Mycteroperca_prionura	Epinephelus_aeneus	2.79219126618326	0.342418350362095	9.71254322129731
Epinephelus_albomarginatus	Epinephelus_aeneus	2.79219126618326	0.342418350362095	9.71254322129731
Epinephelus_marginatus	Epinephelus_aeneus	2.792191263059	0.342418363770981	9.71254309664254
Mycteroperca_fusca	Epinephelus_aeneus	2.79219126618326	0.342418350362095	9.71254322129731
Mycteroperca_acutirostris	Epinephelus_aeneus	2.792191263059	0.342418363770981	9.71254309664254
Mycteroperca_rubra	Epinephelus_aeneus	2.79219126618326	0.342418350362095	9.71254322129731
Epinephelus_costae	Epinephelus_aeneus	2.792191263059	0.342418363770981	9.71254309664254
Mycteroperca_microlepis	Epinephelus_aeneus	2.79219126618326	0.342418350362095	9.71254322129731
Epinephelus_multinotatus	Epinephelus_aeneus	2.792191263059	0.342418363770981	9.71254309664254
Epinephelus_miliaris	Epinephelus_aeneus	2.79219126618326	0.342418350362095	9.71254322129731
Epinephelus_areolatus	Epinephelus_aeneus	2.792191263059	0.342418363770981	9.71254309664254
Epinephelus_undulosus	Epinephelus_aeneus	2.792191263059	0.342418363770981	9.71254309664254
Epinephelus_flavocaeruleus	Epinephelus_aeneus	2.79219126618326	0.342418350362095	9.71254322129731
Epinephelus_cyanopodus	Epinephelus_aeneus	2.79219126618326	0.342418350362095	9.71254322129731
Epinephelus_bleekeri	Epinephelus_aeneus	2.79219126618326	0.342418350362095	9.71254322129731
Epinephelus_analogus	Epinephelus_aeneus	2.79219126618326	0.342418350362095	9.71254322129731
Epinephelus_clippertonensis	Epinephelus_aeneus	2.79219126618326	0.342418350362095	9.71254322129731
Epinephelus_labriformis	Epinephelus_aeneus	2.79219130942655	0.342418364414847	9.71254335347141
Epinephelus_adscensionis	Epinephelus_aeneus	2.79219126618326	0.342418350362095	9.71254322129731
Epinephelus_chlorostigma	Epinephelus_aeneus	2.79219126618326	0.342418350362095	9.71254322129731
Epinephelus_fasciatomaculosus	Epinephelus_aeneus	2.792191263059	0.342418363770981	9.71254309664254
Epinephelus_awoara	Epinephelus_aeneus	2.79219126618326	0.342418350362095	9.71254322129731
Epinephelus_akaara	Epinephelus_aeneus	2.792191263059	0.342418363770981	9.71254309664254
Epinephelus_retouti	Epinephelus_aeneus	2.792191263059	0.342418363770981	9.71254309664254
Epinephelus_diacanthus	Epinephelus_aeneus	2.792191263059	0.342418363770981	9.71254309664254
Epinephelus_stictus	Epinephelus_aeneus	2.792191263059	0.342418363770981	9.71254309664254
Epinephelus_sexfasciatus	Epinephelus_aeneus	2.792191263059	0.342418363770981	9.71254309664254
Epinephelus_undulatostriatus	Epinephelus_aeneus	2.79219126618326	0.342418350362095	9.71254322129731
Epinephelus_morio	Epinephelus_aeneus	2.792191263059	0.342418363770981	9.71254309664254
Epinephelus_fasciatus	Epinephelus_aeneus	2.792191263059	0.342418363770981	9.71254309664254
Epinephelus_melanostigma	Epinephelus_aeneus	2.79219126618326	0.342418350362095	9.71254322129731
Epinephelus_merra	Epinephelus_aeneus	2.792191263059	0.342418363770981	9.71254309664254
Epinephelus_quoyanus	Epinephelus_aeneus	2.792191263059	0.342418363770981	9.71254309664254
Epinephelus_macrospilos	Epinephelus_aeneus	2.792191263059	0.342418363770981	9.71254309664254
Epinephelus_trimaculatus	Epinephelus_aeneus	2.792191263059	0.342418363770981	9.71254309664254
Epinephelus_longispinis	Epinephelus_aeneus	2.79219126618326	0.342418350362095	9.71254322129731
Hyporthodus_acanthistius	Epinephelus_aeneus	2.77200164091266	0.329968296576058	9.69799664824877
Hyporthodus_exsul	Epinephelus_aeneus	2.77200163828174	0.329968310215088	9.69799652361573
Hyporthodus_nigritus	Epinephelus_aeneus	2.77200163828174	0.329968310215088	9.69799652361573
Hyporthodus_niveatus	Epinephelus_aeneus	2.77200163828174	0.329968310215088	9.69799652361573
Hyporthodus_ergastularius	Epinephelus_aeneus	2.77200164091266	0.329968296576058	9.69799664824877
Hyporthodus_quernus	Epinephelus_aeneus	2.77200164091266	0.329968296576058	9.69799664824877
Hyporthodus_octofasciatus	Epinephelus_aeneus	2.77200164091266	0.329968296576058	9.69799664824877
Epinephelus_cifuentesi	Epinephelus_aeneus	2.77200163828174	0.329968310215088	9.69799652361573
Epinephelus_drummondhayi	Epinephelus_aeneus	2.77200164091266	0.329968296576058	9.69799664824877
Dermatolepis_dermatolepis	Epinephelus_aeneus	2.77200164091266	0.329968296576058	9.69799664824877
Alphestes_afer	Epinephelus_aeneus	2.77200168856563	0.329968454724134	9.69799564644051
Alphestes_immaculatus	Epinephelus_aeneus	2.77200163828174	0.329968310215088	9.69799652361573
Alphestes_multiguttatus	Epinephelus_aeneus	2.77200164091266	0.329968296576058	9.69799664824877
Dermatolepis_inermis	Epinephelus_aeneus	2.77200163828174	0.329968310215088	9.69799652361573
Dermatolepis_striolata	Epinephelus_aeneus	2.77200164091266	0.329968296576058	9.69799664824877
Hyporthodus_haifensis	Epinephelus_aeneus	2.77200163828174	0.329968310215088	9.69799652361573
Hyporthodus_septemfasciatus	Epinephelus_aeneus	2.77200163828174	0.329968310215088	9.69799652361573
Hyporthodus_mystacinus	Epinephelus_aeneus	2.69774830482768	0.284775828607668	9.64259010902625
Hyporthodus_niphobles	Epinephelus_aeneus	2.69774830566633	0.284775814166739	9.64259023347684
Cephalopholis_polleni	Epinephelus_aeneus	2.64615567183788	0.253919732277808	9.60231435956869
Cephalopholis_igarashiensis	Epinephelus_aeneus	2.64615567222379	0.253919747235673	9.60231423533923
Gracila_albomarginata	Epinephelus_aeneus	2.64615567183788	0.253919732277808	9.60231435956869
Variola_albimarginata	Cephalopholis_miniata	2.26332458182271	0.0751172576769636	8.9052333596975
Variola_louti	Cephalopholis_miniata	2.26332458182271	0.0751172576769636	8.9052333596975
Rypticus_bicolor	Cephalopholis_miniata	2.36295358159299	0.0713408371890929	9.55635741620946
Rypticus_saponaceus	Cephalopholis_miniata	2.36295358798041	0.0713408546625964	9.5563572841363
Rypticus_nigripinnis	Cephalopholis_miniata	2.36295358159299	0.0713408371890931	9.55635741620946
Pseudogramma_gregoryi	Cephalopholis_miniata	2.36295358159299	0.0713408371890929	9.55635741620946
Pseudogramma_thaumasia	Cephalopholis_miniata	2.36295358159299	0.0713408371890931	9.55635741620946
Pogonoperca_punctata	Cephalopholis_miniata	2.36295358159299	0.0713408371890929	9.55635741620946
Grammistes_sexlineatus	Cephalopholis_miniata	2.36295358159299	0.0713408371890929	9.55635741620946
Diploprion_bifasciatum	Cephalopholis_miniata	2.36295358798041	0.0713408546625964	9.5563572841363
Belonoperca_chabanaudi	Cephalopholis_miniata	2.36295358159299	0.0713408371890929	9.55635741620946
Saloptia_powelli	Cephalopholis_miniata	2.36295358798041	0.0713408546625964	9.5563572841363
Plectropomus_oligacanthus	Cephalopholis_miniata	2.36295358159299	0.0713408371890929	9.55635741620946
Plectropomus_laevis	Cephalopholis_miniata	2.36295358159299	0.0713408371890931	9.55635741620946
Plectropomus_leopardus	Cephalopholis_miniata	2.36295358798041	0.0713408546625964	9.5563572841363
Plectropomus_pessuliferus	Cephalopholis_miniata	2.36295358159299	0.0713408371890929	9.55635741620946
Plectropomus_maculatus	Cephalopholis_miniata	2.36295358159299	0.0713408371890929	9.55635741620946
Plectropomus_areolatus	Cephalopholis_miniata	2.36295358798041	0.0713408546625964	9.5563572841363
Plectranthias_kelloggi	Cephalopholis_miniata	2.43569438987318	0.0692908591737518	10.0390880454426
Luzonichthys_waitei	Cephalopholis_miniata	2.43569439516117	0.0692908770483736	10.0390878948908
Pseudanthias_pleurotaenia	Cephalopholis_miniata	2.43569438987318	0.0692908591737518	10.0390880454426
Tosana_niwae	Cephalopholis_miniata	2.43569438987318	0.0692908591737518	10.0390880454426
Pseudanthias_squamipinnis	Cephalopholis_miniata	2.43569438987318	0.0692908591737522	10.0390880454426
Nemanthias_carberryi	Cephalopholis_miniata	2.43569438987318	0.0692908591737518	10.0390880454426
Pseudanthias_tuka	Cephalopholis_miniata	2.43569438987318	0.0692908591737522	10.0390880454426
Anthias_anthias	Cephalopholis_miniata	2.43569438987318	0.0692908591737522	10.0390880454426
Pronotogrammus_multifasciatus	Cephalopholis_miniata	2.43569438987318	0.0692908591737518	10.0390880454426
Odontanthias_chrysostictus	Cephalopholis_miniata	2.43569438987318	0.0692908591737518	10.0390880454426
Pseudogramma_polyacantha	Cephalopholis_miniata	2.43569439516117	0.0692908770483738	10.0390878948908
Pseudanthias_lori	Cephalopholis_miniata	2.43569439516117	0.0692908770483736	10.0390878948908
Hemanthias_leptus	Cephalopholis_miniata	2.43569438987318	0.0692908591737518	10.0390880454426
Hemanthias_signifer	Cephalopholis_miniata	2.43569438987318	0.0692908591737522	10.0390880454426
Hemanthias_peruanus	Cephalopholis_miniata	2.43569439516117	0.0692908770483738	10.0390878948908
Caesioperca_lepidoptera	Dissostichus_eleginoides	2.2958802456119	0.0536417091916548	9.30979174291483
Plectranthias_japonicus	Dissostichus_eleginoides	2.29588023842522	0.053641691832284	9.30979186781362
Eleginops_maclovinus	Dissostichus_eleginoides	2.05079005008519	0.0383924148306258	7.96320099874469
Aethotaxis_mitopteryx_mitopteryx	Dissostichus_eleginoides	1.85761643070882	0.0287403187916475	6.93783573550295
Dissostichus_mawsoni	Dissostichus_eleginoides	1.82640414259914	0.0274415035137052	6.77519727398771
Notothenia_rossii	Dissostichus_eleginoides	1.89774954485341	0.0305277458439386	7.1482060609844
Notothenia_coriiceps	Dissostichus_eleginoides	1.89774954485341	0.0305277458439384	7.1482060609844
Paranotothenia_magellanica	Dissostichus_eleginoides	1.89774954485341	0.0305277458439386	7.1482060609844
Notothenia_angustata	Dissostichus_eleginoides	1.89774953197057	0.0305277302876072	7.14820611153487
Pleuragramma_antarctica	Dissostichus_eleginoides	1.89774954485341	0.0305277458439386	7.1482060609844
Gobionotothen_acuta	Dissostichus_eleginoides	1.89774953197057	0.0305277302876068	7.14820611153487
Gobionotothen_gibberifrons	Dissostichus_eleginoides	1.89774954485341	0.0305277458439386	7.1482060609844
Lepidonotothen_mizops	Dissostichus_eleginoides	1.89774953197057	0.0305277302876068	7.14820611153487
Lepidonotothen_larseni	Dissostichus_eleginoides	1.89774953197057	0.0305277302876068	7.14820611153487
Lepidonotothen_nudifrons	Dissostichus_eleginoides	1.89774953197057	0.0305277302876068	7.14820611153487
Lepidonotothen_squamifrons	Dissostichus_eleginoides	1.89774953197057	0.0305277302876068	7.14820611153487
Patagonotothen_brevicauda_brevicauda	Dissostichus_eleginoides	1.89774953197057	0.0305277302876068	7.14820611153487
Patagonotothen_guntheri	Dissostichus_eleginoides	1.89774953197057	0.0305277302876072	7.14820611153487
Patagonotothen_ramsayi	Dissostichus_eleginoides	1.89774954485341	0.0305277458439384	7.1482060609844
Patagonotothen_tessellata	Dissostichus_eleginoides	1.89774954485341	0.0305277458439386	7.1482060609844
Cryothenia_amphitreta	Dissostichus_eleginoides	1.89774954485341	0.0305277458439384	7.1482060609844
Trematomus_scotti	Dissostichus_eleginoides	1.89774953197057	0.0305277302876072	7.14820611153487
Pagothenia_borchgrevinki	Dissostichus_eleginoides	1.89774954485341	0.0305277458439384	7.1482060609844
Trematomus_hansoni	Dissostichus_eleginoides	1.89774954485341	0.0305277458439384	7.1482060609844
Trematomus_bernacchii	Dissostichus_eleginoides	1.89774954485341	0.0305277458439384	7.1482060609844
Trematomus_vicarius	Dissostichus_eleginoides	1.89774953197057	0.0305277302876068	7.14820611153487
Trematomus_nicolai	Dissostichus_eleginoides	1.89774954485341	0.0305277458439384	7.1482060609844
Trematomus_pennellii	Dissostichus_eleginoides	1.89774954485341	0.0305277458439384	7.1482060609844
Trematomus_eulepidotus	Dissostichus_eleginoides	1.89774953197057	0.0305277302876068	7.14820611153487
Trematomus_lepidorhinus	Dissostichus_eleginoides	1.89774954485341	0.0305277458439386	7.1482060609844
Trematomus_tokarevi	Dissostichus_eleginoides	1.89774954485341	0.0305277458439384	7.1482060609844
Trematomus_loennbergii	Dissostichus_eleginoides	1.89774954485341	0.0305277458439386	7.1482060609844
Notothenia_cyanobrancha	Dissostichus_eleginoides	1.89774953197057	0.0305277302876072	7.14820611153487
Channichthys_rhinoceratus	Dissostichus_eleginoides	1.91833305851023	0.0314926499047583	7.25664423413974
Neopagetopsis_ionah	Dissostichus_eleginoides	1.91833305851023	0.0314926499047588	7.25664423413974
Chionodraco_rastrospinosus	Dissostichus_eleginoides	1.91833304589919	0.0314926342385622	7.25664428818165
Pseudochaenichthys_georgianus	Dissostichus_eleginoides	1.91833304589919	0.031492634238562	7.25664428818165
Pagetopsis_maculatus	Dissostichus_eleginoides	1.91833305851023	0.0314926499047585	7.25664423413974
Pagetopsis_macropterus	Dissostichus_eleginoides	1.91833305851023	0.0314926499047588	7.25664423413974
Chaenocephalus_aceratus	Dissostichus_eleginoides	1.91833305851023	0.0314926499047588	7.25664423413974
Cryodraco_antarcticus	Dissostichus_eleginoides	1.91833304589919	0.0314926342385624	7.25664428818165
Dacodraco_hunteri	Dissostichus_eleginoides	1.91833304589919	0.0314926342385622	7.25664428818165
Chionodraco_hamatus	Dissostichus_eleginoides	1.91833305851023	0.0314926499047583	7.25664423413974
Chionodraco_myersi	Dissostichus_eleginoides	1.91833305851023	0.0314926499047583	7.25664423413974
Champsocephalus_esox	Dissostichus_eleginoides	1.91833304589919	0.0314926342385624	7.25664428818165
Chaenodraco_wilsoni	Dissostichus_eleginoides	1.91833305851023	0.0314926499047585	7.25664423413974
Artedidraco_shackletoni	Dissostichus_eleginoides	1.91833305851023	0.0314926499047588	7.25664423413974
Histiodraco_velifer	Dissostichus_eleginoides	1.91833305851023	0.0314926499047585	7.25664423413974
Dolloidraco_longedorsalis	Dissostichus_eleginoides	1.91833305849966	0.0314926503034401	7.25664423088869
Racovitzia_glacialis	Dissostichus_eleginoides	1.91833305851023	0.0314926499047585	7.25664423413974
Gymnodraco_acuticeps	Dissostichus_eleginoides	1.91833304589919	0.0314926342385624	7.25664428818165
Parachaenichthys_charcoti	Dissostichus_eleginoides	1.91833304589919	0.0314926342385624	7.25664428818165
Gerlachea_australis	Dissostichus_eleginoides	1.91833304589919	0.0314926342385624	7.25664428818165
Prionodraco_evansii	Dissostichus_eleginoides	1.91833304589919	0.0314926342385622	7.25664428818165
Akarotaxis_nudiceps	Dissostichus_eleginoides	1.91833305851023	0.0314926499047585	7.25664423413974
Bathydraco_macrolepis	Dissostichus_eleginoides	1.91833304589919	0.0314926342385624	7.25664428818165
Bathydraco_marri	Dissostichus_eleginoides	1.91833304589919	0.0314926342385624	7.25664428818165
Harpagifer_antarcticus	Dissostichus_eleginoides	1.91833305851023	0.0314926499047588	7.25664423413974
Harpagifer_kerguelensis	Dissostichus_eleginoides	1.91833304589919	0.0314926342385622	7.25664428818165
Pseudaphritis_urvillii	Dissostichus_eleginoides	2.2248287810262	0.0489465665319511	8.91425206845194
Cottoperca_gobio	Dissostichus_eleginoides	2.22482836815296	0.0489467523150908	8.91424777386621
Bovichtus_variegatus	Dissostichus_eleginoides	2.2248287810262	0.0489465665319511	8.91425206845194
Bembrops_heterurus	Dissostichus_eleginoides	2.42712228128287	0.0627878480874773	10.0512809795495
Ammocrypta_vivax	Dissostichus_eleginoides	2.42712228128287	0.0627878480874773	10.0512809795495
Ammocrypta_meridiana	Dissostichus_eleginoides	2.427122286401	0.0627878659298022	10.0512808270265
Ammocrypta_beanii	Dissostichus_eleginoides	2.427122286401	0.0627878659298027	10.0512808270265
Ammocrypta_bifascia	Dissostichus_eleginoides	2.427122286401	0.0627878659298022	10.0512808270265
Ammocrypta_pellucida	Dissostichus_eleginoides	2.42712228128287	0.0627878480874773	10.0512809795495
Ammocrypta_clara	Dissostichus_eleginoides	2.427122286401	0.0627878659298027	10.0512808270265
Crystallaria_asprella	Dissostichus_eleginoides	2.427122286401	0.0627878659298027	10.0512808270265
Percina_smithvanizi	Dissostichus_eleginoides	2.427122286401	0.0627878659298022	10.0512808270265
Percina_kusha	Dissostichus_eleginoides	2.427122286401	0.0627878659298027	10.0512808270265
Percina_palmaris	Dissostichus_eleginoides	2.42712228128287	0.0627878480874775	10.0512809795495
Percina_aurantiaca	Dissostichus_eleginoides	2.427122286401	0.0627878659298027	10.0512808270265
Percina_evides	Dissostichus_eleginoides	2.42712228128287	0.0627878480874773	10.0512809795495
Percina_burtoni	Dissostichus_eleginoides	2.427122286401	0.0627878659298027	10.0512808270265
Percina_caprodes	Dissostichus_eleginoides	2.42712228128287	0.0627878480874773	10.0512809795495
Percina_carbonaria	Dissostichus_eleginoides	2.427122286401	0.0627878659298027	10.0512808270265
Percina_macrolepida	Dissostichus_eleginoides	2.427122286401	0.0627878659298022	10.0512808270265
Percina_bimaculata	Dissostichus_eleginoides	2.42712228128287	0.0627878480874773	10.0512809795495
Percina_austroperca	Dissostichus_eleginoides	2.427122286401	0.0627878659298027	10.0512808270265
Percina_kathae	Dissostichus_eleginoides	2.42712228128287	0.0627878480874775	10.0512809795495
Percina_suttkusi	Dissostichus_eleginoides	2.42712228128287	0.0627878480874775	10.0512809795495
Percina_fulvitaenia	Dissostichus_eleginoides	2.427122286401	0.0627878659298027	10.0512808270265
Percina_jenkinsi	Dissostichus_eleginoides	2.427122286401	0.0627878659298022	10.0512808270265
Percina_rex	Dissostichus_eleginoides	2.42712228128287	0.0627878480874775	10.0512809795495
Percina_gymnocephala	Dissostichus_eleginoides	2.42712228128287	0.0627878480874773	10.0512809795495
Percina_sciera	Dissostichus_eleginoides	2.42712228128287	0.0627878480874773	10.0512809795495
Percina_sipsi	Dissostichus_eleginoides	2.42712228128287	0.0627878480874775	10.0512809795495
Percina_nigrofasciata	Dissostichus_eleginoides	2.42712228128287	0.0627878480874773	10.0512809795495
Percina_aurolineata	Dissostichus_eleginoides	2.42712228128287	0.0627878480874775	10.0512809795495
Percina_stictogaster	Dissostichus_eleginoides	2.427122286401	0.0627878659298027	10.0512808270265
Percina_cymatotaenia	Dissostichus_eleginoides	2.427122286401	0.0627878659298027	10.0512808270265
Percina_nasuta	Dissostichus_eleginoides	2.42712228128287	0.0627878480874773	10.0512809795495
Percina_phoxocephala	Dissostichus_eleginoides	2.427122286401	0.0627878659298027	10.0512808270265
Percina_oxyrhynchus	Dissostichus_eleginoides	2.42712228128287	0.0627878480874773	10.0512809795495
Percina_squamata	Dissostichus_eleginoides	2.42712228128287	0.0627878480874773	10.0512809795495
Percina_notogramma	Dissostichus_eleginoides	2.42712219588108	0.0627878261269414	10.0512806571214
Percina_maculata	Dissostichus_eleginoides	2.427122286401	0.0627878659298022	10.0512808270265
Percina_pantherina	Dissostichus_eleginoides	2.42712228128287	0.0627878480874775	10.0512809795495
Percina_lenticula	Dissostichus_eleginoides	2.427122286401	0.0627878659298022	10.0512808270265
Percina_copelandi	Dissostichus_eleginoides	2.42712228128287	0.0627878480874773	10.0512809795495
Percina_aurora	Dissostichus_eleginoides	2.42712228128287	0.0627878480874775	10.0512809795495
Percina_brevicauda	Dissostichus_eleginoides	2.427122286401	0.0627878659298027	10.0512808270265
Percina_tanasi	Dissostichus_eleginoides	2.42712228128287	0.0627878480874775	10.0512809795495
Percina_uranidea	Dissostichus_eleginoides	2.42712228128287	0.0627878480874773	10.0512809795495
Percina_shumardi	Dissostichus_eleginoides	2.427122286401	0.0627878659298022	10.0512808270265
Percina_vigil	Dissostichus_eleginoides	2.427122286401	0.0627878659298022	10.0512808270265
Percina_antesella	Dissostichus_eleginoides	2.42712228128287	0.0627878480874775	10.0512809795495
Percina_macrocephala	Dissostichus_eleginoides	2.427122286401	0.0627878659298027	10.0512808270265
Percina_nevisense	Dissostichus_eleginoides	2.42712228128287	0.0627878480874773	10.0512809795495
Percina_peltata	Dissostichus_eleginoides	2.42712228128287	0.0627878480874773	10.0512809795495
Percina_crassa	Dissostichus_eleginoides	2.42712228128287	0.0627878480874773	10.0512809795495
Percina_roanoka	Dissostichus_eleginoides	2.42712228128287	0.0627878480874773	10.0512809795495
Etheostoma_juliae	Dissostichus_eleginoides	2.42712228128287	0.0627878480874773	10.0512809795495
Etheostoma_douglasi	Dissostichus_eleginoides	2.42712228128287	0.0627878480874773	10.0512809795495
Etheostoma_etowahae	Dissostichus_eleginoides	2.42712228128287	0.0627878480874773	10.0512809795495
Etheostoma_jordani	Dissostichus_eleginoides	2.42712228128287	0.0627878480874775	10.0512809795495
Etheostoma_chuckwachatte	Dissostichus_eleginoides	2.427122286401	0.0627878659298027	10.0512808270265
Etheostoma_tippecanoe	Dissostichus_eleginoides	2.42712228637169	0.0627878659580905	10.0512808265433
Etheostoma_denoncourti	Dissostichus_eleginoides	2.427122286401	0.0627878659298027	10.0512808270265
Etheostoma_acuticeps	Dissostichus_eleginoides	2.42712228128287	0.0627878480874773	10.0512809795495
Etheostoma_moorei	Dissostichus_eleginoides	2.427122286401	0.0627878659298022	10.0512808270265
Etheostoma_rubrum	Dissostichus_eleginoides	2.42712228128287	0.0627878480874773	10.0512809795495
Etheostoma_rufilineatum	Dissostichus_eleginoides	2.42712228128287	0.0627878480874775	10.0512809795495
Etheostoma_chlorobranchium	Dissostichus_eleginoides	2.42712228128287	0.0627878480874773	10.0512809795495
Etheostoma_camurum	Dissostichus_eleginoides	2.427122286401	0.0627878659298022	10.0512808270265
Etheostoma_bellum	Dissostichus_eleginoides	2.427122286401	0.0627878659298022	10.0512808270265
Etheostoma_wapiti	Dissostichus_eleginoides	2.42712228128287	0.0627878480874775	10.0512809795495
Etheostoma_vulneratum	Dissostichus_eleginoides	2.427122286401	0.0627878659298027	10.0512808270265
Etheostoma_sanguifluum	Dissostichus_eleginoides	2.42712228128287	0.0627878480874773	10.0512809795495
Etheostoma_maculatum	Dissostichus_eleginoides	2.427122286401	0.0627878659298027	10.0512808270265
Etheostoma_microlepidum	Dissostichus_eleginoides	2.42712228128287	0.0627878480874773	10.0512809795495
Etheostoma_aquali	Dissostichus_eleginoides	2.42712228128287	0.0627878480874775	10.0512809795495
Etheostoma_kanawhae	Dissostichus_eleginoides	2.427122286401	0.0627878659298027	10.0512808270265
Etheostoma_osburni	Dissostichus_eleginoides	2.42712228128287	0.0627878480874775	10.0512809795495
Etheostoma_nianguae	Dissostichus_eleginoides	2.42712228128287	0.0627878480874773	10.0512809795495
Etheostoma_sagitta	Dissostichus_eleginoides	2.427122286401	0.0627878659298022	10.0512808270265
Etheostoma_variatum	Dissostichus_eleginoides	2.427122286401	0.0627878659298027	10.0512808270265
Etheostoma_tetrazonum	Dissostichus_eleginoides	2.427122286401	0.0627878659298027	10.0512808270265
Etheostoma_euzonum	Dissostichus_eleginoides	2.427122286401	0.0627878659298027	10.0512808270265
Etheostoma_histrio	Dissostichus_eleginoides	2.42712228128287	0.0627878480874773	10.0512809795495
Etheostoma_tennesseense	Dissostichus_eleginoides	2.42712228128287	0.0627878480874773	10.0512809795495
Etheostoma_simoterum	Dissostichus_eleginoides	2.42712225820973	0.0627878651264819	10.0512806535656
Etheostoma_planasaxatile	Dissostichus_eleginoides	2.42712214528271	0.0627877776543244	10.0512808348341
Etheostoma_occidentale	Dissostichus_eleginoides	2.42712228128287	0.0627878480874775	10.0512809795495
Etheostoma_atripinne	Dissostichus_eleginoides	2.42712228128287	0.0627878480874773	10.0512809795495
Etheostoma_barrenense	Dissostichus_eleginoides	2.427122286401	0.0627878659298027	10.0512808270265
Etheostoma_rafinesquei	Dissostichus_eleginoides	2.42712228128287	0.0627878480874775	10.0512809795495
Etheostoma_zonale	Dissostichus_eleginoides	2.42712228128287	0.0627878480874773	10.0512809795495
Etheostoma_lynceum	Dissostichus_eleginoides	2.427122286401	0.0627878659298027	10.0512808270265
Etheostoma_rupestre	Dissostichus_eleginoides	2.427122286401	0.0627878659298022	10.0512808270265
Etheostoma_blennioides	Dissostichus_eleginoides	2.42712228128287	0.0627878480874775	10.0512809795495
Etheostoma_blennius	Dissostichus_eleginoides	2.42712228128287	0.0627878480874773	10.0512809795495
Etheostoma_swannanoa	Dissostichus_eleginoides	2.427122286401	0.0627878659298027	10.0512808270265
Etheostoma_thalassinum	Dissostichus_eleginoides	2.42712228128287	0.0627878480874775	10.0512809795495
Etheostoma_inscriptum	Dissostichus_eleginoides	2.427122286401	0.0627878659298027	10.0512808270265
Etheostoma_baileyi	Dissostichus_eleginoides	2.42712228128287	0.0627878480874773	10.0512809795495
Etheostoma_raneyi	Dissostichus_eleginoides	2.42712228128287	0.0627878480874773	10.0512809795495
Etheostoma_zonistium	Dissostichus_eleginoides	2.42712228128287	0.0627878480874775	10.0512809795495
Etheostoma_cervus	Dissostichus_eleginoides	2.427122286401	0.0627878659298027	10.0512808270265
Etheostoma_pyrrhogaster	Dissostichus_eleginoides	2.427122286401	0.0627878659298022	10.0512808270265
Etheostoma_tallapoosae	Dissostichus_eleginoides	2.42712228128287	0.0627878480874775	10.0512809795495
Etheostoma_ramseyi	Dissostichus_eleginoides	2.427122286401	0.0627878659298022	10.0512808270265
Etheostoma_brevirostrum	Dissostichus_eleginoides	2.427122286401	0.0627878659298022	10.0512808270265
Etheostoma_etnieri	Dissostichus_eleginoides	2.427122286401	0.0627878659298027	10.0512808270265
Etheostoma_colorosum	Dissostichus_eleginoides	2.42712228128287	0.0627878480874773	10.0512809795495
Etheostoma_bellator	Dissostichus_eleginoides	2.42712228128287	0.0627878480874773	10.0512809795495
Etheostoma_chermocki	Dissostichus_eleginoides	2.42712228128287	0.0627878480874773	10.0512809795495
Etheostoma_lachneri	Dissostichus_eleginoides	2.42712228128287	0.0627878480874775	10.0512809795495
Etheostoma_scotti	Dissostichus_eleginoides	2.427122286401	0.0627878659298027	10.0512808270265
Etheostoma_coosae	Dissostichus_eleginoides	2.42712228128287	0.0627878480874773	10.0512809795495
Etheostoma_duryi	Dissostichus_eleginoides	2.42712228128287	0.0627878480874775	10.0512809795495
Etheostoma_flavum	Dissostichus_eleginoides	2.427122286401	0.0627878659298027	10.0512808270265
Etheostoma_barbouri	Dissostichus_eleginoides	2.42712228128287	0.0627878480874773	10.0512809795495
Etheostoma_flabellare	Dissostichus_eleginoides	2.42712217172771	0.0627876997015426	10.0512818159695
Etheostoma_percnurum	Dissostichus_eleginoides	2.427122286401	0.0627878659298027	10.0512808270265
Etheostoma_basilare	Dissostichus_eleginoides	2.427122286401	0.0627878659298022	10.0512808270265
Etheostoma_obeyense	Dissostichus_eleginoides	2.42712228128287	0.0627878480874773	10.0512809795495
Etheostoma_virgatum	Dissostichus_eleginoides	2.42712228128287	0.0627878480874775	10.0512809795495
Etheostoma_striatulum	Dissostichus_eleginoides	2.427122286401	0.0627878659298022	10.0512808270265
Etheostoma_smithi	Dissostichus_eleginoides	2.427122286401	0.0627878659298022	10.0512808270265
Etheostoma_derivativum	Dissostichus_eleginoides	2.42712228128287	0.0627878480874775	10.0512809795495
Etheostoma_kennicotti	Dissostichus_eleginoides	2.427122286401	0.0627878659298027	10.0512808270265
Etheostoma_squamiceps	Dissostichus_eleginoides	2.427122286401	0.0627878659298027	10.0512808270265
Etheostoma_olivaceum	Dissostichus_eleginoides	2.42712228128287	0.0627878480874775	10.0512809795495
Etheostoma_crossopterum	Dissostichus_eleginoides	2.42712228128287	0.0627878480874775	10.0512809795495
Etheostoma_pseudovulatum	Dissostichus_eleginoides	2.427122286401	0.0627878659298027	10.0512808270265
Etheostoma_forbesi	Dissostichus_eleginoides	2.42712228128287	0.0627878480874775	10.0512809795495
Etheostoma_neopterum	Dissostichus_eleginoides	2.427122286401	0.0627878659298022	10.0512808270265
Etheostoma_nigripinne	Dissostichus_eleginoides	2.42712228128287	0.0627878480874773	10.0512809795495
Etheostoma_corona	Dissostichus_eleginoides	2.42712228128287	0.0627878480874773	10.0512809795495
Etheostoma_oophylax	Dissostichus_eleginoides	2.42712228128287	0.0627878480874773	10.0512809795495
Etheostoma_chienense	Dissostichus_eleginoides	2.42712228128287	0.0627878480874775	10.0512809795495
Etheostoma_fragi	Dissostichus_eleginoides	2.42712228128287	0.0627878480874773	10.0512809795495
Etheostoma_radiosum	Dissostichus_eleginoides	2.427122286401	0.0627878659298027	10.0512808270265
Etheostoma_whipplei	Dissostichus_eleginoides	2.427122286401	0.0627878659298027	10.0512808270265
Etheostoma_tuscumbia	Dissostichus_eleginoides	2.427122286401	0.0627878659298022	10.0512808270265
Etheostoma_ditrema	Dissostichus_eleginoides	2.427122286401	0.0627878659298027	10.0512808270265
Etheostoma_asprigene	Dissostichus_eleginoides	2.42712228128287	0.0627878480874775	10.0512809795495
Etheostoma_collettei	Dissostichus_eleginoides	2.427122286401	0.0627878659298027	10.0512808270265
Etheostoma_caeruleum	Dissostichus_eleginoides	2.427122286401	0.0627878659298027	10.0512808270265
Etheostoma_exile	Dissostichus_eleginoides	2.4271215986574	0.0627878874240189	10.0512761680526
Etheostoma_luteovinctum	Dissostichus_eleginoides	2.427122286401	0.0627878659298027	10.0512808270265
Etheostoma_susanae	Dissostichus_eleginoides	2.42712228128287	0.0627878480874775	10.0512809795495
Etheostoma_nigrum	Dissostichus_eleginoides	2.427122286401	0.0627878659298027	10.0512808270265
Etheostoma_podostemone	Dissostichus_eleginoides	2.42712228128287	0.0627878480874775	10.0512809795495
Etheostoma_olmstedi	Dissostichus_eleginoides	2.427122286401	0.0627878659298027	10.0512808270265
Etheostoma_perlongum	Dissostichus_eleginoides	2.42712228128287	0.0627878480874775	10.0512809795495
Etheostoma_longimanum	Dissostichus_eleginoides	2.42712228128287	0.0627878480874773	10.0512809795495
Etheostoma_vitreum	Dissostichus_eleginoides	2.42712228128287	0.0627878480874773	10.0512809795495
Etheostoma_stigmaeum	Dissostichus_eleginoides	2.42712228128287	0.0627878480874775	10.0512809795495
Etheostoma_chlorosoma	Dissostichus_eleginoides	2.427122286401	0.0627878659298022	10.0512808270265
Etheostoma_fusiforme	Dissostichus_eleginoides	2.42712228128287	0.0627878480874773	10.0512809795495
Etheostoma_mariae	Dissostichus_eleginoides	2.42712228128287	0.0627878480874775	10.0512809795495
Etheostoma_parvipinne	Dissostichus_eleginoides	2.427122286401	0.0627878659298027	10.0512808270265
Etheostoma_saludae	Dissostichus_eleginoides	2.427122286401	0.0627878659298027	10.0512808270265
Etheostoma_collis	Dissostichus_eleginoides	2.427122286401	0.0627878659298022	10.0512808270265
Etheostoma_gracile	Dissostichus_eleginoides	2.427122286401	0.0627878659298027	10.0512808270265
Etheostoma_serrifer	Dissostichus_eleginoides	2.427122286401	0.0627878659298027	10.0512808270265
Etheostoma_edwini	Dissostichus_eleginoides	2.427122286401	0.0627878659298022	10.0512808270265
Etheostoma_punctulatum	Dissostichus_eleginoides	2.42712228128287	0.0627878480874773	10.0512809795495
Etheostoma_bison	Dissostichus_eleginoides	2.42712228128287	0.0627878480874773	10.0512809795495
Etheostoma_tecumsehi	Dissostichus_eleginoides	2.427122286401	0.0627878659298027	10.0512808270265
Etheostoma_spectabile	Dissostichus_eleginoides	2.42712228128287	0.0627878480874773	10.0512809795495
Etheostoma_kantuckeense	Dissostichus_eleginoides	2.427122286401	0.0627878659298027	10.0512808270265
Etheostoma_lawrencei	Dissostichus_eleginoides	2.42712228128287	0.0627878480874775	10.0512809795495
Etheostoma_burri	Dissostichus_eleginoides	2.42712228128287	0.0627878480874773	10.0512809795495
Etheostoma_microperca	Dissostichus_eleginoides	2.42712228128287	0.0627878480874773	10.0512809795495
Etheostoma_fonticola	Dissostichus_eleginoides	2.42712228128287	0.0627878480874773	10.0512809795495
Etheostoma_proeliare	Dissostichus_eleginoides	2.42712228128287	0.0627878480874775	10.0512809795495
Etheostoma_cinereum	Dissostichus_eleginoides	2.42712228128287	0.0627878480874773	10.0512809795495
Gymnocephalus_baloni	Dissostichus_eleginoides	2.427122286401	0.0627878659298022	10.0512808270265
Gymnocephalus_cernua	Dissostichus_eleginoides	2.42712228128287	0.0627878480874775	10.0512809795495
Gymnocephalus_schraetser	Dissostichus_eleginoides	2.427122286401	0.0627878659298022	10.0512808270265
Sander_canadensis	Dissostichus_eleginoides	2.42712228128287	0.0627878480874773	10.0512809795495
Sander_vitreus	Dissostichus_eleginoides	2.42712228128287	0.0627878480874773	10.0512809795495
Zingel_streber	Dissostichus_eleginoides	2.42712228128287	0.0627878480874773	10.0512809795495
Zingel_zingel	Dissostichus_eleginoides	2.427122286401	0.0627878659298027	10.0512808270265
Romanichthys_valsanicola	Dissostichus_eleginoides	2.427122286401	0.0627878659298027	10.0512808270265
Sander_lucioperca	Dissostichus_eleginoides	2.42712228128287	0.0627878480874773	10.0512809795495
Sander_volgensis	Dissostichus_eleginoides	2.42712228128287	0.0627878480874773	10.0512809795495
Perca_fluviatilis	Dissostichus_eleginoides	2.42712228128287	0.0627878480874773	10.0512809795495
Perca_flavescens	Dissostichus_eleginoides	2.42712228128287	0.0627878480874773	10.0512809795495
Perca_schrenkii	Dissostichus_eleginoides	2.427122286401	0.0627878659298022	10.0512808270265
Niphon_spinosus	Dissostichus_eleginoides	2.427122286401	0.0627878659298022	10.0512808270265
Echiichthys_vipera	Dissostichus_eleginoides	2.42712228128287	0.0627878480874773	10.0512809795495
Trachinus_collignoni	Dissostichus_eleginoides	2.42712228128287	0.0627878480874773	10.0512809795495
Trachinus_radiatus	Dissostichus_eleginoides	2.42712228128287	0.0627878480874773	10.0512809795495
Trachinus_draco	Dissostichus_eleginoides	2.42712228128287	0.0627878480874773	10.0512809795495
Centropristis_striata	Dissostichus_eleginoides	2.427122286401	0.0627878659298022	10.0512808270265
Serranus_psittacinus	Dissostichus_eleginoides	2.42712228128287	0.0627878480874773	10.0512809795495
Serranus_baldwini	Dissostichus_eleginoides	2.427122286401	0.0627878659298027	10.0512808270265
Serranus_scriba	Dissostichus_eleginoides	2.42712228128287	0.0627878480874775	10.0512809795495
Serranus_atricauda	Dissostichus_eleginoides	2.427122286401	0.0627878659298027	10.0512808270265
Serranus_cabrilla	Dissostichus_eleginoides	2.42712228128287	0.0627878480874775	10.0512809795495
Serranus_accraensis	Dissostichus_eleginoides	2.427122286401	0.0627878659298022	10.0512808270265
Serranus_hepatus	Dissostichus_eleginoides	2.427122286401	0.0627878659298027	10.0512808270265
Paralabrax_albomaculatus	Dissostichus_eleginoides	2.427122286401	0.0627878659298027	10.0512808270265
Paralabrax_callaensis	Dissostichus_eleginoides	2.42712228128287	0.0627878480874773	10.0512809795495
Cratinus_agassizii	Dissostichus_eleginoides	2.42712228128287	0.0627878480874773	10.0512809795495
Paralabrax_dewegeri	Dissostichus_eleginoides	2.42712228128287	0.0627878480874775	10.0512809795495
Paralabrax_loro	Dissostichus_eleginoides	2.427122286401	0.0627878659298022	10.0512808270265
Paralabrax_nebulifer	Dissostichus_eleginoides	2.42712228128287	0.0627878480874773	10.0512809795495
Paralabrax_auroguttatus	Dissostichus_eleginoides	2.427122286401	0.0627878659298027	10.0512808270265
Paralabrax_humeralis	Dissostichus_eleginoides	2.42712228128287	0.0627878480874775	10.0512809795495
Paralabrax_maculatofasciatus	Dissostichus_eleginoides	2.42712228128287	0.0627878480874773	10.0512809795495
Paralabrax_clathratus	Dissostichus_eleginoides	2.42712228128287	0.0627878480874773	10.0512809795495
Serranus_phoebe	Dissostichus_eleginoides	2.427122286401	0.0627878659298022	10.0512808270265
Diplectrum_maximum	Dissostichus_eleginoides	2.42712228128287	0.0627878480874773	10.0512809795495
Diplectrum_formosum	Dissostichus_eleginoides	2.427122286401	0.0627878659298027	10.0512808270265
Diplectrum_pacificum	Dissostichus_eleginoides	2.42712228128287	0.0627878480874775	10.0512809795495
Serranus_tortugarum	Dissostichus_eleginoides	2.42712228128287	0.0627878480874773	10.0512809795495
Serranus_tabacarius	Dissostichus_eleginoides	2.427122286401	0.0627878659298027	10.0512808270265
Serranus_tigrinus	Dissostichus_eleginoides	2.42712228128287	0.0627878480874773	10.0512809795495
Hypoplectrus_gemma	Dissostichus_eleginoides	2.42712228128287	0.0627878480874773	10.0512809795495
Hypoplectrus_gummigutta	Dissostichus_eleginoides	2.42712228128287	0.0627878480874773	10.0512809795495
Hypoplectrus_chlorurus	Dissostichus_eleginoides	2.427122286401	0.0627878659298027	10.0512808270265
Hypoplectrus_guttavarius	Dissostichus_eleginoides	2.427122286401	0.0627878659298022	10.0512808270265
Hypoplectrus_unicolor	Dissostichus_eleginoides	2.42712228128287	0.0627878480874773	10.0512809795495
Hypoplectrus_aberrans	Dissostichus_eleginoides	2.427122286401	0.0627878659298027	10.0512808270265
Hypoplectrus_nigricans	Dissostichus_eleginoides	2.427122286401	0.0627878659298027	10.0512808270265
Hypoplectrus_indigo	Dissostichus_eleginoides	2.42712199436223	0.0627881363267633	10.0512761318877
Hypoplectrus_puella	Dissostichus_eleginoides	2.42712228128287	0.0627878480874773	10.0512809795495
Cryptacanthodes_giganteus	Arctoscopus_japonicus	3.02555746476386	0.351726086835392	10.9884590968092
Ptilichthys_goodei	Arctoscopus_japonicus	3.02555746999795	0.351726071502544	10.9884592639713
Pholis_nebulosa	Arctoscopus_japonicus	3.02555746999795	0.351726071502544	10.9884592639713
Pholis_fangi	Arctoscopus_japonicus	3.02555746999795	0.351726071502544	10.9884592639713
Apodichthys_flavidus	Arctoscopus_japonicus	3.02555746999795	0.351726071502544	10.9884592639713
Pholis_crassispina	Arctoscopus_japonicus	3.02555746999795	0.351726071502544	10.9884592639713
Pholis_gunnellus	Arctoscopus_japonicus	3.02555746999795	0.351726071502544	10.9884592639713
Pholis_ornata	Arctoscopus_japonicus	3.02555746476386	0.351726086835392	10.9884590968092
Plectobranchus_evides	Arctoscopus_japonicus	3.02555746999795	0.351726071502544	10.9884592639713
Alectrias_alectrolophus	Arctoscopus_japonicus	3.02555746999795	0.351726071502544	10.9884592639713
Anoplarchus_purpurescens	Arctoscopus_japonicus	3.02555746476386	0.351726086835392	10.9884590968092
Chirolophis_nugator	Arctoscopus_japonicus	3.02555746999795	0.351726071502544	10.9884592639713
Cebidichthys_violaceus	Arctoscopus_japonicus	3.02555746999795	0.351726071502544	10.9884592639713
Ernogrammus_hexagrammus	Arctoscopus_japonicus	3.02555746999795	0.351726071502544	10.9884592639713
Esselenichthys_carli	Arctoscopus_japonicus	3.02555746999795	0.351726071502544	10.9884592639713
Opisthocentrus_tenuis	Arctoscopus_japonicus	3.02555746999795	0.351726071502544	10.9884592639713
Pholidapus_dybowskii	Arctoscopus_japonicus	3.02555746999795	0.351726071502544	10.9884592639713
Stichaeus_grigorjewi	Arctoscopus_japonicus	3.02555746999795	0.351726071502544	10.9884592639713
Lumpenus_sagitta	Arctoscopus_japonicus	3.02555746999795	0.351726071502544	10.9884592639713
Chirolophis_japonicus	Arctoscopus_japonicus	3.02555746999795	0.351726071502544	10.9884592639713
Chirolophis_decoratus	Arctoscopus_japonicus	3.02555746476386	0.351726086835392	10.9884590968092
Kasatkia_seigeli	Arctoscopus_japonicus	3.02555746476386	0.351726086835392	10.9884590968092
Bathymaster_derjugini	Arctoscopus_japonicus	3.02555746476386	0.351726086835392	10.9884590968092
Bathymaster_signatus	Arctoscopus_japonicus	3.02555746999795	0.351726071502544	10.9884592639713
Bathymaster_leurolepis	Arctoscopus_japonicus	3.02555746476386	0.351726086835392	10.9884590968092
Rathbunella_hypoplecta	Arctoscopus_japonicus	3.02555746999795	0.351726071502544	10.9884592639713
Ronquilus_jordani	Arctoscopus_japonicus	3.02555746999795	0.351726071502544	10.9884592639713
Zaprora_silenus	Arctoscopus_japonicus	3.02555746999795	0.351726071502544	10.9884592639713
Anarrhichthys_ocellatus	Arctoscopus_japonicus	3.02555746476386	0.351726086835392	10.9884590968092
Anarhichas_minor	Arctoscopus_japonicus	3.02555746999795	0.351726071502544	10.9884592639713
Anarhichas_lupus	Arctoscopus_japonicus	3.02555746999795	0.351726071502544	10.9884592639713
Neozoarces_pulcher	Arctoscopus_japonicus	3.02555746999795	0.351726071502544	10.9884592639713
Gymnelopsis_ochotensis	Arctoscopus_japonicus	3.02555746476386	0.351726086835392	10.9884590968092
Bilabria_ornata	Arctoscopus_japonicus	3.02555746999795	0.351726071502544	10.9884592639713
Davidijordania_lacertina	Arctoscopus_japonicus	3.02555746476386	0.351726086835392	10.9884590968092
Hadropareia_middendorffii	Arctoscopus_japonicus	3.02555746999795	0.351726071502544	10.9884592639713
Magadanichthys_skopetsi	Arctoscopus_japonicus	3.02555746476386	0.351726086835392	10.9884590968092
Gymnelus_viridis	Arctoscopus_japonicus	3.02555746999795	0.351726071502544	10.9884592639713
Zoarces_gillii	Arctoscopus_japonicus	3.02555746999795	0.351726071502544	10.9884592639713
Zoarces_americanus	Arctoscopus_japonicus	3.02555746999795	0.351726071502544	10.9884592639713
Zoarces_elongatus	Arctoscopus_japonicus	3.02555746999795	0.351726071502544	10.9884592639713
Zoarces_fedorovi	Arctoscopus_japonicus	3.02555746999795	0.351726071502544	10.9884592639713
Zoarces_viviparus	Arctoscopus_japonicus	3.02555746999795	0.351726071502544	10.9884592639713
Zoarces_andriashevi	Arctoscopus_japonicus	3.02555746999795	0.351726071502544	10.9884592639713
Gymnelus_hemifasciatus	Arctoscopus_japonicus	3.02555746999795	0.351726071502544	10.9884592639713
Lycozoarces_regani	Arctoscopus_japonicus	3.02555746476386	0.351726086835392	10.9884590968092
Lycodes_brevipes	Arctoscopus_japonicus	3.02555746999795	0.351726071502544	10.9884592639713
Lycodes_nakamurae	Arctoscopus_japonicus	3.02555758840705	0.351726091457833	10.988459792253
Lycodes_esmarkii	Arctoscopus_japonicus	3.02555746999795	0.351726071502544	10.9884592639713
Lycodes_eudipleurostictus	Arctoscopus_japonicus	3.02555746999795	0.351726071502544	10.9884592639713
Lycodes_mcallisteri	Arctoscopus_japonicus	3.02555746999795	0.351726071502544	10.9884592639713
Lycodes_paamiuti	Arctoscopus_japonicus	3.02555746999795	0.351726071502544	10.9884592639713
Lycodes_pallidus	Arctoscopus_japonicus	3.02555746999795	0.351726071502544	10.9884592639713
Lycodes_gracilis	Arctoscopus_japonicus	3.02555746999795	0.351726071502544	10.9884592639713
Lycodes_reticulatus	Arctoscopus_japonicus	3.02555746476386	0.351726086835392	10.9884590968092
Lycodes_rossi	Arctoscopus_japonicus	3.02555746999795	0.351726071502544	10.9884592639713
Lycodapus_antarcticus	Arctoscopus_japonicus	3.02555746999795	0.351726071502544	10.9884592639713
Lyconema_barbatum	Arctoscopus_japonicus	3.02555746476386	0.351726086835392	10.9884590968092
Austrolycus_depressiceps	Arctoscopus_japonicus	3.02555746476386	0.351726086835392	10.9884590968092
Lycodes_tanakae	Arctoscopus_japonicus	3.02555746476386	0.351726086835392	10.9884590968092
Lycodes_mucosus	Arctoscopus_japonicus	3.02555746476386	0.351726086835392	10.9884590968092
Lycodes_seminudus	Arctoscopus_japonicus	3.02555746999795	0.351726071502544	10.9884592639713
Lycodes_raridens	Arctoscopus_japonicus	3.02555746999795	0.351726071502544	10.9884592639713
Lycodes_adolfi	Arctoscopus_japonicus	3.02555746476386	0.351726086835392	10.9884590968092
Lycodes_terraenovae	Arctoscopus_japonicus	3.02555746476386	0.351726086835392	10.9884590968092
Lycodes_fulvus	Arctoscopus_japonicus	3.02555746476386	0.351726086835392	10.9884590968092
Lycodes_yamatoi	Arctoscopus_japonicus	3.02555746999795	0.351726071502544	10.9884592639713
Lycodapus_fierasfer	Arctoscopus_japonicus	3.02555746999795	0.351726071502544	10.9884592639713
Lycodes_concolor	Arctoscopus_japonicus	3.02555746999795	0.351726071502544	10.9884592639713
Lycodes_brunneofasciatus	Arctoscopus_japonicus	3.02555746999795	0.351726071502544	10.9884592639713
Lycodes_soldatovi	Arctoscopus_japonicus	3.02555746476386	0.351726086835392	10.9884590968092
Lycodes_diapterus	Arctoscopus_japonicus	3.02555746476386	0.351726086835392	10.9884590968092
Lycodes_fasciatus	Arctoscopus_japonicus	3.02555746999795	0.351726071502544	10.9884592639713
Lycodes_cortezianus	Arctoscopus_japonicus	3.02555746999795	0.351726071502544	10.9884592639713
Lycodes_pacificus	Arctoscopus_japonicus	3.02555746476386	0.351726086835392	10.9884590968092
Bothrocarina_nigrocaudata	Arctoscopus_japonicus	3.02555746999795	0.351726071502544	10.9884592639713
Lycogrammoides_schmidti	Arctoscopus_japonicus	3.02555746476386	0.351726086835392	10.9884590968092
Bothrocarina_microcephala	Arctoscopus_japonicus	3.02555746999795	0.351726071502544	10.9884592639713
Bothrocara_hollandi	Arctoscopus_japonicus	3.02555746999795	0.351726071502544	10.9884592639713
Bothrocara_soldatovi	Arctoscopus_japonicus	3.02555746476386	0.351726086835392	10.9884590968092
Lycodes_palearis	Arctoscopus_japonicus	3.02555746476386	0.351726086835392	10.9884590968092
Lycodes_toyamensis	Arctoscopus_japonicus	3.02555746476386	0.351726086835392	10.9884590968092
Lycenchelys_crotalinus	Arctoscopus_japonicus	3.02555746999795	0.351726071502544	10.9884592639713
Lycodes_albonotatus	Arctoscopus_japonicus	3.02555746999795	0.351726071502544	10.9884592639713
Lycenchelys_muraena	Arctoscopus_japonicus	3.02555746476386	0.351726086835392	10.9884590968092
Lycenchelys_sarsii	Arctoscopus_japonicus	3.02555746476386	0.351726086835392	10.9884590968092
Hexagrammos_lagocephalus	Hexagrammos_otakii	3.04798104634263	0.479033946079906	10.0789550131555
Hexagrammos_decagrammus	Hexagrammos_otakii	3.04718374340101	0.479366716338272	10.072100022226
Hexagrammos_agrammus	Hexagrammos_otakii	3.01328640621873	0.493896034379442	9.7815185311946
Hexagrammos_stelleri	Hexagrammos_otakii	3.02301362253527	0.489648795883747	9.86473446078453
Hexagrammos_octogrammus	Hexagrammos_otakii	3.03176830828072	0.485880439263994	9.93974674012699
Ophiodon_elongatus	Hexagrammos_otakii	3.15257647590855	0.438604623144462	10.9865396724347
Oxylebius_pictus	Hexagrammos_otakii	3.19145760019598	0.425044880001292	11.3282551032531
Crystallichthys_cyclospilus	Arctoscopus_japonicus	3.24951907472701	0.457610554895896	11.3890515925624
Paraliparis_garmani	Arctoscopus_japonicus	3.24951908447442	0.457610540874457	11.3890517685737
Paraliparis_bathybius	Arctoscopus_japonicus	3.24951908447442	0.457610540874457	11.3890517685737
Rhinoliparis_barbulifer	Arctoscopus_japonicus	3.24951907472701	0.457610554895897	11.3890515925624
Paraliparis_copei_copei	Arctoscopus_japonicus	3.24951908447442	0.457610540874457	11.3890517685737
Psednos_melanocephalus	Arctoscopus_japonicus	3.24951907472701	0.457610554895896	11.3890515925624
Psednos_micruroides	Arctoscopus_japonicus	3.24951907472701	0.457610554895897	11.3890515925624
Psednos_groenlandicus	Arctoscopus_japonicus	3.24951907472701	0.457610554895896	11.3890515925624
Rhodichthys_regina	Arctoscopus_japonicus	3.24951908447442	0.457610540874457	11.3890517685737
Careproctus_cypselurus	Arctoscopus_japonicus	3.24951907472701	0.457610554895897	11.3890515925624
Careproctus_melanurus	Arctoscopus_japonicus	3.24951908447442	0.457610540874457	11.3890517685737
Careproctus_rastrinus	Arctoscopus_japonicus	3.24952019314493	0.457611239582415	11.3890522943003
Careproctus_reinhardti	Arctoscopus_japonicus	3.24951908447442	0.457610540874457	11.3890517685737
Liparis_rutteri	Arctoscopus_japonicus	3.24951908447442	0.457610540874457	11.3890517685737
Liparis_pulchellus	Arctoscopus_japonicus	3.24951908447442	0.457610540874457	11.3890517685737
Liparis_gibbus	Arctoscopus_japonicus	3.24951908447442	0.457610540874457	11.3890517685737
Liparis_dennyi	Arctoscopus_japonicus	3.24951908447442	0.457610540874457	11.3890517685737
Liparis_mucosus	Arctoscopus_japonicus	3.24951908447442	0.457610540874457	11.3890517685737
Liparis_fabricii	Arctoscopus_japonicus	3.24951908447442	0.457610540874457	11.3890517685737
Liparis_inquilinus	Arctoscopus_japonicus	3.24951907472701	0.457610554895896	11.3890515925624
Liparis_liparis_liparis	Arctoscopus_japonicus	3.24951908447442	0.457610540874457	11.3890517685737
Liparis_montagui	Arctoscopus_japonicus	3.24951907472701	0.457610554895897	11.3890515925624
Liparis_florae	Arctoscopus_japonicus	3.24951908447442	0.457610540874457	11.3890517685737
Nectoliparis_pelagicus	Arctoscopus_japonicus	3.24951908447442	0.457610540874457	11.3890517685737
Liparis_fucensis	Arctoscopus_japonicus	3.24951907472701	0.457610554895897	11.3890515925624
Elassodiscus_tremebundus	Arctoscopus_japonicus	3.24951908447442	0.457610540874457	11.3890517685737
Elassodiscus_caudatus	Arctoscopus_japonicus	3.24951908447442	0.457610540874457	11.3890517685737
Aptocyclus_ventricosus	Arctoscopus_japonicus	3.24951908447442	0.457610540874457	11.3890517685737
Eumicrotremus_orbis	Arctoscopus_japonicus	3.24951907472701	0.457610554895897	11.3890515925624
Eumicrotremus_derjugini	Arctoscopus_japonicus	3.24951908447442	0.457610540874457	11.3890517685737
Eumicrotremus_spinosus	Arctoscopus_japonicus	3.24951908447442	0.457610540874457	11.3890517685737
Cyclopterus_lumpus	Arctoscopus_japonicus	3.24951908447442	0.457610540874457	11.3890517685737
Trichodon_trichodon	Arctoscopus_japonicus	3.13049926026784	0.465859450986624	10.6389222224477
Jordania_zonope	Cottus_pollux	3.39683040526745	0.516679641422817	11.7463421309912
Cottus_princeps	Cottus_pollux	4.16234013628898	0.86478349329827	13.2910722764948
[truncated: 5,721 more rows]
