# Supplementary material for: Predicting nutrient content of ray-finned fishes using phylogenetic information
Source: Nat Commun. 2018 Sep 25;9:3742. doi: 10.1038/s41467-018-06199-w (PMC6156416; doi:10.1038/s41467-018-06199-w)
Supplement: Supplementary file 12 — Supplementary Data 9 [file 41467_2018_6199_MOESM12_ESM.csv]

	closestSp	predVal	lcl_predInt	ucl_predInt
Polyodon_spathula	NA	NA	NA	NA
Psephurus_gladius	NA	NA	NA	NA
Scaphirhynchus_albus	NA	NA	NA	NA
Scaphirhynchus_platorynchus	NA	NA	NA	NA
Scaphirhynchus_suttkusi	NA	NA	NA	NA
Huso_huso	NA	NA	NA	NA
Acipenser_dabryanus	NA	NA	NA	NA
Acipenser_nudiventris	NA	NA	NA	NA
Acipenser_ruthenus	NA	NA	NA	NA
Acipenser_gueldenstaedtii	NA	NA	NA	NA
Acipenser_naccarii	NA	NA	NA	NA
Acipenser_persicus	NA	NA	NA	NA
Acipenser_baerii_baerii	NA	NA	NA	NA
Acipenser_brevirostrum	NA	NA	NA	NA
Acipenser_fulvescens	NA	NA	NA	NA
Acipenser_stellatus	NA	NA	NA	NA
Pseudoscaphirhynchus_hermanni	NA	NA	NA	NA
Pseudoscaphirhynchus_kaufmanni	NA	NA	NA	NA
Acipenser_sinensis	NA	NA	NA	NA
Acipenser_schrenckii	NA	NA	NA	NA
Acipenser_transmontanus	NA	NA	NA	NA
Acipenser_medirostris	NA	NA	NA	NA
Acipenser_mikadoi	NA	NA	NA	NA
Huso_dauricus	NA	NA	NA	NA
Acipenser_oxyrinchus_oxyrinchus	NA	NA	NA	NA
Acipenser_sturio	NA	NA	NA	NA
Chitala_chitala	NA	NA	NA	NA
Chitala_ornata	NA	NA	NA	NA
Notopterus_notopterus	NA	NA	NA	NA
Xenomystus_nigri	NA	NA	NA	NA
Arapaima_gigas	NA	NA	NA	NA
Heterotis_niloticus	NA	NA	NA	NA
Scleropages_formosus	NA	NA	NA	NA
Scleropages_jardinii	NA	NA	NA	NA
Scleropages_leichardti	NA	NA	NA	NA
Osteoglossum_bicirrhosum	NA	NA	NA	NA
Osteoglossum_ferreirai	NA	NA	NA	NA
Pantodon_buchholzi	NA	NA	NA	NA
Gymnarchus_niloticus	NA	NA	NA	NA
Myomyrus_macrops	NA	NA	NA	NA
Mormyrops_nigricans	NA	NA	NA	NA
Mormyrops_masuianus	NA	NA	NA	NA
Oxymormyrus_zanclirostris	NA	NA	NA	NA
Marcusenius_ntemensis	NA	NA	NA	NA
Paramormyrops_gabonensis	NA	NA	NA	NA
Paramormyrops_hopkinsi	NA	NA	NA	NA
Paramormyrops_curvifrons	NA	NA	NA	NA
Paramormyrops_longicaudatus	NA	NA	NA	NA
Brienomyrus_niger	NA	NA	NA	NA
Pollimyrus_marchei	NA	NA	NA	NA
Ivindomyrus_opdenboschi	NA	NA	NA	NA
Boulengeromyrus_knoepffleri	NA	NA	NA	NA
Marcusenius_devosi	NA	NA	NA	NA
Marcusenius_senegalensis_senegalensis	NA	NA	NA	NA
Marcusenius_altisambesi	NA	NA	NA	NA
Marcusenius_macrolepidotus	NA	NA	NA	NA
Hippopotamyrus_discorhynchus	NA	NA	NA	NA
Hippopotamyrus_wilverthi	NA	NA	NA	NA
Marcusenius_moorii	NA	NA	NA	NA
Campylomormyrus_elephas	NA	NA	NA	NA
Campylomormyrus_tshokwe	NA	NA	NA	NA
Campylomormyrus_numenius	NA	NA	NA	NA
Campylomormyrus_curvirostris	NA	NA	NA	NA
Campylomormyrus_rhynchophorus	NA	NA	NA	NA
Campylomormyrus_tamandua	NA	NA	NA	NA
Gnathonemus_petersii	NA	NA	NA	NA
Genyomyrus_donnyi	NA	NA	NA	NA
Marcusenius_greshoffii	NA	NA	NA	NA
Hippopotamyrus_longilateralis	NA	NA	NA	NA
Hippopotamyrus_ansorgii	NA	NA	NA	NA
Hippopotamyrus_szaboi	NA	NA	NA	NA
Hyperopisus_bebe_bebe	NA	NA	NA	NA
Brienomyrus_brachyistius	NA	NA	NA	NA
Hippopotamyrus_pictus	NA	NA	NA	NA
Isichthys_henryi	NA	NA	NA	NA
Mormyrus_ovis	NA	NA	NA	NA
Mormyrus_rume_rume	NA	NA	NA	NA
Pollimyrus_adspersus	NA	NA	NA	NA
Pollimyrus_petricolus	NA	NA	NA	NA
Pollimyrus_isidori_isidori	NA	NA	NA	NA
Pollimyrus_castelnaui	NA	NA	NA	NA
Pollimyrus_marianne	NA	NA	NA	NA
Petrocephalus_grandoculis	NA	NA	NA	NA
Petrocephalus_sullivani	NA	NA	NA	NA
Petrocephalus_christyi	NA	NA	NA	NA
Petrocephalus_sauvagii	NA	NA	NA	NA
Petrocephalus_bovei_bovei	NA	NA	NA	NA
Petrocephalus_pallidomaculatus	NA	NA	NA	NA
Petrocephalus_soudanensis	NA	NA	NA	NA
Petrocephalus_simus	NA	NA	NA	NA
Petrocephalus_balayi	NA	NA	NA	NA
Petrocephalus_binotatus	NA	NA	NA	NA
Petrocephalus_microphthalmus	NA	NA	NA	NA
Hiodon_alosoides	NA	NA	NA	NA
Barbourisia_rufa	Acanthogobius_flavimanus	3.76445398095843	-0.0531364747173347	22.9739108441146
Gephyroberyx_darwinii	Acanthogobius_flavimanus	3.76445402778605	-0.0531369734976054	22.9739239441401
Diretmus_argenteus	Acanthogobius_flavimanus	3.76445402778604	-0.0531369734976058	22.97392394414
Anoplogaster_cornuta	Acanthogobius_flavimanus	3.76445295411879	-0.0531364272952778	22.9738993096635
Monocentris_japonica	Acanthogobius_flavimanus	3.7644539644445	-0.0531366389475556	22.9739148361172
Hoplostethus_atlanticus	Acanthogobius_flavimanus	3.7644539644445	-0.0531366389475556	22.9739148361172
Hoplostethus_mediterraneus_mediterraneus	Acanthogobius_flavimanus	3.76445402076191	-0.0531368986805912	22.9739219791361
Photoblepharon_palpebratum	Acanthogobius_flavimanus	3.76445393400656	-0.0531363147403486	22.9739063211044
Aulotrachichthys_prosthemius	Acanthogobius_flavimanus	3.76445397146864	-0.0531367137645787	22.9739168011203
Melamphaes_suborbitalis	Beryx_splendens	3.09979086184255	0.11334813118212	14.0970614133076
Melamphaes_lugubris	Beryx_splendens	3.09780203796782	0.113935674884267	14.074462485563
Melamphaes_parvus	Beryx_splendens	3.09780203796782	0.113935674884267	14.074462485563
Poromitra_crassiceps	Beryx_splendens	3.09780183151312	0.113935959842587	14.0744571103757
Scopelogadus_mizolepis_bispinosus	Beryx_splendens	3.09780197064565	0.113935767805446	14.0744607327845
Scopelogadus_beanii	Beryx_splendens	3.09780197064565	0.113935767805446	14.0744607327845
Sio_nordenskjoldii	Beryx_splendens	3.0978021008473	0.113935724471149	14.0744622771486
Centroberyx_lineatus	Beryx_splendens	2.70957177701702	0.266379321660394	9.86635144262997
Centroberyx_australis	Beryx_splendens	2.70957162446098	0.266379360262021	9.86635021764639
Centroberyx_gerrardi	Beryx_splendens	2.70956315365144	0.266381509698032	9.86628214763631
Centroberyx_affinis	Beryx_splendens	2.70957177701702	0.266379321660394	9.86635144262996
Beryx_decadactylus	Beryx_splendens	2.61178967313392	0.322252067817338	8.86576233114952
Beryx_mollis	Beryx_splendens	2.53825990276003	0.371747591918789	8.12652095271223
Scopeloberyx_robustus	Acanthogobius_flavimanus	3.8128222009315	-0.0256750025908625	22.7736459593805
Myripristis_jacobus	Acanthogobius_flavimanus	3.81281997722999	-0.0256780497220483	22.7736983413092
Myripristis_violacea	Acanthogobius_flavimanus	3.81282356695424	-0.0256758374000388	22.7736798241968
Myripristis_berndti	Acanthogobius_flavimanus	3.81282362732064	-0.0256761023975145	22.7736868865616
Myripristis_botche	Acanthogobius_flavimanus	3.81282356695424	-0.0256758374000388	22.7736798241968
Myripristis_kuntee	Acanthogobius_flavimanus	3.81282356695424	-0.0256758374000389	22.7736798241968
Sargocentron_microstoma	Acanthogobius_flavimanus	3.81282362732064	-0.0256761023975145	22.7736868865616
Sargocentron_diadema	Acanthogobius_flavimanus	3.81282356695424	-0.0256758374000388	22.7736798241968
Sargocentron_xantherythrum	Acanthogobius_flavimanus	3.81282362732064	-0.0256761023975145	22.7736868865616
Sargocentron_cornutum	Acanthogobius_flavimanus	3.81282356695424	-0.0256758374000388	22.7736798241968
Sargocentron_vexillarium	Acanthogobius_flavimanus	3.81282362732064	-0.0256761023975145	22.7736868865616
Sargocentron_punctatissimum	Acanthogobius_flavimanus	3.81282362732064	-0.0256761023975145	22.7736868865616
Sargocentron_caudimaculatum	Acanthogobius_flavimanus	3.81282362732064	-0.0256761023975145	22.7736868865616
Sargocentron_coruscum	Acanthogobius_flavimanus	3.81282362732064	-0.0256761023975145	22.7736868865616
Neoniphon_sammara	Acanthogobius_flavimanus	3.81282356695424	-0.0256758374000388	22.7736798241968
Neoniphon_argenteus	Acanthogobius_flavimanus	3.81282362732064	-0.0256761023975145	22.7736868865616
Holocentrus_adscensionis	Acanthogobius_flavimanus	3.81282362732064	-0.0256761023975145	22.7736868865616
Neoniphon_aurolineatus	Acanthogobius_flavimanus	3.81282362732064	-0.0256761023975145	22.7736868865616
Sargocentron_spiniferum	Acanthogobius_flavimanus	3.81282356695424	-0.0256758374000388	22.7736798241968
Sargocentron_tiere	Acanthogobius_flavimanus	3.81282362732064	-0.0256761023975145	22.7736868865616
Cataetyx_rubrirostris	Genypterus_capensis	3.02408521953451	-0.0743524380830156	16.4939820729829
Brosmophycis_marginata	Genypterus_capensis	3.02408510223371	-0.07435221143088	16.4939767695562
Diancistrus_fuscus	Genypterus_capensis	3.0240847671501	-0.0743521488975977	16.4939726742995
Cataetyx_laticeps	Genypterus_capensis	3.0240852195345	-0.0743524380830157	16.4939820729829
Brotula_barbata	Genypterus_capensis	2.66120987808048	-0.113979559240896	14.1288358086521
Genypterus_maculatus	Genypterus_capensis	2.50440871861193	-0.131211149210009	13.135633135619
Ophidion_scrippsae	Genypterus_capensis	1.6979927182862	-0.219837184616047	8.33031485785819
Genypterus_blacodes	Genypterus_capensis	0.992220188602592	-0.291583960546799	4.60255705522876
Chilara_taylori	Genypterus_capensis	1.33330864213407	-0.258524666773453	6.34256282776988
Lepophidium_profundorum	Genypterus_capensis	1.41925023360506	-0.249605929025662	6.7995974637682
Brotula_multibarbata	Genypterus_capensis	2.61813250502126	-0.11870815805496	13.8541972146246
Lamprogrammus_shcherbachevi	Genypterus_capensis	2.61813236587683	-0.118707954289602	13.8541926376438
Brotulotaenia_nigra	Genypterus_capensis	2.61813250502126	-0.11870815805496	13.8541972146246
Neobythites_stigmosus	Genypterus_capensis	2.61813236587683	-0.118707954289602	13.8541926376438
Petrotyx_sanguineus	Genypterus_capensis	2.61813250502126	-0.11870815805496	13.8541972146246
Carapus_boraborensis	Genypterus_capensis	3.17888942280678	-0.0575775392603157	17.5300303585082
Echiodon_cryomargarites	Genypterus_capensis	3.17888953081278	-0.0575777746015275	17.5300359436589
Latridopsis_ciliaris	Euthynnus_affinis	4.11376063759478	0.231398836056359	20.2364565345561
Latridopsis_forsteri	Euthynnus_affinis	4.11376063759478	0.231398836056359	20.2364565345561
Latris_lineata	Euthynnus_affinis	4.11376059450267	0.231399158794585	20.2364506107728
Mendosoma_lineatum	Euthynnus_affinis	4.11376059450267	0.231399158794585	20.2364506107728
Stromateus_stellatus	Pampus_argenteus	4.72832057431751	0.614517460571463	19.3241261884742
Peprilus_medius	Pampus_argenteus	4.72832057327553	0.6145178418349	19.3241213816002
Peprilus_simillimus	Pampus_argenteus	4.72832057327553	0.6145178418349	19.3241213816002
Peprilus_triacanthus	Pampus_argenteus	4.72832057506641	0.614517422678196	19.3241266708025
Pampus_minor	Pampus_argenteus	4.80262915879255	0.978554622515099	16.0177283817761
Pampus_cinereus	Pampus_argenteus	4.78902647946667	0.902013573002339	16.619657428136
Pampus_punctatissimus	Pampus_argenteus	4.78902647946667	0.90201357300234	16.6196574281361
Pampus_chinensis	Pampus_argenteus	4.78902647946667	0.902013573002339	16.619657428136
Stromateus_fiatola	Pampus_argenteus	4.72788173394538	0.612705212688442	19.3438476541983
Schedophilus_medusophagus	Seriolella_punctata	3.40913288374114	0.640849568424322	10.8477971171701
Seriolella_caerulea	Seriolella_punctata	3.40236208994395	0.651208885012179	10.7373350803116
Seriolella_brama	Seriolella_punctata	3.40235086438142	0.651210532962927	10.7372635083324
Schedophilus_velaini	Seriolella_punctata	3.46581470742612	0.56073536692765	11.7782719759358
Hyperoglyphe_japonica	Seriolella_punctata	3.46581470742611	0.560735366927649	11.7782719759358
Centrolophus_niger	Seriolella_punctata	3.46581460269531	0.560735721152817	11.7782684764309
Icichthys_lockingtoni	Seriolella_punctata	3.46581460269531	0.560735721152817	11.7782684764309
Schedophilus_ovalis	Seriolella_punctata	3.46581470742612	0.56073536692765	11.7782719759358
Pomatomus_saltatrix	Psenopsis_anomala	4.27933959655539	0.495664059898472	17.6348173517318
Scombrolabrax_heterolepis	Euthynnus_affinis	4.68334817205863	0.492427078573484	20.6428976052325
Tetragonurus_cuvieri	Euthynnus_affinis	4.71294575635934	0.557754775464179	19.9517889010347
Icosteus_aenigmaticus	Euthynnus_affinis	4.71294574544783	0.557755180544324	19.9517833726773
Gasterochisma_melampus	Euthynnus_affinis	4.5798760990604	0.595840499247493	18.5101059883785
Allothunnus_fallai	Euthynnus_affinis	4.97936363824951	1.02768396832749	16.6323283494275
Cybiosarda_elegans	Thunnus_alalunga	5.62020892508111	1.32692356386515	17.8348112900298
Thunnus_atlanticus	Thunnus_albacares	5.71178607429774	1.63107060405157	16.1215748592104
Thunnus_tonggol	Thunnus_albacares	5.7124167430518	1.63407419939099	16.1052655019435
Thunnus_maccoyii	Thunnus_albacares	5.70971252934937	1.62123715519035	16.1751884934801
Sarda_chiliensis	Euthynnus_affinis	5.41665132610351	1.27556893584411	17.0936791640253
Auxis_rochei	Euthynnus_affinis	5.48916058759074	1.4936142417188	15.8868161029254
Auxis_thazard	Euthynnus_affinis	5.48916058839528	1.49361486273533	15.8868119015747
Euthynnus_alletteratus	Euthynnus_affinis	5.35078663956519	1.49713499042157	15.1515060643441
Sarda_australis	Euthynnus_affinis	5.29189484649138	1.28376959589304	16.3344722823602
Sarda_orientalis	Euthynnus_affinis	5.29189484649138	1.28376959589304	16.3344722823602
Sarda_sarda	Euthynnus_affinis	5.29189481300766	1.28377015369552	16.3344678639805
Gymnosarda_unicolor	Euthynnus_affinis	5.13229574179346	1.0058887918892	17.7473259818161
Acanthocybium_solandri	Euthynnus_affinis	5.13229574179346	1.0058887918892	17.7473259818161
Scomberomorus_sierra	Scomberomorus_niphonius	5.71454678290842	1.2626264478414	18.9260194023092
Scomberomorus_tritor	Scomberomorus_niphonius	5.71454686177345	1.2626270434642	18.9260146249839
Scomberomorus_cavalla	Scomberomorus_niphonius	5.71454686177345	1.2626270434642	18.9260146249839
Scomberomorus_maculatus	Scomberomorus_niphonius	5.71454678290842	1.2626264478414	18.9260194023092
Scomberomorus_brasiliensis	Scomberomorus_niphonius	5.7145543500343	1.2626378335409	18.9259640456947
Scomberomorus_regalis	Scomberomorus_niphonius	5.71454678290842	1.2626264478414	18.9260194023092
Scomberomorus_sinensis	Scomberomorus_niphonius	5.71454678290842	1.2626264478414	18.9260194023092
Scomberomorus_semifasciatus	Scomberomorus_niphonius	5.71454678290842	1.2626264478414	18.9260194023092
Scomberomorus_commerson	Scomberomorus_niphonius	5.71454686177345	1.2626270434642	18.9260146249839
Scomberomorus_queenslandicus	Scomberomorus_niphonius	5.71454686177345	1.2626270434642	18.9260146249839
Scomberomorus_munroi	Scomberomorus_niphonius	5.87082209789303	1.49299303514883	17.936353064491
Scomberomorus_koreanus	Scomberomorus_niphonius	5.70051262379855	1.24331982026562	19.0135838929857
Scomberomorus_guttatus	Scomberomorus_niphonius	5.70051262379855	1.24331982026562	19.0135838929857
Scomber_colias	Scomber_japonicus	5.38903478050689	1.54166515625673	15.0602451216054
Rastrelliger_faughni	Scomber_australasicus	5.13469823773915	1.00777807994637	17.7443636545355
Rastrelliger_brachysoma	Scomber_australasicus	5.13469823773915	1.00777807994637	17.7443636545355
Grammatorcynus_bicarinatus	Scomber_australasicus	5.27938894308442	0.886295727238439	19.9037877407791
Grammatorcynus_bilineatus	Scomber_australasicus	5.27938896974129	0.886296218900472	19.9037824696976
Ariomma_bondi	Euthynnus_affinis	4.75621508186335	0.546320895833406	20.4276429672207
Ariomma_indicum	Euthynnus_affinis	4.75621508186335	0.546320895833406	20.4276429672207
Ariomma_luridum	Euthynnus_affinis	4.75621508186335	0.546320895833406	20.4276429672207
Ariomma_brevimanum	Euthynnus_affinis	4.75621507664019	0.546321300958346	20.4276373144474
Cubiceps_squamiceps	Euthynnus_affinis	4.75621507664019	0.546321300958345	20.4276373144473
Psenes_arafurensis	Euthynnus_affinis	4.75621507664019	0.546321300958346	20.4276373144474
Cubiceps_baxteri	Euthynnus_affinis	4.75621508186335	0.546320895833406	20.4276429672207
Psenes_maculatus	Euthynnus_affinis	4.75621508186335	0.546320895833406	20.4276429672207
Psenes_pellucidus	Euthynnus_affinis	4.75621495994117	0.546318620565222	20.4276735883443
Psenes_cyanophrys	Euthynnus_affinis	4.75621507664019	0.546321300958346	20.4276373144474
Cubiceps_paradoxus	Euthynnus_affinis	4.75621508186335	0.546320895833406	20.4276429672207
Cubiceps_gracilis	Euthynnus_affinis	4.75621508186335	0.546320895833406	20.4276429672207
Neoepinnula_orientalis	Thyrsites_atun	4.59731981872099	0.545946070166487	19.2659004461085
Ruvettus_pretiosus	Thyrsites_atun	4.59731981872099	0.545946070166487	19.2659004461085
Rexea_solandri	Thyrsites_atun	3.91975083440736	0.564243675064484	14.4732594789965
Gempylus_serpens	Thyrsites_atun	3.35393692678665	0.610847263877157	10.7681962700854
Neoepinnula_americana	Thyrsites_atun	3.49430302279117	0.595206556065103	11.6621593823524
Rexea_prometheoides	Thyrsites_atun	3.91642919278842	0.564415833407655	14.4506720601591
Rexea_antefurcata	Thyrsites_atun	3.91642930123609	0.564415471014804	14.4506763208966
Promethichthys_prometheus	Thyrsites_atun	4.31377857394525	0.550287654543936	17.2135506595556
Nealotus_tripes	Thyrsites_atun	4.31377711661471	0.550287757878335	17.2135394552178
Nesiarchus_nasutus	Thyrsites_atun	4.31377863582369	0.55028727265779	17.2135555703353
Diplospinus_multistriatus	Thyrsites_atun	4.31377863582369	0.55028727265779	17.2135555703353
Paradiplospinus_antarcticus	Thyrsites_atun	4.31377863582369	0.55028727265779	17.2135555703353
Lepidocybium_flavobrunneum	Thyrsites_atun	4.75236187921088	0.545082482418336	20.4161169814101
Taractes_asper	Trichiurus_lepturus	4.88419402828889	0.573192092538684	21.0085897499508
Brama_orcini	Trichiurus_lepturus	4.88419402828888	0.573192092538684	21.0085897499508
Taractichthys_longipinnis	Trichiurus_lepturus	4.88419402828889	0.573192092538684	21.0085897499508
Brama_australis	Trichiurus_lepturus	4.88419402828889	0.573192092538684	21.0085897499508
Pterycombus_brama	Trichiurus_lepturus	4.88419404006269	0.573192509763478	21.0085840011499
Brama_brama	Trichiurus_lepturus	4.88419402828888	0.573192092538684	21.0085897499508
Brama_japonica	Trichiurus_lepturus	4.88419402828888	0.573192092538684	21.0085897499508
Lepidopus_caudatus	Trichiurus_lepturus	5.67978309333545	0.959248280962574	21.7737865627161
Assurger_anzac	Trichiurus_lepturus	5.67978321890193	0.959248822695182	21.773781121963
Aphanopus_carbo	Trichiurus_lepturus	6.33139383259993	1.31256921913919	22.2422602030012
Aphanopus_intermedius	Trichiurus_lepturus	6.33139406082944	1.31256987868115	22.2422550214215
Lepidopus_altifrons	Trichiurus_lepturus	6.33139383259993	1.31256921913919	22.2422602030012
Trichiurus_brevis	Trichiurus_lepturus	7.73951047350906	2.20777806422625	22.8105759772997
Benthodesmus_simonyi	Trichiurus_lepturus	4.96044560189187	0.608157093578554	21.0916923570295
Lepidopus_fitchi	Trichiurus_lepturus	4.95753134529417	0.606813060683823	21.0885556625099
Kali_macrura	Euthynnus_affinis	4.0433882353018	0.272134903030979	18.9945499737312
Lythrypnus_dalli	Sillago_japonica	4.07077129446839	0.164939979781164	21.0721427430405
Lythrypnus_zebra	Sillago_japonica	4.07077205285914	0.164937901798819	21.0721887169723
Kathetostoma_canaster	Sillago_japonica	4.07077205285913	0.164937901798819	21.0721887169723
Kathetostoma_giganteum	Sillago_japonica	4.07077205285914	0.164937901798819	21.0721887169723
Uranoscopus_scaber	Sillago_japonica	4.07077062582824	0.16493428986757	21.0722447295165
Uranoscopus_albesca	Sillago_japonica	4.07077203372065	0.164938216718955	21.0721825835393
Uranoscopus_cadenati	Sillago_japonica	4.07077205285914	0.164937901798819	21.0721887169723
Parapercis_clathrata	Sillago_japonica	3.97884896120534	0.158048261852607	20.4057892015994
Cheimarrichthys_fosteri	Sillago_japonica	3.97884896120534	0.158048261852607	20.4057892015994
Parapercis_sexfasciata	Sillago_japonica	3.97884896120534	0.158048261852608	20.4057892015994
Parapercis_allporti	Sillago_japonica	3.97884893286577	0.158048571578136	20.4057832328375
Parapercis_ramsayi	Sillago_japonica	3.97884896120534	0.158048261852607	20.4057892015994
Parapercis_cylindrica	Sillago_japonica	3.97884893286577	0.158048571578135	20.4057832328375
Sillaginodes_punctatus	Sillago_japonica	3.40088895554104	0.115869214910359	16.3567146939877
Sillago_chondropus	Sillago_japonica	3.40088895554104	0.115869214910359	16.3567146939877
Sillago_bassensis	Sillago_japonica	3.21155469831469	0.10269074584329	15.0853739307768
Sillago_flindersi	Sillago_japonica	3.2115546004536	0.102691011979441	15.0853693010174
Sillago_aeolus	Sillago_japonica	2.3899540919899	0.0533323110328785	9.90993661300531
Sillago_sihama	Sillago_japonica	2.3899432018456	0.053328225441909	9.90990883389458
Sillago_vincenti	Sillago_japonica	2.19846726425177	0.0451207056583922	8.78852756921078
Parequula_melbournensis	Sillago_japonica	3.94949431890308	0.155856009988443	20.1942437476263
Eucinostomus_gula	Sillago_japonica	3.94949431890308	0.155856009988443	20.1942437476263
Gerres_macracanthus	Sillago_japonica	3.94949428766258	0.155856318053474	20.1942378312726
Gerres_filamentosus	Sillago_japonica	3.94949428766258	0.155856318053474	20.1942378312726
Gerres_phaiya	Sillago_japonica	3.94949431890309	0.155856009988443	20.1942437476264
Gerres_erythrourus	Sillago_japonica	3.94949428766258	0.155856318053474	20.1942378312726
Gerres_equulus	Sillago_japonica	3.94949063098352	0.155854948176292	20.1942316333427
Gerres_cinereus	Sillago_japonica	3.94949340816739	0.155854803449377	20.194258071503
Gerres_argyreus	Sillago_japonica	3.94949428766257	0.155856318053474	20.1942378312726
Diapterus_peruvianus	Sillago_japonica	3.94949428766258	0.155856318053474	20.1942378312726
Diapterus_auratus	Sillago_japonica	3.9494918099613	0.155856108976165	20.1942204454613
Eugerres_plumieri	Sillago_japonica	3.94949428766257	0.155856318053474	20.1942378312726
Eucinostomus_melanopterus	Sillago_japonica	3.94949428766258	0.155856318053474	20.1942378312726
Eucinostomus_argenteus	Sillago_japonica	3.94949431890309	0.155856009988444	20.1942437476264
Malakichthys_wakiyae	Scombrops_boops	5.0357016278689	0.771334784447952	19.5662387824743
Malakichthys_griseus	Scombrops_boops	5.03570155931745	0.771334307973174	19.5662438474595
Malakichthys_barbatus	Scombrops_boops	5.0357016278689	0.771334784447952	19.5662387824743
Malakichthys_elegans	Scombrops_boops	5.03570155931745	0.771334307973174	19.5662438474595
Synagrops_philippinensis	Scombrops_boops	5.03570155931745	0.771334307973174	19.5662438474595
Synagrops_japonicus	Scombrops_boops	5.0357016278689	0.771334784447953	19.5662387824743
Synagrops_bellus	Scombrops_boops	5.03570155931745	0.771334307973174	19.5662438474595
Acropoma_hanedai	Scombrops_boops	5.03570155931745	0.771334307973174	19.5662438474595
Acropoma_japonicum	Scombrops_boops	5.0357016278689	0.771334784447952	19.5662387824743
Doederleinia_berycoides	Scombrops_boops	5.03570217891214	0.771335548234825	19.5662336697458
Scombrops_gilberti	Scombrops_boops	4.61909592893523	1.13995871357041	13.754601973557
Epigonus_constanciae	Scombrops_boops	4.8748985993185	0.889019115051027	17.2710875063549
Epigonus_telescopus	Scombrops_boops	4.8748985993185	0.889019115051027	17.2710875063549
Banjos_banjos	Lateolabrax_japonicus	5.37980983910731	0.942775389835256	19.9504267946393
Polyprion_oxygeneios	Lateolabrax_japonicus	5.37980996062679	0.942775923643257	19.9504218362893
Polyprion_americanus	Lateolabrax_japonicus	5.37980983910731	0.942775389835256	19.9504267946393
Stereolepis_doederleini	Lateolabrax_japonicus	5.37981252944808	0.942777572020403	19.9504209319106
Stereolepis_gigas	Lateolabrax_japonicus	5.37980983910731	0.942775389835256	19.9504267946393
Pentaceros_japonicus	Lateolabrax_japonicus	5.37980996062679	0.942775923643257	19.9504218362893
Pseudopentaceros_richardsoni	Lateolabrax_japonicus	5.37980983910731	0.942775389835256	19.9504267946393
Pseudopentaceros_pectoralis	Lateolabrax_japonicus	5.37980996062679	0.942775923643257	19.9504218362893
Dinolestes_lewini	Lateolabrax_japonicus	6.2729114489128	1.58038633922849	19.498961779321
Lateolabrax_latus	Lateolabrax_japonicus	6.34481878535773	1.63839771344667	19.4466380162493
Oplegnathus_insignis	Oplegnathus_fasciatus	3.03555742608036	0.332860112177923	11.2186293898323
Oplegnathus_punctatus	Oplegnathus_fasciatus	3.03555742608036	0.332860112177923	11.2186293898323
Oplegnathus_woodwardi	Oplegnathus_fasciatus	3.03755399658114	0.293413906217147	11.6037320280454
Terapon_theraps	Oplegnathus_fasciatus	3.0421257523224	0.210952419949483	12.4925041879594
Leiopotherapon_aheneus	Oplegnathus_fasciatus	3.04212941262532	0.210950043774419	12.492555099535
Leiopotherapon_unicolor	Oplegnathus_fasciatus	3.04212487769207	0.210952363837759	12.4924989741762
Pelates_octolineatus	Oplegnathus_fasciatus	3.04212949687989	0.210949758354082	12.4925588422051
Pelates_quadrilineatus	Oplegnathus_fasciatus	3.04212941262532	0.210950043774419	12.492555099535
Terapon_jarbua	Oplegnathus_fasciatus	3.042127173615	0.210951905818825	12.4925194049129
Kuhlia_mugil	Girella_punctata	3.03870105701359	0.161174250830219	13.0470788223736
Kuhlia_rupestris	Girella_punctata	3.03870105701359	0.161174250830219	13.0470788223736
Dichistius_capensis	Girella_punctata	2.76412764758814	0.153858541494485	11.2793708568349
Atypichthys_latus	Girella_punctata	2.69626288860008	0.15263579107054	10.8531451543361
Atypichthys_strigatus	Girella_punctata	2.69626276683534	0.152636046544026	10.8531417462237
Microcanthus_strigatus	Girella_punctata	2.69625646066219	0.152637487254425	10.8530864856136
Neoscorpis_lithophilus	Girella_punctata	2.53538137303798	0.150917887057923	9.85995933626051
Girella_mezina	Girella_punctata	2.02762034138646	0.162223803293546	6.8870221945212
Girella_leonina	Girella_punctata	2.027641618507	0.162225817543642	6.88711938054283
Girella_nigricans	Girella_punctata	2.19988667255234	0.154631652447415	7.86800105944989
Graus_nigra	Girella_punctata	2.41737333162447	0.150923301248267	9.14701889781184
Tilodon_sexfasciatum	Girella_punctata	2.5335549720599	0.150909101003237	9.84882440297437
Hermosilla_azurea	Girella_punctata	2.75587139253811	0.153695673845163	11.2272885623903
Kyphosus_cinerascens	Girella_punctata	2.75587139253811	0.153695673845162	11.2272885623903
Kyphosus_analogus	Girella_punctata	2.75586793255736	0.153694710341193	11.2272762459324
Kyphosus_vaigiensis	Girella_punctata	2.75587127595235	0.153695932566426	11.2272850612756
Medialuna_californiensis	Girella_punctata	2.75977203326618	0.153772409205097	11.2518840191971
Ammodytes_tobianus	Ammodytes_personatus	8.63689798239191	2.1911069148826	28.1026923259467
Hyperoplus_lanceolatus	Ammodytes_personatus	8.63689863361786	2.19110793502611	28.1026869556093
Ammodytes_americanus	Ammodytes_personatus	10.3113266776441	3.19379949191496	29.5083997112986
Malapterus_reticulatus	Ammodytes_personatus	4.63459142978726	0.362277959403184	22.3055378760889
Pseudolabrus_japonicus	Ammodytes_personatus	4.63459142978726	0.362277959403184	22.3055378760889
Halichoeres_hortulanus	Ammodytes_personatus	4.63459138133719	0.362277579576116	22.3055439732908
Halichoeres_richmondi	Ammodytes_personatus	4.63459138133719	0.362277579576115	22.3055439732908
Halichoeres_brownfieldi	Ammodytes_personatus	4.63459138133719	0.362277579576116	22.3055439732908
Halichoeres_prosopeion	Ammodytes_personatus	4.63459138133719	0.362277579576115	22.3055439732908
Coris_aurilineata	Ammodytes_personatus	4.63459142978726	0.362277959403184	22.3055378760889
Coris_pictoides	Ammodytes_personatus	4.63459142978726	0.362277959403184	22.3055378760889
Halichoeres_solorensis	Ammodytes_personatus	4.63459138133719	0.362277579576115	22.3055439732908
Halichoeres_marginatus	Ammodytes_personatus	4.63459138133719	0.362277579576116	22.3055439732908
Halichoeres_leucurus	Ammodytes_personatus	4.63459138133719	0.362277579576116	22.3055439732908
Halichoeres_argus	Ammodytes_personatus	4.63459138133719	0.362277579576115	22.3055439732908
Halichoeres_binotopsis	Ammodytes_personatus	4.63459138133719	0.362277579576115	22.3055439732908
Halichoeres_nigrescens	Ammodytes_personatus	4.63459138133719	0.362277579576116	22.3055439732908
Halichoeres_melanurus	Ammodytes_personatus	4.63459145049598	0.362277708147076	22.3055423458303
Halichoeres_papilionaceus	Ammodytes_personatus	4.63459138133719	0.362277579576116	22.3055439732908
Halichoeres_chrysus	Ammodytes_personatus	4.63459138133719	0.362277579576116	22.3055439732908
Halichoeres_leucoxanthus	Ammodytes_personatus	4.63459142978726	0.362277959403184	22.3055378760889
Halichoeres_ornatissimus	Ammodytes_personatus	4.63459142978726	0.362277959403184	22.3055378760889
Halichoeres_biocellatus	Ammodytes_personatus	4.63459142978726	0.362277959403184	22.3055378760889
Halichoeres_melasmapomus	Ammodytes_personatus	4.63459138133719	0.362277579576115	22.3055439732908
Coris_batuensis	Ammodytes_personatus	4.63459138133719	0.362277579576116	22.3055439732908
Halichoeres_chloropterus	Ammodytes_personatus	4.63459138133719	0.362277579576116	22.3055439732908
Halichoeres_podostigma	Ammodytes_personatus	4.63459138133719	0.362277579576115	22.3055439732908
Halichoeres_miniatus	Ammodytes_personatus	4.63459138133719	0.362277579576116	22.3055439732908
Halichoeres_margaritaceus	Ammodytes_personatus	4.63459142978726	0.362277959403184	22.3055378760889
Halichoeres_nebulosus	Ammodytes_personatus	4.63459138133719	0.362277579576116	22.3055439732908
Macropharyngodon_kuiteri	Ammodytes_personatus	4.63459138133719	0.362277579576115	22.3055439732908
Macropharyngodon_choati	Ammodytes_personatus	4.63459138133719	0.362277579576116	22.3055439732908
Macropharyngodon_negrosensis	Ammodytes_personatus	4.63459142978726	0.362277959403184	22.3055378760889
Macropharyngodon_cyanoguttatus	Ammodytes_personatus	4.63459138133719	0.362277579576115	22.3055439732908
Macropharyngodon_ornatus	Ammodytes_personatus	4.63459138133719	0.362277579576116	22.3055439732908
Halichoeres_lapillus	Ammodytes_personatus	4.63459138133719	0.362277579576116	22.3055439732908
Macropharyngodon_bipartitus_bipartitus	Ammodytes_personatus	4.63459138133719	0.362277579576116	22.3055439732908
Macropharyngodon_meleagris	Ammodytes_personatus	4.63459142978726	0.362277959403184	22.3055378760889
Macropharyngodon_geoffroy	Ammodytes_personatus	4.63459138133719	0.362277579576116	22.3055439732908
Halichoeres_scapularis	Ammodytes_personatus	4.63459142978726	0.362277959403184	22.3055378760889
Halichoeres_trimaculatus	Ammodytes_personatus	4.63459138133719	0.362277579576116	22.3055439732908
Halichoeres_semicinctus	Ammodytes_personatus	4.63459138133719	0.362277579576116	22.3055439732908
Oxyjulis_californica	Ammodytes_personatus	4.63459493452683	0.362276692108689	22.3055885490129
Halichoeres_cyanocephalus	Ammodytes_personatus	4.63459142978726	0.362277959403184	22.3055378760889
Halichoeres_maculipinna	Ammodytes_personatus	4.63459138133719	0.362277579576115	22.3055439732908
Halichoeres_garnoti	Ammodytes_personatus	4.63459138133719	0.362277579576116	22.3055439732908
Halichoeres_chierchiae	Ammodytes_personatus	4.63459142978726	0.362277959403184	22.3055378760889
Halichoeres_notospilus	Ammodytes_personatus	4.63459138133719	0.362277579576116	22.3055439732908
Halichoeres_rubrovirens	Ammodytes_personatus	4.63459138133719	0.362277579576116	22.3055439732908
Halichoeres_radiatus	Ammodytes_personatus	4.63459138133719	0.362277579576116	22.3055439732908
Halichoeres_brasiliensis	Ammodytes_personatus	4.63459589971806	0.362272824270579	22.3056627038855
Halichoeres_poeyi	Ammodytes_personatus	4.63459142978726	0.362277959403184	22.3055378760889
Halichoeres_bivittatus	Ammodytes_personatus	4.63459138133719	0.362277579576115	22.3055439732908
Halichoeres_dispilus	Ammodytes_personatus	4.63459138133719	0.362277579576115	22.3055439732908
Halichoeres_burekae	Ammodytes_personatus	4.63459142978726	0.362277959403184	22.3055378760889
Halichoeres_socialis	Ammodytes_personatus	4.63459138133719	0.362277579576115	22.3055439732908
Halichoeres_pictus	Ammodytes_personatus	4.63459138133719	0.362277579576116	22.3055439732908
Halichoeres_sazimai	Ammodytes_personatus	4.63459193169906	0.362276161415258	22.3055727876679
Halichoeres_bathyphilus	Ammodytes_personatus	4.63459138133719	0.362277579576116	22.3055439732908
Halichoeres_nicholsi	Ammodytes_personatus	4.63459138133719	0.362277579576116	22.3055439732908
Pseudojuloides_cerasinus	Ammodytes_personatus	4.6345920203196	0.362278697545716	22.3055301331862
Pseudojuloides_atavai	Ammodytes_personatus	4.63459138133719	0.362277579576115	22.3055439732908
Coris_julis	Ammodytes_personatus	4.63459142978726	0.362277959403184	22.3055378760889
Coris_picta	Ammodytes_personatus	4.63459138133719	0.362277579576115	22.3055439732908
Coris_dorsomacula	Ammodytes_personatus	4.63459142978726	0.362277959403184	22.3055378760889
Cheilio_inermis	Ammodytes_personatus	4.63459142978726	0.362277959403184	22.3055378760889
Coris_aygula	Ammodytes_personatus	4.63459138133719	0.362277579576116	22.3055439732908
Coris_flavovittata	Ammodytes_personatus	4.63459142978726	0.362277959403184	22.3055378760889
Hologymnosus_doliatus	Ammodytes_personatus	4.63459138133719	0.362277579576116	22.3055439732908
Hologymnosus_annulatus	Ammodytes_personatus	4.63459138133719	0.362277579576115	22.3055439732908
Coris_gaimard	Ammodytes_personatus	4.63459293839471	0.36227418878249	22.3056148628804
Pseudocoris_yamashiroi	Ammodytes_personatus	4.63459138133719	0.362277579576116	22.3055439732908
Pseudocoris_heteroptera	Ammodytes_personatus	4.63459142978726	0.362277959403184	22.3055378760889
Halichoeres_hartzfeldii	Ammodytes_personatus	4.63459138133719	0.362277579576116	22.3055439732908
Leptojulis_cyanopleura	Ammodytes_personatus	4.63459142978726	0.362277959403184	22.3055378760889
Labrichthys_unilineatus	Ammodytes_personatus	4.63459138133719	0.362277579576116	22.3055439732908
Labroides_rubrolabiatus	Ammodytes_personatus	4.63459138133719	0.362277579576116	22.3055439732908
Larabicus_quadrilineatus	Ammodytes_personatus	4.63459138133719	0.362277579576116	22.3055439732908
Labroides_dimidiatus	Ammodytes_personatus	4.63459138133719	0.362277579576116	22.3055439732908
Labroides_bicolor	Ammodytes_personatus	4.63459138133719	0.362277579576116	22.3055439732908
Diproctacanthus_xanthurus	Ammodytes_personatus	4.63459142978726	0.362277959403184	22.3055378760889
Labropsis_australis	Ammodytes_personatus	4.63459138133719	0.362277579576115	22.3055439732908
Ophthalmolepis_lineolata	Ammodytes_personatus	4.63459142978726	0.362277959403184	22.3055378760889
Halichoeres_insularis	Ammodytes_personatus	4.63459142978726	0.362277959403184	22.3055378760889
Halichoeres_melanotis	Ammodytes_personatus	4.63459524804683	0.362272136920483	22.3056690721739
Gomphosus_caeruleus	Ammodytes_personatus	4.63459142978726	0.362277959403184	22.3055378760889
Gomphosus_varius	Ammodytes_personatus	4.63459142978726	0.362277959403184	22.3055378760889
Thalassoma_amblycephalum	Ammodytes_personatus	4.63459138133719	0.362277579576116	22.3055439732908
Thalassoma_robertsoni	Ammodytes_personatus	4.63459142978726	0.362277959403184	22.3055378760889
Thalassoma_newtoni	Ammodytes_personatus	4.63459138133719	0.362277579576116	22.3055439732908
Thalassoma_ascensionis	Ammodytes_personatus	4.63459142978726	0.362277959403184	22.3055378760889
Thalassoma_pavo	Ammodytes_personatus	4.63459142978726	0.362277959403184	22.3055378760889
Thalassoma_noronhanum	Ammodytes_personatus	4.63459138133719	0.362277579576116	22.3055439732908
Thalassoma_bifasciatum	Ammodytes_personatus	4.63459138133719	0.362277579576116	22.3055439732908
Thalassoma_trilobatum	Ammodytes_personatus	4.63459142978726	0.362277959403184	22.3055378760889
Thalassoma_jansenii	Ammodytes_personatus	4.63459509708701	0.362280586595195	22.3055232677636
Thalassoma_hardwicke	Ammodytes_personatus	4.63459142978726	0.362277959403184	22.3055378760889
Thalassoma_quinquevittatum	Ammodytes_personatus	4.63459138133719	0.362277579576116	22.3055439732908
Thalassoma_genivittatum	Ammodytes_personatus	4.63459138133719	0.362277579576116	22.3055439732908
Thalassoma_hebraicum	Ammodytes_personatus	4.63459138133719	0.362277579576115	22.3055439732908
Thalassoma_duperrey	Ammodytes_personatus	4.63459142978726	0.362277959403184	22.3055378760889
Thalassoma_lutescens	Ammodytes_personatus	4.63459138133719	0.362277579576115	22.3055439732908
Thalassoma_lunare	Ammodytes_personatus	4.63459138133719	0.362277579576116	22.3055439732908
Thalassoma_cupido	Ammodytes_personatus	4.63459142978726	0.362277959403184	22.3055378760889
Thalassoma_loxum	Ammodytes_personatus	4.63459138133719	0.362277579576116	22.3055439732908
Thalassoma_purpureum	Ammodytes_personatus	4.63459138133719	0.362277579576116	22.3055439732908
Thalassoma_ballieui	Ammodytes_personatus	4.63459142978726	0.362277959403184	22.3055378760889
Thalassoma_septemfasciatum	Ammodytes_personatus	4.63459142978726	0.362277959403184	22.3055378760889
Stethojulis_trilineata	Ammodytes_personatus	4.63459142978726	0.362277959403184	22.3055378760889
Stethojulis_albovittata	Ammodytes_personatus	4.63459138133719	0.362277579576116	22.3055439732908
Stethojulis_bandanensis	Ammodytes_personatus	4.63459138133719	0.362277579576116	22.3055439732908
Stethojulis_balteata	Ammodytes_personatus	4.63459138133719	0.362277579576115	22.3055439732908
Hemigymnus_melapterus	Ammodytes_personatus	4.63459138133719	0.362277579576115	22.3055439732908
Hemigymnus_fasciatus	Ammodytes_personatus	4.63459142978726	0.362277959403184	22.3055378760889
Anampses_caeruleopunctatus	Ammodytes_personatus	4.63459138133719	0.362277579576115	22.3055439732908
Anampses_meleagrides	Ammodytes_personatus	4.63459138133719	0.362277579576115	22.3055439732908
Anampses_neoguinaicus	Ammodytes_personatus	4.63459142978726	0.362277959403184	22.3055378760889
Anampses_twistii	Ammodytes_personatus	4.63459142978726	0.362277959403184	22.3055378760889
Anampses_geographicus	Ammodytes_personatus	4.63459138133719	0.362277579576116	22.3055439732908
Suezichthys_gracilis	Ammodytes_personatus	4.63459138133719	0.362277579576116	22.3055439732908
Notolabrus_gymnogenis	Ammodytes_personatus	4.63459138133719	0.362277579576115	22.3055439732908
Pseudolabrus_gayi	Ammodytes_personatus	4.63459188046403	0.362278293084527	22.305535895683
Pictilabrus_laticlavius	Ammodytes_personatus	4.63459142978726	0.362277959403184	22.3055378760889
Notolabrus_fucicola	Ammodytes_personatus	4.63459138133719	0.362277579576116	22.3055439732908
Notolabrus_tetricus	Ammodytes_personatus	4.63459142978726	0.362277959403184	22.3055378760889
Austrolabrus_maculatus	Ammodytes_personatus	4.63459138133719	0.362277579576116	22.3055439732908
Notolabrus_parilus	Ammodytes_personatus	4.63459142978726	0.362277959403184	22.3055378760889
Novaculichthys_macrolepidotus	Ammodytes_personatus	4.63459138133719	0.362277579576116	22.3055439732908
Novaculichthys_taeniourus	Ammodytes_personatus	4.63459138133719	0.362277579576116	22.3055439732908
Xyrichtys_splendens	Ammodytes_personatus	4.63459138133719	0.362277579576116	22.3055439732908
Xyrichtys_novacula	Ammodytes_personatus	4.63459138133719	0.362277579576115	22.3055439732908
Xyrichtys_martinicensis	Ammodytes_personatus	4.63459138133719	0.362277579576115	22.3055439732908
Iniistius_aneitensis	Ammodytes_personatus	4.63459138133719	0.362277579576116	22.3055439732908
Cymolutes_praetextatus	Ammodytes_personatus	4.63459138133719	0.362277579576116	22.3055439732908
Cymolutes_torquatus	Ammodytes_personatus	4.63459138133719	0.362277579576116	22.3055439732908
Pseudocheilinus_octotaenia	Ammodytes_personatus	4.63459138133719	0.362277579576116	22.3055439732908
Cirrhilabrus_lubbocki	Ammodytes_personatus	4.63459142978726	0.362277959403184	22.3055378760889
Pteragogus_cryptus	Ammodytes_personatus	4.63459138133719	0.362277579576115	22.3055439732908
Pteragogus_enneacanthus	Ammodytes_personatus	4.63459142978726	0.362277959403184	22.3055378760889
Oxycheilinus_digramma	Ammodytes_personatus	4.63459142978726	0.362277959403184	22.3055378760889
Oxycheilinus_unifasciatus	Ammodytes_personatus	4.63459138133719	0.362277579576116	22.3055439732908
Oxycheilinus_bimaculatus	Ammodytes_personatus	4.63459142978726	0.362277959403184	22.3055378760889
Cheilinus_fasciatus	Ammodytes_personatus	4.63459138133719	0.362277579576116	22.3055439732908
Wetmorella_nigropinnata	Ammodytes_personatus	4.63459142978726	0.362277959403184	22.3055378760889
Cheilinus_undulatus	Ammodytes_personatus	4.63459138133719	0.362277579576115	22.3055439732908
Epibulus_insidiator	Ammodytes_personatus	4.63459138133719	0.362277579576115	22.3055439732908
Epibulus_brevis	Ammodytes_personatus	4.63459138133719	0.362277579576116	22.3055439732908
Cheilinus_chlorourus	Ammodytes_personatus	4.63459142978726	0.362277959403184	22.3055378760889
Cheilinus_oxycephalus	Ammodytes_personatus	4.63459138133719	0.362277579576116	22.3055439732908
Cheilinus_trilobatus	Ammodytes_personatus	4.63459138133719	0.362277579576116	22.3055439732908
Oxycheilinus_celebicus	Ammodytes_personatus	4.63459138133719	0.362277579576116	22.3055439732908
Labrus_mixtus	Ammodytes_personatus	4.63459138133719	0.362277579576115	22.3055439732908
Labrus_merula	Ammodytes_personatus	4.63459142978726	0.362277959403184	22.3055378760889
Labrus_bergylta	Ammodytes_personatus	4.63459138133719	0.362277579576116	22.3055439732908
Tautoga_onitis	Ammodytes_personatus	4.63459138133719	0.362277579576115	22.3055439732908
Acantholabrus_palloni	Ammodytes_personatus	4.63459138133719	0.362277579576115	22.3055439732908
Ctenolabrus_rupestris	Ammodytes_personatus	4.63459138133719	0.362277579576116	22.3055439732908
Tautogolabrus_adspersus	Ammodytes_personatus	4.63459142978726	0.362277959403184	22.3055378760889
Centrolabrus_exoletus	Ammodytes_personatus	4.63459138133719	0.362277579576116	22.3055439732908
Symphodus_melanocercus	Ammodytes_personatus	4.63459138133719	0.362277579576115	22.3055439732908
Symphodus_roissali	Ammodytes_personatus	4.63459138133719	0.362277579576116	22.3055439732908
Centrolabrus_trutta	Ammodytes_personatus	4.63459142978726	0.362277959403184	22.3055378760889
Centrolabrus_caeruleus	Ammodytes_personatus	4.63459142978726	0.362277959403184	22.3055378760889
Symphodus_mediterraneus	Ammodytes_personatus	4.63459142978726	0.362277959403184	22.3055378760889
Symphodus_melops	Ammodytes_personatus	4.63459142978726	0.362277959403184	22.3055378760889
Symphodus_doderleini	Ammodytes_personatus	4.63459138133719	0.362277579576116	22.3055439732908
Symphodus_cinereus	Ammodytes_personatus	4.63459142978726	0.362277959403184	22.3055378760889
Symphodus_rostratus	Ammodytes_personatus	4.63459138133719	0.362277579576115	22.3055439732908
Symphodus_bailloni	Ammodytes_personatus	4.63459717156351	0.362272786144651	22.3056738772878
Symphodus_tinca	Ammodytes_personatus	4.63459138133719	0.362277579576115	22.3055439732908
Symphodus_ocellatus	Ammodytes_personatus	4.63459142978726	0.362277959403184	22.3055378760889
Lappanella_fasciata	Ammodytes_personatus	4.63459142978726	0.362277959403184	22.3055378760889
Siganus_rivulatus	Ammodytes_personatus	4.63459142978726	0.362277959403184	22.3055378760889
Chlorurus_sordidus	Ammodytes_personatus	4.63459142978726	0.362277959403184	22.3055378760889
Chlorurus_japanensis	Ammodytes_personatus	4.63459138133719	0.362277579576116	22.3055439732908
Chlorurus_oedema	Ammodytes_personatus	4.63459142978726	0.362277959403184	22.3055378760889
Chlorurus_bleekeri	Ammodytes_personatus	4.63459138133719	0.362277579576115	22.3055439732908
Chlorurus_bowersi	Ammodytes_personatus	4.63459138133719	0.362277579576116	22.3055439732908
Chlorurus_capistratoides	Ammodytes_personatus	4.63459142978726	0.362277959403184	22.3055378760889
Chlorurus_microrhinos	Ammodytes_personatus	4.63459138133719	0.362277579576116	22.3055439732908
Hipposcarus_longiceps	Ammodytes_personatus	4.63459138133719	0.362277579576115	22.3055439732908
Bolbometopon_muricatum	Ammodytes_personatus	4.63459142978726	0.362277959403184	22.3055378760889
Cetoscarus_bicolor	Ammodytes_personatus	4.63459138133719	0.362277579576115	22.3055439732908
Calotomus_spinidens	Ammodytes_personatus	4.63459138133719	0.362277579576116	22.3055439732908
Calotomus_carolinus	Ammodytes_personatus	4.63459138133719	0.362277579576116	22.3055439732908
Sparisoma_rocha	Ammodytes_personatus	4.63459138133719	0.362277579576115	22.3055439732908
Sparisoma_axillare	Ammodytes_personatus	4.63459142978726	0.362277959403184	22.3055378760889
Sparisoma_rubripinne	Ammodytes_personatus	4.63459142978726	0.362277959403184	22.3055378760889
Sparisoma_chrysopterum	Ammodytes_personatus	4.63459142978726	0.362277959403184	22.3055378760889
Sparisoma_amplum	Ammodytes_personatus	4.63459142978726	0.362277959403184	22.3055378760889
Sparisoma_viride	Ammodytes_personatus	4.63459142978726	0.362277959403184	22.3055378760889
Sparisoma_frondosum	Ammodytes_personatus	4.63459142978726	0.362277959403184	22.3055378760889
Sparisoma_aurofrenatum	Ammodytes_personatus	4.63459138133719	0.362277579576116	22.3055439732908
Sparisoma_radians	Ammodytes_personatus	4.63459138133719	0.362277579576116	22.3055439732908
Sparisoma_atomarium	Ammodytes_personatus	4.63459138133719	0.362277579576115	22.3055439732908
Sparisoma_tuiupiranga	Ammodytes_personatus	4.63459138133719	0.362277579576115	22.3055439732908
Sparisoma_cretense	Ammodytes_personatus	4.63459138133719	0.362277579576116	22.3055439732908
Sparisoma_strigatum	Ammodytes_personatus	4.63459138133719	0.362277579576116	22.3055439732908
Nicholsina_usta_usta	Ammodytes_personatus	4.63459138133719	0.362277579576116	22.3055439732908
Nicholsina_denticulata	Ammodytes_personatus	4.63459138133719	0.362277579576116	22.3055439732908
Cryptotomus_roseus	Ammodytes_personatus	4.63459138133719	0.362277579576116	22.3055439732908
Leptoscarus_vaigiensis	Ammodytes_personatus	4.63459138133719	0.362277579576116	22.3055439732908
Scarus_schlegeli	Ammodytes_personatus	4.63459142978726	0.362277959403184	22.3055378760889
Scarus_hypselopterus	Ammodytes_personatus	4.63459142978726	0.362277959403184	22.3055378760889
Scarus_flavipectoralis	Ammodytes_personatus	4.63459142978726	0.362277959403184	22.3055378760889
Scarus_hoefleri	Ammodytes_personatus	4.63459138133719	0.362277579576115	22.3055439732908
Scarus_psittacus	Ammodytes_personatus	4.63459138133719	0.362277579576116	22.3055439732908
Scarus_spinus	Ammodytes_personatus	4.63459479106863	0.362277482738048	22.305573836342
Scarus_frenatus	Ammodytes_personatus	4.63459142978726	0.362277959403184	22.3055378760889
Scarus_dimidiatus	Ammodytes_personatus	4.63459138133719	0.362277579576115	22.3055439732908
Scarus_rubroviolaceus	Ammodytes_personatus	4.63459138133719	0.362277579576116	22.3055439732908
Scarus_forsteni	Ammodytes_personatus	4.63459142978726	0.362277959403184	22.3055378760889
Scarus_niger	Ammodytes_personatus	4.63459142978726	0.362277959403184	22.3055378760889
Scarus_tricolor	Ammodytes_personatus	4.63459138133719	0.362277579576115	22.3055439732908
Scarus_altipinnis	Ammodytes_personatus	4.63459142978726	0.362277959403184	22.3055378760889
Scarus_prasiognathos	Ammodytes_personatus	4.63459138133719	0.362277579576116	22.3055439732908
Scarus_ghobban	Ammodytes_personatus	4.63459142978726	0.362277959403184	22.3055378760889
Scarus_coelestinus	Ammodytes_personatus	4.63459138133719	0.362277579576116	22.3055439732908
Scarus_guacamaia	Ammodytes_personatus	4.63459138133719	0.362277579576116	22.3055439732908
Scarus_iseri	Ammodytes_personatus	4.63459142978726	0.362277959403184	22.3055378760889
Scarus_taeniopterus	Ammodytes_personatus	4.63459138133719	0.362277579576116	22.3055439732908
Scarus_chameleon	Ammodytes_personatus	4.63459142978726	0.362277959403184	22.3055378760889
Scarus_festivus	Ammodytes_personatus	4.63459138133719	0.362277579576115	22.3055439732908
Scarus_quoyi	Ammodytes_personatus	4.63459142978726	0.362277959403184	22.3055378760889
Scarus_oviceps	Ammodytes_personatus	4.63459138133719	0.362277579576116	22.3055439732908
Scarus_globiceps	Ammodytes_personatus	4.63459138133719	0.362277579576116	22.3055439732908
Cephalopholis_argus	Ammodytes_personatus	4.63459138133719	0.362277579576116	22.3055439732908
Lachnolaimus_maximus	Ammodytes_personatus	4.63459138133719	0.362277579576116	22.3055439732908
Achoerodus_viridis	Ammodytes_personatus	4.63459142978726	0.362277959403184	22.3055378760889
Pseudodax_moluccanus	Ammodytes_personatus	4.63459142978726	0.362277959403184	22.3055378760889
Odax_acroptilus	Ammodytes_personatus	4.63459142978726	0.362277959403184	22.3055378760889
Siphonognathus_argyrophanes	Ammodytes_personatus	4.63459138133719	0.362277579576116	22.3055439732908
Haletta_semifasciata	Ammodytes_personatus	4.63459142978726	0.362277959403184	22.3055378760889
Neoodax_balteatus	Ammodytes_personatus	4.63459142978726	0.362277959403184	22.3055378760889
Odax_cyanomelas	Ammodytes_personatus	4.63459138133719	0.362277579576116	22.3055439732908
Odax_cyanoallix	Ammodytes_personatus	4.63459138133719	0.362277579576116	22.3055439732908
Odax_pullus	Ammodytes_personatus	4.63459138133719	0.362277579576116	22.3055439732908
Choerodon_fasciatus	Ammodytes_personatus	4.63459142978726	0.362277959403184	22.3055378760889
Choerodon_anchorago	Ammodytes_personatus	4.63459138133719	0.362277579576116	22.3055439732908
Choerodon_oligacanthus	Ammodytes_personatus	4.63459142978726	0.362277959403184	22.3055378760889
Choerodon_schoenleinii	Ammodytes_personatus	4.63459142978726	0.362277959403184	22.3055378760889
Xiphocheilus_typus	Ammodytes_personatus	4.63459472536967	0.362275857610485	22.305601095253
Choerodon_azurio	Ammodytes_personatus	4.63459142978726	0.362277959403184	22.3055378760889
Bodianus_rufus	Ammodytes_personatus	4.63459142978726	0.362277959403184	22.3055378760889
Clepticus_parrae	Ammodytes_personatus	4.63459143943094	0.362278454223076	22.3055294906026
Bodianus_scrofa	Ammodytes_personatus	4.63459138133719	0.362277579576116	22.3055439732908
Bodianus_mesothorax	Ammodytes_personatus	4.63459138133719	0.362277579576116	22.3055439732908
Semicossyphus_darwini	Ammodytes_personatus	4.63459203040744	0.362277074054546	22.3055579909581
Semicossyphus_pulcher	Ammodytes_personatus	4.63459138133719	0.362277579576115	22.3055439732908
Coreoperca_kawamebari	Ammodytes_personatus	4.35045928522229	0.259482996792272	21.7294966551605
Coreoperca_whiteheadi	Ammodytes_personatus	4.35045928522229	0.259482996792271	21.7294966551605
Siniperca_roulei	Ammodytes_personatus	4.35046037630403	0.259478167247786	21.7295930829481
Siniperca_fortis	Ammodytes_personatus	4.35045926963911	0.259482650257934	21.7295027765602
Siniperca_undulata	Ammodytes_personatus	4.35045926963911	0.259482650257933	21.7295027765602
Siniperca_chuatsi	Ammodytes_personatus	4.35045928522229	0.259482996792271	21.7294966551605
Siniperca_knerii	Ammodytes_personatus	4.35045926963911	0.259482650257933	21.7295027765602
Siniperca_obscura	Ammodytes_personatus	4.35045928522229	0.259482996792272	21.7294966551605
Siniperca_scherzeri	Ammodytes_personatus	4.35045928522229	0.259482996792272	21.7294966551605
Coreoperca_herzi	Ammodytes_personatus	4.35045926963911	0.259482650257933	21.7295027765602
Elassoma_evergladei	Ammodytes_personatus	4.35045962065549	0.259480219233991	21.729549630939
Elassoma_boehlkei	Ammodytes_personatus	4.35045926963911	0.259482650257934	21.7295027765602
Elassoma_gilberti	Ammodytes_personatus	4.35045928556822	0.259483000234269	21.729496595983
Elassoma_okefenokee	Ammodytes_personatus	4.35045928522229	0.259482996792272	21.7294966551605
Elassoma_zonatum	Ammodytes_personatus	4.35045928522229	0.259482996792272	21.7294966551605
Elassoma_alabamae	Ammodytes_personatus	4.35045926963911	0.259482650257934	21.7295027765602
Acantharchus_pomotis	Ammodytes_personatus	4.35045926963911	0.259482650257933	21.7295027765602
Ambloplites_ariommus	Ammodytes_personatus	4.35045928522229	0.259482996792272	21.7294966551605
Ambloplites_rupestris	Ammodytes_personatus	4.35045928522229	0.259482996792271	21.7294966551605
Ambloplites_cavifrons	Ammodytes_personatus	4.35045928522229	0.259482996792271	21.7294966551605
Ambloplites_constellatus	Ammodytes_personatus	4.35045926963911	0.259482650257934	21.7295027765602
Archoplites_interruptus	Ammodytes_personatus	4.35045926963911	0.259482650257933	21.7295027765602
Pomoxis_nigromaculatus	Ammodytes_personatus	4.35045926963911	0.259482650257933	21.7295027765602
Pomoxis_annularis	Ammodytes_personatus	4.35045928522229	0.259482996792272	21.7294966551605
Enneacanthus_chaetodon	Ammodytes_personatus	4.35045926963911	0.259482650257933	21.7295027765602
Enneacanthus_gloriosus	Ammodytes_personatus	4.35045928522229	0.259482996792272	21.7294966551605
Enneacanthus_obesus	Ammodytes_personatus	4.35045928522229	0.259482996792272	21.7294966551605
Centrarchus_macropterus	Ammodytes_personatus	4.35045926963911	0.259482650257933	21.7295027765602
Micropterus_dolomieu	Ammodytes_personatus	4.35045926963911	0.259482650257934	21.7295027765602
Micropterus_punctulatus	Ammodytes_personatus	4.35045928522229	0.259482996792271	21.7294966551605
Micropterus_coosae	Ammodytes_personatus	4.35045928522229	0.259482996792272	21.7294966551605
Micropterus_floridanus	Ammodytes_personatus	4.35046026456799	0.259477132997519	21.729610798561
Micropterus_salmoides	Ammodytes_personatus	4.35045926963911	0.259482650257934	21.7295027765602
Micropterus_treculii	Ammodytes_personatus	4.35045967571547	0.259484350868841	21.7294755363249
Micropterus_notius	Ammodytes_personatus	4.35045926963911	0.259482650257934	21.7295027765602
Micropterus_cataractae	Ammodytes_personatus	4.35045928522229	0.259482996792272	21.7294966551605
Lepomis_gulosus	Ammodytes_personatus	4.35045926963911	0.259482650257933	21.7295027765602
Lepomis_cyanellus	Ammodytes_personatus	4.35045926963911	0.259482650257934	21.7295027765602
Lepomis_symmetricus	Ammodytes_personatus	4.35045926963911	0.259482650257933	21.7295027765602
Lepomis_humilis	Ammodytes_personatus	4.35045928522229	0.259482996792272	21.7294966551605
Lepomis_macrochirus	Ammodytes_personatus	4.35045926963911	0.259482650257933	21.7295027765602
Lepomis_gibbosus	Ammodytes_personatus	4.35045926963911	0.259482650257933	21.7295027765602
Lepomis_microlophus	Ammodytes_personatus	4.35045928522229	0.259482996792272	21.7294966551605
Lepomis_miniatus	Ammodytes_personatus	4.35045926963911	0.259482650257934	21.7295027765602
Lepomis_punctatus	Ammodytes_personatus	4.35046071380203	0.259477130487345	21.729614660698
Lepomis_marginatus	Ammodytes_personatus	4.35045926963911	0.259482650257934	21.7295027765602
Lepomis_megalotis	Ammodytes_personatus	4.35045928522229	0.259482996792271	21.7294966551605
Lepomis_auritus	Ammodytes_personatus	4.35045928522229	0.259482996792272	21.7294966551605
Edelia_vittata	Ammodytes_personatus	4.35045928522229	0.259482996792272	21.7294966551605
Nannoperca_australis	Ammodytes_personatus	4.35045926963911	0.259482650257934	21.7295027765602
Nannoperca_obscura	Ammodytes_personatus	4.35045926963911	0.259482650257933	21.7295027765602
Nannoperca_oxleyana	Ammodytes_personatus	4.35045926963911	0.259482650257934	21.7295027765602
Nannoperca_variegata	Ammodytes_personatus	4.35045928522229	0.259482996792272	21.7294966551605
Nannatherina_balstoni	Ammodytes_personatus	4.35045926963911	0.259482650257934	21.7295027765602
Macquaria_australasica	Ammodytes_personatus	4.3504605406371	0.259479127044996	21.7295771578848
Macquaria_ambigua	Ammodytes_personatus	4.35045928522229	0.259482996792272	21.7294966551605
Bostockia_porosa	Ammodytes_personatus	4.35045928009697	0.259482675027535	21.7295024184036
Percichthys_trucha	Ammodytes_personatus	4.35045926963911	0.259482650257934	21.7295027765602
Maccullochella_macquariensis	Ammodytes_personatus	4.35045928522229	0.259482996792272	21.7294966551605
Maccullochella_ikei	Ammodytes_personatus	4.35045928522229	0.259482996792272	21.7294966551605
Maccullochella_peelii_peelii	Ammodytes_personatus	4.35045928522229	0.259482996792271	21.7294966551605
Gadopsis_bispinosus	Ammodytes_personatus	4.35045931507735	0.259482848223888	21.729499589985
Gadopsis_marmoratus	Ammodytes_personatus	4.35045926963911	0.259482650257934	21.7295027765602
Macquaria_colonorum	Ammodytes_personatus	4.35045926963911	0.259482650257934	21.7295027765602
Enoplosus_armatus	Ammodytes_personatus	4.35045926963911	0.259482650257934	21.7295027765602
Centrogenys_vaigiensis	Ammodytes_personatus	4.35045928433241	0.259482783351494	21.7295004994996
Cheilodactylus_rubrolabiatus	Ammodytes_personatus	4.35046069318511	0.259476393766748	21.7296277810354
Goniistius_quadricornis	Ammodytes_personatus	4.35045926963911	0.259482650257934	21.7295027765602
Goniistius_zonatus	Ammodytes_personatus	4.35045982227535	0.259485526125453	21.729455572109
Goniistius_fuscus	Ammodytes_personatus	4.35046068806455	0.259480156530565	21.7295598315601
Goniistius_spectabilis	Ammodytes_personatus	4.35045928522229	0.259482996792272	21.7294966551605
Chirodactylus_jessicalenorum	Ammodytes_personatus	4.35045926963911	0.259482650257934	21.7295027765602
Chirodactylus_brachydactylus	Ammodytes_personatus	4.35045928522229	0.259482996792272	21.7294966551605
Chirodactylus_grandis	Ammodytes_personatus	4.35045928522229	0.259482996792272	21.7294966551605
Dactylophora_nigricans	Ammodytes_personatus	4.35045926963911	0.259482650257934	21.7295027765602
Cheilodactylus_variegatus	Ammodytes_personatus	4.35045928522229	0.259482996792272	21.7294966551605
Nemadactylus_douglasii	Ammodytes_personatus	4.35045926963911	0.259482650257933	21.7295027765602
Nemadactylus_valenciennesi	Ammodytes_personatus	4.35045928522229	0.259482996792272	21.7294966551605
Nemadactylus_monodactylus	Ammodytes_personatus	4.35046042802371	0.259482677952165	21.7295121187327
Nemadactylus_macropterus	Ammodytes_personatus	4.35045926963911	0.259482650257934	21.7295027765602
Nemadactylus_bergi	Ammodytes_personatus	4.35045928522229	0.259482996792272	21.7294966551605
Nemadactylus_gayi	Ammodytes_personatus	4.35045928522229	0.259482996792271	21.7294966551605
Cheilodactylus_nigripes	Ammodytes_personatus	4.35045926963911	0.259482650257934	21.7295027765602
Goniistius_ephippium	Ammodytes_personatus	4.35045926963911	0.259482650257934	21.7295027765602
Goniistius_zebra	Ammodytes_personatus	4.35045926963911	0.259482650257934	21.7295027765602
Goniistius_plessisi	Ammodytes_personatus	4.35045928522229	0.259482996792272	21.7294966551605
Goniistius_vittatus	Ammodytes_personatus	4.35045926963911	0.259482650257934	21.7295027765602
Goniistius_gibbosus	Ammodytes_personatus	4.35045928522229	0.259482996792272	21.7294966551605
Goniistius_vestitus	Ammodytes_personatus	4.35045926963911	0.259482650257934	21.7295027765602
Cheilodactylus_fasciatus	Ammodytes_personatus	4.35045928522229	0.259482996792272	21.7294966551605
Cheilodactylus_pixi	Ammodytes_personatus	4.35045926963911	0.259482650257933	21.7295027765602
Aplodactylus_etheridgii	Ammodytes_personatus	4.35045926963911	0.259482650257933	21.7295027765602
Crinodus_lophodon	Ammodytes_personatus	4.35045926963911	0.259482650257934	21.7295027765602
Aplodactylus_arctidens	Ammodytes_personatus	4.35045928522229	0.259482996792272	21.7294966551605
Aplodactylus_punctatus	Ammodytes_personatus	4.35045928522229	0.259482996792271	21.7294966551605
Aplodactylus_westralis	Ammodytes_personatus	4.35045926963911	0.259482650257934	21.7295027765602
Threpterius_maculosus	Ammodytes_personatus	4.35045926963911	0.259482650257934	21.7295027765602
Chironemus_delfini	Ammodytes_personatus	4.35045926963911	0.259482650257934	21.7295027765602
Chironemus_georgianus	Ammodytes_personatus	4.35045928522229	0.259482996792271	21.7294966551605
Chironemus_microlepis	Ammodytes_personatus	4.35045926963911	0.259482650257934	21.7295027765602
Chironemus_bicornis	Ammodytes_personatus	4.35045926963911	0.259482650257934	21.7295027765602
Chironemus_marmoratus	Ammodytes_personatus	4.35045928522229	0.259482996792271	21.7294966551605
Paracirrhites_forsteri	Ammodytes_personatus	4.35045928522229	0.259482996792272	21.7294966551605
Amblycirrhitus_bimacula	Ammodytes_personatus	4.35045926963911	0.259482650257933	21.7295027765602
Amblycirrhitus_pinos	Ammodytes_personatus	4.35045926963911	0.259482650257933	21.7295027765602
Cirrhitus_rivulatus	Ammodytes_personatus	4.35045928522229	0.259482996792272	21.7294966551605
Cirrhitops_mascarenensis	Ammodytes_personatus	4.35045926963911	0.259482650257934	21.7295027765602
Cirrhitops_fasciatus	Ammodytes_personatus	4.35045926963911	0.259482650257934	21.7295027765602
Cirrhitus_pinnulatus	Ammodytes_personatus	4.35045928522229	0.259482996792272	21.7294966551605
Paracirrhites_arcatus	Ammodytes_personatus	4.35045926963911	0.259482650257933	21.7295027765602
Notocirrhitus_splendens	Ammodytes_personatus	4.35045926963911	0.259482650257934	21.7295027765602
Pholidichthys_leucotaenia	Acanthopagrus_schlegelii	4.15217592449312	0.18183289305421	21.4608038183186
Glaucosoma_buergeri	Acanthopagrus_schlegelii	4.15217593565462	0.181832571525555	21.460810026308
Glaucosoma_scapulare	Acanthopagrus_schlegelii	4.15217593565462	0.181832571525555	21.460810026308
Glaucosoma_magnificum	Acanthopagrus_schlegelii	4.15217593565462	0.181832571525555	21.460810026308
Glaucosoma_hebraicum	Acanthopagrus_schlegelii	4.15217593565462	0.181832571525555	21.460810026308
Pempheris_oualensis	Acanthopagrus_schlegelii	4.15217592449312	0.18183289305421	21.4608038183186
Parapriacanthus_ransonneti	Acanthopagrus_schlegelii	4.15217592449312	0.18183289305421	21.4608038183186
Parapriacanthus_elongatus	Acanthopagrus_schlegelii	4.15217593565462	0.181832571525555	21.460810026308
Pempheris_schwenkii	Acanthopagrus_schlegelii	4.15217592449312	0.18183289305421	21.4608038183186
Pempheris_vanicolensis	Acanthopagrus_schlegelii	4.15217593565462	0.181832571525555	21.460810026308
Decodon_melasma	Acanthopagrus_schlegelii	4.1503188755173	0.191943109610662	21.2542370568124
Dicentrarchus_punctatus	Acanthopagrus_schlegelii	4.15031888674124	0.191942786170886	21.2542431926096
Dicentrarchus_labrax	Acanthopagrus_schlegelii	4.15031887551731	0.191943109610663	21.2542370568124
Morone_mississippiensis	Acanthopagrus_schlegelii	4.15031888674124	0.191942786170886	21.2542431926096
Morone_americana	Acanthopagrus_schlegelii	4.15031888674124	0.191942786170886	21.2542431926096
Morone_saxatilis	Acanthopagrus_schlegelii	4.15031888674124	0.191942786170886	21.2542431926096
Morone_chrysops	Acanthopagrus_schlegelii	4.15031888674124	0.191942786170886	21.2542431926096
Schuettea_scalaripinnis	Branchiostegus_japonicus	3.10021353075789	0.13344321864708	13.8324598190964
Hoplolatilus_purpureus	Branchiostegus_japonicus	2.6344607113531	0.0698751190686993	11.3465855284752
Branchiostegus_auratus	Branchiostegus_japonicus	2.11714055960992	0.0863605080422514	7.94414441286678
Branchiostegus_argentatus	Branchiostegus_japonicus	1.91924969549292	0.103242816552926	6.72451780947236
Branchiostegus_wardi	Branchiostegus_japonicus	1.91924969549292	0.103242816552926	6.72451780947236
Branchiostegus_albus	Branchiostegus_japonicus	1.91924969549292	0.103242816552926	6.72451780947236
Branchiostegus_semifasciatus	Branchiostegus_japonicus	2.34641563101414	0.0753433759319213	9.41388065071852
Caulolatilus_microps	Branchiostegus_japonicus	2.34641576444707	0.0753431464530465	9.41388370352055
Lopholatilus_chamaeleonticeps	Branchiostegus_japonicus	2.34641576444707	0.0753431464530465	9.41388370352055
Caulolatilus_affinis	Branchiostegus_japonicus	2.74066763486278	0.0695168313825394	12.0830987824867
Caulolatilus_princeps	Branchiostegus_japonicus	2.74066763921609	0.0695170223792212	12.08309647653
Emmelichthys_nitidus_nitidus	Pterocaesio_digramma	2.81787977882167	0.0749907757011989	12.5593777500347
Erythrocles_monodi	Pterocaesio_digramma	2.81787987781233	0.0749905240879891	12.5593816268944
Erythrocles_schlegelii	Pterocaesio_digramma	2.81787987781233	0.0749905240879893	12.5593816268944
Inermia_vittata	Pterocaesio_digramma	2.79903086438812	0.0837632555608605	12.3171478498821
Plectorhinchus_mediterraneus	Pterocaesio_digramma	2.79903096360987	0.0837630029294223	12.3171516498118
Plectorhinchus_cinctus	Pterocaesio_digramma	2.79903086438812	0.0837632555608605	12.3171478498821
Plectorhinchus_chaetodonoides	Pterocaesio_digramma	2.79903096360987	0.0837630029294223	12.3171516498118
Diagramma_pictum	Pterocaesio_digramma	2.79903086438812	0.0837632555608603	12.3171478498821
Diagramma_labiosum	Pterocaesio_digramma	2.79903096360987	0.0837630029294218	12.3171516498118
Plectorhinchus_lineatus	Pterocaesio_digramma	2.79903086438812	0.0837632555608605	12.3171478498821
Plectorhinchus_diagrammus	Pterocaesio_digramma	2.79903096360987	0.0837630029294223	12.3171516498118
Plectorhinchus_chrysotaenia	Pterocaesio_digramma	2.79903096360987	0.0837630029294223	12.3171516498118
Brachydeuterus_auritus	Pterocaesio_digramma	2.79903096360987	0.0837630029294223	12.3171516498118
Microlepidotus_inornatus	Pterocaesio_digramma	2.79903086438812	0.0837632555608605	12.3171478498821
Orthopristis_chrysoptera	Pterocaesio_digramma	2.79903096360987	0.0837630029294223	12.3171516498118
Anisotremus_interruptus	Pterocaesio_digramma	2.79903086438812	0.0837632555608605	12.3171478498821
Anisotremus_surinamensis	Pterocaesio_digramma	2.79903096360987	0.0837630029294223	12.3171516498118
Anisotremus_davidsonii	Pterocaesio_digramma	2.79903086438812	0.0837632555608605	12.3171478498821
Anisotremus_caesius	Pterocaesio_digramma	2.79903096360987	0.0837630029294223	12.3171516498118
Anisotremus_taeniatus	Pterocaesio_digramma	2.79903086438812	0.0837632555608605	12.3171478498821
Anisotremus_virginicus	Pterocaesio_digramma	2.79903086438812	0.0837632555608603	12.3171478498821
Anisotremus_scapularis	Pterocaesio_digramma	2.79903086438812	0.0837632555608603	12.3171478498821
Anisotremus_dovii	Pterocaesio_digramma	2.79903096360987	0.0837630029294223	12.3171516498118
Anisotremus_pacifici	Pterocaesio_digramma	2.79903086438812	0.0837632555608603	12.3171478498821
Genyatremus_luteus	Pterocaesio_digramma	2.79903096360987	0.0837630029294218	12.3171516498118
Anisotremus_moricandi	Pterocaesio_digramma	2.79903096360987	0.0837630029294223	12.3171516498118
Haemulon_squamipinna	Pterocaesio_digramma	2.79903086438812	0.0837632555608605	12.3171478498821
Haemulon_aurolineatum	Pterocaesio_digramma	2.79903086438812	0.0837632555608603	12.3171478498821
Haemulon_striatum	Pterocaesio_digramma	2.79903096360987	0.0837630029294223	12.3171516498118
Haemulon_boschmae	Pterocaesio_digramma	2.79903096360987	0.0837630029294223	12.3171516498118
Haemulon_maculicauda	Pterocaesio_digramma	2.79903086438812	0.0837632555608603	12.3171478498821
Haemulon_flaviguttatum	Pterocaesio_digramma	2.79903096360987	0.0837630029294223	12.3171516498118
Haemulon_steindachneri	Pterocaesio_digramma	2.79902873018838	0.0837610523309986	12.3171599604493
Haemulon_sexfasciatum	Pterocaesio_digramma	2.79903096360987	0.0837630029294218	12.3171516498118
Haemulon_scudderii	Pterocaesio_digramma	2.79903096360987	0.0837630029294223	12.3171516498118
Haemulon_melanurum	Pterocaesio_digramma	2.79903096360987	0.0837630029294218	12.3171516498118
Haemulon_album	Pterocaesio_digramma	2.79903096360987	0.0837630029294223	12.3171516498118
Haemulon_plumierii	Pterocaesio_digramma	2.79903096360987	0.0837630029294223	12.3171516498118
Haemulon_bonariense	Pterocaesio_digramma	2.79903086438812	0.0837632555608605	12.3171478498821
Haemulon_parra	Pterocaesio_digramma	2.79903086438812	0.0837632555608605	12.3171478498821
Haemulon_carbonarium	Pterocaesio_digramma	2.79903086438812	0.0837632555608605	12.3171478498821
Haemulon_macrostomum	Pterocaesio_digramma	2.79903096360987	0.0837630029294223	12.3171516498118
Haemulon_flavolineatum	Pterocaesio_digramma	2.79903086438812	0.0837632555608605	12.3171478498821
Haemulon_sciurus	Pterocaesio_digramma	2.79903096360987	0.0837630029294223	12.3171516498118
Xenistius_californiensis	Pterocaesio_digramma	2.79903086438812	0.0837632555608605	12.3171478498821
Haemulon_chrysargyreum	Pterocaesio_digramma	2.79903096360987	0.0837630029294218	12.3171516498118
Pomadasys_incisus	Pterocaesio_digramma	2.79903096360987	0.0837630029294223	12.3171516498118
Pomadasys_hasta	Pterocaesio_digramma	2.79903096360987	0.0837630029294218	12.3171516498118
Pomadasys_maculatus	Pterocaesio_digramma	2.79903086438812	0.0837632555608603	12.3171478498821
Pomadasys_kaakan	Pterocaesio_digramma	2.79903086438812	0.0837632555608605	12.3171478498821
Pomadasys_perotaei	Pterocaesio_digramma	2.79903096360987	0.0837630029294223	12.3171516498118
Pomadasys_olivaceus	Pterocaesio_digramma	2.79903096360987	0.0837630029294223	12.3171516498118
Plectorhinchus_macrolepis	Pterocaesio_digramma	2.79903096360987	0.0837630029294223	12.3171516498118
Hapalogenys_nigripinnis	Pterocaesio_digramma	2.79903086438812	0.0837632555608603	12.3171478498821
Hapalogenys_mucronatus	Pterocaesio_digramma	2.79903096360987	0.0837630029294223	12.3171516498118
Symphorichthys_spilurus	Pterocaesio_digramma	2.67705386607381	0.147631599695212	10.7814158634175
Symphorus_nematophorus	Pterocaesio_digramma	2.67705376544399	0.147631860413116	10.7814125420836
Lutjanus_colorado	Pterocaesio_digramma	2.62129555017348	0.181741126799107	10.0970001503007
Lutjanus_fulviflamma	Pterocaesio_digramma	2.62129544895128	0.181741392341432	10.0969970363925
Lutjanus_monostigma	Pterocaesio_digramma	2.62129555017348	0.181741126799106	10.0970001503007
Lutjanus_carponotatus	Pterocaesio_digramma	2.62129544895128	0.181741392341432	10.0969970363925
Lutjanus_russellii	Pterocaesio_digramma	2.62129555017348	0.181741126799106	10.0970001503007
Lutjanus_lutjanus	Pterocaesio_digramma	2.62129555017348	0.181741126799107	10.0970001503007
Lutjanus_ophuysenii	Pterocaesio_digramma	2.62129555017348	0.181741126799106	10.0970001503007
Lutjanus_vitta	Pterocaesio_digramma	2.62129555017348	0.181741126799107	10.0970001503007
Lutjanus_decussatus	Pterocaesio_digramma	2.62129544895128	0.181741392341432	10.0969970363925
Lutjanus_fulvus	Pterocaesio_digramma	2.62129555017348	0.181741126799107	10.0970001503007
Lutjanus_rivulatus	Pterocaesio_digramma	2.62129555017348	0.181741126799107	10.0970001503007
Lutjanus_stellatus	Pterocaesio_digramma	2.62129555017348	0.181741126799107	10.0970001503007
Lutjanus_quinquelineatus	Pterocaesio_digramma	2.62129555017348	0.181741126799107	10.0970001503007
Lutjanus_kasmira	Pterocaesio_digramma	2.62129555017348	0.181741126799106	10.0970001503007
Lutjanus_bengalensis	Pterocaesio_digramma	2.62129555017348	0.181741126799107	10.0970001503007
Lutjanus_argentiventris	Pterocaesio_digramma	2.62129555017348	0.181741126799106	10.0970001503007
Lutjanus_griseus	Pterocaesio_digramma	2.62129555017348	0.181741126799106	10.0970001503007
Lutjanus_apodus	Pterocaesio_digramma	2.62129544895128	0.181741392341432	10.0969970363925
Lutjanus_jocu	Pterocaesio_digramma	2.62129555017348	0.181741126799107	10.0970001503007
Rhomboplites_aurorubens	Pterocaesio_digramma	2.62129555017348	0.181741126799107	10.0970001503007
Lutjanus_cyanopterus	Pterocaesio_digramma	2.62129544895128	0.181741392341432	10.0969970363925
Ocyurus_chrysurus	Pterocaesio_digramma	2.62129555017348	0.181741126799107	10.0970001503007
Lutjanus_analis	Pterocaesio_digramma	2.62129544895128	0.181741392341432	10.0969970363925
Lutjanus_mahogoni	Pterocaesio_digramma	2.62129544895128	0.181741392341432	10.0969970363925
Lutjanus_synagris	Pterocaesio_digramma	2.62129555017348	0.181741126799107	10.0970001503007
Lutjanus_peru	Pterocaesio_digramma	2.62129555017348	0.181741126799107	10.0970001503007
Lutjanus_campechanus	Pterocaesio_digramma	2.62129544895128	0.181741392341432	10.0969970363925
Lutjanus_vivanus	Pterocaesio_digramma	2.62129555017348	0.181741126799107	10.0970001503007
Etelis_oculatus	Pterocaesio_digramma	2.62129544895128	0.181741392341432	10.0969970363925
Lutjanus_buccanella	Pterocaesio_digramma	2.62128479710742	0.181737932536631	10.0969642428355
Lutjanus_novemfasciatus	Pterocaesio_digramma	2.62129544895128	0.181741392341432	10.0969970363925
Lutjanus_argentimaculatus	Pterocaesio_digramma	2.62129555017348	0.181741126799107	10.0970001503007
Lutjanus_dentatus	Pterocaesio_digramma	2.62129555017348	0.181741126799106	10.0970001503007
Lutjanus_malabaricus	Pterocaesio_digramma	2.62129555017348	0.181741126799106	10.0970001503007
Lutjanus_adetii	Pterocaesio_digramma	2.62129555017348	0.181741126799107	10.0970001503007
Lutjanus_sebae	Pterocaesio_digramma	2.62129544895128	0.181741392341432	10.0969970363925
Pinjalo_pinjalo	Pterocaesio_digramma	2.62129544895128	0.181741392341432	10.0969970363925
Lutjanus_erythropterus	Pterocaesio_digramma	2.62129544895128	0.181741392341432	10.0969970363925
Lutjanus_sanguineus	Pterocaesio_digramma	2.62129544895128	0.181741392341432	10.0969970363925
Gymnocaesio_gymnoptera	Pterocaesio_digramma	2.62129555017348	0.181741126799107	10.0970001503007
Caesio_lunaris	Pterocaesio_digramma	2.62129555017348	0.181741126799107	10.0970001503007
Lutjanus_bohar	Pterocaesio_digramma	2.62129544895128	0.181741392341432	10.0969970363925
Lutjanus_gibbus	Pterocaesio_digramma	2.62129544895128	0.181741392341432	10.0969970363925
Macolor_niger	Pterocaesio_digramma	2.62129544895128	0.181741392341432	10.0969970363925
Caesio_cuning	Pterocaesio_digramma	2.62128517198539	0.181737716424258	10.0969685697442
Pterocaesio_marri	Pterocaesio_digramma	2.62129555017348	0.181741126799107	10.0970001503007
Dipterygonotus_balteatus	Pterocaesio_digramma	2.62129544895128	0.181741392341432	10.0969970363925
Pterocaesio_pisang	Pterocaesio_digramma	2.62129544895128	0.181741392341432	10.0969970363925
Caesio_caerulaurea	Pterocaesio_digramma	2.62129555017348	0.181741126799106	10.0970001503007
Aprion_virescens	Pterocaesio_digramma	2.65589760100879	0.160159184349104	10.5204770598445
Aphareus_furca	Pterocaesio_digramma	2.65589760100879	0.160159184349104	10.5204770598445
Apsilus_fuscus	Pterocaesio_digramma	2.74320746043648	0.111364418907933	11.6075676470151
Gnathodentex_aureolineatus	Lethrinus_nebulosus	4.72191132634529	0.616550579848745	19.2531672282236
Monotaxis_grandoculis	Lethrinus_nebulosus	4.72191132634529	0.616550579848745	19.2531672282236
Gymnocranius_grandoculis	Lethrinus_nebulosus	4.72191142405849	0.616551027417542	19.2531623125278
Gymnocranius_griseus	Lethrinus_nebulosus	4.72191132634529	0.616550579848745	19.2531672282236
Gymnocranius_elongatus	Lethrinus_nebulosus	4.72191142405849	0.616551027417543	19.2531623125278
Wattsia_mossambica	Lethrinus_nebulosus	4.72191142405849	0.616551027417543	19.2531623125278
Lethrinus_genivittatus	Lethrinus_nebulosus	5.85554262196365	1.28432511276626	19.5743326021778
Lethrinus_miniatus	Lethrinus_nebulosus	5.85554262196365	1.28432511276626	19.5743326021778
Lethrinus_erythropterus	Lethrinus_nebulosus	5.85554289210717	1.28432577823438	19.5743282299461
Lethrinus_semicinctus	Lethrinus_nebulosus	5.85554492744416	1.28432866901787	19.574314410024
Lethrinus_rubrioperculatus	Lethrinus_nebulosus	5.85554262196365	1.28432511276626	19.5743326021778
Lethrinus_reticulatus	Lethrinus_nebulosus	5.85554289210717	1.28432577823438	19.5743282299461
Lethrinus_microdon	Lethrinus_nebulosus	5.85554262196365	1.28432511276626	19.5743326021778
Lethrinus_olivaceus	Lethrinus_nebulosus	5.85554262196365	1.28432511276626	19.5743326021778
Lethrinus_erythracanthus	Lethrinus_nebulosus	5.8555607925009	1.28433411578039	19.5743605784304
Lethrinus_haematopterus	Lethrinus_nebulosus	6.20544408482749	1.52400279628881	19.5698759668231
Lethrinus_ornatus	Lethrinus_nebulosus	6.61231521936904	1.82601883078517	19.5049387384789
Lethrinus_lentjan	Lethrinus_nebulosus	6.61231521936904	1.82601883078517	19.5049387384789
Lethrinus_laticaudis	Lethrinus_nebulosus	6.49334903594855	1.73495940177439	19.5305715829353
Lethrinus_obsoletus	Lethrinus_nebulosus	6.4933492011932	1.7349603055745	19.5305657038514
Lethrinus_harak	Lethrinus_nebulosus	6.40253509503308	1.66700902818921	19.5464343217472
Lethrinus_atlanticus	Lethrinus_nebulosus	5.56115115260775	1.09575256834903	19.5409288756251
Lethrinus_xanthochilus	Lethrinus_nebulosus	5.56116019482208	1.09575542423071	19.5409575012407
Lethrinus_atkinsoni	Lethrinus_nebulosus	5.5611509296147	1.09575196579523	19.5409333851437
Lethrinus_borbonicus	Lethrinus_nebulosus	5.56115115260775	1.09575256834903	19.5409288756251
Pristipomoides_aquilonaris	Pennahia_argentata	3.80246895922424	0.338710390113209	16.2283029060243
Stellifer_illecebrosus	Pennahia_argentata	3.66759120356819	0.424535196556407	14.2936955831575
Stellifer_lanceolatus	Pennahia_argentata	3.66759116631609	0.424535549310808	14.2936915518972
Stellifer_microps	Pennahia_argentata	3.66759120356819	0.424535196556407	14.2936955831575
Stellifer_naso	Pennahia_argentata	3.66758753714959	0.424539317544729	14.2936273142002
Stellifer_stellifer	Pennahia_argentata	3.66759120356819	0.424535196556407	14.2936955831575
Stellifer_rastrifer	Pennahia_argentata	3.66759120356819	0.424535196556407	14.2936955831575
Bairdiella_armata	Pennahia_argentata	3.66759116631609	0.424535549310808	14.2936915518972
Bairdiella_ronchus	Pennahia_argentata	3.66759120356819	0.424535196556407	14.2936955831575
Bairdiella_chrysoura	Pennahia_argentata	3.66759116631609	0.424535549310808	14.2936915518972
Argyrosomus_regius	Pennahia_argentata	3.66759068748287	0.424535226762067	14.2936918768915
Umbrina_cirrosa	Pennahia_argentata	3.66758661859988	0.424533903493548	14.2936794194252
Sciaenops_ocellatus	Protonibea_diacanthus	2.42255735135127	0.127057130851731	9.39334963830649
Menticirrhus_undulatus	Protonibea_diacanthus	2.42255735135127	0.127057130851731	9.39334963830649
Menticirrhus_littoralis	Protonibea_diacanthus	2.42255735135127	0.127057130851731	9.39334963830649
Menticirrhus_americanus	Protonibea_diacanthus	2.42255530408992	0.127059018657169	9.39331979571979
Micropogonias_furnieri	Protonibea_diacanthus	2.42255735135127	0.127057130851731	9.39334963830649
Micropogonias_undulatus	Protonibea_diacanthus	2.42255735135127	0.127057130851731	9.39334963830649
Pogonias_cromis	Protonibea_diacanthus	2.42255735135127	0.127057130851731	9.39334963830649
Umbrina_canariensis	Protonibea_diacanthus	2.42255735135127	0.127057130851731	9.39334963830649
Larimus_fasciatus	Protonibea_diacanthus	2.42255735135127	0.127057130851731	9.39334963830649
Cynoscion_striatus	Protonibea_diacanthus	2.42255735135127	0.127057130851731	9.39334963830649
Atractoscion_nobilis	Protonibea_diacanthus	2.42255735135127	0.127057130851731	9.39334963830649
Cynoscion_guatucupa	Protonibea_diacanthus	2.42255735135127	0.127057130851731	9.39334963830649
Totoaba_macdonaldi	Protonibea_diacanthus	2.42255735135127	0.127057130851731	9.39334963830649
Aplodinotus_grunniens	Protonibea_diacanthus	2.42255735135127	0.127057130851731	9.39334963830649
Leiostomus_xanthurus	Protonibea_diacanthus	2.42255735135127	0.127057130851731	9.39334963830649
Miichthys_miiuy	Protonibea_diacanthus	2.41782885755625	0.126637902912737	9.36850799120421
Larimichthys_crocea	Protonibea_diacanthus	2.41782898592488	0.126637661006664	9.36851099633102
Larimichthys_polyactis	Protonibea_diacanthus	2.41782898592488	0.126637661006664	9.36851099633102
Collichthys_lucidus	Protonibea_diacanthus	2.41782898592488	0.126637661006664	9.36851099633102
Collichthys_niveatus	Protonibea_diacanthus	2.41782097479476	0.126639817234587	9.36844254663394
Atractoscion_aequidens	Protonibea_diacanthus	2.35403524844912	0.121041826844951	9.03490875938125
Cynoscion_nebulosus	Protonibea_diacanthus	2.35404825705142	0.121041588145717	9.03498873689188
Cynoscion_nothus	Protonibea_diacanthus	2.35404825705142	0.121041588145717	9.03498873689188
Cynoscion_reticulatus	Protonibea_diacanthus	2.35404825705142	0.121041588145717	9.03498873689188
Cynoscion_othonopterus	Protonibea_diacanthus	2.35404825705142	0.121041588145717	9.03498873689188
Cynoscion_jamaicensis	Protonibea_diacanthus	2.35404812218782	0.121041825320651	9.03498580682653
Macrodon_ancylodon	Protonibea_diacanthus	2.35404310944805	0.121039386767848	9.03497764023306
Macrodon_mordax	Protonibea_diacanthus	2.35404318110544	0.121038576684924	9.03498532047542
Cynoscion_regalis	Protonibea_diacanthus	2.35404825705142	0.121041588145717	9.03498873689188
Cynoscion_arenarius	Protonibea_diacanthus	2.35404825705142	0.121041588145717	9.03498873689188
Cynoscion_acoupa	Protonibea_diacanthus	2.35404825705142	0.121041588145717	9.03498873689188
Cynoscion_albus	Protonibea_diacanthus	2.35404812218782	0.12104182532065	9.03498580682652
Cynoscion_xanthulus	Protonibea_diacanthus	2.35404812218782	0.121041825320651	9.03498580682653
Cynoscion_parvipinnis	Protonibea_diacanthus	2.35404812218782	0.12104182532065	9.03498580682652
Cynoscion_microlepidotus	Protonibea_diacanthus	2.35404825705142	0.121041588145717	9.03498873689188
Cynoscion_squamipinnis	Protonibea_diacanthus	2.35404812218782	0.121041825320651	9.03498580682653
Cynoscion_praedatorius	Protonibea_diacanthus	2.35404825705142	0.121041588145717	9.03498873689188
Cynoscion_phoxocephalus	Protonibea_diacanthus	2.35404825705142	0.121041588145717	9.03498873689188
Cynoscion_leiarchus	Protonibea_diacanthus	2.35404825705142	0.121041588145717	9.03498873689188
Cynoscion_analis	Protonibea_diacanthus	2.35404825705142	0.121041588145717	9.03498873689188
Isopisthus_remifer	Protonibea_diacanthus	2.35404825705142	0.121041588145717	9.03498873689188
Cynoscion_virescens	Protonibea_diacanthus	2.35404812218782	0.121041825320651	9.03498580682653
Lonchurus_lanceolatus	Pennahia_argentata	2.60824339415599	0.204476781344684	9.80919166987626
Otolithoides_biauritus	Pennahia_argentata	2.61370349893754	0.219301784418571	9.71010732954892
Roncador_stearnsii	Pennahia_argentata	2.59173370373988	0.161331600202998	10.1084129600245
Umbrina_roncador	Pennahia_argentata	2.59173381039379	0.161331340846122	10.1084161005479
Cheilotrema_saturnum	Pennahia_argentata	2.59173381039379	0.161331340846122	10.1084161005479
Pseudotolithus_typus	Pennahia_argentata	3.617333119564	0.461306024030566	13.5895279882708
Pseudotolithus_senegalensis	Pennahia_argentata	3.617333119564	0.461306024030566	13.5895279882708
Johnius_belangerii	Pennahia_argentata	3.617333119564	0.461306024030566	13.5895279882708
Pseudotolithus_elongatus	Pennahia_argentata	3.617333119564	0.461306024030566	13.5895279882708
Johnius_borneensis	Pennahia_argentata	3.61733307662029	0.461306381497823	13.5895241479746
Johnius_dussumieri	Pennahia_argentata	3.61733307662029	0.461306381497823	13.5895241479746
Nibea_coibor	Pennahia_argentata	3.61733199718774	0.461307638397049	13.5895047778166
Nibea_albiflora	Pennahia_argentata	3.617333119564	0.461306024030566	13.5895279882708
Pseudotolithus_senegallus	Pennahia_argentata	3.61733307662029	0.461306381497823	13.5895241479746
Otolithes_ruber	Pennahia_argentata	3.61733307662029	0.461306381497823	13.5895241479746
Otolithes_cuvieri	Pennahia_argentata	3.61733307662029	0.461306381497823	13.5895241479746
Seriphus_politus	Pennahia_argentata	3.65436120834238	0.433930466832982	14.1074816797554
Nebris_microps	Pennahia_argentata	3.68915669313475	0.4096300631119	14.5985538817392
Nebris_occidentalis	Pennahia_argentata	3.68915669313475	0.4096300631119	14.5985538817392
Cilus_gilberti	Pennahia_argentata	3.73923277527396	0.376842937352422	15.3129189894533
Datnioides_polota	Pennahia_argentata	3.89494550892852	0.288575371300691	17.5945595958378
Chaetodipterus_faber	Pennahia_argentata	3.89494476406075	0.288573253407487	17.5945844986655
Platax_orbicularis	Pennahia_argentata	3.89494550892852	0.288575371300691	17.5945595958378
Platax_boersii	Pennahia_argentata	3.89494549823766	0.28857570896236	17.5945546420486
Platax_teira	Pennahia_argentata	3.89494550892852	0.288575371300691	17.5945595958378
Drepane_africana	Pennahia_argentata	3.89494550892852	0.288575371300691	17.5945595958378
Drepane_punctata	Pennahia_argentata	3.89494549823766	0.28857570896236	17.5945546420486
Callanthias_ruber	Acanthopagrus_schlegelii	4.1175896087402	0.274174027439468	19.5542750358172
Parascolopsis_eriomma	Acanthopagrus_schlegelii	4.1096317636028	0.33387521481459	18.5732977640249
Nemipterus_virgatus	Acanthopagrus_schlegelii	4.1096317636028	0.33387521481459	18.5732977640249
Nemipterus_hexodon	Acanthopagrus_schlegelii	4.10963176154627	0.333875567470145	18.5732925733995
Nemipterus_bathybius	Acanthopagrus_schlegelii	4.10963176154627	0.333875567470145	18.5732925733995
Nemipterus_balinensis	Acanthopagrus_schlegelii	4.10963176154627	0.333875567470145	18.5732925733995
Nemipterus_marginatus	Acanthopagrus_schlegelii	4.1096317636028	0.33387521481459	18.5732977640249
Pentapodus_caninus	Acanthopagrus_schlegelii	4.1096317636028	0.33387521481459	18.5732977640249
Pentapodus_setosus	Acanthopagrus_schlegelii	4.1096317636028	0.33387521481459	18.5732977640249
Pentapodus_bifasciatus	Acanthopagrus_schlegelii	4.1096317636028	0.33387521481459	18.5732977640249
Scolopsis_affinis	Acanthopagrus_schlegelii	4.1096317636028	0.33387521481459	18.5732977640249
Scolopsis_taenioptera	Acanthopagrus_schlegelii	4.1096317636028	0.33387521481459	18.5732977640249
Scolopsis_vosmeri	Acanthopagrus_schlegelii	4.10963176154627	0.333875567470145	18.5732925733995
Scolopsis_ciliata	Acanthopagrus_schlegelii	4.1096317636028	0.33387521481459	18.5732977640249
Nemipterus_furcosus	Acanthopagrus_schlegelii	4.10963176154627	0.333875567470145	18.5732925733995
Dentex_abei	Pagrus_major	4.38490936610688	0.70731473984289	15.9841261277074
Evynnis_tumifrons	Pagrus_major	4.38490933630073	0.707314297002062	15.984130345008
Dentex_angolensis	Pagrus_major	4.38490933630073	0.707314297002062	15.984130345008
Dentex_maroccanus	Pagrus_major	4.38490933630073	0.707314297002062	15.984130345008
Dentex_macrophthalmus	Pagrus_major	4.38490933630073	0.707314297002063	15.984130345008
Pterogymnus_laniarius	Pagrus_major	4.42295403734142	0.785994724592405	15.4661351381254
Chrysoblephus_cristiceps	Pagrus_major	4.42295400250067	0.785994262499129	15.4661391868566
Argyrozona_argyrozona	Pagrus_major	4.42295400250067	0.785994262499129	15.4661391868566
Cymatoceps_nasutus	Pagrus_major	4.42295400250067	0.785994262499129	15.4661391868566
Petrus_rupestris	Pagrus_major	4.42295400250067	0.785994262499129	15.4661391868566
Polysteganus_praeorbitalis	Pagrus_major	4.42295400250067	0.785994262499129	15.4661391868566
Pagrus_auriga	Pagrus_major	4.43760060464605	0.817724382532311	15.2662175959019
Pagrus_caeruleostictus	Pagrus_major	4.43760060464605	0.817724382532311	15.2662175959019
Pagrus_pagrus	Pagrus_major	4.43760060464605	0.817724382532311	15.2662175959019
Pagellus_bellottii	Pagrus_major	4.43760060464605	0.817724382532311	15.2662175959019
Pagellus_erythrinus	Pagrus_major	4.43760064143405	0.817724852479172	15.2662136106007
Dentex_dentex	Pagrus_major	4.46601434178604	0.881753813880317	14.8773759692834
Dentex_gibbosus	Pagrus_major	4.46601895397102	0.881759034980963	14.8773587105284
Dentex_canariensis	Pagrus_major	4.46601430120628	0.881753327910476	14.8773798339274
Cheimerius_nufar	Pagrus_major	4.46601434178604	0.881753813880317	14.8773759692834
Virididentex_acromegalus	Pagrus_major	4.46601430120628	0.881753327910476	14.8773798339274
Argyrops_spinifer	Pagrus_major	4.48907698945457	0.936296294462225	14.5606175988307
Argyrops_bleekeri	Pagrus_major	4.48907698945457	0.936296294462225	14.5606175988307
Pagrus_auratus	Pagrus_major	4.57958433411507	1.1765083470522	13.3035340910437
Cheimerius_matsubarai	Pagrus_major	4.51417134880602	0.998480738400254	14.2146003110006
Evynnis_japonica	Pagrus_major	4.51416730193598	0.998476737429772	14.2146084386476
Parargyrops_edita	Pagrus_major	4.51416734898425	0.998477253292395	14.2146047709632
Calamus_calamus	Acanthopagrus_schlegelii	4.19996765302843	0.588404446571732	16.0231603486769
Calamus_penna	Acanthopagrus_schlegelii	4.19996764934702	0.588404039505356	16.0231646871636
Stenotomus_chrysops	Acanthopagrus_schlegelii	4.19996764934701	0.588404039505355	16.0231646871636
Calamus_brachysomus	Acanthopagrus_schlegelii	4.19996765302843	0.588404446571732	16.0231603486769
Calamus_nodosus	Acanthopagrus_schlegelii	4.19996764934702	0.588404039505356	16.0231646871636
Lagodon_rhomboides	Acanthopagrus_schlegelii	4.19996764934702	0.588404039505356	16.0231646871636
Archosargus_probatocephalus	Acanthopagrus_schlegelii	4.19996765302843	0.588404446571733	16.0231603486769
Chrysoblephus_anglicus	Acanthopagrus_schlegelii	4.17974093938256	0.680861007860458	14.9618886235375
Spondyliosoma_cantharus	Acanthopagrus_schlegelii	4.17321496780838	0.713118743514555	14.6218903123158
Sarpa_salpa	Acanthopagrus_schlegelii	4.17321490239481	0.713121924998401	14.6218609054255
Boops_boops	Acanthopagrus_schlegelii	4.17321496780838	0.713118743514555	14.6218903123158
Rhabdosargus_thorpei	Acanthopagrus_schlegelii	4.17024052356099	0.728254796026802	14.4672720324149
Rhabdosargus_sarba	Acanthopagrus_schlegelii	4.17024052537277	0.728254361505869	14.4672759320654
Sparodon_durbanensis	Acanthopagrus_schlegelii	4.17024052537277	0.728254361505869	14.4672759320654
Pagellus_acarne	Acanthopagrus_schlegelii	4.17024052356099	0.728254796026801	14.4672720324149
Pagellus_bogaraveo	Acanthopagrus_schlegelii	4.17024052537277	0.728254361505869	14.4672759320654
Crenidens_crenidens	Acanthopagrus_schlegelii	4.17024052537277	0.72825436150587	14.4672759320654
Lithognathus_mormyrus	Acanthopagrus_schlegelii	4.17024052537277	0.728254361505869	14.4672759320654
Sparidentex_hasta	Acanthopagrus_schlegelii	4.1472367618855	0.855643528806236	13.2775516264967
Acanthopagrus_latus	Acanthopagrus_schlegelii	4.14344540788135	0.878604898850995	13.0822749264821
Acanthopagrus_taiwanensis	Acanthopagrus_schlegelii	4.13847379700661	0.909668395917077	12.8264386733193
Acanthopagrus_berda	Acanthopagrus_schlegelii	4.12712594732642	0.984995831960315	12.2430607946352
Acanthopagrus_chinshira	Acanthopagrus_schlegelii	4.14250853317705	0.884374281687943	13.0340452906787
Acanthopagrus_australis	Acanthopagrus_schlegelii	4.14250852244371	0.884374418431321	13.0340442136872
Acanthopagrus_butcheri	Acanthopagrus_schlegelii	4.14250853317705	0.884374281687943	13.0340452906787
Acanthopagrus_sivicolus	Acanthopagrus_schlegelii	4.14250853317705	0.884374281687943	13.0340452906787
Acanthopagrus_bifasciatus	Acanthopagrus_schlegelii	4.15037577620585	0.837086430904371	13.4393699664253
Diplodus_fasciatus	Acanthopagrus_schlegelii	4.16552991493078	0.752809187654775	14.222820310376
Diplodus_cervinus_cervinus	Acanthopagrus_schlegelii	4.16552991493078	0.752809187654774	14.222820310376
Oblada_melanura	Acanthopagrus_schlegelii	4.16552991493078	0.752809187654775	14.222820310376
Pachymetopon_grande	Acanthopagrus_schlegelii	4.16552991225145	0.752809627176827	14.2228164774181
Diplodus_puntazzo	Acanthopagrus_schlegelii	4.16552991225145	0.752809627176827	14.2228164774181
Diplodus_bellottii	Acanthopagrus_schlegelii	4.16552991493078	0.752809187654775	14.222820310376
Diplodus_annularis	Acanthopagrus_schlegelii	4.16552991225145	0.752809627176827	14.2228164774181
Diplodus_prayensis	Acanthopagrus_schlegelii	4.16552991225145	0.752809627176827	14.2228164774181
Diplodus_vulgaris	Acanthopagrus_schlegelii	4.16552991225145	0.752809627176827	14.2228164774181
Diplodus_sargus_cadenati	Acanthopagrus_schlegelii	4.18644529621054	0.649009789898958	15.3123439141211
Diplodus_sargus_sargus	Acanthopagrus_schlegelii	4.1864452973893	0.64901020866411	15.312339779026
Diplodus_noct	Acanthopagrus_schlegelii	4.18644531950719	0.649009838162904	15.3123435832289
Diplodus_sargus_lineatus	Acanthopagrus_schlegelii	4.18644529621054	0.649009789898958	15.3123439141211
Diplodus_argenteus_argenteus	Acanthopagrus_schlegelii	4.18644529621054	0.649009789898958	15.3123439141211
Diplodus_bermudensis	Acanthopagrus_schlegelii	4.1864452973893	0.64901020866411	15.312339779026
Diplodus_holbrookii	Acanthopagrus_schlegelii	4.18644529621054	0.649009789898958	15.3123439141211
Diplodus_capensis	Acanthopagrus_schlegelii	4.18644529621054	0.649009789898958	15.3123439141211
Boopsoidea_inornata	Acanthopagrus_schlegelii	4.18644529621054	0.649009789898958	15.3123439141211
Gymnocrotaphus_curvidens	Acanthopagrus_schlegelii	4.18644529621054	0.649009789898958	15.3123439141211
Pachymetopon_aeneum	Acanthopagrus_schlegelii	4.18644529621054	0.649009789898958	15.3123439141211
Polyamblyodon_germanum	Acanthopagrus_schlegelii	4.18644533587822	0.649007466982774	15.312367142443
Rhabdosargus_holubi	Acanthopagrus_schlegelii	4.212638752794	0.535592133078167	16.6945441317566
Sparus_aurata	Acanthopagrus_schlegelii	4.212638752794	0.535592133078167	16.6945441317566
Centracanthus_cirrus	Acanthopagrus_schlegelii	4.10092702961479	0.405303581117254	17.5151855521272
Spicara_smaris	Acanthopagrus_schlegelii	4.10092702337607	0.405303651261626	17.5151845826694
Spicara_maena	Acanthopagrus_schlegelii	4.10092703263647	0.405303214825693	17.5151904000368
Spicara_alta	Acanthopagrus_schlegelii	4.10092702961479	0.405303581117254	17.5151855521271
Cookeolus_japonicus	Acanthopagrus_schlegelii	4.122395749647	0.240409134986624	20.1534545142515
Pristigenys_serrula	Acanthopagrus_schlegelii	4.12239574900783	0.240409469868297	20.1534487980324
Heteropriacanthus_cruentatus	Acanthopagrus_schlegelii	4.12239574900783	0.240409469868297	20.1534487980324
Priacanthus_arenatus	Acanthopagrus_schlegelii	4.122395749647	0.240409134986624	20.1534545142515
Pristigenys_alta	Acanthopagrus_schlegelii	4.122395749647	0.240409134986624	20.1534545142515
Priacanthus_tayenus	Acanthopagrus_schlegelii	4.122395749647	0.240409134986624	20.1534545142515
Priacanthus_hamrur	Acanthopagrus_schlegelii	4.12239574900783	0.240409469868297	20.1534487980324
Siganus_argenteus	Takifugu_porphyreus	4.13664769785027	0.230020091532351	20.4509907224036
Siganus_woodlandi	Takifugu_porphyreus	4.13664769882897	0.230020425021645	20.4509849146779
Siganus_luridus	Takifugu_porphyreus	4.13664769785027	0.230020091532351	20.4509907224036
Siganus_fuscescens	Takifugu_porphyreus	4.13664769785027	0.230020091532351	20.4509907224036
Siganus_sutor	Takifugu_porphyreus	4.13664769785027	0.230020091532351	20.4509907224036
Siganus_canaliculatus	Takifugu_porphyreus	4.13664769785027	0.230020091532351	20.4509907224036
Siganus_spinus	Takifugu_porphyreus	4.13664769785027	0.230020091532351	20.4509907224036
Siganus_javus	Takifugu_porphyreus	4.13664769785027	0.230020091532351	20.4509907224036
Siganus_punctatissimus	Takifugu_porphyreus	4.13664773701294	0.230016513091112	20.4510534560651
Siganus_puellus	Takifugu_porphyreus	4.13664769785027	0.230020091532351	20.4509907224036
Siganus_unimaculatus	Takifugu_porphyreus	4.13664769882897	0.230020425021645	20.4509849146779
Siganus_vulpinus	Takifugu_porphyreus	4.13664769785027	0.230020091532351	20.4509907224036
Siganus_uspi	Takifugu_porphyreus	4.13664769882897	0.230020425021645	20.4509849146779
Siganus_magnificus	Takifugu_porphyreus	4.13664769882897	0.230020425021645	20.4509849146779
Siganus_punctatus	Takifugu_porphyreus	4.13664777957649	0.230016303804059	20.4510574614556
Siganus_stellatus	Takifugu_porphyreus	4.13664769785027	0.230020091532351	20.4509907224036
Siganus_vermiculatus	Takifugu_porphyreus	4.13664769785027	0.230020091532351	20.4509907224036
Siganus_corallinus	Takifugu_porphyreus	4.13664769785027	0.230020091532351	20.4509907224036
Siganus_virgatus	Takifugu_porphyreus	4.13664769785027	0.230020091532351	20.4509907224036
Siganus_doliatus	Takifugu_porphyreus	4.13664769785027	0.230020091532351	20.4509907224036
Siganus_guttatus	Takifugu_porphyreus	4.13664769785027	0.230020091532351	20.4509907224036
Siganus_lineatus	Takifugu_porphyreus	4.13664769785027	0.230020091532351	20.4509907224036
Siganus_randalli	Takifugu_porphyreus	4.13664769785027	0.230020091532351	20.4509907224036
Scatophagus_argus	Takifugu_porphyreus	4.14841489336492	0.239381509673147	20.3866155879734
Scatophagus_tetracanthus	Takifugu_porphyreus	4.14841489104056	0.239381173812405	20.386621364236
Selenotoca_multifasciata	Takifugu_porphyreus	4.14841489104056	0.239381173812405	20.386621364236
Antigonia_capros	Takifugu_porphyreus	4.15450324111428	0.244253679878513	20.3532851799576
Capros_aper	Takifugu_porphyreus	4.15450324413609	0.244254016973676	20.3532794199302
Cepola_pauciradiata	Takifugu_porphyreus	4.15450324111428	0.244253679878513	20.3532851799576
Cepola_macrophthalma	Takifugu_porphyreus	4.15450324111428	0.244253679878513	20.3532851799576
Lobotes_pacificus	Takifugu_porphyreus	4.15450324413609	0.244254016973676	20.3532794199302
Antennarius_maculatus	Takifugu_porphyreus	4.15450324413609	0.244254016973676	20.3532794199302
Antennarius_multiocellatus	Takifugu_porphyreus	4.15450324111428	0.244253679878513	20.3532851799576
Tathicarpus_butleri	Takifugu_porphyreus	4.15450324111428	0.244253679878513	20.3532851799576
Echinophryne_mitchellii	Takifugu_porphyreus	4.15450324413609	0.244254016973676	20.3532794199302
Kuiterichthys_furcipilis	Takifugu_porphyreus	4.15450324413609	0.244254016973676	20.3532794199302
Antennarius_avalonis	Takifugu_porphyreus	4.15450324413609	0.244254016973676	20.3532794199302
Antennarius_nummifer	Takifugu_porphyreus	4.15450324111428	0.244253679878513	20.3532851799576
Antennarius_striatus	Takifugu_porphyreus	4.15450324111428	0.244253679878513	20.3532851799576
Lophius_gastrophysus	Takifugu_porphyreus	4.15450324111428	0.244253679878513	20.3532851799576
Lophius_americanus	Takifugu_porphyreus	4.15450324111428	0.244253679878513	20.3532851799576
Lophius_piscatorius	Takifugu_porphyreus	4.15450324111428	0.244253679878513	20.3532851799576
Lophius_budegassa	Takifugu_porphyreus	4.15450324413609	0.244254016973676	20.3532794199302
Lophiodes_reticulatus	Takifugu_porphyreus	4.15450324111428	0.244253679878513	20.3532851799576
Lophiodes_caulinaris	Takifugu_porphyreus	4.15450327104148	0.244253630668108	20.3532862724387
Lophiodes_spilurus	Takifugu_porphyreus	4.15450324111428	0.244253679878513	20.3532851799576
Bertella_idiomorpha	Takifugu_porphyreus	4.15450324111428	0.244253679878513	20.3532851799576
Lophodolos_indicus	Takifugu_porphyreus	4.15450324111428	0.244253679878513	20.3532851799576
Oneirodes_acanthias	Takifugu_porphyreus	4.15450324111428	0.244253679878513	20.3532851799576
Oneirodes_macrosteus	Takifugu_porphyreus	4.15450324111428	0.244253679878513	20.3532851799576
Himantolophus_groenlandicus	Takifugu_porphyreus	4.15450324413609	0.244254016973676	20.3532794199302
Himantolophus_appelii	Takifugu_porphyreus	4.15450324111428	0.244253679878513	20.3532851799576
Himantolophus_sagamius	Takifugu_porphyreus	4.15450324111428	0.244253679878513	20.3532851799576
Himantolophus_albinares	Takifugu_porphyreus	4.15450324111428	0.244253679878513	20.3532851799576
Ceratias_holboelli	Takifugu_porphyreus	4.15450324111428	0.244253679878513	20.3532851799576
Melanocetus_johnsonii	Takifugu_porphyreus	4.15450324111428	0.244253679878513	20.3532851799576
Linophryne_bicornis	Takifugu_porphyreus	4.15450324111428	0.244253679878513	20.3532851799576
Gigantactis_vanhoeffeni	Takifugu_porphyreus	4.15450324413609	0.244254016973676	20.3532794199302
Chaunax_pictus	Takifugu_porphyreus	4.15450324413609	0.244254016973676	20.3532794199302
Chaunax_suttkusi	Takifugu_porphyreus	4.15450324413609	0.244254016973676	20.3532794199302
Halieutichthys_aculeatus	Takifugu_porphyreus	4.15450324413609	0.244254016973676	20.3532794199302
Ogcocephalus_nasutus	Takifugu_porphyreus	4.15450324111428	0.244253679878513	20.3532851799576
Zalieutes_elater	Takifugu_porphyreus	4.15450324111428	0.244253679878513	20.3532851799576
Dibranchus_atlanticus	Takifugu_porphyreus	4.15450324111428	0.244253679878513	20.3532851799576
Ogcocephalus_parvus	Takifugu_porphyreus	4.15450343125719	0.244249166482683	20.3533642123697
Anoplocapros_inermis	Takifugu_porphyreus	4.20879128729336	0.288597134077742	20.0550729604109
Aracana_ornata	Takifugu_porphyreus	4.20879128729336	0.288597134077742	20.0550729604109
Lactophrys_bicaudalis	Takifugu_porphyreus	4.20879128729336	0.288597134077742	20.0550729604109
Rhinesomus_triqueter	Takifugu_porphyreus	4.20879128729336	0.288597134077742	20.0550729604109
Acanthostracion_polygonius	Takifugu_porphyreus	4.2087913244175	0.288597429768873	20.0550684290853
Acanthostracion_quadricornis	Takifugu_porphyreus	4.20879128729336	0.288597134077742	20.0550729604109
Lactoria_diaphana	Takifugu_porphyreus	4.20879128729336	0.288597134077742	20.0550729604109
Tetrosomus_concatenatus	Takifugu_porphyreus	4.20879129657024	0.288597482410309	20.0550673438199
Chilomycterus_reticulatus	Takifugu_porphyreus	4.46455500845869	0.440895125653442	19.7241740976318
Allomycterus_pilatus	Takifugu_porphyreus	4.46455504342769	0.440895515439389	19.7241687566395
Chilomycterus_antennatus	Takifugu_porphyreus	4.46455504342769	0.440895515439389	19.7241687566395
Chilomycterus_schoepfii	Takifugu_porphyreus	4.46455504342769	0.440895515439389	19.7241687566395
Diodon_holocanthus	Takifugu_porphyreus	4.46455504342769	0.440895515439389	19.7241687566395
Diodon_hystrix	Takifugu_porphyreus	4.46455500845869	0.440895125653443	19.7241740976318
Diodon_liturosus	Takifugu_porphyreus	4.46455504342769	0.440895515439389	19.7241687566395
Tetractenos_glaber	Takifugu_porphyreus	4.89334898011183	0.939793446304219	16.9047734528423
Tetractenos_hamiltoni	Takifugu_porphyreus	4.89334898011183	0.939793446304219	16.9047734528423
Takifugu_flavidus	Takifugu_porphyreus	5.14189425845345	1.33124929552588	15.1813947373286
Takifugu_vermicularis	Takifugu_porphyreus	5.17976364115516	1.40029432957022	14.910331574787
Takifugu_pardalis	Takifugu_porphyreus	5.18387429514996	1.40796674048336	14.8807431412197
Takifugu_ocellatus	Takifugu_porphyreus	5.18387417453217	1.40796609420344	14.8807467839766
Takifugu_variomaculatus	Takifugu_porphyreus	5.18387429514996	1.40796674048336	14.8807431412197
Takifugu_xanthopterus	Takifugu_porphyreus	5.18637536494311	1.41265171989595	14.8627288971595
Takifugu_alboplumbeus	Takifugu_porphyreus	5.18637548587792	1.41265236752453	14.8627252593124
Takifugu_stictonotus	Takifugu_porphyreus	5.18637548587792	1.41265236752453	14.8627252593124
Takifugu_niphobles	Takifugu_porphyreus	5.18947079898027	1.41846943353561	14.8404105672008
Takifugu_oblongus	Takifugu_porphyreus	5.18947067765992	1.41846878420561	14.8404141991832
Arothron_immaculatus	Takifugu_rubripes	4.71593255161761	1.2737462788226	13.3691867641275
Takifugu_pseudommus	Takifugu_rubripes	4.71593292845796	1.27374971691103	13.3691669314492
Fugu_orbimaculatus	Takifugu_porphyreus	4.75065082282803	1.25881701631978	13.6404001064118
Takifugu_coronoidus	Takifugu_porphyreus	4.75064740782237	1.25880749971635	13.6404443996432
Takifugu_obscurus	Takifugu_porphyreus	4.7506473668564	1.258806921424	13.640447939253
Takifugu_fasciatus	Takifugu_porphyreus	4.7506473668564	1.258806921424	13.640447939253
Takifugu_poecilonotus	Takifugu_porphyreus	5.18199697128065	1.40445854404245	14.8942588748781
Takifugu_bimaculatus	Takifugu_porphyreus	5.163075480828	1.36950954226659	15.0301103265656
Torquigener_pleurogramma	Takifugu_porphyreus	5.0232448163021	1.13220831218918	16.0149782784879
Marilyna_darwinii	Takifugu_porphyreus	4.81792437879694	0.838337780635825	17.4124182367033
Lagocephalus_lunaris	Takifugu_porphyreus	4.6930565755556	0.684502353866286	18.2406339463326
Lagocephalus_lagocephalus_lagocephalus	Takifugu_porphyreus	4.69305651440791	0.684501902529012	18.2406386882571
Lagocephalus_laevigatus	Takifugu_porphyreus	4.69305921763455	0.684501621960423	18.2406601649774
Lagocephalus_gloveri	Takifugu_porphyreus	4.69305651440791	0.684501902529012	18.2406386882571
Lagocephalus_wheeleri	Takifugu_porphyreus	4.69305651440791	0.684501902529012	18.2406386882571
Lagocephalus_inermis	Takifugu_porphyreus	4.69305651440791	0.684501902529012	18.2406386882571
Sphoeroides_pachygaster	Takifugu_porphyreus	4.69305651440791	0.684501902529012	18.2406386882571
Tetraodon_biocellatus	Takifugu_porphyreus	4.69305651440791	0.684501902529012	18.2406386882571
Tetraodon_nigroviridis	Takifugu_porphyreus	4.6930565755556	0.684502353866286	18.2406339463326
Tetraodon_fluviatilis	Takifugu_porphyreus	4.6930565755556	0.684502353866286	18.2406339463326
Tetraodon_leiurus	Takifugu_porphyreus	4.69305651440791	0.684501902529012	18.2406386882571
Canthigaster_bennetti	Takifugu_porphyreus	4.6930565755556	0.684502353866286	18.2406339463326
Canthigaster_valentini	Takifugu_porphyreus	4.69305651440791	0.684501902529012	18.2406386882571
Canthigaster_jactator	Takifugu_porphyreus	4.6930565755556	0.684502353866286	18.2406339463326
Canthigaster_janthinoptera	Takifugu_porphyreus	4.69305651440791	0.684501902529012	18.2406386882571
Canthigaster_solandri	Takifugu_porphyreus	4.6930565755556	0.684502353866286	18.2406339463326
Canthigaster_amboinensis	Takifugu_porphyreus	4.6930565755556	0.684502353866286	18.2406339463326
Canthigaster_rostrata	Takifugu_porphyreus	4.69305651440791	0.684501902529012	18.2406386882571
Arothron_manilensis	Takifugu_porphyreus	4.69306239787543	0.684509767392931	18.2405886231605
Arothron_stellatus	Takifugu_porphyreus	4.69305651440791	0.684501902529012	18.2406386882571
Arothron_hispidus	Takifugu_porphyreus	4.6930565755556	0.684502353866286	18.2406339463326
Arothron_mappa	Takifugu_porphyreus	4.6930565755556	0.684502353866286	18.2406339463326
Chelonodon_patoca	Takifugu_porphyreus	4.6930565755556	0.684502353866286	18.2406339463326
Arothron_nigropunctatus	Takifugu_porphyreus	4.69305651440791	0.684501902529012	18.2406386882571
Sphoeroides_annulatus	Takifugu_porphyreus	4.69305651440791	0.684501902529012	18.2406386882571
Sphoeroides_lobatus	Takifugu_porphyreus	4.69305651440791	0.684501902529012	18.2406386882571
Sphoeroides_maculatus	Takifugu_porphyreus	4.69305651440791	0.684501902529012	18.2406386882571
Sphoeroides_dorsalis	Takifugu_porphyreus	4.69305651440791	0.684501902529012	18.2406386882571
Sphoeroides_spengleri	Takifugu_porphyreus	4.6930565755556	0.684502353866286	18.2406339463326
Lagocephalus_sceleratus	Takifugu_porphyreus	4.61468051125744	0.595883057346618	18.7537263763601
Masturus_lanceolatus	Takifugu_porphyreus	4.38486956386608	0.365617264224659	20.2334897774703
Mola_mola	Takifugu_porphyreus	4.38486953779036	0.365616893300328	20.233495339198
Mola_ramsayi	Takifugu_porphyreus	4.38486953779036	0.365616893300329	20.233495339198
Ranzania_laevis	Takifugu_porphyreus	4.38486991867399	0.365616597846939	20.2335029368836
Anacanthus_barbatus	Thamnaconus_modestus	5.12954659511687	0.857474428651076	19.2271110073874
Cantherhines_pullus	Thamnaconus_modestus	5.12954659511687	0.857474428651076	19.2271110073874
Amanses_scopas	Thamnaconus_modestus	5.12954659511687	0.857474428651076	19.2271110073874
Cantherhines_dumerilii	Thamnaconus_modestus	5.12954659511687	0.857474428651076	19.2271110073874
Meuschenia_australis	Thamnaconus_modestus	5.12954659511687	0.857474428651076	19.2271110073874
Meuschenia_trachylepis	Thamnaconus_modestus	5.12954659511687	0.857474428651076	19.2271110073874
Acanthaluteres_vittiger	Thamnaconus_modestus	5.12954659511687	0.857474428651076	19.2271110073874
Nelusetta_ayraud	Thamnaconus_modestus	5.12955670850825	0.857482059828359	19.2270946543033
Aluterus_monoceros	Thamnaconus_modestus	5.12954659511687	0.857474428651076	19.2271110073874
Aluterus_scriptus	Thamnaconus_modestus	5.12954671511549	0.857474940455848	19.2271062260267
Monacanthus_chinensis	Thamnaconus_modestus	5.12955842774095	0.857482167707527	19.2271048262392
Brachaluteres_jacksonianus	Thamnaconus_modestus	5.12954659511687	0.857474428651076	19.2271110073874
Paraluteres_prionurus	Thamnaconus_modestus	5.12954659511687	0.857474428651076	19.2271110073874
Monacanthus_ciliatus	Thamnaconus_modestus	5.12954659511687	0.857474428651076	19.2271110073874
Pervagor_janthinosoma	Thamnaconus_modestus	5.12954659511687	0.857474428651076	19.2271110073874
Stephanolepis_hispidus	Thamnaconus_modestus	5.12954659511687	0.857474428651076	19.2271110073874
Melichthys_vidua	Thamnaconus_modestus	4.82494904438118	0.634764311545237	19.7553046821565
Melichthys_niger	Thamnaconus_modestus	4.82496028968523	0.634765785381086	19.7553661079958
Odonus_niger	Thamnaconus_modestus	4.82495522839261	0.634769304745154	19.7552853569561
Balistapus_undulatus	Thamnaconus_modestus	4.82494904438118	0.634764311545237	19.7553046821565
Balistoides_conspicillum	Thamnaconus_modestus	4.82496048325599	0.634768627977121	19.7553313972506
Canthidermis_maculata	Thamnaconus_modestus	4.8249491247581	0.634764759441595	19.7552995683672
Abalistes_stellatus	Thamnaconus_modestus	4.8249491247581	0.634764759441595	19.7552995683672
Balistes_polylepis	Thamnaconus_modestus	4.82494904438118	0.634764311545237	19.7553046821565
Balistes_capriscus	Thamnaconus_modestus	4.8249491247581	0.634764759441595	19.7552995683672
Balistes_vetula	Thamnaconus_modestus	4.8249491247581	0.634764759441595	19.7552995683672
Pseudobalistes_fuscus	Thamnaconus_modestus	4.8249491247581	0.634764759441595	19.7552995683672
Pseudobalistes_naufragium	Thamnaconus_modestus	4.82494904438118	0.634764311545237	19.7553046821565
Balistes_punctatus	Thamnaconus_modestus	4.82494904438118	0.634764311545237	19.7553046821565
Rhinecanthus_aculeatus	Thamnaconus_modestus	4.8249491247581	0.634764759441595	19.7552995683672
Rhinecanthus_rectangulus	Thamnaconus_modestus	4.8249491247581	0.634764759441595	19.7552995683672
Rhinecanthus_lunula	Thamnaconus_modestus	4.82494904438118	0.634764311545237	19.7553046821565
Rhinecanthus_verrucosus	Thamnaconus_modestus	4.82494904438118	0.634764311545237	19.7553046821565
Sufflamen_verres	Thamnaconus_modestus	4.82494904438118	0.634764311545237	19.7553046821565
Sufflamen_bursa	Thamnaconus_modestus	4.82494904438118	0.634764311545237	19.7553046821565
Sufflamen_chrysopterum	Thamnaconus_modestus	4.82494904438118	0.634764311545237	19.7553046821565
Sufflamen_albicaudatum	Thamnaconus_modestus	4.8249491247581	0.634764759441595	19.7552995683672
Xanthichthys_mento	Thamnaconus_modestus	4.82494904438118	0.634764311545237	19.7553046821565
Xanthichthys_ringens	Thamnaconus_modestus	4.82494904438118	0.634764311545237	19.7553046821565
Xanthichthys_auromarginatus	Thamnaconus_modestus	4.82494904438118	0.634764311545237	19.7553046821565
Balistoides_viridescens	Thamnaconus_modestus	4.82494904438118	0.634764311545237	19.7553046821565
Pseudobalistes_flavimarginatus	Thamnaconus_modestus	4.82495396345625	0.634770510483956	19.7552610343699
Triodon_macropterus	Takifugu_porphyreus	4.20243078835737	0.28331693847335	20.0901027612446
Pseudotriacanthus_strigilifer	Takifugu_porphyreus	4.19085914316416	0.273769090111518	20.1537702189114
Trixiphichthys_weberi	Takifugu_porphyreus	4.19085915036773	0.273769434685611	20.1537645552053
Pomacanthus_annularis	Acanthopagrus_schlegelii	4.05468005591931	0.19679027040326	20.3485947367365
Pomacanthus_semicirculatus	Acanthopagrus_schlegelii	4.05468005571699	0.19679020039039	20.3485959839317
Pomacanthus_rhomboides	Acanthopagrus_schlegelii	4.05468005571699	0.19679020039039	20.3485959839317
Pomacanthus_asfur	Acanthopagrus_schlegelii	4.05468004858976	0.196790523973774	20.3485901515805
Pomacanthus_maculosus	Acanthopagrus_schlegelii	4.05468005571699	0.19679020039039	20.3485959839317
Pomacanthus_imperator	Acanthopagrus_schlegelii	4.05468005571699	0.19679020039039	20.3485959839317
Pomacanthus_navarchus	Acanthopagrus_schlegelii	4.05468004858976	0.196790523973774	20.3485901515805
Pomacanthus_zonipectus	Acanthopagrus_schlegelii	4.05468004858976	0.196790523973774	20.3485901515805
Pomacanthus_arcuatus	Acanthopagrus_schlegelii	4.05468005571699	0.19679020039039	20.3485959839317
Pomacanthus_paru	Acanthopagrus_schlegelii	4.05468004858976	0.196790523973774	20.3485901515805
Pomacanthus_sexstriatus	Acanthopagrus_schlegelii	4.05468005571699	0.19679020039039	20.3485959839317
Pomacanthus_xanthometopon	Acanthopagrus_schlegelii	4.05468004858976	0.196790523973775	20.3485901515805
Centropyge_multifasciata	Acanthopagrus_schlegelii	4.05468005571699	0.19679020039039	20.3485959839317
Centropyge_venusta	Acanthopagrus_schlegelii	4.05468004858976	0.196790523973774	20.3485901515805
Centropyge_eibli	Acanthopagrus_schlegelii	4.05468005571699	0.19679020039039	20.3485959839317
Centropyge_flavissima	Acanthopagrus_schlegelii	4.05468004858976	0.196790523973774	20.3485901515805
Centropyge_vrolikii	Acanthopagrus_schlegelii	4.05468005571699	0.19679020039039	20.3485959839317
Centropyge_tibicen	Acanthopagrus_schlegelii	4.05468005571699	0.19679020039039	20.3485959839317
Centropyge_nox	Acanthopagrus_schlegelii	4.05468004858976	0.196790523973774	20.3485901515805
Centropyge_bicolor	Acanthopagrus_schlegelii	4.05468005571699	0.19679020039039	20.3485959839317
Holacanthus_tricolor	Acanthopagrus_schlegelii	4.05468005571699	0.19679020039039	20.3485959839317
Holacanthus_bermudensis	Acanthopagrus_schlegelii	4.05468004858976	0.196790523973774	20.3485901515805
Holacanthus_ciliaris	Acanthopagrus_schlegelii	4.05468004858976	0.196790523973775	20.3485901515805
Holacanthus_limbaughi	Acanthopagrus_schlegelii	4.05468005571699	0.19679020039039	20.3485959839317
Holacanthus_passer	Acanthopagrus_schlegelii	4.05468005571699	0.19679020039039	20.3485959839317
Centropyge_aurantia	Acanthopagrus_schlegelii	4.05468004858976	0.196790523973774	20.3485901515805
Centropyge_bispinosa	Acanthopagrus_schlegelii	4.05468005571699	0.19679020039039	20.3485959839317
Centropyge_ferrugata	Acanthopagrus_schlegelii	4.05468004858976	0.196790523973774	20.3485901515805
Centropyge_potteri	Acanthopagrus_schlegelii	4.05468005571699	0.19679020039039	20.3485959839317
Centropyge_loricula	Acanthopagrus_schlegelii	4.05468005571699	0.19679020039039	20.3485959839317
Centropyge_aurantonotus	Acanthopagrus_schlegelii	4.05468005571699	0.19679020039039	20.3485959839317
Centropyge_flavicauda	Acanthopagrus_schlegelii	4.05468004858976	0.196790523973774	20.3485901515805
Genicanthus_lamarck	Acanthopagrus_schlegelii	4.05468004858976	0.196790523973774	20.3485901515805
Genicanthus_melanospilos	Acanthopagrus_schlegelii	4.05467974388069	0.196789438726867	20.348606936553
Pygoplites_diacanthus	Acanthopagrus_schlegelii	4.05468005571699	0.19679020039039	20.3485959839317
Centropyge_multispinis	Acanthopagrus_schlegelii	4.05468005571699	0.19679020039039	20.3485959839317
Apolemichthys_xanthurus	Acanthopagrus_schlegelii	4.05468004858976	0.196790523973774	20.3485901515805
Apolemichthys_trimaculatus	Acanthopagrus_schlegelii	4.05468005571699	0.19679020039039	20.3485959839317
Chaetodontoplus_mesoleucus	Acanthopagrus_schlegelii	4.05468005571699	0.19679020039039	20.3485959839317
Chaetodontoplus_duboulayi	Acanthopagrus_schlegelii	4.05468000437595	0.196791590282774	20.3485707570866
Chaetodontoplus_caeruleopunctatus	Acanthopagrus_schlegelii	4.05468005571699	0.19679020039039	20.3485959839317
Chaetodontoplus_meredithi	Acanthopagrus_schlegelii	4.05468005571699	0.19679020039039	20.3485959839317
Chaetodontoplus_melanosoma	Acanthopagrus_schlegelii	4.05468005571699	0.19679020039039	20.3485959839317
Leiognathus_longispinis	Acanthopagrus_schlegelii	4.05468004858976	0.196790523973775	20.3485901515805
Leiognathus_equulus	Acanthopagrus_schlegelii	4.05468005571699	0.19679020039039	20.3485959839317
Leiognathus_fasciatus	Acanthopagrus_schlegelii	4.05468004858976	0.196790523973775	20.3485901515805
Leiognathus_robustus	Acanthopagrus_schlegelii	4.05468005571699	0.19679020039039	20.3485959839317
Equulites_rivulatus	Acanthopagrus_schlegelii	4.05468004858976	0.196790523973774	20.3485901515805
Equulites_elongatus	Acanthopagrus_schlegelii	4.05468005571699	0.19679020039039	20.3485959839317
Gazza_minuta	Acanthopagrus_schlegelii	4.05468004858976	0.196790523973774	20.3485901515805
Equulites_leuciscus	Acanthopagrus_schlegelii	4.05468005571699	0.19679020039039	20.3485959839317
Equulites_stercorarius	Acanthopagrus_schlegelii	4.05468005571699	0.19679020039039	20.3485959839317
Equulites_laterofenestra	Acanthopagrus_schlegelii	4.05468005571699	0.19679020039039	20.3485959839317
Leiognathus_lineolatus	Acanthopagrus_schlegelii	4.05468005571699	0.19679020039039	20.3485959839317
Secutor_indicius	Acanthopagrus_schlegelii	4.05468004858976	0.196790523973774	20.3485901515805
Secutor_insidiator	Acanthopagrus_schlegelii	4.05468004293737	0.196790148537374	20.3485968009466
Secutor_megalolepis	Acanthopagrus_schlegelii	4.05468005571699	0.19679020039039	20.3485959839317
Secutor_hanedai	Acanthopagrus_schlegelii	4.05468005571699	0.19679020039039	20.3485959839317
Secutor_ruconius	Acanthopagrus_schlegelii	4.05468005571699	0.19679020039039	20.3485959839317
Eubleekeria_splendens	Acanthopagrus_schlegelii	4.05468005571699	0.19679020039039	20.3485959839317
Eubleekeria_jonesi	Acanthopagrus_schlegelii	4.05468004858976	0.196790523973775	20.3485901515805
Leiognathus_panayensis	Acanthopagrus_schlegelii	4.05468005571699	0.19679020039039	20.3485959839317
Leiognathus_aureus	Acanthopagrus_schlegelii	4.05468005571699	0.19679020039039	20.3485959839317
Gazza_achlamys	Acanthopagrus_schlegelii	4.05468005571699	0.19679020039039	20.3485959839317
Gazza_squamiventralis	Acanthopagrus_schlegelii	4.05468004858976	0.196790523973775	20.3485901515805
Gazza_rhombea	Acanthopagrus_schlegelii	4.05468004858976	0.196790523973775	20.3485901515805
Nuchequula_blochii	Acanthopagrus_schlegelii	4.05467999957823	0.196790796740124	20.3485848719174
Nuchequula_mannusella	Acanthopagrus_schlegelii	4.05468005571699	0.19679020039039	20.3485959839317
Nuchequula_gerreoides	Acanthopagrus_schlegelii	4.05468005571699	0.19679020039039	20.3485959839317
Nuchequula_nuchalis	Acanthopagrus_schlegelii	4.05468004858976	0.196790523973775	20.3485901515805
Leiognathus_dussumieri	Acanthopagrus_schlegelii	4.05468005571699	0.19679020039039	20.3485959839317
Leiognathus_daura	Acanthopagrus_schlegelii	4.05468005571699	0.19679020039039	20.3485959839317
Prognathodes_marcellae	Acanthopagrus_schlegelii	4.05468005571699	0.19679020039039	20.3485959839317
Prognathodes_aculeatus	Acanthopagrus_schlegelii	4.05468001675005	0.196791704021922	20.3485688327133
Prognathodes_falcifer	Acanthopagrus_schlegelii	4.05468005571699	0.19679020039039	20.3485959839317
Prognathodes_aya	Acanthopagrus_schlegelii	4.05468004858976	0.196790523973774	20.3485901515805
Chaetodon_adiergastos	Acanthopagrus_schlegelii	4.05467953201261	0.196791310726693	20.3485717537783
Chaetodon_fasciatus	Acanthopagrus_schlegelii	4.05468004858976	0.196790523973774	20.3485901515805
Chaetodon_lunula	Acanthopagrus_schlegelii	4.05468005571699	0.19679020039039	20.3485959839317
Chaetodon_vagabundus	Acanthopagrus_schlegelii	4.05468005571699	0.19679020039039	20.3485959839317
Chaetodon_auriga	Acanthopagrus_schlegelii	4.05468005571699	0.19679020039039	20.3485959839317
Chaetodon_decussatus	Acanthopagrus_schlegelii	4.05468005571699	0.19679020039039	20.3485959839317
Chaetodon_semilarvatus	Acanthopagrus_schlegelii	4.05468004858976	0.196790523973774	20.3485901515805
Chaetodon_oxycephalus	Acanthopagrus_schlegelii	4.05468005571699	0.19679020039039	20.3485959839317
Chaetodon_ulietensis	Acanthopagrus_schlegelii	4.05468005571699	0.19679020039039	20.3485959839317
Chaetodon_falcula	Acanthopagrus_schlegelii	4.05468005571699	0.19679020039039	20.3485959839317
Chaetodon_lineolatus	Acanthopagrus_schlegelii	4.05468005571699	0.19679020039039	20.3485959839317
Chaetodon_flavirostris	Acanthopagrus_schlegelii	4.05468005571699	0.19679020039039	20.3485959839317
Chaetodon_collare	Acanthopagrus_schlegelii	4.05468005571699	0.19679020039039	20.3485959839317
Chaetodon_auripes	Acanthopagrus_schlegelii	4.05468005571699	0.19679020039039	20.3485959839317
Chaetodon_mesoleucos	Acanthopagrus_schlegelii	4.05467978252641	0.196786227424018	20.3486645471138
Chaetodon_rafflesii	Acanthopagrus_schlegelii	4.05468005571699	0.19679020039039	20.3485959839317
Chaetodon_ephippium	Acanthopagrus_schlegelii	4.05468005571699	0.19679020039039	20.3485959839317
Chaetodon_semeion	Acanthopagrus_schlegelii	4.05468004858976	0.196790523973774	20.3485901515805
Chaetodon_humeralis	Acanthopagrus_schlegelii	4.05468004858976	0.196790523973774	20.3485901515805
Chaetodon_ocellatus	Acanthopagrus_schlegelii	4.05467937153693	0.196786704180274	20.3486525709199
Chaetodon_striatus	Acanthopagrus_schlegelii	4.05468005571699	0.19679020039039	20.3485959839317
Chaetodon_capistratus	Acanthopagrus_schlegelii	4.05468005571699	0.19679020039039	20.3485959839317
Chaetodon_selene	Acanthopagrus_schlegelii	4.05468005571699	0.19679020039039	20.3485959839317
Chaetodon_melannotus	Acanthopagrus_schlegelii	4.05468004858976	0.196790523973774	20.3485901515805
Chaetodon_ocellicaudus	Acanthopagrus_schlegelii	4.05468005571699	0.19679020039039	20.3485959839317
Parachaetodon_ocellatus	Acanthopagrus_schlegelii	4.05468004858976	0.196790523973774	20.3485901515805
Chaetodon_trifascialis	Acanthopagrus_schlegelii	4.05467913877353	0.196789365687266	20.3486031280702
Chaetodon_tricinctus	Acanthopagrus_schlegelii	4.05468004858976	0.196790523973774	20.3485901515805
Chaetodon_rainfordi	Acanthopagrus_schlegelii	4.05468005571699	0.19679020039039	20.3485959839317
Chaetodon_octofasciatus	Acanthopagrus_schlegelii	4.05468005571699	0.19679020039039	20.3485959839317
Chaetodon_aureofasciatus	Acanthopagrus_schlegelii	4.05468005571699	0.19679020039039	20.3485959839317
Chaetodon_bennetti	Acanthopagrus_schlegelii	4.05468005571699	0.19679020039039	20.3485959839317
Chaetodon_speculum	Acanthopagrus_schlegelii	4.05468005571699	0.19679020039039	20.3485959839317
Chaetodon_zanzibarensis	Acanthopagrus_schlegelii	4.05468005571699	0.19679020039039	20.3485959839317
Chaetodon_plebeius	Acanthopagrus_schlegelii	4.05468005571699	0.19679020039039	20.3485959839317
Chaetodon_larvatus	Acanthopagrus_schlegelii	4.05468004858976	0.196790523973775	20.3485901515805
Chaetodon_baronessa	Acanthopagrus_schlegelii	4.05468005571699	0.19679020039039	20.3485959839317
Chaetodon_austriacus	Acanthopagrus_schlegelii	4.05468005571699	0.19679020039039	20.3485959839317
Chaetodon_trifasciatus	Acanthopagrus_schlegelii	4.05468004858976	0.196790523973774	20.3485901515805
Chaetodon_robustus	Acanthopagrus_schlegelii	4.05468005571699	0.19679020039039	20.3485959839317
Chaetodon_hoefleri	Acanthopagrus_schlegelii	4.05468005571699	0.19679020039039	20.3485959839317
Chaetodon_reticulatus	Acanthopagrus_schlegelii	4.05468004858976	0.196790523973774	20.3485901515805
Chaetodon_meyeri	Acanthopagrus_schlegelii	4.05468005571699	0.19679020039039	20.3485959839317
Chaetodon_ornatissimus	Acanthopagrus_schlegelii	4.05468005571699	0.19679020039039	20.3485959839317
Chaetodon_interruptus	Acanthopagrus_schlegelii	4.05468005571699	0.19679020039039	20.3485959839317
Chaetodon_unimaculatus	Acanthopagrus_schlegelii	4.05468005571699	0.19679020039039	20.3485959839317
Chaetodon_trichrous	Acanthopagrus_schlegelii	4.05468004858976	0.196790523973774	20.3485901515805
Chaetodon_kleinii	Acanthopagrus_schlegelii	4.05468004858976	0.196790523973775	20.3485901515805
Chaetodon_blackburnii	Acanthopagrus_schlegelii	4.05468005571699	0.19679020039039	20.3485959839317
Chaetodon_mertensii	Acanthopagrus_schlegelii	4.05468005571699	0.19679020039039	20.3485959839317
Chaetodon_madagaskariensis	Acanthopagrus_schlegelii	4.05468005571699	0.19679020039039	20.3485959839317
Chaetodon_paucifasciatus	Acanthopagrus_schlegelii	4.05468004858976	0.196790523973774	20.3485901515805
Chaetodon_xanthurus	Acanthopagrus_schlegelii	4.05468004858976	0.196790523973774	20.3485901515805
Chaetodon_melapterus	Acanthopagrus_schlegelii	4.05467943574224	0.196790117933804	20.348592217845
Chaetodon_tinkeri	Acanthopagrus_schlegelii	4.05468004858976	0.196790523973775	20.3485901515805
Chaetodon_sanctaehelenae	Acanthopagrus_schlegelii	4.05468005571699	0.19679020039039	20.3485959839317
Chaetodon_miliaris	Acanthopagrus_schlegelii	4.05468005571699	0.19679020039039	20.3485959839317
Chaetodon_guentheri	Acanthopagrus_schlegelii	4.05468004858976	0.196790523973775	20.3485901515805
Chaetodon_dolosus	Acanthopagrus_schlegelii	4.05468005571699	0.19679020039039	20.3485959839317
Chaetodon_sedentarius	Acanthopagrus_schlegelii	4.05468005571699	0.19679020039039	20.3485959839317
Chaetodon_multicinctus	Acanthopagrus_schlegelii	4.05468004858976	0.196790523973774	20.3485901515805
Chaetodon_punctatofasciatus	Acanthopagrus_schlegelii	4.05468004858976	0.196790523973775	20.3485901515805
Chaetodon_guttatissimus	Acanthopagrus_schlegelii	4.05468005571699	0.19679020039039	20.3485959839317
Chaetodon_pelewensis	Acanthopagrus_schlegelii	4.05468005571699	0.19679020039039	20.3485959839317
Chaetodon_citrinellus	Acanthopagrus_schlegelii	4.05468005571699	0.19679020039039	20.3485959839317
Chaetodon_quadrimaculatus	Acanthopagrus_schlegelii	4.05468005571699	0.19679020039039	20.3485959839317
Chaetodon_fremblii	Acanthopagrus_schlegelii	4.05468005571699	0.19679020039039	20.3485959839317
Coradion_chrysozonus	Acanthopagrus_schlegelii	4.05468004858976	0.196790523973774	20.3485901515805
Coradion_altivelis	Acanthopagrus_schlegelii	4.05468004858976	0.196790523973774	20.3485901515805
Coradion_melanopus	Acanthopagrus_schlegelii	4.05467939239566	0.196791205449685	20.3485724523763
Chelmon_rostratus	Acanthopagrus_schlegelii	4.05468005571699	0.19679020039039	20.3485959839317
Chelmon_marginalis	Acanthopagrus_schlegelii	4.05468005571699	0.19679020039039	20.3485959839317
Chelmon_muelleri	Acanthopagrus_schlegelii	4.05468005571699	0.19679020039039	20.3485959839317
Chelmonops_curiosus	Acanthopagrus_schlegelii	4.05468005571699	0.19679020039039	20.3485959839317
Chelmonops_truncatus	Acanthopagrus_schlegelii	4.05468005571699	0.19679020039039	20.3485959839317
Amphichaetodon_howensis	Acanthopagrus_schlegelii	4.05468004858976	0.196790523973774	20.3485901515805
Amphichaetodon_melbae	Acanthopagrus_schlegelii	4.05468004858976	0.196790523973775	20.3485901515805
Forcipiger_flavissimus	Acanthopagrus_schlegelii	4.05468004858976	0.196790523973775	20.3485901515805
Forcipiger_longirostris	Acanthopagrus_schlegelii	4.05468005571699	0.19679020039039	20.3485959839317
Hemitaurichthys_thompsoni	Acanthopagrus_schlegelii	4.05468005571699	0.19679020039039	20.3485959839317
Hemitaurichthys_polylepis	Acanthopagrus_schlegelii	4.05468004660555	0.196790280863995	20.3485944714618
Hemitaurichthys_zoster	Acanthopagrus_schlegelii	4.05468005571699	0.19679020039039	20.3485959839317
Heniochus_pleurotaenia	Acanthopagrus_schlegelii	4.05468005571699	0.19679020039039	20.3485959839317
Heniochus_varius	Acanthopagrus_schlegelii	4.05468005571699	0.19679020039039	20.3485959839317
Heniochus_acuminatus	Acanthopagrus_schlegelii	4.05468005571699	0.19679020039039	20.3485959839317
Heniochus_diphreutes	Acanthopagrus_schlegelii	4.05468005571699	0.19679020039039	20.3485959839317
Heniochus_monoceros	Acanthopagrus_schlegelii	4.05467953693532	0.196786760423406	20.3486529647717
Heniochus_singularius	Acanthopagrus_schlegelii	4.05468005571699	0.19679020039039	20.3485959839317
Heniochus_chrysostomus	Acanthopagrus_schlegelii	4.05468004858976	0.196790523973774	20.3485901515805
Johnrandallia_nigrirostris	Acanthopagrus_schlegelii	4.05468005571699	0.19679020039039	20.3485959839317
Centrarchops_chapini	Acanthopagrus_schlegelii	4.05468005571699	0.19679020039039	20.3485959839317
Dinoperca_petersi	Acanthopagrus_schlegelii	4.05468004858976	0.196790523973774	20.3485901515805
Luvarus_imperialis	Acanthopagrus_schlegelii	4.05467990438841	0.196787553475789	20.3486419219724
Naso_caeruleacauda	Acanthopagrus_schlegelii	4.05468004858976	0.196790523973774	20.3485901515805
Naso_maculatus	Acanthopagrus_schlegelii	4.05468005571699	0.19679020039039	20.3485959839317
Naso_reticulatus	Acanthopagrus_schlegelii	4.05468005571699	0.19679020039039	20.3485959839317
Naso_caesius	Acanthopagrus_schlegelii	4.05468004858976	0.196790523973774	20.3485901515805
Naso_hexacanthus	Acanthopagrus_schlegelii	4.05468004858976	0.196790523973774	20.3485901515805
Naso_vlamingii	Acanthopagrus_schlegelii	4.05468005571699	0.19679020039039	20.3485959839317
Naso_brevirostris	Acanthopagrus_schlegelii	4.05468005571699	0.19679020039039	20.3485959839317
Naso_unicornis	Acanthopagrus_schlegelii	4.05468004858976	0.196790523973774	20.3485901515805
Naso_elegans	Acanthopagrus_schlegelii	4.05468005571699	0.19679020039039	20.3485959839317
Naso_lituratus	Acanthopagrus_schlegelii	4.05468004843154	0.196790527134092	20.3485900938696
Naso_annulatus	Acanthopagrus_schlegelii	4.05468004858976	0.196790523973774	20.3485901515805
Naso_tonganus	Acanthopagrus_schlegelii	4.05468004858976	0.196790523973775	20.3485901515805
Naso_tuberosus	Acanthopagrus_schlegelii	4.05468004858976	0.196790523973774	20.3485901515805
Naso_lopezi	Acanthopagrus_schlegelii	4.05468005571699	0.19679020039039	20.3485959839317
Naso_mcdadei	Acanthopagrus_schlegelii	4.05468005571699	0.19679020039039	20.3485959839317
Naso_fageni	Acanthopagrus_schlegelii	4.05468005571699	0.19679020039039	20.3485959839317
Naso_brachycentron	Acanthopagrus_schlegelii	4.05468005571699	0.19679020039039	20.3485959839317
Naso_thynnoides	Acanthopagrus_schlegelii	4.05468005571699	0.19679020039039	20.3485959839317
Naso_minor	Acanthopagrus_schlegelii	4.05468004858976	0.196790523973775	20.3485901515805
Zebrasoma_flavescens	Acanthopagrus_schlegelii	4.05468005571699	0.19679020039039	20.3485959839317
Prionurus_maculatus	Acanthopagrus_schlegelii	4.0546793411216	0.196783809450129	20.3487039512178
Prionurus_scalprum	Acanthopagrus_schlegelii	4.0546794839975	0.196783767535232	20.3487059058002
Prionurus_laticlavius	Acanthopagrus_schlegelii	4.05468005571699	0.19679020039039	20.3485959839317
Prionurus_microlepidotus	Acanthopagrus_schlegelii	4.05468005571699	0.19679020039039	20.3485959839317
Ctenochaetus_strigosus	Acanthopagrus_schlegelii	4.05468005571699	0.19679020039039	20.3485959839317
Acanthurus_xanthopterus	Acanthopagrus_schlegelii	4.05468004858976	0.196790523973774	20.3485901515805
Acanthurus_pyroferus	Acanthopagrus_schlegelii	4.05468004858976	0.196790523973775	20.3485901515805
Acanthurus_triostegus	Acanthopagrus_schlegelii	4.05468005571699	0.19679020039039	20.3485959839317
Acanthurus_bahianus	Acanthopagrus_schlegelii	4.05468004858976	0.196790523973774	20.3485901515805
Acanthurus_chirurgus	Acanthopagrus_schlegelii	4.05468005571699	0.19679020039039	20.3485959839317
Acanthurus_nigrofuscus	Acanthopagrus_schlegelii	4.05468005571699	0.19679020039039	20.3485959839317
Acanthurus_nigroris	Acanthopagrus_schlegelii	4.05468005571699	0.19679020039039	20.3485959839317
Acanthurus_coeruleus	Acanthopagrus_schlegelii	4.05468004858976	0.196790523973774	20.3485901515805
Acanthurus_guttatus	Acanthopagrus_schlegelii	4.05468004858976	0.196790523973774	20.3485901515805
Ctenochaetus_cyanocheilus	Acanthopagrus_schlegelii	4.05468004858976	0.196790523973774	20.3485901515805
Acanthurus_nubilus	Acanthopagrus_schlegelii	4.05468005571699	0.19679020039039	20.3485959839317
Ctenochaetus_hawaiiensis	Acanthopagrus_schlegelii	4.05468005571699	0.19679020039039	20.3485959839317
Ctenochaetus_striatus	Acanthopagrus_schlegelii	4.05468004858976	0.196790523973775	20.3485901515805
Acanthurus_japonicus	Acanthopagrus_schlegelii	4.05468005571699	0.19679020039039	20.3485959839317
Acanthurus_nigricans	Acanthopagrus_schlegelii	4.05468005571699	0.19679020039039	20.3485959839317
Ctenochaetus_binotatus	Acanthopagrus_schlegelii	4.05468005571699	0.19679020039039	20.3485959839317
Acanthurus_mata	Acanthopagrus_schlegelii	4.05468005571699	0.19679020039039	20.3485959839317
Acanthurus_blochii	Acanthopagrus_schlegelii	4.05468004858976	0.196790523973774	20.3485901515805
Acanthurus_thompsoni	Acanthopagrus_schlegelii	4.05468005571699	0.19679020039039	20.3485959839317
Acanthurus_olivaceus	Acanthopagrus_schlegelii	4.05468004858976	0.196790523973774	20.3485901515805
Acanthurus_dussumieri	Acanthopagrus_schlegelii	4.05468004858976	0.196790523973774	20.3485901515805
Zebrasoma_scopas	Acanthopagrus_schlegelii	4.05468005571699	0.19679020039039	20.3485959839317
Zebrasoma_velifer	Acanthopagrus_schlegelii	4.05468004858976	0.196790523973774	20.3485901515805
Paracanthurus_hepatus	Acanthopagrus_schlegelii	4.05468004858976	0.196790523973775	20.3485901515805
Zanclus_cornutus	Acanthopagrus_schlegelii	4.05468005571699	0.19679020039039	20.3485959839317
Liopropoma_eukrines	Epinephelus_aeneus	4.68231038657611	0.564797329025843	19.6343982894525
Liopropoma_carmabi	Epinephelus_aeneus	4.68231038657611	0.564797329025844	19.6343982894525
Cephalopholis_leopardus	Epinephelus_aeneus	5.06714964959209	0.864268509514215	18.7451733388649
Cephalopholis_taeniops	Epinephelus_aeneus	5.06714964959209	0.864268509514215	18.7451733388649
Cephalopholis_miniata	Epinephelus_aeneus	5.06714964959209	0.864268509514215	18.7451733388649
Cephalopholis_sonnerati	Epinephelus_aeneus	5.06714976822471	0.86426902187614	18.7451686844125
Cephalopholis_urodeta	Epinephelus_aeneus	5.06714964959209	0.864268509514215	18.7451733388649
Cephalopholis_fulva	Epinephelus_aeneus	5.06714964959209	0.864268509514215	18.7451733388649
Paranthias_colonus	Epinephelus_aeneus	5.06715015403147	0.864270868698531	18.7451516352137
Paranthias_furcifer	Epinephelus_aeneus	5.06714964959209	0.864268509514215	18.7451733388649
Aethaloperca_rogaa	Epinephelus_aeneus	5.13534914713782	0.922773913232952	18.5771894439699
Cephalopholis_formosa	Epinephelus_aeneus	5.13534530167738	0.922775872251232	18.5771449569637
Cephalopholis_cyanostigma	Epinephelus_aeneus	5.13534542920296	0.922776401291659	18.5771403842665
Cephalopholis_boenak	Epinephelus_aeneus	5.13534530167738	0.922775872251232	18.5771449569637
Cephalopholis_cruentata	Epinephelus_aeneus	5.13534530167738	0.922775872251232	18.5771449569637
Cephalopholis_panamensis	Epinephelus_aeneus	5.13534530167738	0.922775872251232	18.5771449569637
Cephalopholis_nigri	Epinephelus_aeneus	5.13534542920296	0.922776401291659	18.5771403842665
Hyporthodus_flavolimbatus	Epinephelus_aeneus	5.35477004810696	1.12384033962009	18.0141893488759
Epinephelus_daemelii	Epinephelus_aeneus	5.43376632312529	1.20143346025329	17.8029072183806
Epinephelus_morrhua	Epinephelus_aeneus	5.4337664905369	1.20143407012194	17.8029029878977
Cromileptes_altivelis	Epinephelus_aeneus	5.43376632312529	1.20143346025329	17.8029072183806
Epinephelus_andersoni	Epinephelus_aeneus	5.4337664905369	1.20143407012193	17.8029029878977
Epinephelus_polyphekadion	Epinephelus_aeneus	5.43376632312529	1.20143346025329	17.8029072183806
Epinephelus_ongus	Epinephelus_aeneus	5.43376632312529	1.20143346025329	17.8029072183806
Epinephelus_corallicola	Epinephelus_aeneus	5.43376632312529	1.20143346025329	17.8029072183806
Epinephelus_coeruleopunctatus	Epinephelus_aeneus	5.4337664905369	1.20143407012193	17.8029029878977
Epinephelus_bruneus	Epinephelus_aeneus	5.43377429040782	1.20143517769979	17.8029391186359
Epinephelus_itajara	Epinephelus_aeneus	5.43376632312529	1.20143346025329	17.8029072183806
Epinephelus_lanceolatus	Epinephelus_aeneus	5.43376632312529	1.20143346025329	17.8029072183806
Epinephelus_maculatus	Epinephelus_aeneus	5.43376934668206	1.20143667064844	17.8028974706382
Epinephelus_tauvina	Epinephelus_aeneus	5.4337664905369	1.20143407012194	17.8029029878977
Epinephelus_rivulatus	Epinephelus_aeneus	5.43376632312529	1.20143346025329	17.8029072183806
Epinephelus_coioides	Epinephelus_aeneus	5.43376632312529	1.20143346025329	17.8029072183806
Epinephelus_malabaricus	Epinephelus_aeneus	5.4337664905369	1.20143407012193	17.8029029878977
Epinephelus_tukula	Epinephelus_aeneus	5.43376632312529	1.20143346025329	17.8029072183806
Epinephelus_latifasciatus	Epinephelus_aeneus	5.4337664905369	1.20143407012194	17.8029029878977
Anyperodon_leucogrammicus	Epinephelus_aeneus	5.43376632312529	1.20143346025329	17.8029072183806
Epinephelus_howlandi	Epinephelus_aeneus	5.43377535436976	1.20144366470334	17.8028728484741
Epinephelus_striatus	Epinephelus_aeneus	5.4337664905369	1.20143407012194	17.8029029878977
Epinephelus_spilotoceps	Epinephelus_aeneus	5.4337664905369	1.20143407012193	17.8029029878977
Epinephelus_hexagonatus	Epinephelus_aeneus	5.43376632312529	1.20143346025329	17.8029072183806
Epinephelus_fuscoguttatus	Epinephelus_aeneus	5.43376632312529	1.20143346025329	17.8029072183806
Epinephelus_caninus	Epinephelus_aeneus	5.3870927506722	1.15523515456581	17.9283075302787
Epinephelus_goreensis	Epinephelus_aeneus	5.3870927506722	1.15523515456581	17.9283075302787
Mycteroperca_bonaci	Epinephelus_aeneus	5.3870927506722	1.15523515456581	17.9283075302787
Mycteroperca_venenosa	Epinephelus_aeneus	5.38709291174307	1.15523575085771	17.9283032480338
Triso_dermopterus	Epinephelus_aeneus	5.3870927506722	1.15523515456581	17.9283075302787
Mycteroperca_jordani	Epinephelus_aeneus	5.3870927506722	1.15523515456581	17.9283075302787
Mycteroperca_tigris	Epinephelus_aeneus	5.38709291174307	1.15523575085771	17.9283032480338
Mycteroperca_rosacea	Epinephelus_aeneus	5.3870927506722	1.15523515456581	17.9283075302787
Mycteroperca_olfax	Epinephelus_aeneus	5.38709291174307	1.15523575085771	17.9283032480338
Mycteroperca_interstitialis	Epinephelus_aeneus	5.38709291174307	1.15523575085771	17.9283032480338
Mycteroperca_phenax	Epinephelus_aeneus	5.3870927506722	1.15523515456581	17.9283075302787
Mycteroperca_xenarcha	Epinephelus_aeneus	5.3870927506722	1.15523515456581	17.9283075302787
Epinephelus_guttatus	Epinephelus_aeneus	5.3870927506722	1.15523515456581	17.9283075302787
Epinephelus_amblycephalus	Epinephelus_aeneus	5.38709291174307	1.15523575085771	17.9283032480338
Epinephelus_epistictus	Epinephelus_aeneus	5.38709291174307	1.15523575085771	17.9283032480338
Epinephelus_radiatus	Epinephelus_aeneus	5.3870927506722	1.15523515456581	17.9283075302787
Mycteroperca_prionura	Epinephelus_aeneus	5.3870927506722	1.15523515456581	17.9283075302787
Epinephelus_albomarginatus	Epinephelus_aeneus	5.38709291174307	1.15523575085771	17.9283032480338
Epinephelus_marginatus	Epinephelus_aeneus	5.38709291174307	1.15523575085771	17.9283032480338
Mycteroperca_fusca	Epinephelus_aeneus	5.38709331505672	1.15523578794253	17.9283053127968
Mycteroperca_acutirostris	Epinephelus_aeneus	5.38710090299236	1.15523828133475	17.928328388702
Mycteroperca_rubra	Epinephelus_aeneus	5.3870927506722	1.15523515456581	17.9283075302787
Epinephelus_costae	Epinephelus_aeneus	5.38709291174307	1.15523575085771	17.9283032480338
Mycteroperca_microlepis	Epinephelus_aeneus	5.3870927506722	1.15523515456581	17.9283075302787
Epinephelus_multinotatus	Epinephelus_aeneus	5.3870927506722	1.15523515456581	17.9283075302787
Epinephelus_miliaris	Epinephelus_aeneus	5.3870927506722	1.15523515456581	17.9283075302787
Epinephelus_areolatus	Epinephelus_aeneus	5.38709291174307	1.15523575085771	17.9283032480338
Epinephelus_undulosus	Epinephelus_aeneus	5.3870927506722	1.15523515456581	17.9283075302787
Epinephelus_flavocaeruleus	Epinephelus_aeneus	5.38710331775628	1.15523796241934	17.928345501997
Epinephelus_cyanopodus	Epinephelus_aeneus	5.3870927506722	1.15523515456581	17.9283075302787
Epinephelus_bleekeri	Epinephelus_aeneus	5.3870927506722	1.15523515456581	17.9283075302787
Epinephelus_analogus	Epinephelus_aeneus	5.3870927506722	1.15523515456581	17.9283075302787
Epinephelus_clippertonensis	Epinephelus_aeneus	5.3870927506722	1.15523515456581	17.9283075302787
Epinephelus_labriformis	Epinephelus_aeneus	5.3870927506722	1.15523515456581	17.9283075302787
Epinephelus_adscensionis	Epinephelus_aeneus	5.3870927506722	1.15523515456581	17.9283075302787
Epinephelus_chlorostigma	Epinephelus_aeneus	5.38710602372028	1.15524821324977	17.9282715129741
Epinephelus_fasciatomaculosus	Epinephelus_aeneus	5.38709342551097	1.15523613799311	17.9283028931542
Epinephelus_awoara	Epinephelus_aeneus	5.38709291174307	1.15523575085771	17.9283032480338
Epinephelus_akaara	Epinephelus_aeneus	5.387106074395	1.15525004727617	17.9282557061677
Epinephelus_retouti	Epinephelus_aeneus	5.38709291174307	1.15523575085771	17.9283032480338
Epinephelus_diacanthus	Epinephelus_aeneus	5.38709291174307	1.15523575085771	17.9283032480338
Epinephelus_stictus	Epinephelus_aeneus	5.3870927506722	1.15523515456581	17.9283075302787
Epinephelus_sexfasciatus	Epinephelus_aeneus	5.38709291174307	1.15523575085771	17.9283032480338
Epinephelus_undulatostriatus	Epinephelus_aeneus	5.3870927506722	1.15523515456581	17.9283075302787
Epinephelus_morio	Epinephelus_aeneus	5.3870927506722	1.15523515456581	17.9283075302787
Epinephelus_fasciatus	Epinephelus_aeneus	5.38709963219263	1.15524176926947	17.92829022397
Epinephelus_melanostigma	Epinephelus_aeneus	5.38709291174307	1.15523575085771	17.9283032480338
Epinephelus_merra	Epinephelus_aeneus	5.3870927506722	1.15523515456581	17.9283075302787
Epinephelus_quoyanus	Epinephelus_aeneus	5.38709291174307	1.15523575085771	17.9283032480338
Epinephelus_macrospilos	Epinephelus_aeneus	5.3870927506722	1.15523515456581	17.9283075302787
Epinephelus_trimaculatus	Epinephelus_aeneus	5.3870927506722	1.15523515456581	17.9283075302787
Epinephelus_longispinis	Epinephelus_aeneus	5.38709291174307	1.15523575085771	17.9283032480338
Hyporthodus_acanthistius	Epinephelus_aeneus	5.35191266052424	1.1210875928148	18.0217483632469
Hyporthodus_exsul	Epinephelus_aeneus	5.35191266052423	1.12108759281479	18.0217483632469
Hyporthodus_nigritus	Epinephelus_aeneus	5.35191281684061	1.12108817911955	18.021744041538
Hyporthodus_niveatus	Epinephelus_aeneus	5.35192821031206	1.12110251241165	18.0217076981746
Hyporthodus_ergastularius	Epinephelus_aeneus	5.35192041878791	1.12109875445976	18.0216947333464
Hyporthodus_quernus	Epinephelus_aeneus	5.35191281684061	1.12108817911955	18.021744041538
Hyporthodus_octofasciatus	Epinephelus_aeneus	5.35191266052424	1.1210875928148	18.0217483632469
Epinephelus_cifuentesi	Epinephelus_aeneus	5.35191266052424	1.1210875928148	18.0217483632469
Epinephelus_drummondhayi	Epinephelus_aeneus	5.35191266052423	1.12108759281479	18.0217483632469
Dermatolepis_dermatolepis	Epinephelus_aeneus	5.35191266052424	1.1210875928148	18.0217483632469
Alphestes_afer	Epinephelus_aeneus	5.35191369129365	1.12108847508579	18.0217466246956
Alphestes_immaculatus	Epinephelus_aeneus	5.35192091843727	1.1210983072849	18.0217017360816
Alphestes_multiguttatus	Epinephelus_aeneus	5.35191281684061	1.12108817911955	18.021744041538
Dermatolepis_inermis	Epinephelus_aeneus	5.35191281684061	1.12108817911955	18.021744041538
Dermatolepis_striolata	Epinephelus_aeneus	5.35191281684061	1.12108817911955	18.021744041538
Hyporthodus_haifensis	Epinephelus_aeneus	5.35191266052424	1.1210875928148	18.0217483632469
Hyporthodus_septemfasciatus	Epinephelus_aeneus	5.35191266052423	1.12108759281479	18.0217483632469
Hyporthodus_mystacinus	Epinephelus_aeneus	5.22258383499639	1.00029120273773	18.3574563196413
Hyporthodus_niphobles	Epinephelus_aeneus	5.22258397401988	1.00029175401997	18.3574518496678
Cephalopholis_polleni	Epinephelus_aeneus	5.13277657208277	0.920539526964003	18.583532624576
Cephalopholis_igarashiensis	Epinephelus_aeneus	5.13277669927185	0.920540055365246	18.5835280488222
Gracila_albomarginata	Epinephelus_aeneus	5.13277657208277	0.920539526964003	18.583532624576
Variola_albimarginata	Epinephelus_aeneus	4.76213956445313	0.622944134624771	19.4580377425699
Variola_louti	Epinephelus_aeneus	4.76213956445313	0.622944134624771	19.4580377425699
Rypticus_bicolor	Epinephelus_aeneus	4.47833884595058	0.424669428648561	20.0660774405194
Rypticus_saponaceus	Epinephelus_aeneus	4.4783388004809	0.424669039222986	20.0660828491248
Rypticus_nigripinnis	Epinephelus_aeneus	4.4783388004809	0.424669039222986	20.0660828491248
Pseudogramma_gregoryi	Epinephelus_aeneus	4.47833884595058	0.424669428648561	20.0660774405194
Pseudogramma_thaumasia	Epinephelus_aeneus	4.47833884595058	0.424669428648561	20.0660774405194
Pogonoperca_punctata	Epinephelus_aeneus	4.47833884595058	0.424669428648561	20.0660774405194
Grammistes_sexlineatus	Epinephelus_aeneus	4.4783388004809	0.424669039222986	20.0660828491248
Diploprion_bifasciatum	Epinephelus_aeneus	4.4783388004809	0.424669039222986	20.0660828491248
Belonoperca_chabanaudi	Epinephelus_aeneus	4.4783388004809	0.424669039222986	20.0660828491248
Saloptia_powelli	Epinephelus_aeneus	4.4783388004809	0.424669039222986	20.0660828491248
Plectropomus_oligacanthus	Epinephelus_aeneus	4.4783388004809	0.424669039222986	20.0660828491248
Plectropomus_laevis	Epinephelus_aeneus	4.4783388004809	0.424669039222986	20.0660828491248
Plectropomus_leopardus	Epinephelus_aeneus	4.47833884595058	0.424669428648561	20.0660774405194
Plectropomus_pessuliferus	Epinephelus_aeneus	4.4783388004809	0.424669039222986	20.0660828491248
Plectropomus_maculatus	Epinephelus_aeneus	4.47833884595058	0.424669428648561	20.0660774405194
Plectropomus_areolatus	Epinephelus_aeneus	4.4783418826641	0.424670803668775	20.0660804629848
Plectranthias_kelloggi	Epinephelus_aeneus	4.28494507573083	0.302108019491987	20.4503282641548
Luzonichthys_waitei	Epinephelus_aeneus	4.28494507573083	0.302108019491987	20.4503282641548
Pseudanthias_pleurotaenia	Epinephelus_aeneus	4.2849450528039	0.302107663792711	20.4503339376726
Tosana_niwae	Epinephelus_aeneus	4.2849450528039	0.302107663792711	20.4503339376726
Pseudanthias_squamipinnis	Epinephelus_aeneus	4.28494507573083	0.302108019491987	20.4503282641548
Nemanthias_carberryi	Epinephelus_aeneus	4.2849450528039	0.302107663792711	20.4503339376726
Pseudanthias_tuka	Epinephelus_aeneus	4.2849450528039	0.302107663792711	20.4503339376726
Anthias_anthias	Epinephelus_aeneus	4.2849450528039	0.302107663792711	20.4503339376726
Pronotogrammus_multifasciatus	Epinephelus_aeneus	4.28494735740454	0.302107662223241	20.4503526711823
Odontanthias_chrysostictus	Epinephelus_aeneus	4.28494507573083	0.302108019491987	20.4503282641548
Pseudogramma_polyacantha	Epinephelus_aeneus	4.2849450528039	0.302107663792711	20.4503339376726
Pseudanthias_lori	Epinephelus_aeneus	4.2849450528039	0.302107663792711	20.4503339376726
Hemanthias_leptus	Epinephelus_aeneus	4.28494507573083	0.302108019491987	20.4503282641548
Hemanthias_signifer	Epinephelus_aeneus	4.2849450528039	0.302107663792711	20.4503339376726
Hemanthias_peruanus	Epinephelus_aeneus	4.28494804273624	0.302107309620418	20.4503640430094
Caesioperca_lepidoptera	Dissostichus_eleginoides	4.9352058194535	0.556144252742085	21.6371482317284
Plectranthias_japonicus	Dissostichus_eleginoides	4.9352058194535	0.556144252742085	21.6371482317284
Eleginops_maclovinus	Dissostichus_eleginoides	6.52360453247832	1.29564699967489	23.6573733545029
Aethotaxis_mitopteryx_mitopteryx	Dissostichus_eleginoides	8.19621335001911	2.24547987840524	25.0578845494571
Dissostichus_mawsoni	Dissostichus_eleginoides	8.51145062698367	2.44677718357957	25.2470383814004
Notothenia_rossii	Dissostichus_eleginoides	7.81091151717868	2.00953483519598	24.7954022846512
Notothenia_coriiceps	Dissostichus_eleginoides	7.81091207942408	2.00953578283151	24.7953974543879
Paranotothenia_magellanica	Dissostichus_eleginoides	7.81091151717868	2.00953483519598	24.7954022846512
Notothenia_angustata	Dissostichus_eleginoides	7.81091207942408	2.00953578283151	24.7953974543879
Pleuragramma_antarctica	Dissostichus_eleginoides	7.81091151717868	2.00953483519598	24.7954022846512
Gobionotothen_acuta	Dissostichus_eleginoides	7.81091151717868	2.00953483519598	24.7954022846512
Gobionotothen_gibberifrons	Dissostichus_eleginoides	7.81091151717868	2.00953483519598	24.7954022846512
Lepidonotothen_mizops	Dissostichus_eleginoides	7.81091207942408	2.00953578283151	24.7953974543879
Lepidonotothen_larseni	Dissostichus_eleginoides	7.81091207942408	2.00953578283151	24.7953974543879
Lepidonotothen_nudifrons	Dissostichus_eleginoides	7.81091151717868	2.00953483519598	24.7954022846512
Lepidonotothen_squamifrons	Dissostichus_eleginoides	7.81091151717868	2.00953483519598	24.7954022846512
Patagonotothen_brevicauda_brevicauda	Dissostichus_eleginoides	7.81091151717868	2.00953483519598	24.7954022846512
Patagonotothen_guntheri	Dissostichus_eleginoides	7.81091151717868	2.00953483519598	24.7954022846512
Patagonotothen_ramsayi	Dissostichus_eleginoides	7.81091151717868	2.00953483519598	24.7954022846512
Patagonotothen_tessellata	Dissostichus_eleginoides	7.81091207942408	2.00953578283151	24.7953974543879
Cryothenia_amphitreta	Dissostichus_eleginoides	7.81091207942408	2.00953578283151	24.7953974543879
Trematomus_scotti	Dissostichus_eleginoides	7.81091151717868	2.00953483519598	24.7954022846512
Pagothenia_borchgrevinki	Dissostichus_eleginoides	7.81091151717868	2.00953483519598	24.7954022846512
Trematomus_hansoni	Dissostichus_eleginoides	7.81091207942408	2.00953578283151	24.7953974543879
Trematomus_bernacchii	Dissostichus_eleginoides	7.81091207942408	2.00953578283151	24.7953974543879
Trematomus_vicarius	Dissostichus_eleginoides	7.81091207942408	2.00953578283151	24.7953974543879
Trematomus_nicolai	Dissostichus_eleginoides	7.81091151717868	2.00953483519598	24.7954022846512
Trematomus_pennellii	Dissostichus_eleginoides	7.81091146819065	2.00953508221188	24.7953998805813
Trematomus_eulepidotus	Dissostichus_eleginoides	7.81091151717868	2.00953483519598	24.7954022846512
Trematomus_lepidorhinus	Dissostichus_eleginoides	7.81091151717868	2.00953483519598	24.7954022846512
Trematomus_tokarevi	Dissostichus_eleginoides	7.81091151717868	2.00953483519598	24.7954022846512
Trematomus_loennbergii	Dissostichus_eleginoides	7.81091207942408	2.00953578283151	24.7953974543879
Notothenia_cyanobrancha	Dissostichus_eleginoides	7.81091151717868	2.00953483519598	24.7954022846512
Channichthys_rhinoceratus	Dissostichus_eleginoides	7.62158184770634	1.89751570140947	24.6535878375194
Neopagetopsis_ionah	Dissostichus_eleginoides	7.62158184770634	1.89751570140947	24.6535878375194
Chionodraco_rastrospinosus	Dissostichus_eleginoides	7.62158237662743	1.89751660807675	24.6535829578251
Pseudochaenichthys_georgianus	Dissostichus_eleginoides	7.62158237662743	1.89751660807675	24.6535829578251
Pagetopsis_maculatus	Dissostichus_eleginoides	7.62158184770634	1.89751570140947	24.6535878375194
Pagetopsis_macropterus	Dissostichus_eleginoides	7.6216312210403	1.897535202442	24.6537090037666
Chaenocephalus_aceratus	Dissostichus_eleginoides	7.62158184770634	1.89751570140947	24.6535878375194
Cryodraco_antarcticus	Dissostichus_eleginoides	7.62161809685926	1.89753870200939	24.6535999179383
Dacodraco_hunteri	Dissostichus_eleginoides	7.62158184770634	1.89751570140947	24.6535878375194
Chionodraco_hamatus	Dissostichus_eleginoides	7.62158184770634	1.89751570140947	24.6535878375194
Chionodraco_myersi	Dissostichus_eleginoides	7.62158184770634	1.89751570140947	24.6535878375194
Champsocephalus_esox	Dissostichus_eleginoides	7.62158237662744	1.89751660807675	24.6535829578251
Chaenodraco_wilsoni	Dissostichus_eleginoides	7.62158237662743	1.89751660807675	24.6535829578251
Artedidraco_shackletoni	Dissostichus_eleginoides	7.62158237662743	1.89751660807675	24.6535829578251
Histiodraco_velifer	Dissostichus_eleginoides	7.62158237662743	1.89751660807675	24.6535829578251
Dolloidraco_longedorsalis	Dissostichus_eleginoides	7.62158237662744	1.89751660807675	24.6535829578251
Racovitzia_glacialis	Dissostichus_eleginoides	7.62158184770634	1.89751570140947	24.6535878375194
Gymnodraco_acuticeps	Dissostichus_eleginoides	7.62158184770634	1.89751570140947	24.6535878375194
Parachaenichthys_charcoti	Dissostichus_eleginoides	7.62158237662743	1.89751660807675	24.6535829578251
Gerlachea_australis	Dissostichus_eleginoides	7.62158184770634	1.89751570140947	24.6535878375194
Prionodraco_evansii	Dissostichus_eleginoides	7.62158184770634	1.89751570140947	24.6535878375194
Akarotaxis_nudiceps	Dissostichus_eleginoides	7.62158237662743	1.89751660807675	24.6535829578251
Bathydraco_macrolepis	Dissostichus_eleginoides	7.62158184770634	1.89751570140947	24.6535878375194
Bathydraco_marri	Dissostichus_eleginoides	7.62158184770634	1.89751570140947	24.6535878375194
Harpagifer_antarcticus	Dissostichus_eleginoides	7.62158237662744	1.89751660807675	24.6535829578251
Harpagifer_kerguelensis	Dissostichus_eleginoides	7.62158184770634	1.89751570140947	24.6535878375194
Pseudaphritis_urvillii	Dissostichus_eleginoides	5.34574144801882	0.73337557905536	22.2312229453752
Cottoperca_gobio	Dissostichus_eleginoides	5.34574161620726	0.733376078863211	22.2312174782484
Bovichtus_variegatus	Dissostichus_eleginoides	5.34574161620726	0.733376078863211	22.2312174782484
Bembrops_heterurus	Dissostichus_eleginoides	4.26492883240637	0.286511860864138	20.5462262366434
Ammocrypta_vivax	Dissostichus_eleginoides	4.26492880460992	0.286511507440039	20.5462319282078
Ammocrypta_meridiana	Dissostichus_eleginoides	4.26492880460993	0.286511507440039	20.5462319282078
Ammocrypta_beanii	Dissostichus_eleginoides	4.26493088460243	0.286510931744228	20.5462585942111
Ammocrypta_bifascia	Dissostichus_eleginoides	4.26492883240637	0.286511860864138	20.5462262366434
Ammocrypta_pellucida	Dissostichus_eleginoides	4.26492880460992	0.286511507440039	20.5462319282078
Ammocrypta_clara	Dissostichus_eleginoides	4.26492880460992	0.286511507440039	20.5462319282078
Crystallaria_asprella	Dissostichus_eleginoides	4.26492880460992	0.286511507440039	20.5462319282078
Percina_smithvanizi	Dissostichus_eleginoides	4.26492880460993	0.286511507440039	20.5462319282078
Percina_kusha	Dissostichus_eleginoides	4.26492883240637	0.286511860864138	20.5462262366434
Percina_palmaris	Dissostichus_eleginoides	4.26492880460992	0.286511507440039	20.5462319282078
Percina_aurantiaca	Dissostichus_eleginoides	4.26492883240637	0.286511860864138	20.5462262366434
Percina_evides	Dissostichus_eleginoides	4.26492883240637	0.286511860864138	20.5462262366434
Percina_burtoni	Dissostichus_eleginoides	4.26492880460993	0.286511507440039	20.5462319282078
Percina_caprodes	Dissostichus_eleginoides	4.26492880460992	0.286511507440039	20.5462319282078
Percina_carbonaria	Dissostichus_eleginoides	4.26492880460993	0.286511507440039	20.5462319282078
Percina_macrolepida	Dissostichus_eleginoides	4.26493133378636	0.28651280736849	20.5462308581168
Percina_bimaculata	Dissostichus_eleginoides	4.26492880460993	0.286511507440039	20.5462319282078
Percina_austroperca	Dissostichus_eleginoides	4.26492880460992	0.286511507440039	20.5462319282078
Percina_kathae	Dissostichus_eleginoides	4.26492883240637	0.286511860864138	20.5462262366434
Percina_suttkusi	Dissostichus_eleginoides	4.26492880460992	0.286511507440039	20.5462319282078
Percina_fulvitaenia	Dissostichus_eleginoides	4.26492880460993	0.286511507440039	20.5462319282078
Percina_jenkinsi	Dissostichus_eleginoides	4.26492883240637	0.286511860864138	20.5462262366434
Percina_rex	Dissostichus_eleginoides	4.26492883240637	0.286511860864138	20.5462262366434
Percina_gymnocephala	Dissostichus_eleginoides	4.26492883240637	0.286511860864138	20.5462262366434
Percina_sciera	Dissostichus_eleginoides	4.26492880460992	0.286511507440039	20.5462319282078
Percina_sipsi	Dissostichus_eleginoides	4.26492880460992	0.286511507440039	20.5462319282078
Percina_nigrofasciata	Dissostichus_eleginoides	4.26492880460992	0.286511507440039	20.5462319282078
Percina_aurolineata	Dissostichus_eleginoides	4.26492883240637	0.286511860864138	20.5462262366434
Percina_stictogaster	Dissostichus_eleginoides	4.26492883240637	0.286511860864138	20.5462262366434
Percina_cymatotaenia	Dissostichus_eleginoides	4.26492880460992	0.286511507440039	20.5462319282078
Percina_nasuta	Dissostichus_eleginoides	4.26492880460993	0.286511507440039	20.5462319282078
Percina_phoxocephala	Dissostichus_eleginoides	4.26492998833956	0.28651165652083	20.5462391200405
Percina_oxyrhynchus	Dissostichus_eleginoides	4.26492880460992	0.286511507440039	20.5462319282078
Percina_squamata	Dissostichus_eleginoides	4.26492880460993	0.286511507440039	20.5462319282078
Percina_notogramma	Dissostichus_eleginoides	4.26492887155076	0.286511528874028	20.546232117134
Percina_maculata	Dissostichus_eleginoides	4.26492880460992	0.286511507440039	20.5462319282078
Percina_pantherina	Dissostichus_eleginoides	4.26492880460992	0.286511507440039	20.5462319282078
Percina_lenticula	Dissostichus_eleginoides	4.26492883240637	0.286511860864138	20.5462262366434
Percina_copelandi	Dissostichus_eleginoides	4.26492883240637	0.286511860864138	20.5462262366434
Percina_aurora	Dissostichus_eleginoides	4.26492883240637	0.286511860864138	20.5462262366434
Percina_brevicauda	Dissostichus_eleginoides	4.26492880460992	0.286511507440039	20.5462319282078
Percina_tanasi	Dissostichus_eleginoides	4.26492880460992	0.286511507440039	20.5462319282078
Percina_uranidea	Dissostichus_eleginoides	4.26492902635888	0.286511832212497	20.54622830396
Percina_shumardi	Dissostichus_eleginoides	4.26492883240637	0.286511860864138	20.5462262366434
Percina_vigil	Dissostichus_eleginoides	4.26492880460992	0.286511507440039	20.5462319282078
Percina_antesella	Dissostichus_eleginoides	4.26492880460992	0.286511507440039	20.5462319282078
Percina_macrocephala	Dissostichus_eleginoides	4.26492880460992	0.286511507440039	20.5462319282078
Percina_nevisense	Dissostichus_eleginoides	4.26492880460993	0.286511507440039	20.5462319282078
Percina_peltata	Dissostichus_eleginoides	4.26492880460992	0.286511507440039	20.5462319282078
Percina_crassa	Dissostichus_eleginoides	4.26492880460993	0.286511507440039	20.5462319282078
Percina_roanoka	Dissostichus_eleginoides	4.26492911159508	0.28650942474882	20.5462693213719
Etheostoma_juliae	Dissostichus_eleginoides	4.26492883240637	0.286511860864138	20.5462262366434
Etheostoma_douglasi	Dissostichus_eleginoides	4.26492883240637	0.286511860864138	20.5462262366434
Etheostoma_etowahae	Dissostichus_eleginoides	4.26492883240637	0.286511860864138	20.5462262366434
Etheostoma_jordani	Dissostichus_eleginoides	4.26492883240637	0.286511860864138	20.5462262366434
Etheostoma_chuckwachatte	Dissostichus_eleginoides	4.26492883240637	0.286511860864138	20.5462262366434
Etheostoma_tippecanoe	Dissostichus_eleginoides	4.26492883240637	0.286511860864138	20.5462262366434
Etheostoma_denoncourti	Dissostichus_eleginoides	4.26492880460992	0.286511507440039	20.5462319282078
Etheostoma_acuticeps	Dissostichus_eleginoides	4.26492880460992	0.286511507440039	20.5462319282078
Etheostoma_moorei	Dissostichus_eleginoides	4.26492880460993	0.286511507440039	20.5462319282078
Etheostoma_rubrum	Dissostichus_eleginoides	4.26492883240637	0.286511860864138	20.5462262366434
Etheostoma_rufilineatum	Dissostichus_eleginoides	4.26492880460992	0.286511507440039	20.5462319282078
Etheostoma_chlorobranchium	Dissostichus_eleginoides	4.26492880460992	0.286511507440039	20.5462319282078
Etheostoma_camurum	Dissostichus_eleginoides	4.26492880460993	0.286511507440039	20.5462319282078
Etheostoma_bellum	Dissostichus_eleginoides	4.26492880570137	0.286511602070407	20.5462303522911
Etheostoma_wapiti	Dissostichus_eleginoides	4.26492883240637	0.286511860864138	20.5462262366434
Etheostoma_vulneratum	Dissostichus_eleginoides	4.26492883240637	0.286511860864138	20.5462262366434
Etheostoma_sanguifluum	Dissostichus_eleginoides	4.26492880460992	0.286511507440039	20.5462319282078
Etheostoma_maculatum	Dissostichus_eleginoides	4.26492880460993	0.286511507440039	20.5462319282078
Etheostoma_microlepidum	Dissostichus_eleginoides	4.26492880460992	0.286511507440039	20.5462319282078
Etheostoma_aquali	Dissostichus_eleginoides	4.26492883240637	0.286511860864138	20.5462262366434
Etheostoma_kanawhae	Dissostichus_eleginoides	4.26492883240637	0.286511860864138	20.5462262366434
Etheostoma_osburni	Dissostichus_eleginoides	4.26492883240637	0.286511860864138	20.5462262366434
Etheostoma_nianguae	Dissostichus_eleginoides	4.26492883240637	0.286511860864138	20.5462262366434
Etheostoma_sagitta	Dissostichus_eleginoides	4.2649288377716	0.286511588499846	20.5462308420569
Etheostoma_variatum	Dissostichus_eleginoides	4.26492880460992	0.286511507440039	20.5462319282078
Etheostoma_tetrazonum	Dissostichus_eleginoides	4.26492880460992	0.286511507440039	20.5462319282078
Etheostoma_euzonum	Dissostichus_eleginoides	4.26492883240637	0.286511860864138	20.5462262366434
Etheostoma_histrio	Dissostichus_eleginoides	4.26492880460992	0.286511507440039	20.5462319282078
Etheostoma_tennesseense	Dissostichus_eleginoides	4.26492880460992	0.286511507440039	20.5462319282078
Etheostoma_simoterum	Dissostichus_eleginoides	4.26492880460993	0.286511507440039	20.5462319282078
Etheostoma_planasaxatile	Dissostichus_eleginoides	4.26492883240637	0.286511860864138	20.5462262366434
Etheostoma_occidentale	Dissostichus_eleginoides	4.26492880460992	0.286511507440039	20.5462319282078
Etheostoma_atripinne	Dissostichus_eleginoides	4.26492880460993	0.286511507440039	20.5462319282078
Etheostoma_barrenense	Dissostichus_eleginoides	4.26492880460992	0.286511507440039	20.5462319282078
Etheostoma_rafinesquei	Dissostichus_eleginoides	4.26492883240637	0.286511860864138	20.5462262366434
Etheostoma_zonale	Dissostichus_eleginoides	4.26492880460993	0.286511507440039	20.5462319282078
Etheostoma_lynceum	Dissostichus_eleginoides	4.26492880460992	0.286511507440039	20.5462319282078
Etheostoma_rupestre	Dissostichus_eleginoides	4.26492883240637	0.286511860864138	20.5462262366434
Etheostoma_blennioides	Dissostichus_eleginoides	4.26492883240637	0.286511860864138	20.5462262366434
Etheostoma_blennius	Dissostichus_eleginoides	4.26492883240637	0.286511860864138	20.5462262366434
Etheostoma_swannanoa	Dissostichus_eleginoides	4.26492880460992	0.286511507440039	20.5462319282078
Etheostoma_thalassinum	Dissostichus_eleginoides	4.26492883240637	0.286511860864138	20.5462262366434
Etheostoma_inscriptum	Dissostichus_eleginoides	4.26492883240637	0.286511860864138	20.5462262366434
Etheostoma_baileyi	Dissostichus_eleginoides	4.26492883240637	0.286511860864138	20.5462262366434
Etheostoma_raneyi	Dissostichus_eleginoides	4.26492880460992	0.286511507440039	20.5462319282078
Etheostoma_zonistium	Dissostichus_eleginoides	4.26492880460993	0.286511507440039	20.5462319282078
Etheostoma_cervus	Dissostichus_eleginoides	4.26492984301142	0.286507895714846	20.5463009159613
Etheostoma_pyrrhogaster	Dissostichus_eleginoides	4.26492880460993	0.286511507440039	20.5462319282078
Etheostoma_tallapoosae	Dissostichus_eleginoides	4.26492883240637	0.286511860864138	20.5462262366434
Etheostoma_ramseyi	Dissostichus_eleginoides	4.26492883240637	0.286511860864138	20.5462262366434
Etheostoma_brevirostrum	Dissostichus_eleginoides	4.26492883240637	0.286511860864138	20.5462262366434
Etheostoma_etnieri	Dissostichus_eleginoides	4.26492880460992	0.286511507440039	20.5462319282078
Etheostoma_colorosum	Dissostichus_eleginoides	4.26492880460993	0.286511507440039	20.5462319282078
Etheostoma_bellator	Dissostichus_eleginoides	4.26492880460992	0.286511507440039	20.5462319282078
Etheostoma_chermocki	Dissostichus_eleginoides	4.26492883240637	0.286511860864138	20.5462262366434
Etheostoma_lachneri	Dissostichus_eleginoides	4.26492883240637	0.286511860864138	20.5462262366434
Etheostoma_scotti	Dissostichus_eleginoides	4.26492880460993	0.286511507440039	20.5462319282078
Etheostoma_coosae	Dissostichus_eleginoides	4.26492883240637	0.286511860864138	20.5462262366434
Etheostoma_duryi	Dissostichus_eleginoides	4.26492883240637	0.286511860864138	20.5462262366434
Etheostoma_flavum	Dissostichus_eleginoides	4.2649295947124	0.286513333653841	20.5462078100287
Etheostoma_barbouri	Dissostichus_eleginoides	4.26492883240637	0.286511860864138	20.5462262366434
Etheostoma_flabellare	Dissostichus_eleginoides	4.26492880460992	0.286511507440039	20.5462319282078
Etheostoma_percnurum	Dissostichus_eleginoides	4.26492880460993	0.286511507440039	20.5462319282078
Etheostoma_basilare	Dissostichus_eleginoides	4.26492880460992	0.286511507440039	20.5462319282078
Etheostoma_obeyense	Dissostichus_eleginoides	4.26492880460992	0.286511507440039	20.5462319282078
Etheostoma_virgatum	Dissostichus_eleginoides	4.26492880460992	0.286511507440039	20.5462319282078
Etheostoma_striatulum	Dissostichus_eleginoides	4.26492883240637	0.286511860864138	20.5462262366434
Etheostoma_smithi	Dissostichus_eleginoides	4.26492880460993	0.286511507440039	20.5462319282078
Etheostoma_derivativum	Dissostichus_eleginoides	4.26492883240637	0.286511860864138	20.5462262366434
Etheostoma_kennicotti	Dissostichus_eleginoides	4.26492883240637	0.286511860864138	20.5462262366434
Etheostoma_squamiceps	Dissostichus_eleginoides	4.26492883240637	0.286511860864138	20.5462262366434
Etheostoma_olivaceum	Dissostichus_eleginoides	4.26492880460992	0.286511507440039	20.5462319282078
Etheostoma_crossopterum	Dissostichus_eleginoides	4.26492880460993	0.286511507440039	20.5462319282078
Etheostoma_pseudovulatum	Dissostichus_eleginoides	4.26492880460993	0.286511507440039	20.5462319282078
Etheostoma_forbesi	Dissostichus_eleginoides	4.26492880460992	0.286511507440039	20.5462319282078
Etheostoma_neopterum	Dissostichus_eleginoides	4.26492880460992	0.286511507440039	20.5462319282078
Etheostoma_nigripinne	Dissostichus_eleginoides	4.26492880460992	0.286511507440039	20.5462319282078
Etheostoma_corona	Dissostichus_eleginoides	4.26492883240637	0.286511860864138	20.5462262366434
Etheostoma_oophylax	Dissostichus_eleginoides	4.26492880460993	0.286511507440039	20.5462319282078
Etheostoma_chienense	Dissostichus_eleginoides	4.26492883240637	0.286511860864138	20.5462262366434
Etheostoma_fragi	Dissostichus_eleginoides	4.26492880460992	0.286511507440039	20.5462319282078
Etheostoma_radiosum	Dissostichus_eleginoides	4.26492880460992	0.286511507440039	20.5462319282078
Etheostoma_whipplei	Dissostichus_eleginoides	4.26492880460993	0.286511507440039	20.5462319282078
Etheostoma_tuscumbia	Dissostichus_eleginoides	4.26492880460993	0.286511507440039	20.5462319282078
Etheostoma_ditrema	Dissostichus_eleginoides	4.26492880460992	0.286511507440039	20.5462319282078
Etheostoma_asprigene	Dissostichus_eleginoides	4.26492880460992	0.286511507440039	20.5462319282078
Etheostoma_collettei	Dissostichus_eleginoides	4.26492883240637	0.286511860864138	20.5462262366434
Etheostoma_caeruleum	Dissostichus_eleginoides	4.26492880460993	0.286511507440039	20.5462319282078
Etheostoma_exile	Dissostichus_eleginoides	4.26493199322456	0.286506377034293	20.5463439498681
Etheostoma_luteovinctum	Dissostichus_eleginoides	4.26492880460993	0.286511507440039	20.5462319282078
Etheostoma_susanae	Dissostichus_eleginoides	4.26493197505748	0.286512729781795	20.5462374062044
Etheostoma_nigrum	Dissostichus_eleginoides	4.26492880460992	0.286511507440039	20.5462319282078
Etheostoma_podostemone	Dissostichus_eleginoides	4.26492880460993	0.286511507440039	20.5462319282078
Etheostoma_olmstedi	Dissostichus_eleginoides	4.26492883240637	0.286511860864138	20.5462262366434
Etheostoma_perlongum	Dissostichus_eleginoides	4.26492883240637	0.286511860864138	20.5462262366434
Etheostoma_longimanum	Dissostichus_eleginoides	4.26492904801051	0.286513586010325	20.5461991089789
Etheostoma_vitreum	Dissostichus_eleginoides	4.26493036863798	0.286513884479968	20.5462049193594
Etheostoma_stigmaeum	Dissostichus_eleginoides	4.26492883240637	0.286511860864138	20.5462262366434
Etheostoma_chlorosoma	Dissostichus_eleginoides	4.26492880460993	0.286511507440039	20.5462319282078
Etheostoma_fusiforme	Dissostichus_eleginoides	4.26492883240637	0.286511860864138	20.5462262366434
Etheostoma_mariae	Dissostichus_eleginoides	4.26492883240637	0.286511860864138	20.5462262366434
Etheostoma_parvipinne	Dissostichus_eleginoides	4.26492883240637	0.286511860864138	20.5462262366434
Etheostoma_saludae	Dissostichus_eleginoides	4.26493026203611	0.286510473178546	20.5462611785957
Etheostoma_collis	Dissostichus_eleginoides	4.26492883240637	0.286511860864138	20.5462262366434
Etheostoma_gracile	Dissostichus_eleginoides	4.26492883240637	0.286511860864138	20.5462262366434
Etheostoma_serrifer	Dissostichus_eleginoides	4.26492880460992	0.286511507440039	20.5462319282078
Etheostoma_edwini	Dissostichus_eleginoides	4.26492880460992	0.286511507440039	20.5462319282078
Etheostoma_punctulatum	Dissostichus_eleginoides	4.26493051329003	0.286514369537213	20.5461979796959
Etheostoma_bison	Dissostichus_eleginoides	4.26492880460993	0.286511507440039	20.5462319282078
Etheostoma_tecumsehi	Dissostichus_eleginoides	4.26492883240637	0.286511860864138	20.5462262366434
Etheostoma_spectabile	Dissostichus_eleginoides	4.26492880460992	0.286511507440039	20.5462319282078
Etheostoma_kantuckeense	Dissostichus_eleginoides	4.26492880460992	0.286511507440039	20.5462319282078
Etheostoma_lawrencei	Dissostichus_eleginoides	4.26492880460992	0.286511507440039	20.5462319282078
Etheostoma_burri	Dissostichus_eleginoides	4.26492883240637	0.286511860864138	20.5462262366434
Etheostoma_microperca	Dissostichus_eleginoides	4.26492880460992	0.286511507440039	20.5462319282078
Etheostoma_fonticola	Dissostichus_eleginoides	4.26492880460992	0.286511507440039	20.5462319282078
Etheostoma_proeliare	Dissostichus_eleginoides	4.26492880460992	0.286511507440039	20.5462319282078
Etheostoma_cinereum	Dissostichus_eleginoides	4.26492880460992	0.286511507440039	20.5462319282078
Gymnocephalus_baloni	Dissostichus_eleginoides	4.26492883240637	0.286511860864138	20.5462262366434
Gymnocephalus_cernua	Dissostichus_eleginoides	4.26492883240637	0.286511860864138	20.5462262366434
Gymnocephalus_schraetser	Dissostichus_eleginoides	4.26492883240637	0.286511860864138	20.5462262366434
Sander_canadensis	Dissostichus_eleginoides	4.26492883240637	0.286511860864138	20.5462262366434
Sander_vitreus	Dissostichus_eleginoides	4.26492883240637	0.286511860864138	20.5462262366434
Zingel_streber	Dissostichus_eleginoides	4.26492880460992	0.286511507440039	20.5462319282078
Zingel_zingel	Dissostichus_eleginoides	4.26492883240637	0.286511860864138	20.5462262366434
Romanichthys_valsanicola	Dissostichus_eleginoides	4.26492880460992	0.286511507440039	20.5462319282078
Sander_lucioperca	Dissostichus_eleginoides	4.26492883240637	0.286511860864138	20.5462262366434
Sander_volgensis	Dissostichus_eleginoides	4.26492880460992	0.286511507440039	20.5462319282078
Perca_fluviatilis	Dissostichus_eleginoides	4.26492883240637	0.286511860864138	20.5462262366434
Perca_flavescens	Dissostichus_eleginoides	4.26492883240637	0.286511860864138	20.5462262366434
Perca_schrenkii	Dissostichus_eleginoides	4.26492883240637	0.286511860864138	20.5462262366434
Niphon_spinosus	Dissostichus_eleginoides	4.26492883240637	0.286511860864138	20.5462262366434
Echiichthys_vipera	Dissostichus_eleginoides	4.26492880460992	0.286511507440039	20.5462319282078
Trachinus_collignoni	Dissostichus_eleginoides	4.26492883240637	0.286511860864138	20.5462262366434
Trachinus_radiatus	Dissostichus_eleginoides	4.26492883240637	0.286511860864138	20.5462262366434
Trachinus_draco	Dissostichus_eleginoides	4.26492880460992	0.286511507440039	20.5462319282078
Centropristis_striata	Dissostichus_eleginoides	4.26492935150374	0.286513461121622	20.5462036846151
Serranus_psittacinus	Dissostichus_eleginoides	4.26492883240637	0.286511860864138	20.5462262366434
Serranus_baldwini	Dissostichus_eleginoides	4.26492883240637	0.286511860864138	20.5462262366434
Serranus_scriba	Dissostichus_eleginoides	4.26492880460993	0.286511507440039	20.5462319282078
Serranus_atricauda	Dissostichus_eleginoides	4.26492883240637	0.286511860864138	20.5462262366434
Serranus_cabrilla	Dissostichus_eleginoides	4.26492880460992	0.286511507440039	20.5462319282078
Serranus_accraensis	Dissostichus_eleginoides	4.26492880460992	0.286511507440039	20.5462319282078
Serranus_hepatus	Dissostichus_eleginoides	4.26492880460993	0.286511507440039	20.5462319282078
Paralabrax_albomaculatus	Dissostichus_eleginoides	4.26492880460993	0.286511507440039	20.5462319282078
Paralabrax_callaensis	Dissostichus_eleginoides	4.26492880460993	0.286511507440039	20.5462319282078
Cratinus_agassizii	Dissostichus_eleginoides	4.26492880460992	0.286511507440039	20.5462319282078
Paralabrax_dewegeri	Dissostichus_eleginoides	4.26493243345321	0.286508654736591	20.5463094062924
Paralabrax_loro	Dissostichus_eleginoides	4.26492883240637	0.286511860864138	20.5462262366434
Paralabrax_nebulifer	Dissostichus_eleginoides	4.26492880460993	0.286511507440039	20.5462319282078
Paralabrax_auroguttatus	Dissostichus_eleginoides	4.26492883240637	0.286511860864138	20.5462262366434
Paralabrax_humeralis	Dissostichus_eleginoides	4.26492883240637	0.286511860864138	20.5462262366434
Paralabrax_maculatofasciatus	Dissostichus_eleginoides	4.26492883240637	0.286511860864138	20.5462262366434
Paralabrax_clathratus	Dissostichus_eleginoides	4.26492880460992	0.286511507440039	20.5462319282078
Serranus_phoebe	Dissostichus_eleginoides	4.26492883240637	0.286511860864138	20.5462262366434
Diplectrum_maximum	Dissostichus_eleginoides	4.26492883240637	0.286511860864138	20.5462262366434
Diplectrum_formosum	Dissostichus_eleginoides	4.26492922948469	0.286514149338091	20.5461911598437
Diplectrum_pacificum	Dissostichus_eleginoides	4.26492880460992	0.286511507440039	20.5462319282078
Serranus_tortugarum	Dissostichus_eleginoides	4.26492883240637	0.286511860864138	20.5462262366434
Serranus_tabacarius	Dissostichus_eleginoides	4.26492880460992	0.286511507440039	20.5462319282078
Serranus_tigrinus	Dissostichus_eleginoides	4.26492883240637	0.286511860864138	20.5462262366434
Hypoplectrus_gemma	Dissostichus_eleginoides	4.26492883240637	0.286511860864138	20.5462262366434
Hypoplectrus_gummigutta	Dissostichus_eleginoides	4.26492880460993	0.286511507440039	20.5462319282078
Hypoplectrus_chlorurus	Dissostichus_eleginoides	4.26492880460992	0.286511507440039	20.5462319282078
Hypoplectrus_guttavarius	Dissostichus_eleginoides	4.26492883240637	0.286511860864138	20.5462262366434
Hypoplectrus_unicolor	Dissostichus_eleginoides	4.26492880460993	0.286511507440039	20.5462319282078
Hypoplectrus_aberrans	Dissostichus_eleginoides	4.26492880460992	0.286511507440039	20.5462319282078
Hypoplectrus_nigricans	Dissostichus_eleginoides	4.26492880460992	0.286511507440039	20.5462319282078
Hypoplectrus_indigo	Dissostichus_eleginoides	4.26492880460993	0.286511507440039	20.5462319282078
Hypoplectrus_puella	Dissostichus_eleginoides	4.26492883240637	0.286511860864138	20.5462262366434
Cryptacanthodes_giganteus	Arctoscopus_japonicus	3.82677087353197	0.424062049354086	15.3600434939922
Ptilichthys_goodei	Arctoscopus_japonicus	3.82677087353197	0.424062049354086	15.3600434939922
Pholis_nebulosa	Arctoscopus_japonicus	3.82677087353197	0.424062049354087	15.3600434939923
Pholis_fangi	Arctoscopus_japonicus	3.82677087353197	0.424062049354087	15.3600434939923
Apodichthys_flavidus	Arctoscopus_japonicus	3.82676993466821	0.424064743270589	15.3600061811165
Pholis_crassispina	Arctoscopus_japonicus	3.82677086410742	0.424062413053978	15.3600392518142
Pholis_gunnellus	Arctoscopus_japonicus	3.82677086410742	0.424062413053978	15.3600392518142
Pholis_ornata	Arctoscopus_japonicus	3.8267701936329	0.424058743406332	15.3600768648175
Plectobranchus_evides	Arctoscopus_japonicus	3.82677087353197	0.424062049354086	15.3600434939922
Alectrias_alectrolophus	Arctoscopus_japonicus	3.82677087353197	0.424062049354086	15.3600434939922
Anoplarchus_purpurescens	Arctoscopus_japonicus	3.82677086410742	0.424062413053978	15.3600392518142
Chirolophis_nugator	Arctoscopus_japonicus	3.82677087353197	0.424062049354087	15.3600434939923
Cebidichthys_violaceus	Arctoscopus_japonicus	3.82676984481247	0.424059438454538	15.3600665152536
Ernogrammus_hexagrammus	Arctoscopus_japonicus	3.82677087353197	0.424062049354087	15.3600434939923
Esselenichthys_carli	Arctoscopus_japonicus	3.82677086410742	0.424062413053978	15.3600392518142
Opisthocentrus_tenuis	Arctoscopus_japonicus	3.82677086410742	0.424062413053978	15.3600392518142
Pholidapus_dybowskii	Arctoscopus_japonicus	3.82677087353197	0.424062049354086	15.3600434939922
Stichaeus_grigorjewi	Arctoscopus_japonicus	3.82677087353197	0.424062049354087	15.3600434939923
Lumpenus_sagitta	Arctoscopus_japonicus	3.82677087353197	0.424062049354087	15.3600434939923
Chirolophis_japonicus	Arctoscopus_japonicus	3.82677087353197	0.424062049354087	15.3600434939923
Chirolophis_decoratus	Arctoscopus_japonicus	3.82677025888407	0.424062502332787	15.3600341234203
Kasatkia_seigeli	Arctoscopus_japonicus	3.82677087353197	0.424062049354087	15.3600434939923
Bathymaster_derjugini	Arctoscopus_japonicus	3.82677087353197	0.424062049354086	15.3600434939922
Bathymaster_signatus	Arctoscopus_japonicus	3.82677086410742	0.424062413053978	15.3600392518142
Bathymaster_leurolepis	Arctoscopus_japonicus	3.82677086410742	0.424062413053978	15.3600392518142
Rathbunella_hypoplecta	Arctoscopus_japonicus	3.82677087353197	0.424062049354087	15.3600434939923
Ronquilus_jordani	Arctoscopus_japonicus	3.82677087353197	0.424062049354087	15.3600434939923
Zaprora_silenus	Arctoscopus_japonicus	3.82677085762276	0.424062281571596	15.3600407183631
Anarrhichthys_ocellatus	Arctoscopus_japonicus	3.82677086410742	0.424062413053978	15.3600392518142
Anarhichas_minor	Arctoscopus_japonicus	3.82677087353197	0.424062049354087	15.3600434939923
Anarhichas_lupus	Arctoscopus_japonicus	3.82677087353197	0.424062049354086	15.3600434939922
Neozoarces_pulcher	Arctoscopus_japonicus	3.82677087353197	0.424062049354087	15.3600434939923
Gymnelopsis_ochotensis	Arctoscopus_japonicus	3.82677087353197	0.424062049354087	15.3600434939923
Bilabria_ornata	Arctoscopus_japonicus	3.82677087353197	0.424062049354086	15.3600434939922
Davidijordania_lacertina	Arctoscopus_japonicus	3.82677087353197	0.424062049354086	15.3600434939922
Hadropareia_middendorffii	Arctoscopus_japonicus	3.82677086410742	0.424062413053978	15.3600392518142
Magadanichthys_skopetsi	Arctoscopus_japonicus	3.82677086410742	0.424062413053978	15.3600392518142
Gymnelus_viridis	Arctoscopus_japonicus	3.82677087353197	0.424062049354086	15.3600434939922
Zoarces_gillii	Arctoscopus_japonicus	3.82677044053453	0.424061696299189	15.3600446147546
Zoarces_americanus	Arctoscopus_japonicus	3.8267698583834	0.42406576470379	15.3599939295251
Zoarces_elongatus	Arctoscopus_japonicus	3.82677087353197	0.424062049354086	15.3600434939922
Zoarces_fedorovi	Arctoscopus_japonicus	3.82677087353197	0.424062049354087	15.3600434939923
Zoarces_viviparus	Arctoscopus_japonicus	3.82677087353197	0.424062049354087	15.3600434939923
Zoarces_andriashevi	Arctoscopus_japonicus	3.82677087353197	0.424062049354086	15.3600434939922
Gymnelus_hemifasciatus	Arctoscopus_japonicus	3.82677087353197	0.424062049354087	15.3600434939923
Lycozoarces_regani	Arctoscopus_japonicus	3.82677087353197	0.424062049354087	15.3600434939923
Lycodes_brevipes	Arctoscopus_japonicus	3.82677086410742	0.424062413053978	15.3600392518142
Lycodes_nakamurae	Arctoscopus_japonicus	3.82677087353197	0.424062049354087	15.3600434939923
Lycodes_esmarkii	Arctoscopus_japonicus	3.82677086410742	0.424062413053978	15.3600392518142
Lycodes_eudipleurostictus	Arctoscopus_japonicus	3.82677086410742	0.424062413053978	15.3600392518142
Lycodes_mcallisteri	Arctoscopus_japonicus	3.82677086410742	0.424062413053978	15.3600392518142
Lycodes_paamiuti	Arctoscopus_japonicus	3.82677086410742	0.424062413053978	15.3600392518142
Lycodes_pallidus	Arctoscopus_japonicus	3.82677086410742	0.424062413053978	15.3600392518142
Lycodes_gracilis	Arctoscopus_japonicus	3.8267701208796	0.424066288667181	15.3599896895397
Lycodes_reticulatus	Arctoscopus_japonicus	3.82677087353197	0.424062049354087	15.3600434939923
Lycodes_rossi	Arctoscopus_japonicus	3.82677086410742	0.424062413053978	15.3600392518142
Lycodapus_antarcticus	Arctoscopus_japonicus	3.82677087353197	0.424062049354087	15.3600434939923
Lyconema_barbatum	Arctoscopus_japonicus	3.82677087353197	0.424062049354087	15.3600434939923
Austrolycus_depressiceps	Arctoscopus_japonicus	3.82677087353197	0.424062049354087	15.3600434939923
Lycodes_tanakae	Arctoscopus_japonicus	3.82677087353197	0.424062049354087	15.3600434939923
Lycodes_mucosus	Arctoscopus_japonicus	3.82677087353197	0.424062049354086	15.3600434939922
Lycodes_seminudus	Arctoscopus_japonicus	3.82677087353197	0.424062049354087	15.3600434939923
Lycodes_raridens	Arctoscopus_japonicus	3.82677087353197	0.424062049354087	15.3600434939923
Lycodes_adolfi	Arctoscopus_japonicus	3.82677087353197	0.424062049354087	15.3600434939923
Lycodes_terraenovae	Arctoscopus_japonicus	3.82677040386021	0.424062200439032	15.3600385744375
Lycodes_fulvus	Arctoscopus_japonicus	3.82677087353197	0.424062049354086	15.3600434939922
Lycodes_yamatoi	Arctoscopus_japonicus	3.82677069709539	0.424061247024271	15.3600515153557
Lycodapus_fierasfer	Arctoscopus_japonicus	3.82677086410742	0.424062413053978	15.3600392518142
Lycodes_concolor	Arctoscopus_japonicus	3.82677074495873	0.424062401041651	15.3600385821212
Lycodes_brunneofasciatus	Arctoscopus_japonicus	3.82677087353197	0.424062049354086	15.3600434939922
Lycodes_soldatovi	Arctoscopus_japonicus	3.82677087353197	0.424062049354087	15.3600434939923
Lycodes_diapterus	Arctoscopus_japonicus	3.82677086410742	0.424062413053978	15.3600392518142
Lycodes_fasciatus	Arctoscopus_japonicus	3.82677087353197	0.424062049354086	15.3600434939922
Lycodes_cortezianus	Arctoscopus_japonicus	3.82677086410742	0.424062413053978	15.3600392518142
Lycodes_pacificus	Arctoscopus_japonicus	3.82677087353197	0.424062049354087	15.3600434939923
Bothrocarina_nigrocaudata	Arctoscopus_japonicus	3.82677087353197	0.424062049354087	15.3600434939923
Lycogrammoides_schmidti	Arctoscopus_japonicus	3.82677087353197	0.424062049354086	15.3600434939922
Bothrocarina_microcephala	Arctoscopus_japonicus	3.82677087353197	0.424062049354087	15.3600434939923
Bothrocara_hollandi	Arctoscopus_japonicus	3.82677087353197	0.424062049354086	15.3600434939922
Bothrocara_soldatovi	Arctoscopus_japonicus	3.82677087353197	0.424062049354086	15.3600434939922
Lycodes_palearis	Arctoscopus_japonicus	3.82677086410742	0.424062413053978	15.3600392518142
Lycodes_toyamensis	Arctoscopus_japonicus	3.82677087353197	0.424062049354086	15.3600434939922
Lycenchelys_crotalinus	Arctoscopus_japonicus	3.82677087353197	0.424062049354086	15.3600434939922
Lycodes_albonotatus	Arctoscopus_japonicus	3.82677087353197	0.424062049354086	15.3600434939922
Lycenchelys_muraena	Arctoscopus_japonicus	3.82677086410742	0.424062413053978	15.3600392518142
Lycenchelys_sarsii	Arctoscopus_japonicus	3.82677086410742	0.424062413053978	15.3600392518142
Hexagrammos_lagocephalus	Hexagrammos_otakii	5.02385956627161	1.21388865667436	15.3905641617367
Hexagrammos_decagrammus	Hexagrammos_otakii	5.030993892132	1.2191042914676	15.3907967132443
Hexagrammos_agrammus	Hexagrammos_otakii	5.34363279214597	1.45695203457699	15.378698662108
Hexagrammos_stelleri	Hexagrammos_otakii	5.25202335418536	1.38532797882094	15.3867595434822
Hexagrammos_octogrammus	Hexagrammos_otakii	5.17088971879076	1.32325085962829	15.3907740585406
Ophiodon_elongatus	Hexagrammos_otakii	4.16774578247767	0.648849990784074	15.1964985423668
Oxylebius_pictus	Hexagrammos_otakii	3.88630370974839	0.486776513804695	15.0588788713118
Crystallichthys_cyclospilus	Arctoscopus_japonicus	3.77179937032882	0.484513880962158	14.3384010231771
Paraliparis_garmani	Arctoscopus_japonicus	3.77179937032882	0.484513880962158	14.3384010231771
Paraliparis_bathybius	Arctoscopus_japonicus	3.77179935271469	0.484514253580126	14.3383970599507
Rhinoliparis_barbulifer	Arctoscopus_japonicus	3.77179937032882	0.484513880962158	14.3384010231771
Paraliparis_copei_copei	Arctoscopus_japonicus	3.77179937032882	0.484513880962158	14.3384010231771
Psednos_melanocephalus	Arctoscopus_japonicus	3.77179937032882	0.484513880962158	14.3384010231771
Psednos_micruroides	Arctoscopus_japonicus	3.77179937032882	0.484513880962158	14.3384010231771
Psednos_groenlandicus	Arctoscopus_japonicus	3.77179935271469	0.484514253580126	14.3383970599507
Rhodichthys_regina	Arctoscopus_japonicus	3.77179935271469	0.484514253580126	14.3383970599507
Careproctus_cypselurus	Arctoscopus_japonicus	3.77179937032882	0.484513880962158	14.3384010231771
Careproctus_melanurus	Arctoscopus_japonicus	3.77179937032882	0.484513880962158	14.3384010231771
Careproctus_rastrinus	Arctoscopus_japonicus	3.77179937032882	0.484513880962158	14.3384010231771
Careproctus_reinhardti	Arctoscopus_japonicus	3.77179937032882	0.484513880962158	14.3384010231771
Liparis_rutteri	Arctoscopus_japonicus	3.77179935271469	0.484514253580126	14.3383970599507
Liparis_pulchellus	Arctoscopus_japonicus	3.77179718556301	0.48451612957563	14.3383637445935
Liparis_gibbus	Arctoscopus_japonicus	3.77179935271469	0.484514253580126	14.3383970599507
Liparis_dennyi	Arctoscopus_japonicus	3.77179937032882	0.484513880962158	14.3384010231771
Liparis_mucosus	Arctoscopus_japonicus	3.77179935271469	0.484514253580126	14.3383970599507
Liparis_fabricii	Arctoscopus_japonicus	3.77179937032882	0.484513880962158	14.3384010231771
Liparis_inquilinus	Arctoscopus_japonicus	3.77179937032882	0.484513880962158	14.3384010231771
Liparis_liparis_liparis	Arctoscopus_japonicus	3.77179935111516	0.484514270736842	14.3383968723999
Liparis_montagui	Arctoscopus_japonicus	3.77179937032882	0.484513880962158	14.3384010231771
Liparis_florae	Arctoscopus_japonicus	3.77179937032882	0.484513880962158	14.3384010231771
Nectoliparis_pelagicus	Arctoscopus_japonicus	3.77179935271469	0.484514253580126	14.3383970599507
Liparis_fucensis	Arctoscopus_japonicus	3.77179743583355	0.484513927680966	14.3383881040429
Elassodiscus_tremebundus	Arctoscopus_japonicus	3.77179937032882	0.484513880962158	14.3384010231771
Elassodiscus_caudatus	Arctoscopus_japonicus	3.77179935271469	0.484514253580126	14.3383970599507
Aptocyclus_ventricosus	Arctoscopus_japonicus	3.77179935271469	0.484514253580126	14.3383970599507
Eumicrotremus_orbis	Arctoscopus_japonicus	3.77179935271469	0.484514253580126	14.3383970599507
Eumicrotremus_derjugini	Arctoscopus_japonicus	3.77179937032882	0.484513880962158	14.3384010231771
Eumicrotremus_spinosus	Arctoscopus_japonicus	3.77179937032882	0.484513880962158	14.3384010231771
Cyclopterus_lumpus	Arctoscopus_japonicus	3.77179935271469	0.484514253580126	14.3383970599507
[truncated: 5,720 more rows]
