# Supplementary material for: Predicting nutrient content of ray-finned fishes using phylogenetic information
Source: Nat Commun. 2018 Sep 25;9:3742. doi: 10.1038/s41467-018-06199-w (PMC6156416; doi:10.1038/s41467-018-06199-w)
Supplement: Supplementary file 13 — Supplementary Data 10 [file 41467_2018_6199_MOESM13_ESM.csv]

	closestSp	predVal	lcl_predInt	ucl_predInt
Polyodon_spathula	NA	NA	NA	NA
Psephurus_gladius	NA	NA	NA	NA
Scaphirhynchus_albus	NA	NA	NA	NA
Scaphirhynchus_platorynchus	NA	NA	NA	NA
Scaphirhynchus_suttkusi	NA	NA	NA	NA
Huso_huso	NA	NA	NA	NA
Acipenser_dabryanus	NA	NA	NA	NA
Acipenser_nudiventris	NA	NA	NA	NA
Acipenser_ruthenus	NA	NA	NA	NA
Acipenser_gueldenstaedtii	NA	NA	NA	NA
Acipenser_naccarii	NA	NA	NA	NA
Acipenser_persicus	NA	NA	NA	NA
Acipenser_baerii_baerii	NA	NA	NA	NA
Acipenser_brevirostrum	NA	NA	NA	NA
Acipenser_fulvescens	NA	NA	NA	NA
Acipenser_stellatus	NA	NA	NA	NA
Pseudoscaphirhynchus_hermanni	NA	NA	NA	NA
Pseudoscaphirhynchus_kaufmanni	NA	NA	NA	NA
Acipenser_sinensis	NA	NA	NA	NA
Acipenser_schrenckii	NA	NA	NA	NA
Acipenser_transmontanus	NA	NA	NA	NA
Acipenser_medirostris	NA	NA	NA	NA
Acipenser_mikadoi	NA	NA	NA	NA
Huso_dauricus	NA	NA	NA	NA
Acipenser_oxyrinchus_oxyrinchus	NA	NA	NA	NA
Acipenser_sturio	NA	NA	NA	NA
Chitala_ornata	Chitala_chitala	17.8847799035066	12.8756963593389	22.8938634476742
Xenomystus_nigri	Chitala_chitala	17.9316321388482	12.5019909907833	23.3612732869131
Arapaima_gigas	Chitala_chitala	17.9379072252459	12.3803535145605	23.4954609359313
Heterotis_niloticus	Chitala_chitala	17.9379072252459	12.3803535145605	23.4954609359313
Scleropages_formosus	Chitala_chitala	17.9379072252459	12.3803535145605	23.4954609359313
Scleropages_jardinii	Chitala_chitala	17.9379072252459	12.3803535145605	23.4954609359313
Scleropages_leichardti	Chitala_chitala	17.9379072252459	12.3803535145605	23.4954609359313
Osteoglossum_bicirrhosum	Chitala_chitala	17.9379072252459	12.3803535145605	23.4954609359313
Osteoglossum_ferreirai	Chitala_chitala	17.9379072252459	12.3803535145605	23.4954609359313
Pantodon_buchholzi	Chitala_chitala	17.9379072252459	12.3803535145605	23.4954609359313
Gymnarchus_niloticus	Chitala_chitala	17.9379072252459	12.3803535145605	23.4954609359313
Myomyrus_macrops	Chitala_chitala	17.9379072252459	12.3803535145605	23.4954609359313
Mormyrops_nigricans	Chitala_chitala	17.9379072252459	12.3803535145605	23.4954609359313
Mormyrops_masuianus	Chitala_chitala	17.9379072252459	12.3803535145605	23.4954609359313
Oxymormyrus_zanclirostris	Chitala_chitala	17.9379072252459	12.3803535145605	23.4954609359313
Marcusenius_ntemensis	Chitala_chitala	17.9379072252459	12.3803535145605	23.4954609359313
Paramormyrops_gabonensis	Chitala_chitala	17.9379072252459	12.3803535145605	23.4954609359313
Paramormyrops_hopkinsi	Chitala_chitala	17.9379072252459	12.3803535145605	23.4954609359313
Paramormyrops_curvifrons	Chitala_chitala	17.9379072252459	12.3803535145605	23.4954609359313
Paramormyrops_longicaudatus	Chitala_chitala	17.9379072252459	12.3803535145605	23.4954609359313
Brienomyrus_niger	Chitala_chitala	17.9379072252459	12.3803535145605	23.4954609359313
Pollimyrus_marchei	Chitala_chitala	17.9379072252459	12.3803535145605	23.4954609359313
Ivindomyrus_opdenboschi	Chitala_chitala	17.9379072252459	12.3803535145605	23.4954609359313
Boulengeromyrus_knoepffleri	Chitala_chitala	17.9379072252459	12.3803535145605	23.4954609359313
Marcusenius_devosi	Chitala_chitala	17.9379072252459	12.3803535145605	23.4954609359313
Marcusenius_senegalensis_senegalensis	Chitala_chitala	17.9379072252459	12.3803535145605	23.4954609359313
Marcusenius_altisambesi	Chitala_chitala	17.9379072252459	12.3803535145605	23.4954609359313
Marcusenius_macrolepidotus	Chitala_chitala	17.9379072252459	12.3803535145605	23.4954609359313
Hippopotamyrus_discorhynchus	Chitala_chitala	17.9379072252459	12.3803535145605	23.4954609359313
Hippopotamyrus_wilverthi	Chitala_chitala	17.9379072252459	12.3803535145605	23.4954609359313
Marcusenius_moorii	Chitala_chitala	17.9379072252459	12.3803535145605	23.4954609359313
Campylomormyrus_elephas	Chitala_chitala	17.9379072252459	12.3803535145605	23.4954609359313
Campylomormyrus_tshokwe	Chitala_chitala	17.9379072252459	12.3803535145605	23.4954609359313
Campylomormyrus_numenius	Chitala_chitala	17.9379072252459	12.3803535145605	23.4954609359313
Campylomormyrus_curvirostris	Chitala_chitala	17.937907110695	12.380353271475	23.4954609499149
Campylomormyrus_rhynchophorus	Chitala_chitala	17.9379072252459	12.3803535145605	23.4954609359313
Campylomormyrus_tamandua	Chitala_chitala	17.9379072252459	12.3803535145605	23.4954609359313
Gnathonemus_petersii	Chitala_chitala	17.9379072252459	12.3803535145605	23.4954609359313
Genyomyrus_donnyi	Chitala_chitala	17.9379072252459	12.3803535145605	23.4954609359313
Marcusenius_greshoffii	Chitala_chitala	17.9379072252459	12.3803535145605	23.4954609359313
Hippopotamyrus_longilateralis	Chitala_chitala	17.9379072252459	12.3803535145605	23.4954609359313
Hippopotamyrus_ansorgii	Chitala_chitala	17.9379072252459	12.3803535145605	23.4954609359313
Hippopotamyrus_szaboi	Chitala_chitala	17.9379072252459	12.3803535145605	23.4954609359313
Hyperopisus_bebe_bebe	Chitala_chitala	17.9379072252459	12.3803535145605	23.4954609359313
Brienomyrus_brachyistius	Chitala_chitala	17.9379072252459	12.3803535145605	23.4954609359313
Hippopotamyrus_pictus	Chitala_chitala	17.9379072252459	12.3803535145605	23.4954609359313
Isichthys_henryi	Chitala_chitala	17.9379072252459	12.3803535145605	23.4954609359313
Mormyrus_ovis	Chitala_chitala	17.9379072252459	12.3803535145605	23.4954609359313
Mormyrus_rume_rume	Chitala_chitala	17.9379072252459	12.3803535145605	23.4954609359313
Pollimyrus_adspersus	Chitala_chitala	17.9379072252459	12.3803535145605	23.4954609359313
Pollimyrus_petricolus	Chitala_chitala	17.9379072252459	12.3803535145605	23.4954609359313
Pollimyrus_isidori_isidori	Chitala_chitala	17.9379072252459	12.3803535145605	23.4954609359313
Pollimyrus_castelnaui	Chitala_chitala	17.9379072252459	12.3803535145605	23.4954609359313
Pollimyrus_marianne	Chitala_chitala	17.9379072252459	12.3803535145605	23.4954609359313
Petrocephalus_grandoculis	Chitala_chitala	17.9379072252459	12.3803535145605	23.4954609359313
Petrocephalus_sullivani	Chitala_chitala	17.9379072252459	12.3803535145605	23.4954609359313
Petrocephalus_christyi	Chitala_chitala	17.9379072252459	12.3803535145605	23.4954609359313
Petrocephalus_sauvagii	Chitala_chitala	17.9379072252459	12.3803535145605	23.4954609359313
Petrocephalus_bovei_bovei	Chitala_chitala	17.9379072252459	12.3803535145605	23.4954609359313
Petrocephalus_pallidomaculatus	Chitala_chitala	17.9379072252459	12.3803535145605	23.4954609359313
Petrocephalus_soudanensis	Chitala_chitala	17.9379072252459	12.3803535145605	23.4954609359313
Petrocephalus_simus	Chitala_chitala	17.9379072252459	12.3803535145605	23.4954609359313
Petrocephalus_balayi	Chitala_chitala	17.9379072252459	12.3803535145605	23.4954609359313
Petrocephalus_binotatus	Chitala_chitala	17.9379072252459	12.3803535145605	23.4954609359313
Petrocephalus_microphthalmus	Chitala_chitala	17.9379072252459	12.3803535145605	23.4954609359313
Hiodon_alosoides	Chitala_chitala	17.9552112251099	12.0592882791411	23.8511341710786
Barbourisia_rufa	Acanthogobius_flavimanus	18.4902832231449	12.7891710885892	24.1913953577007
Gephyroberyx_darwinii	Acanthogobius_flavimanus	18.4902832231449	12.7891710885892	24.1913953577007
Diretmus_argenteus	Acanthogobius_flavimanus	18.4902832231449	12.7891710885892	24.1913953577007
Anoplogaster_cornuta	Acanthogobius_flavimanus	18.4902832231449	12.7891710885892	24.1913953577007
Monocentris_japonica	Acanthogobius_flavimanus	18.4902832231449	12.7891710885892	24.1913953577007
Hoplostethus_atlanticus	Acanthogobius_flavimanus	18.4902832231449	12.7891710885892	24.1913953577007
Hoplostethus_mediterraneus_mediterraneus	Acanthogobius_flavimanus	18.4902832231449	12.7891710885892	24.1913953577007
Photoblepharon_palpebratum	Acanthogobius_flavimanus	18.4902832231449	12.7891710885892	24.1913953577007
Aulotrachichthys_prosthemius	Acanthogobius_flavimanus	18.4902832231449	12.7891710885892	24.1913953577007
Melamphaes_suborbitalis	Beryx_decadactylus	18.6438742529786	13.4094884976338	23.8782600083233
Melamphaes_lugubris	Beryx_decadactylus	18.6437966195777	13.4108232712191	23.8767699679363
Melamphaes_parvus	Beryx_decadactylus	18.6437966195777	13.4108232712191	23.8767699679363
Poromitra_crassiceps	Beryx_decadactylus	18.6437966195777	13.4108232712191	23.8767699679363
Scopelogadus_mizolepis_bispinosus	Beryx_decadactylus	18.6437966195777	13.4108232712191	23.8767699679363
Scopelogadus_beanii	Beryx_decadactylus	18.6437966195777	13.4108232712191	23.8767699679363
Sio_nordenskjoldii	Beryx_decadactylus	18.6437966195777	13.4108232712191	23.8767699679363
Centroberyx_lineatus	Beryx_decadactylus	18.6278730400671	13.6931398115565	23.5626062685778
Centroberyx_australis	Beryx_decadactylus	18.6278730400671	13.6931398115565	23.5626062685778
Centroberyx_gerrardi	Beryx_decadactylus	18.6278730400671	13.6931398115565	23.5626062685778
Centroberyx_affinis	Beryx_decadactylus	18.6278730400671	13.6931398115565	23.5626062685778
Beryx_mollis	Beryx_splendens	18.4299554084759	13.6433995037088	23.2165113132431
Scopeloberyx_robustus	Acanthogobius_flavimanus	18.6712542581329	12.9993899430567	24.3431185732091
Myripristis_jacobus	Acanthogobius_flavimanus	18.6712542581329	12.9993899430567	24.3431185732091
Myripristis_violacea	Acanthogobius_flavimanus	18.6712542581329	12.9993899430567	24.3431185732091
Myripristis_berndti	Acanthogobius_flavimanus	18.6712542581329	12.9993899430567	24.3431185732091
Myripristis_botche	Acanthogobius_flavimanus	18.6712542581329	12.9993899430567	24.3431185732091
Myripristis_kuntee	Acanthogobius_flavimanus	18.6712542581329	12.9993899430567	24.3431185732091
Sargocentron_microstoma	Acanthogobius_flavimanus	18.6712542581329	12.9993899430567	24.3431185732091
Sargocentron_diadema	Acanthogobius_flavimanus	18.6712542581329	12.9993899430567	24.3431185732091
Sargocentron_xantherythrum	Acanthogobius_flavimanus	18.6712542581329	12.9993899430567	24.3431185732091
Sargocentron_cornutum	Acanthogobius_flavimanus	18.6712542581329	12.9993899430567	24.3431185732091
Sargocentron_vexillarium	Acanthogobius_flavimanus	18.6712542581329	12.9993899430567	24.3431185732091
Sargocentron_punctatissimum	Acanthogobius_flavimanus	18.6712542581329	12.9993899430567	24.3431185732091
Sargocentron_caudimaculatum	Acanthogobius_flavimanus	18.6712542581329	12.9993899430567	24.3431185732091
Sargocentron_coruscum	Acanthogobius_flavimanus	18.6712542581329	12.9993899430567	24.3431185732091
Neoniphon_sammara	Acanthogobius_flavimanus	18.6712542581329	12.9993899430567	24.3431185732091
Neoniphon_argenteus	Acanthogobius_flavimanus	18.6712542581329	12.9993899430567	24.3431185732091
Holocentrus_adscensionis	Acanthogobius_flavimanus	18.6712542581329	12.9993899430567	24.3431185732091
Neoniphon_aurolineatus	Acanthogobius_flavimanus	18.6712542581329	12.9993899430567	24.3431185732091
Sargocentron_spiniferum	Acanthogobius_flavimanus	18.6712542581329	12.9993899430567	24.3431185732091
Sargocentron_tiere	Acanthogobius_flavimanus	18.6712542581329	12.9993899430567	24.3431185732091
Cataetyx_rubrirostris	Genypterus_blacodes	18.6065634466142	13.1314910440303	24.0816358491981
Brosmophycis_marginata	Genypterus_blacodes	18.6065634466142	13.1314910440303	24.0816358491981
Diancistrus_fuscus	Genypterus_blacodes	18.6065634466142	13.1314910440303	24.0816358491981
Cataetyx_laticeps	Genypterus_blacodes	18.6065634466142	13.1314910440303	24.0816358491981
Brotula_barbata	Genypterus_blacodes	18.5297135695225	13.1301212151018	23.9293059239431
Genypterus_maculatus	Genypterus_blacodes	18.4941186407763	13.1298466185577	23.858390662995
Ophidion_scrippsae	Genypterus_blacodes	18.281457744347	13.1332522175262	23.4296632711679
Chilara_taylori	Genypterus_blacodes	18.1633652827941	13.1391543965732	23.1875761690151
Lepophidium_profundorum	Genypterus_blacodes	18.1927788249929	13.1373999097913	23.2481577401944
Brotula_multibarbata	Genypterus_blacodes	18.5200889106144	13.1300241354921	23.9101536857366
Lamprogrammus_shcherbachevi	Genypterus_blacodes	18.5200889106144	13.1300241354921	23.9101536857366
Brotulotaenia_nigra	Genypterus_blacodes	18.5200889106144	13.1300241354921	23.9101536857366
Neobythites_stigmosus	Genypterus_blacodes	18.5200889106144	13.1300241354921	23.9101536857366
Petrotyx_sanguineus	Genypterus_blacodes	18.5200889106144	13.1300241354921	23.9101536857366
Carapus_boraborensis	Genypterus_blacodes	18.6372597765552	13.1323274432603	24.1421921098501
Echiodon_cryomargarites	Genypterus_blacodes	18.6372597765552	13.1323274432603	24.1421921098501
Latridopsis_ciliaris	Allothunnus_fallai	18.9525324007196	13.5456116339531	24.3594531674862
Latridopsis_forsteri	Allothunnus_fallai	18.9525324007196	13.5456116339531	24.3594531674862
Latris_lineata	Allothunnus_fallai	18.9525324007196	13.545611633953	24.3594531674862
Mendosoma_lineatum	Allothunnus_fallai	18.9525324007196	13.545611633953	24.3594531674862
Stromateus_stellatus	Pampus_argenteus	19.2281233600476	14.0450958832597	24.4111508368355
Peprilus_medius	Pampus_argenteus	19.2281233600476	14.0450958832597	24.4111508368355
Peprilus_simillimus	Pampus_argenteus	19.2281233600476	14.0450958832597	24.4111508368355
Peprilus_triacanthus	Pampus_argenteus	19.2281233600476	14.0450958832597	24.4111508368355
Pampus_minor	Pampus_argenteus	18.7037413711583	13.7675558787394	23.6399268635772
Pampus_cinereus	Pampus_chinensis	18.6058401922346	13.7369382328338	23.4747421516354
Pampus_punctatissimus	Pampus_chinensis	18.6058401922346	13.7369382328338	23.4747421516354
Stromateus_fiatola	Pampus_argenteus	19.2292811501049	14.0448215420165	24.4137407581932
Schedophilus_medusophagus	Seriolella_punctata	19.0556007192961	14.2229342359522	23.88826720264
Seriolella_caerulea	Seriolella_punctata	19.0539163826032	14.230191253207	23.8776415119995
Seriolella_brama	Seriolella_punctata	19.0539163826032	14.230191253207	23.8776415119995
Schedophilus_velaini	Seriolella_punctata	19.0696003099277	14.1632470872505	23.9759535326048
Hyperoglyphe_japonica	Seriolella_punctata	19.0696003099277	14.1632470872505	23.9759535326048
Centrolophus_niger	Seriolella_punctata	19.0696003099277	14.1632470872505	23.9759535326048
Icichthys_lockingtoni	Seriolella_punctata	19.0696003099277	14.1632470872505	23.9759535326048
Schedophilus_ovalis	Seriolella_punctata	19.0696003099277	14.1632470872505	23.9759535326048
Scombrolabrax_heterolepis	Allothunnus_fallai	19.3775392406171	14.0959461983485	24.6591322828857
Tetragonurus_cuvieri	Allothunnus_fallai	19.4528700700438	14.2241616438562	24.6815784962313
Icosteus_aenigmaticus	Allothunnus_fallai	19.4528700700438	14.2241616438562	24.6815784962313
Gasterochisma_melampus	Allothunnus_fallai	19.4615265348798	14.2984244985753	24.6246285711843
Cybiosarda_elegans	Thunnus_alalunga	21.8468507505338	16.9473403257908	26.7463611752768
Thunnus_atlanticus	Thunnus_albacares	22.3997751231698	17.6254402365861	27.1741100097536
Thunnus_tonggol	Thunnus_albacares	22.400593693727	17.6274082434694	27.1737791439846
Sarda_chiliensis	Auxis_rochei	21.8389984719279	16.9501062401519	26.7278907037039
Euthynnus_alletteratus	Euthynnus_affinis	22.3485922477073	17.5775914139772	27.1195930814374
Sarda_australis	Sarda_orientalis	22.1603159522633	17.3663869972044	26.9542449073222
Gymnosarda_unicolor	Allothunnus_fallai	20.3882411375083	15.4006467269522	25.3758355480644
Acanthocybium_solandri	Allothunnus_fallai	20.3882411375083	15.4006467269522	25.3758355480644
Scomberomorus_sierra	Scomberomorus_cavalla	20.3073931057972	15.4105502400792	25.2042359715152
Scomberomorus_tritor	Scomberomorus_cavalla	20.3073931057972	15.4105502400792	25.2042359715152
Scomberomorus_maculatus	Scomberomorus_cavalla	20.3217709144091	15.4846963173661	25.1588455114521
Scomberomorus_brasiliensis	Scomberomorus_cavalla	20.3217709144091	15.4846963173661	25.1588455114521
Scomberomorus_regalis	Scomberomorus_cavalla	20.3217709144091	15.4846963173661	25.1588455114521
Scomberomorus_sinensis	Scomberomorus_commerson	20.2963394010001	15.373943679297	25.2187351227031
Scomberomorus_semifasciatus	Scomberomorus_commerson	20.2912572219937	15.3941273406651	25.1883871033223
Scomberomorus_queenslandicus	Scomberomorus_commerson	20.2829641339201	15.427345285454	25.1385829823862
Scomberomorus_munroi	Scomberomorus_niphonius	20.2777702973865	15.4158028923956	25.1397377023775
Rastrelliger_faughni	Rastrelliger_brachysoma	18.5366089521049	13.6988415292187	23.3743763749911
Grammatorcynus_bicarinatus	Rastrelliger_brachysoma	19.6955233987752	14.5982019178486	24.7928448797017
Grammatorcynus_bilineatus	Rastrelliger_brachysoma	19.6955233987752	14.5982019178486	24.7928448797017
Ariomma_bondi	Allothunnus_fallai	19.4500986998526	14.2005596305926	24.6996377691127
Ariomma_indicum	Allothunnus_fallai	19.4500986998526	14.2005596305926	24.6996377691127
Ariomma_luridum	Allothunnus_fallai	19.4500986998526	14.2005596305926	24.6996377691127
Ariomma_brevimanum	Allothunnus_fallai	19.4500986998526	14.2005596305926	24.6996377691127
Cubiceps_squamiceps	Allothunnus_fallai	19.4500986998526	14.2005596305926	24.6996377691127
Psenes_arafurensis	Allothunnus_fallai	19.4500980926139	14.2005594321311	24.6996367530967
Cubiceps_baxteri	Allothunnus_fallai	19.4500986998526	14.2005596305926	24.6996377691127
Psenes_maculatus	Allothunnus_fallai	19.4500986998526	14.2005596305926	24.6996377691127
Psenes_pellucidus	Allothunnus_fallai	19.4500986998526	14.2005596305926	24.6996377691127
Psenes_cyanophrys	Allothunnus_fallai	19.4500986998526	14.2005596305926	24.6996377691127
Cubiceps_paradoxus	Allothunnus_fallai	19.4500986998526	14.2005596305926	24.6996377691127
Cubiceps_gracilis	Allothunnus_fallai	19.4500986998526	14.2005596305926	24.6996377691127
Neoepinnula_orientalis	Rexea_prometheoides	19.4586972704841	14.2477959476355	24.6695985933326
Ruvettus_pretiosus	Rexea_prometheoides	19.4586972704841	14.2477959476355	24.6695985933326
Rexea_solandri	Rexea_prometheoides	19.4969283490566	14.4734138163807	24.5204428817326
Gempylus_serpens	Thyrsites_atun	19.824720060161	14.9853310228993	24.6641090974227
Neoepinnula_americana	Thyrsites_atun	19.7869562605348	14.8990830466612	24.6748294744084
Rexea_antefurcata	Rexea_prometheoides	19.6941400935225	14.7829775540987	24.6053026329462
Promethichthys_prometheus	Rexea_prometheoides	19.474100416322	14.337874071069	24.610326761575
Nealotus_tripes	Rexea_prometheoides	19.474100416322	14.337874071069	24.610326761575
Nesiarchus_nasutus	Rexea_prometheoides	19.474100416322	14.337874071069	24.610326761575
Diplospinus_multistriatus	Rexea_prometheoides	19.474100416322	14.337874071069	24.610326761575
Paradiplospinus_antarcticus	Rexea_prometheoides	19.474100416322	14.337874071069	24.610326761575
Lepidocybium_flavobrunneum	Rexea_prometheoides	19.4506015270566	14.2008776081052	24.7003254460081
Taractes_asper	Brama_japonica	19.3845144047986	14.3923597805347	24.3766690290625
Brama_orcini	Brama_japonica	19.3755484299638	14.4297995887591	24.3212972711685
Taractichthys_longipinnis	Brama_japonica	19.3753007021487	14.4308402251565	24.319761179141
Brama_australis	Brama_japonica	19.3533829067981	14.5242711832709	24.1824946303254
Pterycombus_brama	Brama_japonica	19.3532445302607	14.5248698071199	24.1816192534015
Brama_brama	Brama_japonica	19.3462371215064	14.5553324486424	24.1371417943704
Lepidopus_caudatus	Trichiurus_lepturus	19.3445386568152	14.2154710621524	24.4736062514779
Assurger_anzac	Trichiurus_lepturus	19.3445386568152	14.2154710621524	24.473606251478
Aphanopus_carbo	Trichiurus_lepturus	19.2765796789975	14.2428847994287	24.3102745585664
Aphanopus_intermedius	Trichiurus_lepturus	19.2765796789975	14.2428847994287	24.3102745585664
Lepidopus_altifrons	Trichiurus_lepturus	19.2765796789975	14.2428847994287	24.3102745585664
Trichiurus_brevis	Trichiurus_lepturus	19.1483072774241	14.2997377249865	23.9968768298617
Benthodesmus_simonyi	Trichiurus_lepturus	19.4277278821071	14.1842745584556	24.6711812057585
Lepidopus_fitchi	Trichiurus_lepturus	19.4280849452951	14.1841460350915	24.6720238554988
Kali_macrura	Allothunnus_fallai	18.9736328481736	13.634447755686	24.3128179406613
Lythrypnus_dalli	Parapercis_sexfasciata	18.9559679190525	13.478992296617	24.432943541488
Lythrypnus_zebra	Parapercis_sexfasciata	18.9559679190525	13.478992296617	24.432943541488
Kathetostoma_canaster	Parapercis_sexfasciata	18.9559679190525	13.478992296617	24.432943541488
Kathetostoma_giganteum	Parapercis_sexfasciata	18.9559679190525	13.478992296617	24.432943541488
Uranoscopus_scaber	Parapercis_sexfasciata	18.9559679190525	13.478992296617	24.432943541488
Uranoscopus_albesca	Parapercis_sexfasciata	18.9559679190525	13.478992296617	24.432943541488
Uranoscopus_cadenati	Parapercis_sexfasciata	18.9559679190525	13.478992296617	24.432943541488
Parapercis_clathrata	Parapercis_sexfasciata	18.9808804747279	13.540126713171	24.4216342362848
Cheimarrichthys_fosteri	Parapercis_sexfasciata	18.9928336727207	13.5699846149609	24.4156827304806
Parapercis_allporti	Parapercis_sexfasciata	19.1463367142003	13.9589097455972	24.3337636828034
Parapercis_ramsayi	Parapercis_sexfasciata	19.1463367142003	13.9589097455972	24.3337636828034
Parapercis_cylindrica	Parapercis_sexfasciata	18.9804400039345	13.53902758635	24.4218524215189
Sillaginodes_punctatus	Sillago_japonica	18.9475083408974	13.6158337665104	24.2791829152844
Sillago_chondropus	Sillago_japonica	18.9475083408974	13.6158337665104	24.2791829152844
Sillago_bassensis	Sillago_japonica	18.9398349328222	13.654069015896	24.2256008497484
Sillago_flindersi	Sillago_japonica	18.9398349328222	13.654069015896	24.2256008497484
Sillago_aeolus	Sillago_sihama	19.006008487998	14.0960437526787	23.9159732233173
Sillago_vincenti	Sillago_japonica	18.9647520964403	13.9758303164465	23.953673876434
Parequula_melbournensis	Sillago_japonica	18.9680079334811	13.5155832624163	24.4204326045459
Eucinostomus_gula	Sillago_japonica	18.9680079334811	13.5155832624163	24.4204326045459
Gerres_macracanthus	Sillago_japonica	18.9680079334811	13.5155832624163	24.4204326045459
Gerres_filamentosus	Sillago_japonica	18.9680079334811	13.5155832624163	24.4204326045459
Gerres_phaiya	Sillago_japonica	18.9680079334811	13.5155832624163	24.4204326045459
Gerres_erythrourus	Sillago_japonica	18.9680079334811	13.5155832624163	24.4204326045459
Gerres_equulus	Sillago_japonica	18.9680079334811	13.5155832624163	24.4204326045459
Gerres_cinereus	Sillago_japonica	18.9680079334811	13.5155832624163	24.4204326045459
Gerres_argyreus	Sillago_japonica	18.9680079334811	13.5155832624163	24.4204326045459
Diapterus_peruvianus	Sillago_japonica	18.9680079334811	13.5155832624163	24.4204326045459
Diapterus_auratus	Sillago_japonica	18.9680079334811	13.5155832624163	24.4204326045459
Eugerres_plumieri	Sillago_japonica	18.9680079334811	13.5155832624163	24.4204326045459
Eucinostomus_melanopterus	Sillago_japonica	18.9680079334811	13.5155832624163	24.4204326045459
Eucinostomus_argenteus	Sillago_japonica	18.9680079334811	13.5155832624163	24.4204326045459
Malakichthys_griseus	Malakichthys_wakiyae	19.2701707107434	14.4371519522624	24.1031894692245
Malakichthys_barbatus	Malakichthys_wakiyae	19.2701707107434	14.4371519522624	24.1031894692245
Malakichthys_elegans	Malakichthys_wakiyae	19.2701707107434	14.4371519522624	24.1031894692245
Synagrops_philippinensis	Malakichthys_wakiyae	19.3342607833865	14.2368461835147	24.4316753832584
Synagrops_japonicus	Malakichthys_wakiyae	19.3342607833865	14.2368461835147	24.4316753832584
Synagrops_bellus	Malakichthys_wakiyae	19.3342607833865	14.2368461835147	24.4316753832584
Acropoma_hanedai	Malakichthys_wakiyae	19.3398939411523	14.219893154149	24.4598947281557
Acropoma_japonicum	Malakichthys_wakiyae	19.3398939411523	14.219893154149	24.4598947281557
Scombrops_gilberti	Scombrops_boops	19.2624756697786	14.4560056544598	24.0689456850974
Epigonus_constanciae	Scombrops_boops	19.3066245547412	14.2973966426393	24.3158524668431
Epigonus_telescopus	Scombrops_boops	19.3066245547412	14.2973966426393	24.3158524668431
Polyprion_oxygeneios	Banjos_banjos	19.4483694311795	14.5530661622411	24.3436727001179
Polyprion_americanus	Banjos_banjos	19.4483694311795	14.5530661622411	24.3436727001179
Stereolepis_doederleini	Banjos_banjos	19.4483694311795	14.5530661622411	24.3436727001179
Stereolepis_gigas	Banjos_banjos	19.4483694311795	14.5530661622411	24.3436727001179
Pentaceros_japonicus	Banjos_banjos	19.4483694311795	14.5530661622411	24.3436727001179
Pseudopentaceros_richardsoni	Banjos_banjos	19.4483694311795	14.5530661622411	24.3436727001179
Pseudopentaceros_pectoralis	Banjos_banjos	19.4483694311795	14.5530661622411	24.3436727001179
Dinolestes_lewini	Lateolabrax_japonicus	19.3070650036379	14.4187046853326	24.1954253219433
Lateolabrax_latus	Lateolabrax_japonicus	19.3042305730031	14.4305162100194	24.1779449359869
Oplegnathus_insignis	Oplegnathus_punctatus	18.9675883520128	14.0050909330996	23.930085770926
Oplegnathus_woodwardi	Oplegnathus_fasciatus	18.9776687835384	13.9637135247414	23.9916240423355
Terapon_theraps	Oplegnathus_fasciatus	18.9891316581538	13.8882284047978	24.0900349115098
Leiopotherapon_aheneus	Oplegnathus_fasciatus	18.9891316581538	13.8882284047978	24.0900349115098
Leiopotherapon_unicolor	Oplegnathus_fasciatus	18.9891316581538	13.8882284047978	24.0900349115098
Pelates_octolineatus	Oplegnathus_fasciatus	18.9891316581538	13.8882284047978	24.0900349115098
Pelates_quadrilineatus	Oplegnathus_fasciatus	18.9891316581538	13.8882284047978	24.0900349115098
Terapon_jarbua	Oplegnathus_fasciatus	18.9891316581538	13.8882284047978	24.0900349115098
Kuhlia_mugil	Girella_punctata	18.9973476825635	13.8413967033872	24.1532986617398
Kuhlia_rupestris	Girella_punctata	18.9973477421869	13.8413962414023	24.1532992429715
Dichistius_capensis	Girella_punctata	19.0236650970157	13.9529454044704	24.0943847895611
Atypichthys_latus	Microcanthus_strigatus	19.0579862094945	14.0579633571028	24.0580090618861
Atypichthys_strigatus	Microcanthus_strigatus	19.0579862094945	14.0579633571028	24.0580090618861
Neoscorpis_lithophilus	Girella_punctata	19.0656058094062	14.0720058895874	24.0592057292249
Girella_mezina	Girella_punctata	19.1221327185739	14.324561127437	23.9197043097109
Girella_leonina	Girella_punctata	19.1221327185739	14.324561127437	23.9197043097109
Girella_nigricans	Girella_punctata	19.1019569318729	14.2335122760211	23.9704015877247
Graus_nigra	Girella_punctata	19.0779836579776	14.1266448882	24.0293224277552
Tilodon_sexfasciatum	Girella_punctata	19.0657942139499	14.0728348746765	24.0587535532232
Hermosilla_azurea	Girella_punctata	19.024485869811	13.9564473715391	24.0925243680828
Kyphosus_cinerascens	Girella_punctata	19.024485869811	13.9564473715391	24.0925243680828
Kyphosus_analogus	Girella_punctata	19.024485869811	13.9564473715391	24.0925243680828
Kyphosus_vaigiensis	Girella_punctata	19.024485869811	13.9564473715391	24.0925243680828
Medialuna_californiensis	Girella_punctata	19.0240978622205	13.9547916942649	24.093404030176
Ammodytes_tobianus	Ammodytes_personatus	18.5209390076567	13.5486533490653	23.4932246662481
Hyperoplus_lanceolatus	Ammodytes_personatus	18.5209390076567	13.5486533490653	23.4932246662481
Ammodytes_americanus	Ammodytes_personatus	18.4177927382473	13.5808442178067	23.2547412586879
Malapterus_reticulatus	Pseudolabrus_japonicus	18.8891955547825	13.6063357909033	24.1720553186617
Halichoeres_hortulanus	Pseudolabrus_japonicus	18.8894429985576	13.6674277359322	24.1114582611829
Halichoeres_richmondi	Pseudolabrus_japonicus	18.8894429985576	13.6674277359322	24.1114582611829
Halichoeres_brownfieldi	Pseudolabrus_japonicus	18.8894429985576	13.6674277359322	24.1114582611829
Halichoeres_prosopeion	Pseudolabrus_japonicus	18.8894429985576	13.6674277359322	24.1114582611829
Coris_aurilineata	Pseudolabrus_japonicus	18.8894429985576	13.6674277359322	24.1114582611829
Coris_pictoides	Pseudolabrus_japonicus	18.8894429985576	13.6674277359322	24.1114582611829
Halichoeres_solorensis	Pseudolabrus_japonicus	18.8894429985576	13.6674277359322	24.1114582611829
Halichoeres_marginatus	Pseudolabrus_japonicus	18.8894429985576	13.6674277359322	24.1114582611829
Halichoeres_leucurus	Pseudolabrus_japonicus	18.8894429985576	13.6674277359322	24.1114582611829
Halichoeres_argus	Pseudolabrus_japonicus	18.8894429985576	13.6674277359322	24.1114582611829
Halichoeres_binotopsis	Pseudolabrus_japonicus	18.8894429985576	13.6674277359322	24.1114582611829
Halichoeres_nigrescens	Pseudolabrus_japonicus	18.8894429985576	13.6674277359322	24.1114582611829
Halichoeres_melanurus	Pseudolabrus_japonicus	18.8894429985576	13.6674277359322	24.1114582611829
Halichoeres_papilionaceus	Pseudolabrus_japonicus	18.8894429985576	13.6674277359322	24.1114582611829
Halichoeres_chrysus	Pseudolabrus_japonicus	18.8894429985576	13.6674277359322	24.1114582611829
Halichoeres_leucoxanthus	Pseudolabrus_japonicus	18.8894429985576	13.6674277359322	24.1114582611829
Halichoeres_ornatissimus	Pseudolabrus_japonicus	18.8894429985576	13.6674277359322	24.1114582611829
Halichoeres_biocellatus	Pseudolabrus_japonicus	18.8894429985576	13.6674277359322	24.1114582611829
Halichoeres_melasmapomus	Pseudolabrus_japonicus	18.8894429985576	13.6674277359322	24.1114582611829
Coris_batuensis	Pseudolabrus_japonicus	18.8894429985576	13.6674277359322	24.1114582611829
Halichoeres_chloropterus	Pseudolabrus_japonicus	18.8894429985576	13.6674277359322	24.1114582611829
Halichoeres_podostigma	Pseudolabrus_japonicus	18.8894429985576	13.6674277359322	24.1114582611829
Halichoeres_miniatus	Pseudolabrus_japonicus	18.8894429985576	13.6674277359322	24.1114582611829
Halichoeres_margaritaceus	Pseudolabrus_japonicus	18.8894429985576	13.6674277359322	24.1114582611829
Halichoeres_nebulosus	Pseudolabrus_japonicus	18.8894429985576	13.6674277359322	24.1114582611829
Macropharyngodon_kuiteri	Pseudolabrus_japonicus	18.8894429985576	13.6674277359322	24.1114582611829
Macropharyngodon_choati	Pseudolabrus_japonicus	18.8894429985576	13.6674277359322	24.1114582611829
Macropharyngodon_negrosensis	Pseudolabrus_japonicus	18.8894429985576	13.6674277359322	24.1114582611829
Macropharyngodon_cyanoguttatus	Pseudolabrus_japonicus	18.8894429985576	13.6674277359322	24.1114582611829
Macropharyngodon_ornatus	Pseudolabrus_japonicus	18.8894429985576	13.6674277359322	24.1114582611829
Halichoeres_lapillus	Pseudolabrus_japonicus	18.8894429985576	13.6674277359322	24.1114582611829
Macropharyngodon_bipartitus_bipartitus	Pseudolabrus_japonicus	18.8894429985576	13.6674277359322	24.1114582611829
Macropharyngodon_meleagris	Pseudolabrus_japonicus	18.8894429985576	13.6674277359322	24.1114582611829
Macropharyngodon_geoffroy	Pseudolabrus_japonicus	18.8894429985576	13.6674277359322	24.1114582611829
Halichoeres_scapularis	Pseudolabrus_japonicus	18.8894429985576	13.6674277359322	24.1114582611829
Halichoeres_trimaculatus	Pseudolabrus_japonicus	18.8894429985576	13.6674277359322	24.1114582611829
Halichoeres_semicinctus	Pseudolabrus_japonicus	18.8894429985576	13.6674277359322	24.1114582611829
Oxyjulis_californica	Pseudolabrus_japonicus	18.8894429985576	13.6674277359322	24.1114582611829
Halichoeres_cyanocephalus	Pseudolabrus_japonicus	18.8894429985576	13.6674277359322	24.1114582611829
Halichoeres_maculipinna	Pseudolabrus_japonicus	18.8894429985576	13.6674277359322	24.1114582611829
Halichoeres_garnoti	Pseudolabrus_japonicus	18.8894429985576	13.6674277359322	24.1114582611829
Halichoeres_chierchiae	Pseudolabrus_japonicus	18.8894429985576	13.6674277359322	24.1114582611829
Halichoeres_notospilus	Pseudolabrus_japonicus	18.8894429985576	13.6674277359322	24.1114582611829
Halichoeres_rubrovirens	Pseudolabrus_japonicus	18.8894429985576	13.6674277359322	24.1114582611829
Halichoeres_radiatus	Pseudolabrus_japonicus	18.8894429985576	13.6674277359322	24.1114582611829
Halichoeres_brasiliensis	Pseudolabrus_japonicus	18.8894429985576	13.6674277359322	24.1114582611829
Halichoeres_poeyi	Pseudolabrus_japonicus	18.8894429985576	13.6674277359322	24.1114582611829
Halichoeres_bivittatus	Pseudolabrus_japonicus	18.8894429985576	13.6674277359322	24.1114582611829
Halichoeres_dispilus	Pseudolabrus_japonicus	18.8894429985576	13.6674277359322	24.1114582611829
Halichoeres_burekae	Pseudolabrus_japonicus	18.8894429985576	13.6674277359322	24.1114582611829
Halichoeres_socialis	Pseudolabrus_japonicus	18.8894429985576	13.6674277359322	24.1114582611829
Halichoeres_pictus	Pseudolabrus_japonicus	18.8894429985576	13.6674277359322	24.1114582611829
Halichoeres_sazimai	Pseudolabrus_japonicus	18.8894429985576	13.6674277359322	24.1114582611829
Halichoeres_bathyphilus	Pseudolabrus_japonicus	18.8894429985576	13.6674277359322	24.1114582611829
Halichoeres_nicholsi	Pseudolabrus_japonicus	18.8894429985576	13.6674277359322	24.1114582611829
Pseudojuloides_cerasinus	Pseudolabrus_japonicus	18.8894429985576	13.6674277359322	24.1114582611829
Pseudojuloides_atavai	Pseudolabrus_japonicus	18.8894429985576	13.6674277359322	24.1114582611829
Coris_julis	Pseudolabrus_japonicus	18.8894429985576	13.6674277359322	24.1114582611829
Coris_picta	Pseudolabrus_japonicus	18.8894429985576	13.6674277359322	24.1114582611829
Coris_dorsomacula	Pseudolabrus_japonicus	18.8894429985576	13.6674277359322	24.1114582611829
Cheilio_inermis	Pseudolabrus_japonicus	18.8894429985576	13.6674277359322	24.1114582611829
Coris_aygula	Pseudolabrus_japonicus	18.8894429985576	13.6674277359322	24.1114582611829
Coris_flavovittata	Pseudolabrus_japonicus	18.8894429985576	13.6674277359322	24.1114582611829
Hologymnosus_doliatus	Pseudolabrus_japonicus	18.8894429985576	13.6674277359322	24.1114582611829
Hologymnosus_annulatus	Pseudolabrus_japonicus	18.8894429985576	13.6674277359322	24.1114582611829
Coris_gaimard	Pseudolabrus_japonicus	18.8894429985576	13.6674277359322	24.1114582611829
Pseudocoris_yamashiroi	Pseudolabrus_japonicus	18.8894429985576	13.6674277359322	24.1114582611829
Pseudocoris_heteroptera	Pseudolabrus_japonicus	18.8894429985576	13.6674277359322	24.1114582611829
Halichoeres_hartzfeldii	Pseudolabrus_japonicus	18.8894429985576	13.6674277359322	24.1114582611829
Leptojulis_cyanopleura	Pseudolabrus_japonicus	18.8894429985576	13.6674277359322	24.1114582611829
Labrichthys_unilineatus	Pseudolabrus_japonicus	18.8894429985576	13.6674277359322	24.1114582611829
Labroides_rubrolabiatus	Pseudolabrus_japonicus	18.8894429985576	13.6674277359322	24.1114582611829
Larabicus_quadrilineatus	Pseudolabrus_japonicus	18.8894429985576	13.6674277359322	24.1114582611829
Labroides_dimidiatus	Pseudolabrus_japonicus	18.8894429985576	13.6674277359322	24.1114582611829
Labroides_bicolor	Pseudolabrus_japonicus	18.8894429985576	13.6674277359322	24.1114582611829
Diproctacanthus_xanthurus	Pseudolabrus_japonicus	18.8894429985576	13.6674277359322	24.1114582611829
Labropsis_australis	Pseudolabrus_japonicus	18.8894429985576	13.6674277359322	24.1114582611829
Ophthalmolepis_lineolata	Pseudolabrus_japonicus	18.8894429985576	13.6674277359322	24.1114582611829
Halichoeres_insularis	Pseudolabrus_japonicus	18.8894429985576	13.6674277359322	24.1114582611829
Halichoeres_melanotis	Pseudolabrus_japonicus	18.8894429985576	13.6674277359322	24.1114582611829
Gomphosus_caeruleus	Pseudolabrus_japonicus	18.8894429985576	13.6674277359322	24.1114582611829
Gomphosus_varius	Pseudolabrus_japonicus	18.8894429985576	13.6674277359322	24.1114582611829
Thalassoma_amblycephalum	Pseudolabrus_japonicus	18.8894429985576	13.6674277359322	24.1114582611829
Thalassoma_robertsoni	Pseudolabrus_japonicus	18.8894429946421	13.6674275034023	24.1114584858819
Thalassoma_newtoni	Pseudolabrus_japonicus	18.8894429985576	13.6674277359322	24.1114582611829
Thalassoma_ascensionis	Pseudolabrus_japonicus	18.8894429985576	13.6674277359322	24.1114582611829
Thalassoma_pavo	Pseudolabrus_japonicus	18.8894429985576	13.6674277359322	24.1114582611829
Thalassoma_noronhanum	Pseudolabrus_japonicus	18.8894429985576	13.6674277359322	24.1114582611829
Thalassoma_bifasciatum	Pseudolabrus_japonicus	18.8894429985576	13.6674277359322	24.1114582611829
Thalassoma_trilobatum	Pseudolabrus_japonicus	18.8894429985576	13.6674277359322	24.1114582611829
Thalassoma_jansenii	Pseudolabrus_japonicus	18.8894429985576	13.6674277359322	24.1114582611829
Thalassoma_hardwicke	Pseudolabrus_japonicus	18.8894429985576	13.6674277359322	24.1114582611829
Thalassoma_quinquevittatum	Pseudolabrus_japonicus	18.8894429985576	13.6674277359322	24.1114582611829
Thalassoma_genivittatum	Pseudolabrus_japonicus	18.8894429985576	13.6674277359322	24.1114582611829
Thalassoma_hebraicum	Pseudolabrus_japonicus	18.8894429985576	13.6674277359322	24.1114582611829
Thalassoma_duperrey	Pseudolabrus_japonicus	18.8894429985576	13.6674277359322	24.1114582611829
Thalassoma_lutescens	Pseudolabrus_japonicus	18.8894429985576	13.6674277359322	24.1114582611829
Thalassoma_lunare	Pseudolabrus_japonicus	18.8894429985576	13.6674277359322	24.1114582611829
Thalassoma_cupido	Pseudolabrus_japonicus	18.8894429985576	13.6674277359322	24.1114582611829
Thalassoma_loxum	Pseudolabrus_japonicus	18.8894429985576	13.6674277359322	24.1114582611829
Thalassoma_purpureum	Pseudolabrus_japonicus	18.8894429985576	13.6674277359322	24.1114582611829
Thalassoma_ballieui	Pseudolabrus_japonicus	18.8894429985576	13.6674277359322	24.1114582611829
Thalassoma_septemfasciatum	Pseudolabrus_japonicus	18.8894429985576	13.6674277359322	24.1114582611829
Stethojulis_trilineata	Pseudolabrus_japonicus	18.8894429985576	13.6674277359322	24.1114582611829
Stethojulis_albovittata	Pseudolabrus_japonicus	18.8894429985576	13.6674277359322	24.1114582611829
Stethojulis_bandanensis	Pseudolabrus_japonicus	18.8894429985576	13.6674277359322	24.1114582611829
Stethojulis_balteata	Pseudolabrus_japonicus	18.8894429985576	13.6674277359322	24.1114582611829
Hemigymnus_melapterus	Pseudolabrus_japonicus	18.8894429985576	13.6674277359322	24.1114582611829
Hemigymnus_fasciatus	Pseudolabrus_japonicus	18.8894429985576	13.6674277359322	24.1114582611829
Anampses_caeruleopunctatus	Pseudolabrus_japonicus	18.8894429924119	13.6674274529725	24.1114585318513
Anampses_meleagrides	Pseudolabrus_japonicus	18.8894429985576	13.6674277359322	24.1114582611829
Anampses_neoguinaicus	Pseudolabrus_japonicus	18.8894429985576	13.6674277359322	24.1114582611829
Anampses_twistii	Pseudolabrus_japonicus	18.8894429985576	13.6674277359322	24.1114582611829
Anampses_geographicus	Pseudolabrus_japonicus	18.8894429985576	13.6674277359322	24.1114582611829
Suezichthys_gracilis	Pseudolabrus_japonicus	18.8894429985576	13.6674277359322	24.1114582611829
Notolabrus_gymnogenis	Pseudolabrus_japonicus	18.8894429985576	13.6674277359322	24.1114582611829
Pseudolabrus_gayi	Pseudolabrus_japonicus	18.8894429985576	13.6674277359322	24.1114582611829
Pictilabrus_laticlavius	Pseudolabrus_japonicus	18.8894429985576	13.6674277359322	24.1114582611829
Notolabrus_fucicola	Pseudolabrus_japonicus	18.8894429985576	13.6674277359322	24.1114582611829
Notolabrus_tetricus	Pseudolabrus_japonicus	18.8894429985576	13.6674277359322	24.1114582611829
Austrolabrus_maculatus	Pseudolabrus_japonicus	18.8894429985576	13.6674277359322	24.1114582611829
Notolabrus_parilus	Pseudolabrus_japonicus	18.8894429985576	13.6674277359322	24.1114582611829
Novaculichthys_macrolepidotus	Pseudolabrus_japonicus	18.8893232525598	13.637775351807	24.1408711533125
Novaculichthys_taeniourus	Pseudolabrus_japonicus	18.8893232525598	13.637775351807	24.1408711533125
Xyrichtys_splendens	Pseudolabrus_japonicus	18.8893232525598	13.637775351807	24.1408711533125
Xyrichtys_novacula	Pseudolabrus_japonicus	18.8893232525598	13.637775351807	24.1408711533125
Xyrichtys_martinicensis	Pseudolabrus_japonicus	18.8893232525598	13.637775351807	24.1408711533125
Iniistius_aneitensis	Pseudolabrus_japonicus	18.8893232525598	13.637775351807	24.1408711533125
Cymolutes_praetextatus	Pseudolabrus_japonicus	18.8893232285226	13.6377764657055	24.1408699913397
Cymolutes_torquatus	Pseudolabrus_japonicus	18.8893232525598	13.637775351807	24.1408711533125
Pseudocheilinus_octotaenia	Pseudolabrus_japonicus	18.8890355891977	13.5672117356175	24.210859442778
Cirrhilabrus_lubbocki	Pseudolabrus_japonicus	18.8890355891977	13.5672117356175	24.210859442778
Pteragogus_cryptus	Pseudolabrus_japonicus	18.8890355891977	13.5672117356175	24.210859442778
Pteragogus_enneacanthus	Pseudolabrus_japonicus	18.8890355891977	13.5672117356175	24.210859442778
Oxycheilinus_digramma	Pseudolabrus_japonicus	18.8889625423123	13.5494406407803	24.2284844438443
Oxycheilinus_unifasciatus	Pseudolabrus_japonicus	18.8889625423123	13.5494406407803	24.2284844438443
Oxycheilinus_bimaculatus	Pseudolabrus_japonicus	18.8889625423123	13.5494406407803	24.2284844438443
Cheilinus_fasciatus	Pseudolabrus_japonicus	18.8889625423123	13.5494406407803	24.2284844438443
Wetmorella_nigropinnata	Pseudolabrus_japonicus	18.8889625423123	13.5494406407803	24.2284844438443
Cheilinus_undulatus	Pseudolabrus_japonicus	18.8889625423123	13.5494406407803	24.2284844438443
Epibulus_insidiator	Pseudolabrus_japonicus	18.8889625423123	13.5494406407803	24.2284844438443
Epibulus_brevis	Pseudolabrus_japonicus	18.8889625423123	13.5494406407803	24.2284844438443
Cheilinus_chlorourus	Pseudolabrus_japonicus	18.8889625423123	13.5494406407803	24.2284844438443
Cheilinus_oxycephalus	Pseudolabrus_japonicus	18.8889625423123	13.5494406407803	24.2284844438443
Cheilinus_trilobatus	Pseudolabrus_japonicus	18.8889625423123	13.5494406407803	24.2284844438443
Oxycheilinus_celebicus	Pseudolabrus_japonicus	18.8889625423123	13.5494406407803	24.2284844438443
Labrus_mixtus	Pseudolabrus_japonicus	18.8889625423123	13.5494406407803	24.2284844438443
Labrus_merula	Pseudolabrus_japonicus	18.8889625423123	13.5494406407803	24.2284844438443
Labrus_bergylta	Pseudolabrus_japonicus	18.8889625423123	13.5494406407803	24.2284844438443
Tautoga_onitis	Pseudolabrus_japonicus	18.8889625423123	13.5494406407803	24.2284844438443
Acantholabrus_palloni	Pseudolabrus_japonicus	18.8889625423123	13.5494406407803	24.2284844438443
Ctenolabrus_rupestris	Pseudolabrus_japonicus	18.8889625423123	13.5494406407803	24.2284844438443
Tautogolabrus_adspersus	Pseudolabrus_japonicus	18.8889625393953	13.5494404147261	24.2284846640646
Centrolabrus_exoletus	Pseudolabrus_japonicus	18.8889625423123	13.5494406407803	24.2284844438443
Symphodus_melanocercus	Pseudolabrus_japonicus	18.8889625423123	13.5494406407803	24.2284844438443
Symphodus_roissali	Pseudolabrus_japonicus	18.8889625423123	13.5494406407803	24.2284844438443
Centrolabrus_trutta	Pseudolabrus_japonicus	18.8889625423123	13.5494406407803	24.2284844438443
Centrolabrus_caeruleus	Pseudolabrus_japonicus	18.8889625423123	13.5494406407803	24.2284844438443
Symphodus_mediterraneus	Pseudolabrus_japonicus	18.8889625423123	13.5494406407803	24.2284844438443
Symphodus_melops	Pseudolabrus_japonicus	18.8889625423123	13.5494406407803	24.2284844438443
Symphodus_doderleini	Pseudolabrus_japonicus	18.8889625423123	13.5494406407803	24.2284844438443
Symphodus_cinereus	Pseudolabrus_japonicus	18.8889625423123	13.5494406407803	24.2284844438443
Symphodus_rostratus	Pseudolabrus_japonicus	18.8889625423123	13.5494406407803	24.2284844438443
Symphodus_bailloni	Pseudolabrus_japonicus	18.8889625423123	13.5494406407803	24.2284844438443
Symphodus_tinca	Pseudolabrus_japonicus	18.8889625423123	13.5494406407803	24.2284844438443
Symphodus_ocellatus	Pseudolabrus_japonicus	18.8889625423123	13.5494406407803	24.2284844438443
Lappanella_fasciata	Pseudolabrus_japonicus	18.8889625423123	13.5494406407803	24.2284844438443
Siganus_rivulatus	Pseudolabrus_japonicus	18.8889625423123	13.5494406407803	24.2284844438443
Chlorurus_sordidus	Pseudolabrus_japonicus	18.8889625423123	13.5494406407803	24.2284844438443
Chlorurus_japanensis	Pseudolabrus_japonicus	18.8889625423123	13.5494406407803	24.2284844438443
Chlorurus_oedema	Pseudolabrus_japonicus	18.8889625423123	13.5494406407803	24.2284844438443
Chlorurus_bleekeri	Pseudolabrus_japonicus	18.8889625423123	13.5494406407803	24.2284844438443
Chlorurus_bowersi	Pseudolabrus_japonicus	18.8889625423123	13.5494406407803	24.2284844438443
Chlorurus_capistratoides	Pseudolabrus_japonicus	18.8889625423123	13.5494406407803	24.2284844438443
Chlorurus_microrhinos	Pseudolabrus_japonicus	18.8889625423123	13.5494406407803	24.2284844438443
Hipposcarus_longiceps	Pseudolabrus_japonicus	18.8889625423123	13.5494406407803	24.2284844438443
Bolbometopon_muricatum	Pseudolabrus_japonicus	18.8889625423123	13.5494406407803	24.2284844438443
Cetoscarus_bicolor	Pseudolabrus_japonicus	18.8889625423123	13.5494406407803	24.2284844438443
Calotomus_spinidens	Pseudolabrus_japonicus	18.8889625423123	13.5494406407803	24.2284844438443
Calotomus_carolinus	Pseudolabrus_japonicus	18.8889625423123	13.5494406407803	24.2284844438443
Sparisoma_rocha	Pseudolabrus_japonicus	18.8889625423123	13.5494406407803	24.2284844438443
Sparisoma_axillare	Pseudolabrus_japonicus	18.8889625423123	13.5494406407803	24.2284844438443
Sparisoma_rubripinne	Pseudolabrus_japonicus	18.8889625423123	13.5494406407803	24.2284844438443
Sparisoma_chrysopterum	Pseudolabrus_japonicus	18.8889625423123	13.5494406407803	24.2284844438443
Sparisoma_amplum	Pseudolabrus_japonicus	18.8889625423123	13.5494406407803	24.2284844438443
Sparisoma_viride	Pseudolabrus_japonicus	18.8889625423123	13.5494406407803	24.2284844438443
Sparisoma_frondosum	Pseudolabrus_japonicus	18.8889625423123	13.5494406407803	24.2284844438443
Sparisoma_aurofrenatum	Pseudolabrus_japonicus	18.8889625423123	13.5494406407803	24.2284844438443
Sparisoma_radians	Pseudolabrus_japonicus	18.8889625423123	13.5494406407803	24.2284844438443
Sparisoma_atomarium	Pseudolabrus_japonicus	18.8889625423123	13.5494406407803	24.2284844438443
Sparisoma_tuiupiranga	Pseudolabrus_japonicus	18.8889625423123	13.5494406407803	24.2284844438443
Sparisoma_cretense	Pseudolabrus_japonicus	18.8889625423123	13.5494406407803	24.2284844438443
Sparisoma_strigatum	Pseudolabrus_japonicus	18.8889625423123	13.5494406407803	24.2284844438443
Nicholsina_usta_usta	Pseudolabrus_japonicus	18.8889625423123	13.5494406407803	24.2284844438443
Nicholsina_denticulata	Pseudolabrus_japonicus	18.8889625423123	13.5494406407803	24.2284844438443
Cryptotomus_roseus	Pseudolabrus_japonicus	18.8889625423123	13.5494406407803	24.2284844438443
Leptoscarus_vaigiensis	Pseudolabrus_japonicus	18.8889625423123	13.5494406407803	24.2284844438443
Scarus_schlegeli	Pseudolabrus_japonicus	18.8889625423123	13.5494406407803	24.2284844438443
Scarus_hypselopterus	Pseudolabrus_japonicus	18.8889625423123	13.5494406407803	24.2284844438443
Scarus_flavipectoralis	Pseudolabrus_japonicus	18.8889625423123	13.5494406407803	24.2284844438443
Scarus_hoefleri	Pseudolabrus_japonicus	18.8889625423123	13.5494406407803	24.2284844438443
Scarus_psittacus	Pseudolabrus_japonicus	18.8889625423123	13.5494406407803	24.2284844438443
Scarus_spinus	Pseudolabrus_japonicus	18.8889625423123	13.5494406407803	24.2284844438443
Scarus_frenatus	Pseudolabrus_japonicus	18.8889625423123	13.5494406407803	24.2284844438443
Scarus_dimidiatus	Pseudolabrus_japonicus	18.8889625423123	13.5494406407803	24.2284844438443
Scarus_rubroviolaceus	Pseudolabrus_japonicus	18.8889625423123	13.5494406407803	24.2284844438443
Scarus_forsteni	Pseudolabrus_japonicus	18.8889625423123	13.5494406407803	24.2284844438443
Scarus_niger	Pseudolabrus_japonicus	18.8889625423123	13.5494406407803	24.2284844438443
Scarus_tricolor	Pseudolabrus_japonicus	18.8889625423123	13.5494406407803	24.2284844438443
Scarus_altipinnis	Pseudolabrus_japonicus	18.8889625423123	13.5494406407803	24.2284844438443
Scarus_prasiognathos	Pseudolabrus_japonicus	18.8889625423123	13.5494406407803	24.2284844438443
Scarus_ghobban	Pseudolabrus_japonicus	18.8889625423123	13.5494406407803	24.2284844438443
Scarus_coelestinus	Pseudolabrus_japonicus	18.8889625423123	13.5494406407803	24.2284844438443
Scarus_guacamaia	Pseudolabrus_japonicus	18.8889625012598	13.5494403725462	24.2284846299734
Scarus_iseri	Pseudolabrus_japonicus	18.8889625423123	13.5494406407803	24.2284844438443
Scarus_taeniopterus	Pseudolabrus_japonicus	18.8889625423123	13.5494406407803	24.2284844438443
Scarus_chameleon	Pseudolabrus_japonicus	18.8889625423123	13.5494406407803	24.2284844438443
Scarus_festivus	Pseudolabrus_japonicus	18.8889625423123	13.5494406407803	24.2284844438443
Scarus_quoyi	Pseudolabrus_japonicus	18.8889625423123	13.5494406407803	24.2284844438443
Scarus_oviceps	Pseudolabrus_japonicus	18.8889625423123	13.5494406407803	24.2284844438443
Scarus_globiceps	Pseudolabrus_japonicus	18.8889625423123	13.5494406407803	24.2284844438443
Cephalopholis_argus	Pseudolabrus_japonicus	18.8889625423123	13.5494406407803	24.2284844438443
Lachnolaimus_maximus	Choerodon_azurio	18.932394276261	13.6567196230017	24.2080689295203
Achoerodus_viridis	Choerodon_azurio	18.9535578045763	13.7188625113029	24.1882530978496
Pseudodax_moluccanus	Choerodon_azurio	18.9535578045763	13.7188625113029	24.1882530978496
Odax_acroptilus	Choerodon_azurio	18.9914681724109	13.8309929700471	24.1519433747748
Siphonognathus_argyrophanes	Choerodon_azurio	18.9914681724109	13.8309929700471	24.1519433747748
Haletta_semifasciata	Choerodon_azurio	18.9914681724109	13.8309929700471	24.1519433747748
Neoodax_balteatus	Choerodon_azurio	18.9914681724109	13.8309929700471	24.1519433747748
Odax_cyanomelas	Choerodon_azurio	18.9914681724109	13.8309929700471	24.1519433747748
Odax_cyanoallix	Choerodon_azurio	18.9914681724109	13.8309929700471	24.1519433747748
Odax_pullus	Choerodon_azurio	18.9914681724109	13.8309929700471	24.1519433747748
Choerodon_fasciatus	Choerodon_azurio	19.0432805492393	13.9860038175013	24.1005572809773
Choerodon_anchorago	Choerodon_azurio	19.0435211460995	13.9867285411665	24.1003137510324
Choerodon_oligacanthus	Choerodon_azurio	19.0435211460995	13.9867285411665	24.1003137510324
Choerodon_schoenleinii	Choerodon_azurio	19.0435211460995	13.9867285411666	24.1003137510324
Xiphocheilus_typus	Choerodon_azurio	19.1220772410559	14.2259132368545	24.0182412452573
Bodianus_rufus	Choerodon_azurio	18.9637497847743	13.7489043066527	24.1785952628959
Clepticus_parrae	Choerodon_azurio	18.9637497847743	13.7489043066527	24.1785952628959
Bodianus_scrofa	Choerodon_azurio	18.9637497847743	13.7489043066527	24.1785952628959
Bodianus_mesothorax	Choerodon_azurio	18.9637497847743	13.7489043066527	24.1785952628959
Semicossyphus_darwini	Choerodon_azurio	18.9637497847743	13.7489043066527	24.1785952628959
Semicossyphus_pulcher	Choerodon_azurio	18.9637497847743	13.7489043066527	24.1785952628959
Coreoperca_whiteheadi	Coreoperca_kawamebari	18.7209453683876	13.707901361605	23.7339893751702
Siniperca_roulei	Siniperca_scherzeri	18.4990380940476	13.6370515389749	23.3610246491204
Siniperca_fortis	Siniperca_scherzeri	18.4990380940476	13.6370515389749	23.3610246491204
Siniperca_undulata	Siniperca_scherzeri	18.4990380940476	13.6370515389749	23.3610246491204
Siniperca_chuatsi	Siniperca_scherzeri	18.4990380940476	13.6370515389749	23.3610246491204
Siniperca_knerii	Siniperca_scherzeri	18.4990380940476	13.6370515389749	23.3610246491204
Siniperca_obscura	Siniperca_scherzeri	18.4990380940476	13.6370515389749	23.3610246491204
Coreoperca_herzi	Siniperca_scherzeri	18.6503124976884	13.5130281462781	23.7875968490987
Elassoma_evergladei	Lepomis_macrochirus	18.6633158734965	13.5036679554274	23.8229637915656
Elassoma_boehlkei	Lepomis_macrochirus	18.6633158734965	13.5036679554274	23.8229637915656
Elassoma_gilberti	Lepomis_macrochirus	18.6633158734965	13.5036679554274	23.8229637915656
Elassoma_okefenokee	Lepomis_macrochirus	18.6633158734965	13.5036679554274	23.8229637915656
Elassoma_zonatum	Lepomis_macrochirus	18.6633158734965	13.5036679554274	23.8229637915656
Elassoma_alabamae	Lepomis_macrochirus	18.6633158734965	13.5036679554274	23.8229637915656
Acantharchus_pomotis	Lepomis_macrochirus	18.6264492777661	13.5781707684386	23.6747277870937
Ambloplites_ariommus	Lepomis_macrochirus	18.6264492777661	13.5781707684386	23.6747277870937
Ambloplites_rupestris	Lepomis_macrochirus	18.6264492777661	13.5781707684386	23.6747277870937
Ambloplites_cavifrons	Lepomis_macrochirus	18.6264492777661	13.5781707684386	23.6747277870937
Ambloplites_constellatus	Lepomis_macrochirus	18.6264492777661	13.5781707684386	23.6747277870937
Archoplites_interruptus	Lepomis_macrochirus	18.6264492777661	13.5781707684386	23.6747277870937
Pomoxis_nigromaculatus	Lepomis_macrochirus	18.6264492777661	13.5781707684386	23.6747277870937
Pomoxis_annularis	Lepomis_macrochirus	18.6264492777661	13.5781707684386	23.6747277870937
Enneacanthus_chaetodon	Lepomis_macrochirus	18.6264492777661	13.5781707684386	23.6747277870937
Enneacanthus_gloriosus	Lepomis_macrochirus	18.6264492777661	13.5781707684386	23.6747277870937
Enneacanthus_obesus	Lepomis_macrochirus	18.6264492777661	13.5781707684386	23.6747277870937
Centrarchus_macropterus	Lepomis_macrochirus	18.6264492777661	13.5781707684386	23.6747277870937
Micropterus_dolomieu	Micropterus_salmoides	18.5634923031128	13.7175713302466	23.4094132759791
Micropterus_punctulatus	Micropterus_salmoides	18.5634923031128	13.7175713302466	23.4094132759791
Micropterus_coosae	Micropterus_salmoides	18.5614222603074	13.7293194429654	23.3935250776495
Micropterus_floridanus	Micropterus_salmoides	18.5547191349	13.7676353785066	23.3418028912934
Micropterus_treculii	Micropterus_salmoides	18.5587863218942	13.744336587429	23.3732360563594
Micropterus_notius	Micropterus_salmoides	18.5587863218942	13.744336587429	23.3732360563594
Micropterus_cataractae	Micropterus_salmoides	18.5606575701262	13.7336692940566	23.3876458461959
Lepomis_gulosus	Lepomis_macrochirus	18.567355098723	13.620158389477	23.514551807969
Lepomis_cyanellus	Lepomis_macrochirus	18.567355098723	13.620158389477	23.514551807969
Lepomis_symmetricus	Lepomis_macrochirus	18.567355098723	13.620158389477	23.514551807969
Lepomis_humilis	Lepomis_macrochirus	18.5344677746712	13.694445501497	23.3744900478454
Lepomis_gibbosus	Lepomis_macrochirus	18.5566271535695	13.6441341035062	23.4691202036328
Lepomis_microlophus	Lepomis_macrochirus	18.5566271535695	13.6441341035062	23.4691202036328
Lepomis_miniatus	Lepomis_macrochirus	18.5566271535695	13.6441341035062	23.4691202036328
Lepomis_punctatus	Lepomis_macrochirus	18.5566270857223	13.644133765323	23.4691204061216
Lepomis_marginatus	Lepomis_macrochirus	18.5566271535695	13.6441341035062	23.4691202036328
Lepomis_megalotis	Lepomis_macrochirus	18.5566271535695	13.6441341035062	23.4691202036328
Lepomis_auritus	Lepomis_macrochirus	18.5566271535695	13.6441341035062	23.4691202036328
Edelia_vittata	Coreoperca_kawamebari	18.7319397077973	13.5012449444436	23.962634471151
Nannoperca_australis	Coreoperca_kawamebari	18.7319397077973	13.5012449444436	23.962634471151
Nannoperca_obscura	Coreoperca_kawamebari	18.7319397077973	13.5012449444436	23.962634471151
Nannoperca_oxleyana	Coreoperca_kawamebari	18.7319397077973	13.5012449444436	23.962634471151
Nannoperca_variegata	Coreoperca_kawamebari	18.7319397077973	13.5012449444436	23.962634471151
Nannatherina_balstoni	Coreoperca_kawamebari	18.7319397077973	13.5012449444436	23.962634471151
Macquaria_australasica	Coreoperca_kawamebari	18.7319397077973	13.5012449444436	23.962634471151
Macquaria_ambigua	Coreoperca_kawamebari	18.7319397077973	13.5012449444436	23.962634471151
Bostockia_porosa	Coreoperca_kawamebari	18.7319397077973	13.5012449444436	23.962634471151
Percichthys_trucha	Coreoperca_kawamebari	18.7319397077973	13.5012449444436	23.962634471151
Maccullochella_macquariensis	Coreoperca_kawamebari	18.7319397077973	13.5012449444436	23.962634471151
Maccullochella_ikei	Coreoperca_kawamebari	18.7319397077973	13.5012449444436	23.962634471151
Maccullochella_peelii_peelii	Coreoperca_kawamebari	18.7319397077973	13.5012449444436	23.962634471151
Gadopsis_bispinosus	Coreoperca_kawamebari	18.7319397077973	13.5012449444436	23.962634471151
Gadopsis_marmoratus	Coreoperca_kawamebari	18.7319397077973	13.5012449444436	23.962634471151
Macquaria_colonorum	Coreoperca_kawamebari	18.7319397077973	13.5012449444436	23.962634471151
Enoplosus_armatus	Nemadactylus_bergi	18.7198771582815	13.4762277863106	23.9635265302524
Centrogenys_vaigiensis	Nemadactylus_bergi	18.7096415920863	13.5505685666219	23.8687146175507
Cheilodactylus_rubrolabiatus	Nemadactylus_bergi	18.6813188756822	13.7638517429423	23.5987860084221
Goniistius_quadricornis	Nemadactylus_bergi	18.6813188756822	13.7638517429423	23.5987860084221
Goniistius_zonatus	Nemadactylus_bergi	18.6813188756822	13.7638517429423	23.5987860084221
Goniistius_fuscus	Nemadactylus_bergi	18.6748436645319	13.8142994895743	23.5353878394895
Goniistius_spectabilis	Nemadactylus_bergi	18.6723469136884	13.8339303259665	23.5107635014103
Chirodactylus_jessicalenorum	Nemadactylus_bergi	18.6723469136884	13.8339303259665	23.5107635014103
Chirodactylus_brachydactylus	Nemadactylus_bergi	18.6723469136884	13.8339303259665	23.5107635014103
Chirodactylus_grandis	Nemadactylus_bergi	18.6723469136884	13.8339303259665	23.5107635014103
Dactylophora_nigricans	Nemadactylus_bergi	18.6715672833742	13.8400809737619	23.5030535929865
Cheilodactylus_variegatus	Nemadactylus_bergi	18.6715672833742	13.8400809737619	23.5030535929865
Nemadactylus_douglasii	Nemadactylus_bergi	18.6665521984124	13.8798857682463	23.4532186285784
Nemadactylus_valenciennesi	Nemadactylus_bergi	18.6665521984124	13.8798857682463	23.4532186285784
Nemadactylus_monodactylus	Nemadactylus_bergi	18.6641643582217	13.8989862286192	23.4293424878241
Nemadactylus_macropterus	Nemadactylus_bergi	18.6635905410511	13.9035906791511	23.4235904029511
Nemadactylus_gayi	Nemadactylus_bergi	18.6634369404962	13.9048241639627	23.4220497170296
Cheilodactylus_nigripes	Nemadactylus_bergi	18.6708524460388	13.8457292051563	23.4959756869212
Goniistius_ephippium	Nemadactylus_bergi	18.6741321535427	13.8198835061166	23.5283808009688
Goniistius_zebra	Nemadactylus_bergi	18.6811505516864	13.7651547947427	23.5971463086302
Goniistius_plessisi	Nemadactylus_bergi	18.6811505516864	13.7651547947427	23.5971463086302
Goniistius_vittatus	Nemadactylus_bergi	18.6811505516864	13.7651547947427	23.5971463086302
Goniistius_gibbosus	Nemadactylus_bergi	18.6811505516864	13.7651547947427	23.5971463086302
Goniistius_vestitus	Nemadactylus_bergi	18.6811505516864	13.7651547947427	23.5971463086302
Cheilodactylus_fasciatus	Nemadactylus_bergi	18.7015932754916	13.6100099404246	23.7931766105587
Cheilodactylus_pixi	Nemadactylus_bergi	18.7015932754916	13.6100099404246	23.7931766105587
Aplodactylus_etheridgii	Nemadactylus_bergi	18.703359674106	13.5968876859631	23.8098316622488
Crinodus_lophodon	Nemadactylus_bergi	18.703359674106	13.5968876859631	23.8098316622488
Aplodactylus_arctidens	Nemadactylus_bergi	18.7033596479068	13.5968873786367	23.809831917177
Aplodactylus_punctatus	Nemadactylus_bergi	18.703359674106	13.5968876859631	23.8098316622488
Aplodactylus_westralis	Nemadactylus_bergi	18.703359674106	13.5968876859631	23.8098316622488
Threpterius_maculosus	Nemadactylus_bergi	18.703359674106	13.5968876859631	23.8098316622488
Chironemus_delfini	Nemadactylus_bergi	18.703359674106	13.5968876859631	23.8098316622488
Chironemus_georgianus	Nemadactylus_bergi	18.703359674106	13.5968876859631	23.8098316622488
Chironemus_microlepis	Nemadactylus_bergi	18.703359674106	13.5968876859631	23.8098316622488
Chironemus_bicornis	Nemadactylus_bergi	18.703359674106	13.5968876859631	23.8098316622488
Chironemus_marmoratus	Nemadactylus_bergi	18.7033595828122	13.59688729586	23.8098318697644
Paracirrhites_forsteri	Nemadactylus_bergi	18.7166964497124	13.499182405522	23.9342104939028
Amblycirrhitus_bimacula	Nemadactylus_bergi	18.7166964497124	13.499182405522	23.9342104939028
Amblycirrhitus_pinos	Nemadactylus_bergi	18.7166964497124	13.499182405522	23.9342104939028
Cirrhitus_rivulatus	Nemadactylus_bergi	18.7166964497124	13.499182405522	23.9342104939028
Cirrhitops_mascarenensis	Nemadactylus_bergi	18.7166964497124	13.499182405522	23.9342104939028
Cirrhitops_fasciatus	Nemadactylus_bergi	18.7166964497124	13.499182405522	23.9342104939028
Cirrhitus_pinnulatus	Nemadactylus_bergi	18.7166964497124	13.499182405522	23.9342104939028
Paracirrhites_arcatus	Nemadactylus_bergi	18.7166964497124	13.499182405522	23.9342104939028
Notocirrhitus_splendens	Nemadactylus_bergi	18.7166964497124	13.499182405522	23.9342104939028
Pholidichthys_leucotaenia	Acanthopagrus_schlegelii	18.9279148773572	13.4486414510121	24.4071883037024
Glaucosoma_buergeri	Acanthopagrus_schlegelii	18.9279148773572	13.4486414510121	24.4071883037024
Glaucosoma_scapulare	Acanthopagrus_schlegelii	18.9279148773572	13.4486414510121	24.4071883037024
Glaucosoma_magnificum	Acanthopagrus_schlegelii	18.9279148773572	13.4486414510121	24.4071883037024
Glaucosoma_hebraicum	Acanthopagrus_schlegelii	18.9279148773572	13.4486414510121	24.4071883037024
Pempheris_oualensis	Acanthopagrus_schlegelii	18.9279148773572	13.4486414510121	24.4071883037024
Parapriacanthus_ransonneti	Acanthopagrus_schlegelii	18.9279148773572	13.4486414510121	24.4071883037024
Parapriacanthus_elongatus	Acanthopagrus_schlegelii	18.9279148773572	13.4486414510121	24.4071883037024
Pempheris_schwenkii	Acanthopagrus_schlegelii	18.9279148773572	13.4486414510121	24.4071883037024
Pempheris_vanicolensis	Acanthopagrus_schlegelii	18.9279148773572	13.4486414510121	24.4071883037024
Decodon_melasma	Acanthopagrus_schlegelii	18.9311824077568	13.4652447225998	24.3971200929138
Dicentrarchus_punctatus	Acanthopagrus_schlegelii	18.9311824077568	13.4652447225998	24.3971200929138
Dicentrarchus_labrax	Acanthopagrus_schlegelii	18.9311824077568	13.4652447225998	24.3971200929138
Morone_mississippiensis	Acanthopagrus_schlegelii	18.9311824077568	13.4652447225998	24.3971200929138
Morone_americana	Acanthopagrus_schlegelii	18.9311824077568	13.4652447225998	24.3971200929138
Morone_saxatilis	Acanthopagrus_schlegelii	18.9311824077568	13.4652447225998	24.3971200929138
Morone_chrysops	Acanthopagrus_schlegelii	18.9311824077568	13.4652447225998	24.3971200929138
Schuettea_scalaripinnis	Branchiostegus_japonicus	18.8931260837693	13.6834285194136	24.1028236481251
Hoplolatilus_purpureus	Branchiostegus_japonicus	19.0600345433725	13.9357904817297	24.1842786050153
Branchiostegus_auratus	Branchiostegus_japonicus	19.0100220912616	14.1003196480514	23.9197245344718
Branchiostegus_argentatus	Branchiostegus_japonicus	18.9886583334326	14.173514281903	23.8038023849622
Branchiostegus_wardi	Branchiostegus_japonicus	18.9886583334326	14.173514281903	23.8038023849622
Branchiostegus_albus	Branchiostegus_japonicus	18.9886583334326	14.173514281903	23.8038023849622
Branchiostegus_semifasciatus	Branchiostegus_japonicus	19.0331396045538	14.0231265025609	24.0431527065467
Caulolatilus_microps	Branchiostegus_japonicus	19.0331396045538	14.0231265025609	24.0431527065467
Lopholatilus_chamaeleonticeps	Branchiostegus_japonicus	19.0331396045538	14.0231265025609	24.0431527065467
Caulolatilus_affinis	Branchiostegus_japonicus	19.069416368102	13.9059193407756	24.2329133954283
Caulolatilus_princeps	Branchiostegus_japonicus	19.069416368102	13.9059193407756	24.2329133954283
Emmelichthys_nitidus_nitidus	Diagramma_pictum	19.0800667961188	13.8956747311533	24.2644588610842
Erythrocles_monodi	Diagramma_pictum	19.0800667961188	13.8956747311533	24.2644588610842
Erythrocles_schlegelii	Diagramma_pictum	19.0800667961188	13.8956747311533	24.2644588610842
Inermia_vittata	Diagramma_pictum	19.113693627237	14.0007531726493	24.2266340818246
Plectorhinchus_mediterraneus	Diagramma_pictum	19.1379912075116	14.1017917346258	24.1741906803973
Plectorhinchus_chaetodonoides	Plectorhinchus_cinctus	19.196106058693	14.3118174937319	24.080394623654
Diagramma_labiosum	Diagramma_pictum	19.2250573749916	14.4434583629138	24.0066563870694
Plectorhinchus_lineatus	Diagramma_pictum	19.2121049216999	14.3769453483194	24.0472644950804
Plectorhinchus_diagrammus	Diagramma_pictum	19.2121049216999	14.3769453483194	24.0472644950804
Plectorhinchus_chrysotaenia	Diagramma_pictum	19.1558455824782	14.188023436473	24.1236677284833
Brachydeuterus_auritus	Diagramma_pictum	19.1209718907593	14.0204464176763	24.2214973638422
Microlepidotus_inornatus	Diagramma_pictum	19.1209718907593	14.0204464176763	24.2214973638422
Orthopristis_chrysoptera	Diagramma_pictum	19.1209718907593	14.0204464176763	24.2214973638422
Anisotremus_interruptus	Diagramma_pictum	19.1209718907593	14.0204464176763	24.2214973638422
Anisotremus_surinamensis	Diagramma_pictum	19.1209718907593	14.0204464176763	24.2214973638422
Anisotremus_davidsonii	Diagramma_pictum	19.1209718907593	14.0204464176763	24.2214973638422
Anisotremus_caesius	Diagramma_pictum	19.1209718907593	14.0204464176763	24.2214973638422
Anisotremus_taeniatus	Diagramma_pictum	19.1209718907593	14.0204464176763	24.2214973638422
Anisotremus_virginicus	Diagramma_pictum	19.1209719352315	14.0204462279007	24.2214976425622
Anisotremus_scapularis	Diagramma_pictum	19.1209718907593	14.0204464176763	24.2214973638422
Anisotremus_dovii	Diagramma_pictum	19.1209718907593	14.0204464176763	24.2214973638422
Anisotremus_pacifici	Diagramma_pictum	19.1209718907593	14.0204464176763	24.2214973638422
Genyatremus_luteus	Diagramma_pictum	19.1209718907593	14.0204464176763	24.2214973638422
Anisotremus_moricandi	Diagramma_pictum	19.1209718907593	14.0204464176763	24.2214973638422
Haemulon_squamipinna	Diagramma_pictum	19.1209718907593	14.0204464176763	24.2214973638422
Haemulon_aurolineatum	Diagramma_pictum	19.1209718907593	14.0204464176763	24.2214973638422
Haemulon_striatum	Diagramma_pictum	19.1209718907593	14.0204464176763	24.2214973638422
Haemulon_boschmae	Diagramma_pictum	19.1209718907593	14.0204464176763	24.2214973638422
Haemulon_maculicauda	Diagramma_pictum	19.1209718907593	14.0204464176763	24.2214973638422
Haemulon_flaviguttatum	Diagramma_pictum	19.1209718907593	14.0204464176763	24.2214973638422
Haemulon_steindachneri	Diagramma_pictum	19.1209718907593	14.0204464176763	24.2214973638422
Haemulon_sexfasciatum	Diagramma_pictum	19.1209718907593	14.0204464176763	24.2214973638422
Haemulon_scudderii	Diagramma_pictum	19.1209718907593	14.0204464176763	24.2214973638422
Haemulon_melanurum	Diagramma_pictum	19.1209718907593	14.0204464176763	24.2214973638422
Haemulon_album	Diagramma_pictum	19.1209718907593	14.0204464176763	24.2214973638422
Haemulon_plumierii	Diagramma_pictum	19.1209718907593	14.0204464176763	24.2214973638422
Haemulon_bonariense	Diagramma_pictum	19.1209718907593	14.0204464176763	24.2214973638422
Haemulon_parra	Diagramma_pictum	19.1209718907593	14.0204464176763	24.2214973638422
Haemulon_carbonarium	Diagramma_pictum	19.1209718907593	14.0204464176763	24.2214973638422
Haemulon_macrostomum	Diagramma_pictum	19.1209718907593	14.0204464176763	24.2214973638422
Haemulon_flavolineatum	Diagramma_pictum	19.1209718907593	14.0204464176763	24.2214973638422
Haemulon_sciurus	Diagramma_pictum	19.1209718907593	14.0204464176763	24.2214973638422
Xenistius_californiensis	Diagramma_pictum	19.1209718907593	14.0204464176763	24.2214973638422
Haemulon_chrysargyreum	Diagramma_pictum	19.1209718907593	14.0204464176763	24.2214973638422
Pomadasys_incisus	Diagramma_pictum	19.1209718907593	14.0204464176763	24.2214973638422
Pomadasys_hasta	Diagramma_pictum	19.1209718907593	14.0204464176763	24.2214973638422
Pomadasys_maculatus	Diagramma_pictum	19.1209718907593	14.0204464176763	24.2214973638422
Pomadasys_kaakan	Diagramma_pictum	19.1209718907593	14.0204464176763	24.2214973638422
Pomadasys_perotaei	Diagramma_pictum	19.1209718907593	14.0204464176763	24.2214973638422
Pomadasys_olivaceus	Diagramma_pictum	19.1209718907593	14.0204464176763	24.2214973638422
Plectorhinchus_macrolepis	Diagramma_pictum	19.1208074591914	14.0196644589237	24.2219504594591
Hapalogenys_mucronatus	Hapalogenys_nigripinnis	19.1107857657466	14.1532414277129	24.0683301037804
Symphorichthys_spilurus	Pterocaesio_digramma	19.1494335237523	14.1020829260113	24.1967841214933
Symphorus_nematophorus	Pterocaesio_digramma	19.1494335237523	14.1020829260113	24.1967841214933
Lutjanus_colorado	Pterocaesio_digramma	19.1729420524385	14.1823832482503	24.1635008566268
Lutjanus_fulviflamma	Pterocaesio_digramma	19.1729420524385	14.1823832482503	24.1635008566268
Lutjanus_monostigma	Pterocaesio_digramma	19.1729420524385	14.1823832482503	24.1635008566268
Lutjanus_carponotatus	Pterocaesio_digramma	19.1729420524385	14.1823832482503	24.1635008566268
Lutjanus_russellii	Pterocaesio_digramma	19.1729420524385	14.1823832482503	24.1635008566267
Lutjanus_lutjanus	Pterocaesio_digramma	19.1729420524385	14.1823832482503	24.1635008566268
Lutjanus_ophuysenii	Pterocaesio_digramma	19.1729420524385	14.1823832482503	24.1635008566268
Lutjanus_vitta	Pterocaesio_digramma	19.1729420524385	14.1823832482503	24.1635008566268
Lutjanus_decussatus	Pterocaesio_digramma	19.1729420524385	14.1823832482503	24.1635008566268
Lutjanus_fulvus	Pterocaesio_digramma	19.1729420524385	14.1823832482503	24.1635008566268
Lutjanus_rivulatus	Pterocaesio_digramma	19.1729420524385	14.1823832482503	24.1635008566267
Lutjanus_stellatus	Pterocaesio_digramma	19.1729420524385	14.1823832482503	24.1635008566267
Lutjanus_quinquelineatus	Pterocaesio_digramma	19.1729420524385	14.1823832482503	24.1635008566267
Lutjanus_kasmira	Pterocaesio_digramma	19.1729420524385	14.1823832482503	24.1635008566268
Lutjanus_bengalensis	Pterocaesio_digramma	19.1729420524385	14.1823832482503	24.1635008566268
Lutjanus_argentiventris	Pterocaesio_digramma	19.1729420524385	14.1823832482503	24.1635008566268
Lutjanus_griseus	Pterocaesio_digramma	19.1729420524385	14.1823832482503	24.1635008566268
Lutjanus_apodus	Pterocaesio_digramma	19.1729420524385	14.1823832482503	24.1635008566268
Lutjanus_jocu	Pterocaesio_digramma	19.1729420524385	14.1823832482503	24.1635008566267
Rhomboplites_aurorubens	Pterocaesio_digramma	19.1729420524385	14.1823832482503	24.1635008566267
Lutjanus_cyanopterus	Pterocaesio_digramma	19.1729420524385	14.1823832482503	24.1635008566267
Ocyurus_chrysurus	Pterocaesio_digramma	19.1729420524385	14.1823832482503	24.1635008566267
Lutjanus_analis	Pterocaesio_digramma	19.1729420524385	14.1823832482503	24.1635008566268
Lutjanus_mahogoni	Pterocaesio_digramma	19.1729420524385	14.1823832482503	24.1635008566268
Lutjanus_synagris	Pterocaesio_digramma	19.1729420524385	14.1823832482503	24.1635008566268
Lutjanus_peru	Pterocaesio_digramma	19.1729420524385	14.1823832482503	24.1635008566267
Lutjanus_campechanus	Pterocaesio_digramma	19.1729420524385	14.1823832482503	24.1635008566268
Lutjanus_vivanus	Pterocaesio_digramma	19.1729420524385	14.1823832482503	24.1635008566268
Etelis_oculatus	Pterocaesio_digramma	19.1729421938386	14.1823833582209	24.1635010294562
Lutjanus_buccanella	Pterocaesio_digramma	19.1729420524385	14.1823832482503	24.1635008566267
Lutjanus_novemfasciatus	Pterocaesio_digramma	19.1729420524385	14.1823832482503	24.1635008566268
Lutjanus_argentimaculatus	Pterocaesio_digramma	19.1729420803858	14.1823831886365	24.163500972135
Lutjanus_dentatus	Pterocaesio_digramma	19.1729420524385	14.1823832482503	24.1635008566268
Lutjanus_malabaricus	Pterocaesio_digramma	19.1729420524385	14.1823832482503	24.1635008566268
Lutjanus_adetii	Pterocaesio_digramma	19.1729420524385	14.1823832482503	24.1635008566268
Lutjanus_sebae	Pterocaesio_digramma	19.1729420524385	14.1823832482503	24.1635008566268
Pinjalo_pinjalo	Pterocaesio_digramma	19.1729420524385	14.1823832482503	24.1635008566268
Lutjanus_erythropterus	Pterocaesio_digramma	19.1729420524385	14.1823832482503	24.1635008566267
Lutjanus_sanguineus	Pterocaesio_digramma	19.1729420524385	14.1823832482503	24.1635008566268
Gymnocaesio_gymnoptera	Pterocaesio_digramma	19.1729420524385	14.1823832482503	24.1635008566267
Caesio_lunaris	Pterocaesio_digramma	19.1729420524385	14.1823832482503	24.1635008566267
Lutjanus_bohar	Pterocaesio_digramma	19.1729420524385	14.1823832482503	24.1635008566268
Lutjanus_gibbus	Pterocaesio_digramma	19.1729420524385	14.1823832482503	24.1635008566268
Macolor_niger	Pterocaesio_digramma	19.1729420524385	14.1823832482503	24.1635008566268
Caesio_cuning	Pterocaesio_digramma	19.1729420524385	14.1823832482503	24.1635008566268
Pterocaesio_marri	Pterocaesio_digramma	19.1729420524385	14.1823832482503	24.1635008566267
Dipterygonotus_balteatus	Pterocaesio_digramma	19.1729420524385	14.1823832482503	24.1635008566268
Pterocaesio_pisang	Pterocaesio_digramma	19.1729420524385	14.1823832482503	24.1635008566267
Caesio_caerulaurea	Pterocaesio_digramma	19.1729420524385	14.1823832482503	24.1635008566268
Aprion_virescens	Pterocaesio_digramma	19.1583110792726	14.1323314267809	24.1842907317642
Aphareus_furca	Pterocaesio_digramma	19.1583110792726	14.1323314267809	24.1842907317642
Apsilus_fuscus	Pterocaesio_digramma	19.1220002425565	14.0091739833798	24.2348265017333
Gnathodentex_aureolineatus	Lethrinus_haematopterus	18.9740368615874	13.79426084972	24.1538128734547
Monotaxis_grandoculis	Lethrinus_haematopterus	18.9740368615874	13.79426084972	24.1538128734547
Gymnocranius_grandoculis	Lethrinus_haematopterus	18.9740368615874	13.79426084972	24.1538128734547
Gymnocranius_griseus	Lethrinus_haematopterus	18.9740368615874	13.79426084972	24.1538128734547
Gymnocranius_elongatus	Lethrinus_haematopterus	18.9740368615874	13.79426084972	24.1538128734547
Wattsia_mossambica	Lethrinus_haematopterus	18.9740368615874	13.79426084972	24.1538128734547
Lethrinus_genivittatus	Lethrinus_haematopterus	19.0900869499227	14.1255578012933	24.0546160985521
Lethrinus_miniatus	Lethrinus_haematopterus	19.0900869499227	14.1255578012933	24.0546160985521
Lethrinus_erythropterus	Lethrinus_haematopterus	19.0900869499227	14.1255578012933	24.0546160985521
Lethrinus_semicinctus	Lethrinus_haematopterus	19.0900869499227	14.1255578012933	24.0546160985521
Lethrinus_rubrioperculatus	Lethrinus_haematopterus	19.0900869499227	14.1255578012933	24.0546160985521
Lethrinus_reticulatus	Lethrinus_haematopterus	19.0900869499227	14.1255578012933	24.0546160985521
Lethrinus_microdon	Lethrinus_haematopterus	19.0900869499227	14.1255578012933	24.0546160985521
Lethrinus_olivaceus	Lethrinus_haematopterus	19.0900869499227	14.1255578012933	24.0546160985521
Lethrinus_erythracanthus	Lethrinus_haematopterus	19.0900869499227	14.1255578012933	24.0546160985521
Lethrinus_ornatus	Lethrinus_nebulosus	19.3421130427932	14.5066559112804	24.177570174306
Lethrinus_lentjan	Lethrinus_nebulosus	19.3421130427932	14.5066559112804	24.177570174306
Lethrinus_laticaudis	Lethrinus_nebulosus	19.3326901468258	14.4775973831741	24.1877829104775
Lethrinus_obsoletus	Lethrinus_nebulosus	19.3326901468258	14.4775973831741	24.1877829104775
Lethrinus_harak	Lethrinus_nebulosus	19.3253958524903	14.4551574429874	24.1956342619932
Lethrinus_atlanticus	Lethrinus_haematopterus	19.0619072769408	14.0442622379248	24.0795523159569
Lethrinus_xanthochilus	Lethrinus_haematopterus	19.0619072769408	14.0442622379248	24.0795523159569
Lethrinus_atkinsoni	Lethrinus_haematopterus	19.0619072769408	14.0442622379248	24.0795523159569
Lethrinus_borbonicus	Lethrinus_haematopterus	19.0619072769408	14.0442622379248	24.0795523159569
Pristipomoides_aquilonaris	Collichthys_niveatus	18.7839760792732	13.5858039793365	23.9821481792098
Stellifer_illecebrosus	Collichthys_niveatus	18.7014147579009	13.6249516043138	23.777877911488
Stellifer_lanceolatus	Collichthys_niveatus	18.7014147579009	13.6249516043138	23.777877911488
Stellifer_microps	Collichthys_niveatus	18.7014147579009	13.6249516043138	23.777877911488
Stellifer_naso	Collichthys_niveatus	18.7014147579009	13.6249516043138	23.777877911488
Stellifer_stellifer	Collichthys_niveatus	18.7014147579009	13.6249516043138	23.777877911488
Stellifer_rastrifer	Collichthys_niveatus	18.7014147579009	13.6249516043138	23.777877911488
Bairdiella_armata	Collichthys_niveatus	18.7014147579009	13.6249516043138	23.777877911488
Bairdiella_ronchus	Collichthys_niveatus	18.7014147579009	13.6249516043138	23.777877911488
Bairdiella_chrysoura	Collichthys_niveatus	18.7014147579009	13.6249516043138	23.777877911488
Argyrosomus_regius	Collichthys_niveatus	18.7014147579009	13.6249516043138	23.777877911488
Umbrina_cirrosa	Collichthys_niveatus	18.7014147579009	13.6249516043138	23.777877911488
Sciaenops_ocellatus	Cynoscion_striatus	18.3537392274776	13.3892353339747	23.3182431209805
Menticirrhus_undulatus	Micropogonias_undulatus	18.3783748954719	13.4491351840574	23.3076146068863
Menticirrhus_littoralis	Micropogonias_undulatus	18.3783748954719	13.4491351840574	23.3076146068863
Menticirrhus_americanus	Micropogonias_undulatus	18.3783748954719	13.4491351840574	23.3076146068863
Micropogonias_furnieri	Micropogonias_undulatus	18.4552002499249	13.6806136048638	23.229786894986
Umbrina_canariensis	Cynoscion_striatus	18.3610984067082	13.4262617675361	23.2959350458802
Larimus_fasciatus	Cynoscion_striatus	18.356141752824	13.4431502448939	23.269133260754
Atractoscion_nobilis	Cynoscion_striatus	18.3311358479422	13.5298665040406	23.1324051918437
Cynoscion_guatucupa	Cynoscion_striatus	18.3383653595453	13.5045304170792	23.1722003020113
Totoaba_macdonaldi	Cynoscion_striatus	18.3446716292679	13.4826079787129	23.206735279823
Aplodinotus_grunniens	Cynoscion_striatus	18.345191575246	13.4808078043838	23.2095753461082
Leiostomus_xanthurus	Cynoscion_striatus	18.3557872249334	13.4443619275817	23.2672125222851
Collichthys_lucidus	Collichthys_niveatus	18.0956067647296	13.3422164993623	22.8489970300968
Atractoscion_aequidens	Protonibea_diacanthus	18.3563491076828	13.3956302732082	23.3170679421574
Cynoscion_nebulosus	Protonibea_diacanthus	18.3563491076828	13.3956302732082	23.3170679421574
Cynoscion_nothus	Protonibea_diacanthus	18.3563491076828	13.3956302732082	23.3170679421574
Cynoscion_reticulatus	Protonibea_diacanthus	18.3563491076828	13.3956302732082	23.3170679421574
Cynoscion_othonopterus	Protonibea_diacanthus	18.3563491076828	13.3956302732082	23.3170679421574
Cynoscion_jamaicensis	Protonibea_diacanthus	18.3563491076828	13.3956302732082	23.3170679421574
Macrodon_ancylodon	Protonibea_diacanthus	18.3563491076828	13.3956302732082	23.3170679421574
Macrodon_mordax	Protonibea_diacanthus	18.3563491076828	13.3956302732082	23.3170679421574
Cynoscion_regalis	Protonibea_diacanthus	18.3563491076828	13.3956302732082	23.3170679421574
Cynoscion_arenarius	Protonibea_diacanthus	18.3563491076828	13.3956302732082	23.3170679421574
Cynoscion_acoupa	Protonibea_diacanthus	18.3563491076828	13.3956302732082	23.3170679421574
Cynoscion_albus	Protonibea_diacanthus	18.3563491076828	13.3956302732082	23.3170679421574
Cynoscion_xanthulus	Protonibea_diacanthus	18.3563491076828	13.3956302732082	23.3170679421574
Cynoscion_parvipinnis	Protonibea_diacanthus	18.3563491076828	13.3956302732082	23.3170679421574
Cynoscion_microlepidotus	Protonibea_diacanthus	18.3563491076828	13.3956302732082	23.3170679421574
Cynoscion_squamipinnis	Protonibea_diacanthus	18.3563491076828	13.3956302732082	23.3170679421574
Cynoscion_praedatorius	Protonibea_diacanthus	18.3563491076828	13.3956302732082	23.3170679421574
Cynoscion_phoxocephalus	Protonibea_diacanthus	18.3563491076828	13.3956302732082	23.3170679421574
Cynoscion_leiarchus	Protonibea_diacanthus	18.3563491076828	13.3956302732082	23.3170679421574
Cynoscion_analis	Protonibea_diacanthus	18.3563491076828	13.3956302732082	23.3170679421574
Isopisthus_remifer	Protonibea_diacanthus	18.3563491076828	13.3956302732082	23.3170679421574
Cynoscion_virescens	Protonibea_diacanthus	18.3563491076828	13.3956302732082	23.3170679421574
Lonchurus_lanceolatus	Pennahia_argentata	18.42475325849	13.4624676847779	23.3870388322021
Otolithoides_biauritus	Pennahia_argentata	18.4259523618396	13.4768928030174	23.3750119206618
Roncador_stearnsii	Pennahia_argentata	18.42111655381	13.4189322724912	23.4233008351288
Umbrina_roncador	Pennahia_argentata	18.42111655381	13.4189322724912	23.4233008351288
Cheilotrema_saturnum	Pennahia_argentata	18.42111655381	13.4189322724912	23.4233008351288
Pseudotolithus_typus	Collichthys_niveatus	18.670039203634	13.640601031641	23.699477375627
Pseudotolithus_senegalensis	Collichthys_niveatus	18.670039203634	13.640601031641	23.699477375627
Johnius_belangerii	Collichthys_niveatus	18.670039203634	13.640601031641	23.699477375627
Pseudotolithus_elongatus	Collichthys_niveatus	18.670039203634	13.640601031641	23.699477375627
Johnius_borneensis	Collichthys_niveatus	18.670039203634	13.640601031641	23.699477375627
Johnius_dussumieri	Collichthys_niveatus	18.670039203634	13.640601031641	23.699477375627
Nibea_coibor	Collichthys_niveatus	18.670039203634	13.640601031641	23.699477375627
Nibea_albiflora	Collichthys_niveatus	18.670039203634	13.640601031641	23.699477375627
Pseudotolithus_senegallus	Collichthys_niveatus	18.670039203634	13.640601031641	23.699477375627
Otolithes_ruber	Collichthys_niveatus	18.670039203634	13.640601031641	23.699477375627
Otolithes_cuvieri	Collichthys_niveatus	18.670039203634	13.640601031641	23.699477375627
Seriphus_politus	Collichthys_niveatus	18.6931883033433	13.6290125403879	23.7573640662988
Nebris_microps	Collichthys_niveatus	18.7147744197898	13.6184198143143	23.8111290252652
Nebris_occidentalis	Collichthys_niveatus	18.7147744197898	13.6184198143143	23.8111290252652
Cilus_gilberti	Collichthys_niveatus	18.745562741016	13.6036598283286	23.8874656537034
Datnioides_polota	Collichthys_niveatus	18.8392535710043	13.5611617099769	24.1173454320317
Chaetodipterus_faber	Collichthys_niveatus	18.8392535710043	13.5611617099769	24.1173454320317
Platax_orbicularis	Collichthys_niveatus	18.8392535710043	13.5611617099769	24.1173454320317
Platax_boersii	Collichthys_niveatus	18.8392535710043	13.5611617099769	24.1173454320317
Platax_teira	Collichthys_niveatus	18.8392535710043	13.5611617099769	24.1173454320317
Drepane_africana	Collichthys_niveatus	18.8392535710043	13.5611617099769	24.1173454320317
Drepane_punctata	Collichthys_niveatus	18.8392535710043	13.5611617099769	24.1173454320317
Callanthias_ruber	Acanthopagrus_schlegelii	18.9539920954019	13.595961616495	24.3120225743087
Parascolopsis_eriomma	Nemipterus_virgatus	19.0807014651765	13.9991965524307	24.1622063779223
Nemipterus_hexodon	Nemipterus_virgatus	19.1403833694146	14.2742550132733	24.0065117255558
Nemipterus_bathybius	Nemipterus_virgatus	19.1403833694146	14.2742550132733	24.0065117255558
Nemipterus_balinensis	Nemipterus_virgatus	19.1116457433268	14.1406457433472	24.0826457433064
Nemipterus_marginatus	Nemipterus_virgatus	19.1116457433268	14.1406457433472	24.0826457433064
Pentapodus_caninus	Nemipterus_virgatus	19.0980708910315	14.0782943062006	24.1178474758625
Pentapodus_setosus	Nemipterus_virgatus	19.0885759942519	14.0349625441717	24.1421894443321
Pentapodus_bifasciatus	Nemipterus_virgatus	19.0885759942519	14.0349625441717	24.1421894443321
Scolopsis_affinis	Nemipterus_virgatus	19.0805400335175	13.9984649334934	24.1626151335416
Scolopsis_taenioptera	Nemipterus_virgatus	19.0805400335175	13.9984649334934	24.1626151335416
Scolopsis_vosmeri	Nemipterus_virgatus	19.0805400335175	13.9984649334934	24.1626151335416
Scolopsis_ciliata	Nemipterus_virgatus	19.0805400335175	13.9984649334934	24.1626151335416
Nemipterus_furcosus	Nemipterus_virgatus	19.0206509488821	13.7312831440997	24.3100187536645
Dentex_abei	Argyrops_bleekeri	18.9633082806055	13.9361844400414	23.9904321211696
Evynnis_tumifrons	Argyrops_bleekeri	18.9633082835922	13.9361850515364	23.990431515648
Dentex_angolensis	Argyrops_bleekeri	18.9633082806055	13.9361844400414	23.9904321211696
Dentex_maroccanus	Argyrops_bleekeri	18.9633083202747	13.936185346037	23.9904312945124
Dentex_macrophthalmus	Argyrops_bleekeri	18.9633082806055	13.9361844400414	23.9904321211696
Pterogymnus_laniarius	Argyrops_bleekeri	18.9411706084441	13.9621094243439	23.9202317925443
Chrysoblephus_cristiceps	Argyrops_bleekeri	18.9411706084441	13.9621094243439	23.9202317925443
Argyrozona_argyrozona	Argyrops_bleekeri	18.9411706084441	13.9621094243439	23.9202317925443
Cymatoceps_nasutus	Argyrops_bleekeri	18.9411705898171	13.9621107041402	23.920230475494
Petrus_rupestris	Argyrops_bleekeri	18.9411706084441	13.9621094243439	23.9202317925443
Polysteganus_praeorbitalis	Argyrops_bleekeri	18.9411706084441	13.9621094243439	23.9202317925443
Pagrus_auriga	Pagrus_pagrus	19.1105596509341	14.1772205618695	24.0438987399986
Pagrus_caeruleostictus	Pagrus_pagrus	19.1105596509341	14.1772205618695	24.0438987399986
Pagellus_bellottii	Pagrus_pagrus	19.1242658976717	14.2172165905662	24.0313152047772
Pagellus_erythrinus	Pagrus_pagrus	19.1242658976717	14.2172165905662	24.0313152047772
Dentex_dentex	Argyrops_bleekeri	19.077553905756	14.1530460696264	24.0020617418856
Dentex_gibbosus	Argyrops_bleekeri	19.077553905756	14.1530460696264	24.0020617418856
Dentex_canariensis	Argyrops_bleekeri	19.077553905756	14.1530460696264	24.0020617418856
Cheimerius_nufar	Argyrops_bleekeri	19.077553905756	14.1530460696264	24.0020617418856
Virididentex_acromegalus	Argyrops_bleekeri	19.077553905756	14.1530460696264	24.0020617418856
Argyrops_spinifer	Argyrops_bleekeri	19.0047365949512	14.2436180203674	23.765855169535
Pagrus_auratus	Pagrus_major	19.0934373812858	14.3136893269388	23.8731854356329
Cheimerius_matsubarai	Pagrus_major	19.0791004873945	14.2158068314125	23.9423941433765
Evynnis_japonica	Pagrus_major	19.0791004873945	14.2158068314125	23.9423941433765
Parargyrops_edita	Pagrus_major	19.0791005966138	14.2158072031947	23.942393990033
Calamus_calamus	Acanthopagrus_schlegelii	19.0796442154073	14.0043261132013	24.1549623176132
Calamus_penna	Acanthopagrus_schlegelii	19.0796442154073	14.0043261132013	24.1549623176132
Stenotomus_chrysops	Acanthopagrus_schlegelii	19.079644238419	14.0043258363861	24.1549626404519
Calamus_brachysomus	Acanthopagrus_schlegelii	19.0796442154073	14.0043261132013	24.1549623176132
Calamus_nodosus	Acanthopagrus_schlegelii	19.0796442154073	14.0043261132013	24.1549623176132
Lagodon_rhomboides	Acanthopagrus_schlegelii	19.0796442154073	14.0043261132013	24.1549623176132
Archosargus_probatocephalus	Acanthopagrus_schlegelii	19.0796442154073	14.0043261132013	24.1549623176132
Chrysoblephus_anglicus	Acanthopagrus_schlegelii	19.0954554771287	14.0978401828738	24.0930707713835
Spondyliosoma_cantharus	Acanthopagrus_schlegelii	19.1005700182927	14.1283495254656	24.0727905111199
Sarpa_salpa	Acanthopagrus_schlegelii	19.1005700182927	14.1283495254656	24.0727905111199
Boops_boops	Acanthopagrus_schlegelii	19.1005700182927	14.1283495254656	24.0727905111199
Rhabdosargus_thorpei	Acanthopagrus_schlegelii	19.1029032937148	14.1423111995673	24.0634953878624
Rhabdosargus_sarba	Acanthopagrus_schlegelii	19.1029032937148	14.1423111995673	24.0634953878624
Sparodon_durbanensis	Acanthopagrus_schlegelii	19.1029032937148	14.1423111995673	24.0634953878624
Pagellus_acarne	Acanthopagrus_schlegelii	19.1029032937148	14.1423111995673	24.0634953878624
Pagellus_bogaraveo	Acanthopagrus_schlegelii	19.1029032937148	14.1423111995673	24.0634953878624
Crenidens_crenidens	Acanthopagrus_schlegelii	19.1029032937148	14.1423111995673	24.0634953878624
Lithognathus_mormyrus	Acanthopagrus_schlegelii	19.1029032937148	14.1423111995673	24.0634953878624
Sparidentex_hasta	Acanthopagrus_schlegelii	19.120993847815	14.2515022624352	23.9904854331949
Acanthopagrus_latus	Acanthopagrus_schlegelii	19.1239831925614	14.2697099619728	23.9782564231499
Acanthopagrus_taiwanensis	Acanthopagrus_schlegelii	19.1279064739316	14.2936788415791	23.9621341062842
Acanthopagrus_berda	Acanthopagrus_schlegelii	19.1368757071278	14.3487906680404	23.9249607462151
Acanthopagrus_chinshira	Acanthopagrus_schlegelii	19.124722223722	14.2742186632548	23.9752257841892
Acanthopagrus_australis	Acanthopagrus_schlegelii	19.124722223722	14.2742186632548	23.9752257841892
Acanthopagrus_butcheri	Acanthopagrus_schlegelii	19.124722223722	14.2742186632548	23.9752257841892
Acanthopagrus_sivicolus	Acanthopagrus_schlegelii	19.124722223722	14.2742186632548	23.9752257841892
Acanthopagrus_bifasciatus	Acanthopagrus_schlegelii	19.1185205192168	14.2364734105248	24.0005676279089
Diplodus_fasciatus	Acanthopagrus_schlegelii	19.1066012370933	14.1644947128095	24.0487077613771
Diplodus_cervinus_cervinus	Acanthopagrus_schlegelii	19.1066012370933	14.1644947128095	24.0487077613771
Oblada_melanura	Acanthopagrus_schlegelii	19.1066012370933	14.1644947128095	24.0487077613771
Pachymetopon_grande	Acanthopagrus_schlegelii	19.1066012370933	14.1644947128095	24.0487077613771
Diplodus_puntazzo	Acanthopagrus_schlegelii	19.106601493994	14.164495352061	24.048707635927
Diplodus_bellottii	Acanthopagrus_schlegelii	19.1066012370933	14.1644947128095	24.0487077613771
Diplodus_annularis	Acanthopagrus_schlegelii	19.1066012370933	14.1644947128095	24.0487077613771
Diplodus_prayensis	Acanthopagrus_schlegelii	19.1066012370933	14.1644947128095	24.0487077613771
Diplodus_vulgaris	Acanthopagrus_schlegelii	19.1066012370933	14.1644947128095	24.0487077613771
Diplodus_sargus_cadenati	Acanthopagrus_schlegelii	19.0902078367397	14.0666703024026	24.1137453710769
Diplodus_sargus_sargus	Acanthopagrus_schlegelii	19.0902078367397	14.0666703024026	24.1137453710769
Diplodus_noct	Acanthopagrus_schlegelii	19.0902078367397	14.0666703024026	24.1137453710769
Diplodus_sargus_lineatus	Acanthopagrus_schlegelii	19.0902078367397	14.0666703024026	24.1137453710769
Diplodus_argenteus_argenteus	Acanthopagrus_schlegelii	19.0902078367397	14.0666703024026	24.1137453710769
Diplodus_bermudensis	Acanthopagrus_schlegelii	19.0902078367397	14.0666703024026	24.1137453710769
Diplodus_holbrookii	Acanthopagrus_schlegelii	19.0902078367397	14.0666703024026	24.1137453710769
Diplodus_capensis	Acanthopagrus_schlegelii	19.0902078367397	14.0666703024026	24.1137453710769
Boopsoidea_inornata	Acanthopagrus_schlegelii	19.0902078367397	14.0666703024026	24.1137453710769
Gymnocrotaphus_curvidens	Acanthopagrus_schlegelii	19.0902078367397	14.0666703024026	24.1137453710769
Pachymetopon_aeneum	Acanthopagrus_schlegelii	19.0902078367397	14.0666703024026	24.1137453710769
Polyamblyodon_germanum	Acanthopagrus_schlegelii	19.0902078367397	14.0666703024026	24.1137453710769
Rhabdosargus_holubi	Acanthopagrus_schlegelii	19.0697704889761	13.9465267046807	24.1930142732716
Sparus_aurata	Acanthopagrus_schlegelii	19.0697704889761	13.9465267046807	24.1930142732716
Centracanthus_cirrus	Acanthopagrus_schlegelii	19.0369162753696	13.8225324679202	24.2513000828191
Spicara_smaris	Acanthopagrus_schlegelii	19.0369162753696	13.8225324679202	24.2513000828191
Spicara_maena	Acanthopagrus_schlegelii	19.0369162753696	13.8225324679202	24.2513000828191
Spicara_alta	Acanthopagrus_schlegelii	19.0369162753696	13.8225324679202	24.2513000828191
Cookeolus_japonicus	Heteropriacanthus_cruentatus	18.9029806202215	13.6233433134552	24.1826179269878
Pristigenys_serrula	Heteropriacanthus_cruentatus	18.9029806202215	13.6233433134552	24.1826179269878
Priacanthus_arenatus	Heteropriacanthus_cruentatus	18.7640415802309	13.9075418239543	23.6205413365074
Pristigenys_alta	Heteropriacanthus_cruentatus	18.9131175716268	13.603928102149	24.2223070411045
Priacanthus_tayenus	Heteropriacanthus_cruentatus	18.9131175716268	13.603928102149	24.2223070411045
Priacanthus_hamrur	Heteropriacanthus_cruentatus	18.9131175716268	13.603928102149	24.2223070411045
Siganus_argenteus	Siganus_fuscescens	19.1738952655389	14.2567135841322	24.0910769469456
Siganus_woodlandi	Siganus_fuscescens	19.1738952655389	14.2567135841322	24.0910769469456
Siganus_luridus	Siganus_fuscescens	19.2157819977372	14.3909169581234	24.0406470373511
Siganus_sutor	Siganus_fuscescens	19.2252363619766	14.4214537569445	24.0290189670087
Siganus_canaliculatus	Siganus_fuscescens	19.2252363619766	14.4214537569445	24.0290189670087
Siganus_spinus	Siganus_fuscescens	19.2120040045	14.3787400747304	24.0452679342697
Siganus_javus	Siganus_fuscescens	19.1917850253005	14.3138178902775	24.0697521603235
Siganus_punctatissimus	Siganus_fuscescens	19.1917850253005	14.3138178902775	24.0697521603235
Siganus_puellus	Siganus_fuscescens	19.1917850253005	14.3138178902775	24.0697521603235
Siganus_unimaculatus	Siganus_fuscescens	19.1917850253005	14.3138178902775	24.0697521603235
Siganus_vulpinus	Siganus_fuscescens	19.1917850253005	14.3138178902775	24.0697521603235
Siganus_uspi	Siganus_fuscescens	19.1917850253005	14.3138178902775	24.0697521603235
Siganus_magnificus	Siganus_fuscescens	19.191785862238	14.3138207007941	24.0697510236819
Siganus_punctatus	Siganus_fuscescens	19.1917850253005	14.3138178902775	24.0697521603235
Siganus_stellatus	Siganus_fuscescens	19.1917850253005	14.3138178902775	24.0697521603235
Siganus_vermiculatus	Siganus_fuscescens	19.1917850253005	14.3138178902775	24.0697521603235
Siganus_corallinus	Siganus_fuscescens	19.1917850253005	14.3138178902775	24.0697521603235
Siganus_virgatus	Siganus_fuscescens	19.1917850780933	14.3138178727868	24.0697522833999
Siganus_doliatus	Siganus_fuscescens	19.1917850253005	14.3138178902775	24.0697521603235
Siganus_guttatus	Siganus_fuscescens	19.1917850253005	14.3138178902775	24.0697521603235
Siganus_lineatus	Siganus_fuscescens	19.1917850253005	14.3138178902775	24.0697521603235
Siganus_randalli	Siganus_fuscescens	19.1917850253005	14.3138178902775	24.0697521603235
Scatophagus_argus	Lagocephalus_lunaris	18.9295400802829	13.5221881442773	24.3368920162885
Scatophagus_tetracanthus	Lagocephalus_lunaris	18.9295400802829	13.5221881442773	24.3368920162885
Selenotoca_multifasciata	Lagocephalus_lunaris	18.9295400802829	13.5221881442773	24.3368920162885
Antigonia_capros	Lagocephalus_lunaris	18.927105449438	13.5237943140131	24.330416584863
Capros_aper	Lagocephalus_lunaris	18.9271054300968	13.5237944905668	24.3304163696268
Cepola_pauciradiata	Lagocephalus_lunaris	18.9271054595849	13.5237944531926	24.3304164659772
Cepola_macrophthalma	Lagocephalus_lunaris	18.9271054300968	13.5237944905668	24.3304163696268
Lobotes_pacificus	Lagocephalus_lunaris	18.9271054300968	13.5237944905668	24.3304163696268
Antennarius_maculatus	Lagocephalus_lunaris	18.9271054300968	13.5237944905668	24.3304163696268
Antennarius_multiocellatus	Lagocephalus_lunaris	18.9271054300968	13.5237944905668	24.3304163696268
Tathicarpus_butleri	Lagocephalus_lunaris	18.9271054300968	13.5237944905668	24.3304163696268
Echinophryne_mitchellii	Lagocephalus_lunaris	18.9271054300968	13.5237944905668	24.3304163696268
Kuiterichthys_furcipilis	Lagocephalus_lunaris	18.9271054300968	13.5237944905668	24.3304163696268
Antennarius_avalonis	Lagocephalus_lunaris	18.9271054300968	13.5237944905668	24.3304163696268
Antennarius_nummifer	Lagocephalus_lunaris	18.9271054300968	13.5237944905668	24.3304163696268
Antennarius_striatus	Lagocephalus_lunaris	18.9271054300968	13.5237944905668	24.3304163696268
Lophius_gastrophysus	Lagocephalus_lunaris	18.9271054300968	13.5237944905668	24.3304163696268
Lophius_americanus	Lagocephalus_lunaris	18.9271054300968	13.5237944905668	24.3304163696268
Lophius_piscatorius	Lagocephalus_lunaris	18.9271054300968	13.5237944905668	24.3304163696268
Lophius_budegassa	Lagocephalus_lunaris	18.9271054300968	13.5237944905668	24.3304163696268
Lophiodes_reticulatus	Lagocephalus_lunaris	18.9271054300968	13.5237944905668	24.3304163696268
Lophiodes_caulinaris	Lagocephalus_lunaris	18.9271054300968	13.5237944905668	24.3304163696268
Lophiodes_spilurus	Lagocephalus_lunaris	18.9271054522178	13.5237945222578	24.3304163821779
Bertella_idiomorpha	Lagocephalus_lunaris	18.9271054300968	13.5237944905668	24.3304163696268
Lophodolos_indicus	Lagocephalus_lunaris	18.9271054300968	13.5237944905668	24.3304163696268
Oneirodes_acanthias	Lagocephalus_lunaris	18.9271054300968	13.5237944905668	24.3304163696268
Oneirodes_macrosteus	Lagocephalus_lunaris	18.9271054300968	13.5237944905668	24.3304163696268
Himantolophus_groenlandicus	Lagocephalus_lunaris	18.9271054300968	13.5237944905668	24.3304163696268
Himantolophus_appelii	Lagocephalus_lunaris	18.9271054300968	13.5237944905668	24.3304163696268
Himantolophus_sagamius	Lagocephalus_lunaris	18.9271054300968	13.5237944905668	24.3304163696268
Himantolophus_albinares	Lagocephalus_lunaris	18.9271054300968	13.5237944905668	24.3304163696268
Ceratias_holboelli	Lagocephalus_lunaris	18.9271054300968	13.5237944905668	24.3304163696268
Melanocetus_johnsonii	Lagocephalus_lunaris	18.9271054300968	13.5237944905668	24.3304163696268
Linophryne_bicornis	Lagocephalus_lunaris	18.9271054300968	13.5237944905668	24.3304163696268
Gigantactis_vanhoeffeni	Lagocephalus_lunaris	18.9271054300968	13.5237944905668	24.3304163696268
Chaunax_pictus	Lagocephalus_lunaris	18.9271054300968	13.5237944905668	24.3304163696268
Chaunax_suttkusi	Lagocephalus_lunaris	18.9271054300968	13.5237944905668	24.3304163696268
Halieutichthys_aculeatus	Lagocephalus_lunaris	18.9271054300968	13.5237944905668	24.3304163696268
Ogcocephalus_nasutus	Lagocephalus_lunaris	18.9271054300968	13.5237944905668	24.3304163696268
Zalieutes_elater	Lagocephalus_lunaris	18.9271054300968	13.5237944905668	24.3304163696268
Dibranchus_atlanticus	Lagocephalus_lunaris	18.9271054300968	13.5237944905668	24.3304163696268
Ogcocephalus_parvus	Lagocephalus_lunaris	18.9271054300968	13.5237944905668	24.3304163696268
Anoplocapros_inermis	Lagocephalus_lunaris	18.9055226445411	13.5381675219441	24.272877767138
Aracana_ornata	Lagocephalus_lunaris	18.9055226445411	13.5381675219441	24.272877767138
Lactophrys_bicaudalis	Lagocephalus_lunaris	18.9055226445411	13.5381675219441	24.272877767138
Rhinesomus_triqueter	Lagocephalus_lunaris	18.9055226445411	13.5381675219441	24.272877767138
Acanthostracion_polygonius	Lagocephalus_lunaris	18.9055226445411	13.5381675219441	24.272877767138
Acanthostracion_quadricornis	Lagocephalus_lunaris	18.9055226445411	13.5381675219441	24.272877767138
Lactoria_diaphana	Lagocephalus_lunaris	18.9055226445411	13.5381675219441	24.272877767138
Tetrosomus_concatenatus	Lagocephalus_lunaris	18.9055226445411	13.5381675219441	24.272877767138
Chilomycterus_reticulatus	Lagocephalus_lunaris	18.8476472787144	13.5718876325338	24.123406924895
Allomycterus_pilatus	Lagocephalus_lunaris	18.8476472787144	13.5718876325338	24.123406924895
Chilomycterus_antennatus	Lagocephalus_lunaris	18.8476472787144	13.5718876325338	24.123406924895
Chilomycterus_schoepfii	Lagocephalus_lunaris	18.8476472787144	13.5718876325338	24.123406924895
Diodon_holocanthus	Lagocephalus_lunaris	18.8476472787144	13.5718876325338	24.1234069248949
Diodon_hystrix	Lagocephalus_lunaris	18.8476472787144	13.5718876325338	24.1234069248949
Diodon_liturosus	Lagocephalus_lunaris	18.8476472787144	13.5718876325338	24.123406924895
Tetractenos_glaber	Takifugu_pardalis	18.8196279066782	13.8398449119542	23.7994109014021
Tetractenos_hamiltoni	Takifugu_pardalis	18.8196279066782	13.8398449119543	23.7994109014021
Takifugu_flavidus	Takifugu_pardalis	18.8250075841068	14.0147708534601	23.6352443147535
Takifugu_ocellatus	Takifugu_pardalis	18.9006990329622	14.1265281026395	23.6748699632849
Takifugu_variomaculatus	Takifugu_pardalis	18.9006990329622	14.1265281026395	23.6748699632849
Takifugu_alboplumbeus	Takifugu_stictonotus	18.9040725616749	14.1317423417537	23.676402781596
Takifugu_niphobles	Takifugu_porphyreus	18.9034338904837	14.1255347625522	23.6813330184152
Takifugu_oblongus	Takifugu_porphyreus	18.9034338904837	14.1255347625522	23.6813330184152
Arothron_immaculatus	Takifugu_rubripes	18.9059108324022	14.1475628675102	23.6642587972942
Takifugu_pseudommus	Takifugu_rubripes	18.9059108324022	14.1475628675102	23.6642587972942
Fugu_orbimaculatus	Takifugu_porphyreus	18.9068141979918	14.1346726129033	23.6789557830802
Takifugu_coronoidus	Takifugu_porphyreus	18.9068141979918	14.1346726129033	23.6789557830802
Takifugu_obscurus	Takifugu_porphyreus	18.9068141979918	14.1346726129033	23.6789557830802
Takifugu_fasciatus	Takifugu_porphyreus	18.9068141979918	14.1346726129033	23.6789557830802
Takifugu_bimaculatus	Takifugu_pardalis	18.8254559314357	14.0296199229538	23.6212919399175
Torquigener_pleurogramma	Takifugu_pardalis	18.8224671608391	13.9314338380502	23.7135004836281
Marilyna_darwinii	Takifugu_pardalis	18.8179504237386	13.7864681248737	23.8494327226035
Lagocephalus_lagocephalus_lagocephalus	Lagocephalus_lunaris	18.7236701359767	13.7631364964654	23.684203775488
Lagocephalus_laevigatus	Lagocephalus_lunaris	18.7236701359767	13.7631364964654	23.684203775488
Lagocephalus_gloveri	Lagocephalus_lunaris	18.7236701359767	13.7631364964654	23.684203775488
Lagocephalus_wheeleri	Lagocephalus_lunaris	18.7236701359767	13.7631364964654	23.684203775488
Lagocephalus_inermis	Lagocephalus_lunaris	18.7295758142271	13.7587641626335	23.7003874658207
Sphoeroides_pachygaster	Lagocephalus_lunaris	18.7988981160776	13.7089920389237	23.8888041932315
Tetraodon_biocellatus	Lagocephalus_lunaris	18.8086555531677	13.7022093675915	23.9151017387439
Tetraodon_nigroviridis	Lagocephalus_lunaris	18.8086555531677	13.7022093675915	23.9151017387439
Tetraodon_fluviatilis	Lagocephalus_lunaris	18.8086555531677	13.7022093675915	23.9151017387439
Tetraodon_leiurus	Lagocephalus_lunaris	18.8086555531677	13.7022093675915	23.9151017387439
Canthigaster_bennetti	Lagocephalus_lunaris	18.8086555531677	13.7022093675915	23.9151017387439
Canthigaster_valentini	Lagocephalus_lunaris	18.8086555531677	13.7022093675915	23.9151017387439
Canthigaster_jactator	Lagocephalus_lunaris	18.8086555531677	13.7022093675915	23.9151017387439
Canthigaster_janthinoptera	Lagocephalus_lunaris	18.8086555531677	13.7022093675915	23.9151017387439
Canthigaster_solandri	Lagocephalus_lunaris	18.8086555531677	13.7022093675915	23.9151017387439
Canthigaster_amboinensis	Lagocephalus_lunaris	18.8086555531677	13.7022093675915	23.9151017387439
Canthigaster_rostrata	Lagocephalus_lunaris	18.8086555531677	13.7022093675915	23.9151017387439
Arothron_manilensis	Lagocephalus_lunaris	18.8086555531677	13.7022093675915	23.9151017387439
Arothron_stellatus	Lagocephalus_lunaris	18.8086555531677	13.7022093675915	23.9151017387439
Arothron_hispidus	Lagocephalus_lunaris	18.8086555531677	13.7022093675915	23.9151017387439
Arothron_mappa	Lagocephalus_lunaris	18.8086555531677	13.7022093675915	23.9151017387439
Chelonodon_patoca	Lagocephalus_lunaris	18.8086555531677	13.7022093675915	23.9151017387439
Arothron_nigropunctatus	Lagocephalus_lunaris	18.8086552513431	13.7022093162197	23.9151011864664
Sphoeroides_annulatus	Lagocephalus_lunaris	18.8086555531677	13.7022093675915	23.9151017387439
Sphoeroides_lobatus	Lagocephalus_lunaris	18.8086555531677	13.7022093675915	23.9151017387439
Sphoeroides_maculatus	Lagocephalus_lunaris	18.8086555531677	13.7022093675915	23.9151017387439
Sphoeroides_dorsalis	Lagocephalus_lunaris	18.8086555531677	13.7022093675915	23.9151017387439
Sphoeroides_spengleri	Lagocephalus_lunaris	18.8086555531677	13.7022093675915	23.9151017387439
Lagocephalus_sceleratus	Lagocephalus_lunaris	18.7870947418763	13.6155733379465	23.9586161458061
Masturus_lanceolatus	Lagocephalus_lunaris	18.8804674978613	13.5490610609626	24.2118739347599
Mola_mola	Lagocephalus_lunaris	18.8804674978613	13.5490610609626	24.2118739347599
Mola_ramsayi	Lagocephalus_lunaris	18.8804674978613	13.5490610609626	24.2118739347599
Ranzania_laevis	Lagocephalus_lunaris	18.8804674978613	13.5490610609626	24.2118739347599
Anacanthus_barbatus	Thamnaconus_modestus	18.8122545553955	13.7264703390355	23.8980387717554
Cantherhines_pullus	Thamnaconus_modestus	18.8122545553955	13.7264703390355	23.8980387717554
Amanses_scopas	Thamnaconus_modestus	18.8122545553955	13.7264703390355	23.8980387717554
Cantherhines_dumerilii	Thamnaconus_modestus	18.8122545553955	13.7264703390355	23.8980387717554
Meuschenia_australis	Thamnaconus_modestus	18.8122545553955	13.7264703390355	23.8980387717554
Meuschenia_trachylepis	Thamnaconus_modestus	18.8122545553955	13.7264703390355	23.8980387717554
Acanthaluteres_vittiger	Thamnaconus_modestus	18.8122545553955	13.7264703390355	23.8980387717554
Nelusetta_ayraud	Thamnaconus_modestus	18.8122545553955	13.7264703390355	23.8980387717554
Aluterus_monoceros	Thamnaconus_modestus	18.8122545553955	13.7264703390355	23.8980387717554
Aluterus_scriptus	Thamnaconus_modestus	18.8122545553955	13.7264703390355	23.8980387717554
Monacanthus_chinensis	Thamnaconus_modestus	18.8122545553955	13.7264703390355	23.8980387717554
Brachaluteres_jacksonianus	Thamnaconus_modestus	18.8122545553955	13.7264703390355	23.8980387717554
Paraluteres_prionurus	Thamnaconus_modestus	18.8122545553955	13.7264703390355	23.8980387717554
Monacanthus_ciliatus	Thamnaconus_modestus	18.8122545553955	13.7264703390355	23.8980387717554
Pervagor_janthinosoma	Thamnaconus_modestus	18.8122545553955	13.7264703390355	23.8980387717554
Stephanolepis_hispidus	Thamnaconus_modestus	18.8122545553955	13.7264703390355	23.8980387717554
Melichthys_vidua	Thamnaconus_modestus	18.8434685078953	13.654598835912	24.0323381798786
Melichthys_niger	Thamnaconus_modestus	18.8434685078953	13.654598835912	24.0323381798786
Odonus_niger	Thamnaconus_modestus	18.8434685078953	13.654598835912	24.0323381798786
Balistapus_undulatus	Thamnaconus_modestus	18.8434685078953	13.654598835912	24.0323381798786
Balistoides_conspicillum	Thamnaconus_modestus	18.8434685078953	13.654598835912	24.0323381798786
Canthidermis_maculata	Thamnaconus_modestus	18.8434685078953	13.654598835912	24.0323381798786
Abalistes_stellatus	Thamnaconus_modestus	18.8434685078953	13.654598835912	24.0323381798786
Balistes_polylepis	Thamnaconus_modestus	18.8434685078953	13.654598835912	24.0323381798786
Balistes_capriscus	Thamnaconus_modestus	18.8434685078953	13.654598835912	24.0323381798786
Balistes_vetula	Thamnaconus_modestus	18.8434685078953	13.654598835912	24.0323381798786
Pseudobalistes_fuscus	Thamnaconus_modestus	18.8434685078953	13.654598835912	24.0323381798786
Pseudobalistes_naufragium	Thamnaconus_modestus	18.8434685078953	13.654598835912	24.0323381798786
Balistes_punctatus	Thamnaconus_modestus	18.8434685078953	13.654598835912	24.0323381798786
Rhinecanthus_aculeatus	Thamnaconus_modestus	18.8434685078953	13.654598835912	24.0323381798786
Rhinecanthus_rectangulus	Thamnaconus_modestus	18.8434685078953	13.654598835912	24.0323381798786
Rhinecanthus_lunula	Thamnaconus_modestus	18.8434685078953	13.654598835912	24.0323381798786
Rhinecanthus_verrucosus	Thamnaconus_modestus	18.8434685078953	13.654598835912	24.0323381798786
Sufflamen_verres	Thamnaconus_modestus	18.8434685078953	13.654598835912	24.0323381798786
Sufflamen_bursa	Thamnaconus_modestus	18.8434685078953	13.654598835912	24.0323381798786
Sufflamen_chrysopterum	Thamnaconus_modestus	18.8434685078953	13.654598835912	24.0323381798786
Sufflamen_albicaudatum	Thamnaconus_modestus	18.8434685078953	13.654598835912	24.0323381798786
Xanthichthys_mento	Thamnaconus_modestus	18.8434685078953	13.654598835912	24.0323381798786
Xanthichthys_ringens	Thamnaconus_modestus	18.8434685078953	13.654598835912	24.0323381798786
Xanthichthys_auromarginatus	Thamnaconus_modestus	18.8434685078953	13.654598835912	24.0323381798786
Balistoides_viridescens	Thamnaconus_modestus	18.8434685078953	13.654598835912	24.0323381798786
Pseudobalistes_flavimarginatus	Thamnaconus_modestus	18.8434685078953	13.654598835912	24.0323381798786
Triodon_macropterus	Lagocephalus_lunaris	18.9080396646225	13.5364789177928	24.2796004114522
Pseudotriacanthus_strigilifer	Lagocephalus_lunaris	18.9126267771945	13.5334099981975	24.2918435561916
Trixiphichthys_weberi	Lagocephalus_lunaris	18.9126267771945	13.5334099981975	24.2918435561916
Pomacanthus_annularis	Acanthopagrus_schlegelii	18.9340813472537	13.5021702765624	24.3659924179451
Pomacanthus_semicirculatus	Acanthopagrus_schlegelii	18.9340813472537	13.5021702765624	24.3659924179451
Pomacanthus_rhomboides	Acanthopagrus_schlegelii	18.9340813472537	13.5021702765624	24.3659924179451
Pomacanthus_asfur	Acanthopagrus_schlegelii	18.9340813472537	13.5021702765624	24.3659924179451
Pomacanthus_maculosus	Acanthopagrus_schlegelii	18.9340813472537	13.5021702765624	24.3659924179451
Pomacanthus_imperator	Acanthopagrus_schlegelii	18.9340813472537	13.5021702765624	24.3659924179451
Pomacanthus_navarchus	Acanthopagrus_schlegelii	18.9340813472537	13.5021702765624	24.3659924179451
Pomacanthus_zonipectus	Acanthopagrus_schlegelii	18.9340813472537	13.5021702765624	24.3659924179451
Pomacanthus_arcuatus	Acanthopagrus_schlegelii	18.9340813472537	13.5021702765624	24.3659924179451
Pomacanthus_paru	Acanthopagrus_schlegelii	18.9340813472537	13.5021702765624	24.3659924179451
Pomacanthus_sexstriatus	Acanthopagrus_schlegelii	18.9340813472537	13.5021702765624	24.3659924179451
Pomacanthus_xanthometopon	Acanthopagrus_schlegelii	18.9340813472537	13.5021702765624	24.3659924179451
Centropyge_multifasciata	Acanthopagrus_schlegelii	18.9340813472537	13.5021702765624	24.3659924179451
Centropyge_venusta	Acanthopagrus_schlegelii	18.9340813472537	13.5021702765624	24.3659924179451
Centropyge_eibli	Acanthopagrus_schlegelii	18.9340813472537	13.5021702765624	24.3659924179451
Centropyge_flavissima	Acanthopagrus_schlegelii	18.9340813472537	13.5021702765624	24.3659924179451
Centropyge_vrolikii	Acanthopagrus_schlegelii	18.9340813472537	13.5021702765624	24.3659924179451
Centropyge_tibicen	Acanthopagrus_schlegelii	18.9340813472537	13.5021702765624	24.3659924179451
Centropyge_nox	Acanthopagrus_schlegelii	18.9340813472537	13.5021702765624	24.3659924179451
Centropyge_bicolor	Acanthopagrus_schlegelii	18.9340813472537	13.5021702765624	24.3659924179451
Holacanthus_tricolor	Acanthopagrus_schlegelii	18.9340813472537	13.5021702765624	24.3659924179451
Holacanthus_bermudensis	Acanthopagrus_schlegelii	18.9340813472537	13.5021702765624	24.3659924179451
Holacanthus_ciliaris	Acanthopagrus_schlegelii	18.9340813472537	13.5021702765624	24.3659924179451
Holacanthus_limbaughi	Acanthopagrus_schlegelii	18.9340813472537	13.5021702765624	24.3659924179451
Holacanthus_passer	Acanthopagrus_schlegelii	18.9340813472537	13.5021702765624	24.3659924179451
Centropyge_aurantia	Acanthopagrus_schlegelii	18.9340813472537	13.5021702765624	24.3659924179451
Centropyge_bispinosa	Acanthopagrus_schlegelii	18.9340813472537	13.5021702765624	24.3659924179451
Centropyge_ferrugata	Acanthopagrus_schlegelii	18.9340813472537	13.5021702765624	24.3659924179451
Centropyge_potteri	Acanthopagrus_schlegelii	18.9340813472537	13.5021702765624	24.3659924179451
Centropyge_loricula	Acanthopagrus_schlegelii	18.9340813472537	13.5021702765624	24.3659924179451
Centropyge_aurantonotus	Acanthopagrus_schlegelii	18.9340813472537	13.5021702765624	24.3659924179451
Centropyge_flavicauda	Acanthopagrus_schlegelii	18.934081406921	13.5021689910695	24.3659938227724
Genicanthus_lamarck	Acanthopagrus_schlegelii	18.9340813472537	13.5021702765624	24.3659924179451
Genicanthus_melanospilos	Acanthopagrus_schlegelii	18.9340813472537	13.5021702765624	24.3659924179451
Pygoplites_diacanthus	Acanthopagrus_schlegelii	18.9340813472537	13.5021702765624	24.3659924179451
Centropyge_multispinis	Acanthopagrus_schlegelii	18.9340813472537	13.5021702765624	24.3659924179451
Apolemichthys_xanthurus	Acanthopagrus_schlegelii	18.9340813472537	13.5021702765624	24.3659924179451
Apolemichthys_trimaculatus	Acanthopagrus_schlegelii	18.9340813472537	13.5021702765624	24.3659924179451
Chaetodontoplus_mesoleucus	Acanthopagrus_schlegelii	18.9340813472537	13.5021702765624	24.3659924179451
Chaetodontoplus_duboulayi	Acanthopagrus_schlegelii	18.9340813472537	13.5021702765624	24.3659924179451
Chaetodontoplus_caeruleopunctatus	Acanthopagrus_schlegelii	18.9340813472537	13.5021702765624	24.3659924179451
Chaetodontoplus_meredithi	Acanthopagrus_schlegelii	18.9340813472537	13.5021702765624	24.3659924179451
Chaetodontoplus_melanosoma	Acanthopagrus_schlegelii	18.9340813472537	13.5021702765624	24.3659924179451
Leiognathus_longispinis	Acanthopagrus_schlegelii	18.9340813472537	13.5021702765624	24.3659924179451
Leiognathus_equulus	Acanthopagrus_schlegelii	18.9340813472537	13.5021702765624	24.3659924179451
Leiognathus_fasciatus	Acanthopagrus_schlegelii	18.9340813472537	13.5021702765624	24.3659924179451
Leiognathus_robustus	Acanthopagrus_schlegelii	18.9340813472537	13.5021702765624	24.3659924179451
Equulites_rivulatus	Acanthopagrus_schlegelii	18.9340813472537	13.5021702765624	24.3659924179451
Equulites_elongatus	Acanthopagrus_schlegelii	18.9340813472537	13.5021702765624	24.3659924179451
Gazza_minuta	Acanthopagrus_schlegelii	18.9340813472537	13.5021702765624	24.3659924179451
Equulites_leuciscus	Acanthopagrus_schlegelii	18.9340813472537	13.5021702765624	24.3659924179451
Equulites_stercorarius	Acanthopagrus_schlegelii	18.9340813472537	13.5021702765624	24.3659924179451
Equulites_laterofenestra	Acanthopagrus_schlegelii	18.9340813472537	13.5021702765624	24.3659924179451
Leiognathus_lineolatus	Acanthopagrus_schlegelii	18.9340813472537	13.5021702765624	24.3659924179451
Secutor_indicius	Acanthopagrus_schlegelii	18.9340813472537	13.5021702765624	24.3659924179451
Secutor_insidiator	Acanthopagrus_schlegelii	18.9340813472537	13.5021702765624	24.3659924179451
Secutor_megalolepis	Acanthopagrus_schlegelii	18.9340813472537	13.5021702765624	24.3659924179451
Secutor_hanedai	Acanthopagrus_schlegelii	18.9340813472537	13.5021702765624	24.3659924179451
Secutor_ruconius	Acanthopagrus_schlegelii	18.9340813472537	13.5021702765624	24.3659924179451
Eubleekeria_splendens	Acanthopagrus_schlegelii	18.9340813472537	13.5021702765624	24.3659924179451
Eubleekeria_jonesi	Acanthopagrus_schlegelii	18.9340813472537	13.5021702765624	24.3659924179451
Leiognathus_panayensis	Acanthopagrus_schlegelii	18.9340813472537	13.5021702765624	24.3659924179451
Leiognathus_aureus	Acanthopagrus_schlegelii	18.9340813472537	13.5021702765624	24.3659924179451
Gazza_achlamys	Acanthopagrus_schlegelii	18.9340813472537	13.5021702765624	24.3659924179451
Gazza_squamiventralis	Acanthopagrus_schlegelii	18.9340813472537	13.5021702765624	24.3659924179451
Gazza_rhombea	Acanthopagrus_schlegelii	18.9340813472537	13.5021702765624	24.3659924179451
Nuchequula_blochii	Acanthopagrus_schlegelii	18.9340813472537	13.5021702765624	24.3659924179451
Nuchequula_mannusella	Acanthopagrus_schlegelii	18.9340813472537	13.5021702765624	24.3659924179451
Nuchequula_gerreoides	Acanthopagrus_schlegelii	18.9340813472537	13.5021702765624	24.3659924179451
Nuchequula_nuchalis	Acanthopagrus_schlegelii	18.9340813472537	13.5021702765624	24.3659924179451
Leiognathus_dussumieri	Acanthopagrus_schlegelii	18.9340813472537	13.5021702765624	24.3659924179451
Leiognathus_daura	Acanthopagrus_schlegelii	18.9340813472537	13.5021702765624	24.3659924179451
Prognathodes_marcellae	Acanthopagrus_schlegelii	18.9340813472537	13.5021702765624	24.3659924179451
Prognathodes_aculeatus	Acanthopagrus_schlegelii	18.9340813472537	13.5021702765624	24.3659924179451
Prognathodes_falcifer	Acanthopagrus_schlegelii	18.9340813472537	13.5021702765624	24.3659924179451
Prognathodes_aya	Acanthopagrus_schlegelii	18.9340813472537	13.5021702765624	24.3659924179451
Chaetodon_adiergastos	Acanthopagrus_schlegelii	18.9340813472537	13.5021702765624	24.3659924179451
Chaetodon_fasciatus	Acanthopagrus_schlegelii	18.9340813472537	13.5021702765624	24.3659924179451
Chaetodon_lunula	Acanthopagrus_schlegelii	18.9340813472537	13.5021702765624	24.3659924179451
Chaetodon_vagabundus	Acanthopagrus_schlegelii	18.9340813472537	13.5021702765624	24.3659924179451
Chaetodon_auriga	Acanthopagrus_schlegelii	18.9340813472537	13.5021702765624	24.3659924179451
Chaetodon_decussatus	Acanthopagrus_schlegelii	18.9340813472537	13.5021702765624	24.3659924179451
Chaetodon_semilarvatus	Acanthopagrus_schlegelii	18.9340813472537	13.5021702765624	24.3659924179451
Chaetodon_oxycephalus	Acanthopagrus_schlegelii	18.9340813472537	13.5021702765624	24.3659924179451
Chaetodon_ulietensis	Acanthopagrus_schlegelii	18.9340813472537	13.5021702765624	24.3659924179451
Chaetodon_falcula	Acanthopagrus_schlegelii	18.9340813472537	13.5021702765624	24.3659924179451
Chaetodon_lineolatus	Acanthopagrus_schlegelii	18.9340813472537	13.5021702765624	24.3659924179451
Chaetodon_flavirostris	Acanthopagrus_schlegelii	18.9340813472537	13.5021702765624	24.3659924179451
Chaetodon_collare	Acanthopagrus_schlegelii	18.9340813472537	13.5021702765624	24.3659924179451
Chaetodon_auripes	Acanthopagrus_schlegelii	18.9340813472537	13.5021702765624	24.3659924179451
Chaetodon_mesoleucos	Acanthopagrus_schlegelii	18.9340813472537	13.5021702765624	24.3659924179451
Chaetodon_rafflesii	Acanthopagrus_schlegelii	18.9340813472537	13.5021702765624	24.3659924179451
Chaetodon_ephippium	Acanthopagrus_schlegelii	18.9340813472537	13.5021702765624	24.3659924179451
Chaetodon_semeion	Acanthopagrus_schlegelii	18.9340813472537	13.5021702765624	24.3659924179451
Chaetodon_humeralis	Acanthopagrus_schlegelii	18.9340813472537	13.5021702765624	24.3659924179451
Chaetodon_ocellatus	Acanthopagrus_schlegelii	18.9340813472537	13.5021702765624	24.3659924179451
Chaetodon_striatus	Acanthopagrus_schlegelii	18.9340813472537	13.5021702765624	24.3659924179451
Chaetodon_capistratus	Acanthopagrus_schlegelii	18.9340813472537	13.5021702765624	24.3659924179451
Chaetodon_selene	Acanthopagrus_schlegelii	18.9340813472537	13.5021702765624	24.3659924179451
Chaetodon_melannotus	Acanthopagrus_schlegelii	18.9340813472537	13.5021702765624	24.3659924179451
Chaetodon_ocellicaudus	Acanthopagrus_schlegelii	18.9340813472537	13.5021702765624	24.3659924179451
Parachaetodon_ocellatus	Acanthopagrus_schlegelii	18.9340813472537	13.5021702765624	24.3659924179451
Chaetodon_trifascialis	Acanthopagrus_schlegelii	18.9340813472537	13.5021702765624	24.3659924179451
Chaetodon_tricinctus	Acanthopagrus_schlegelii	18.9340813472537	13.5021702765624	24.3659924179451
Chaetodon_rainfordi	Acanthopagrus_schlegelii	18.9340813472537	13.5021702765624	24.3659924179451
Chaetodon_octofasciatus	Acanthopagrus_schlegelii	18.9340813472537	13.5021702765624	24.3659924179451
Chaetodon_aureofasciatus	Acanthopagrus_schlegelii	18.9340813472537	13.5021702765624	24.3659924179451
Chaetodon_bennetti	Acanthopagrus_schlegelii	18.9340813472537	13.5021702765624	24.3659924179451
Chaetodon_speculum	Acanthopagrus_schlegelii	18.9340813472537	13.5021702765624	24.3659924179451
Chaetodon_zanzibarensis	Acanthopagrus_schlegelii	18.9340813472537	13.5021702765624	24.3659924179451
Chaetodon_plebeius	Acanthopagrus_schlegelii	18.9340813472537	13.5021702765624	24.3659924179451
Chaetodon_larvatus	Acanthopagrus_schlegelii	18.9340814048626	13.5021701942531	24.3659926154721
Chaetodon_baronessa	Acanthopagrus_schlegelii	18.9340813472537	13.5021702765624	24.3659924179451
Chaetodon_austriacus	Acanthopagrus_schlegelii	18.9340813472537	13.5021702765624	24.3659924179451
Chaetodon_trifasciatus	Acanthopagrus_schlegelii	18.9340813472537	13.5021702765624	24.3659924179451
Chaetodon_robustus	Acanthopagrus_schlegelii	18.9340813472537	13.5021702765624	24.3659924179451
Chaetodon_hoefleri	Acanthopagrus_schlegelii	18.9340813472537	13.5021702765624	24.3659924179451
Chaetodon_reticulatus	Acanthopagrus_schlegelii	18.9340813472537	13.5021702765624	24.3659924179451
Chaetodon_meyeri	Acanthopagrus_schlegelii	18.9340813472537	13.5021702765624	24.3659924179451
Chaetodon_ornatissimus	Acanthopagrus_schlegelii	18.9340813472537	13.5021702765624	24.3659924179451
Chaetodon_interruptus	Acanthopagrus_schlegelii	18.9340813472537	13.5021702765624	24.3659924179451
Chaetodon_unimaculatus	Acanthopagrus_schlegelii	18.9340813472537	13.5021702765624	24.3659924179451
Chaetodon_trichrous	Acanthopagrus_schlegelii	18.9340813472537	13.5021702765624	24.3659924179451
Chaetodon_kleinii	Acanthopagrus_schlegelii	18.9340813472537	13.5021702765624	24.3659924179451
Chaetodon_blackburnii	Acanthopagrus_schlegelii	18.9340813472537	13.5021702765624	24.3659924179451
Chaetodon_mertensii	Acanthopagrus_schlegelii	18.9340813472537	13.5021702765624	24.3659924179451
Chaetodon_madagaskariensis	Acanthopagrus_schlegelii	18.9340813472537	13.5021702765624	24.3659924179451
Chaetodon_paucifasciatus	Acanthopagrus_schlegelii	18.9340813472537	13.5021702765624	24.3659924179451
Chaetodon_xanthurus	Acanthopagrus_schlegelii	18.9340813472537	13.5021702765624	24.3659924179451
Chaetodon_melapterus	Acanthopagrus_schlegelii	18.9340813472537	13.5021702765624	24.3659924179451
Chaetodon_tinkeri	Acanthopagrus_schlegelii	18.9340813472537	13.5021702765624	24.3659924179451
Chaetodon_sanctaehelenae	Acanthopagrus_schlegelii	18.9340813472537	13.5021702765624	24.3659924179451
Chaetodon_miliaris	Acanthopagrus_schlegelii	18.9340813472537	13.5021702765624	24.3659924179451
Chaetodon_guentheri	Acanthopagrus_schlegelii	18.9340813472537	13.5021702765624	24.3659924179451
Chaetodon_dolosus	Acanthopagrus_schlegelii	18.9340813472537	13.5021702765624	24.3659924179451
Chaetodon_sedentarius	Acanthopagrus_schlegelii	18.9340813472537	13.5021702765624	24.3659924179451
Chaetodon_multicinctus	Acanthopagrus_schlegelii	18.9340813472537	13.5021702765624	24.3659924179451
Chaetodon_punctatofasciatus	Acanthopagrus_schlegelii	18.9340813472537	13.5021702765624	24.3659924179451
Chaetodon_guttatissimus	Acanthopagrus_schlegelii	18.9340813472537	13.5021702765624	24.3659924179451
Chaetodon_pelewensis	Acanthopagrus_schlegelii	18.9340813472537	13.5021702765624	24.3659924179451
Chaetodon_citrinellus	Acanthopagrus_schlegelii	18.9340813472537	13.5021702765624	24.3659924179451
Chaetodon_quadrimaculatus	Acanthopagrus_schlegelii	18.9340813472537	13.5021702765624	24.3659924179451
Chaetodon_fremblii	Acanthopagrus_schlegelii	18.9340813472537	13.5021702765624	24.3659924179451
Coradion_chrysozonus	Acanthopagrus_schlegelii	18.9340813472537	13.5021702765624	24.3659924179451
Coradion_altivelis	Acanthopagrus_schlegelii	18.9340813472537	13.5021702765624	24.3659924179451
Coradion_melanopus	Acanthopagrus_schlegelii	18.9340813472537	13.5021702765624	24.3659924179451
Chelmon_rostratus	Acanthopagrus_schlegelii	18.9340813472537	13.5021702765624	24.3659924179451
Chelmon_marginalis	Acanthopagrus_schlegelii	18.9340813472537	13.5021702765624	24.3659924179451
Chelmon_muelleri	Acanthopagrus_schlegelii	18.9340813472537	13.5021702765624	24.3659924179451
Chelmonops_curiosus	Acanthopagrus_schlegelii	18.9340813472537	13.5021702765624	24.3659924179451
Chelmonops_truncatus	Acanthopagrus_schlegelii	18.9340813472537	13.5021702765624	24.3659924179451
Amphichaetodon_howensis	Acanthopagrus_schlegelii	18.9340813472537	13.5021702765624	24.3659924179451
Amphichaetodon_melbae	Acanthopagrus_schlegelii	18.9340813472537	13.5021702765624	24.3659924179451
Forcipiger_flavissimus	Acanthopagrus_schlegelii	18.9340813472537	13.5021702765624	24.3659924179451
Forcipiger_longirostris	Acanthopagrus_schlegelii	18.9340813472537	13.5021702765624	24.3659924179451
Hemitaurichthys_thompsoni	Acanthopagrus_schlegelii	18.9340813472537	13.5021702765624	24.3659924179451
Hemitaurichthys_polylepis	Acanthopagrus_schlegelii	18.9340813472537	13.5021702765624	24.3659924179451
Hemitaurichthys_zoster	Acanthopagrus_schlegelii	18.9340813472537	13.5021702765624	24.3659924179451
Heniochus_pleurotaenia	Acanthopagrus_schlegelii	18.9340813472537	13.5021702765624	24.3659924179451
Heniochus_varius	Acanthopagrus_schlegelii	18.9340813472537	13.5021702765624	24.3659924179451
Heniochus_acuminatus	Acanthopagrus_schlegelii	18.9340813472537	13.5021702765624	24.3659924179451
Heniochus_diphreutes	Acanthopagrus_schlegelii	18.9340813472537	13.5021702765624	24.3659924179451
Heniochus_monoceros	Acanthopagrus_schlegelii	18.9340813472537	13.5021702765624	24.3659924179451
Heniochus_singularius	Acanthopagrus_schlegelii	18.9340813472537	13.5021702765624	24.3659924179451
Heniochus_chrysostomus	Acanthopagrus_schlegelii	18.9340813472537	13.5021702765624	24.3659924179451
Johnrandallia_nigrirostris	Acanthopagrus_schlegelii	18.9340813472537	13.5021702765624	24.3659924179451
Centrarchops_chapini	Acanthopagrus_schlegelii	18.9340813472537	13.5021702765624	24.3659924179451
Dinoperca_petersi	Acanthopagrus_schlegelii	18.9340813472537	13.5021702765624	24.3659924179451
Luvarus_imperialis	Acanthopagrus_schlegelii	18.9340813472537	13.5021702765624	24.3659924179451
Naso_caeruleacauda	Acanthopagrus_schlegelii	18.9340813472537	13.5021702765624	24.3659924179451
Naso_maculatus	Acanthopagrus_schlegelii	18.9340813472537	13.5021702765624	24.3659924179451
Naso_reticulatus	Acanthopagrus_schlegelii	18.9340813472537	13.5021702765624	24.3659924179451
Naso_caesius	Acanthopagrus_schlegelii	18.9340813534195	13.5021699843274	24.3659927225115
Naso_hexacanthus	Acanthopagrus_schlegelii	18.9340813472537	13.5021702765624	24.3659924179451
Naso_vlamingii	Acanthopagrus_schlegelii	18.9340813472537	13.5021702765624	24.3659924179451
Naso_brevirostris	Acanthopagrus_schlegelii	18.9340813472537	13.5021702765624	24.3659924179451
Naso_unicornis	Acanthopagrus_schlegelii	18.9340813472537	13.5021702765624	24.3659924179451
Naso_elegans	Acanthopagrus_schlegelii	18.9340813472537	13.5021702765624	24.3659924179451
Naso_lituratus	Acanthopagrus_schlegelii	18.9340813472537	13.5021702765624	24.3659924179451
Naso_annulatus	Acanthopagrus_schlegelii	18.9340813472537	13.5021702765624	24.3659924179451
Naso_tonganus	Acanthopagrus_schlegelii	18.9340813472537	13.5021702765624	24.3659924179451
Naso_tuberosus	Acanthopagrus_schlegelii	18.9340813472537	13.5021702765624	24.3659924179451
Naso_lopezi	Acanthopagrus_schlegelii	18.9340813472537	13.5021702765624	24.3659924179451
Naso_mcdadei	Acanthopagrus_schlegelii	18.9340813472537	13.5021702765624	24.3659924179451
Naso_fageni	Acanthopagrus_schlegelii	18.9340813472537	13.5021702765624	24.3659924179451
Naso_brachycentron	Acanthopagrus_schlegelii	18.9340813472537	13.5021702765624	24.3659924179451
Naso_thynnoides	Acanthopagrus_schlegelii	18.9340813472537	13.5021702765624	24.3659924179451
Naso_minor	Acanthopagrus_schlegelii	18.9340813472537	13.5021702765624	24.3659924179451
Zebrasoma_flavescens	Acanthopagrus_schlegelii	18.9340813472537	13.5021702765624	24.3659924179451
Prionurus_maculatus	Acanthopagrus_schlegelii	18.9340813472537	13.5021702765624	24.3659924179451
Prionurus_scalprum	Acanthopagrus_schlegelii	18.9340813472537	13.5021702765624	24.3659924179451
Prionurus_laticlavius	Acanthopagrus_schlegelii	18.9340813472537	13.5021702765624	24.3659924179451
Prionurus_microlepidotus	Acanthopagrus_schlegelii	18.9340813472537	13.5021702765624	24.3659924179451
Ctenochaetus_strigosus	Acanthopagrus_schlegelii	18.9340813472537	13.5021702765624	24.3659924179451
Acanthurus_xanthopterus	Acanthopagrus_schlegelii	18.9340813472537	13.5021702765624	24.3659924179451
Acanthurus_pyroferus	Acanthopagrus_schlegelii	18.9340813472537	13.5021702765624	24.3659924179451
Acanthurus_triostegus	Acanthopagrus_schlegelii	18.9340813472537	13.5021702765624	24.3659924179451
Acanthurus_bahianus	Acanthopagrus_schlegelii	18.9340813472537	13.5021702765624	24.3659924179451
Acanthurus_chirurgus	Acanthopagrus_schlegelii	18.9340813472537	13.5021702765624	24.3659924179451
Acanthurus_nigrofuscus	Acanthopagrus_schlegelii	18.9340813472537	13.5021702765624	24.3659924179451
Acanthurus_nigroris	Acanthopagrus_schlegelii	18.9340813472537	13.5021702765624	24.3659924179451
Acanthurus_coeruleus	Acanthopagrus_schlegelii	18.9340813472537	13.5021702765624	24.3659924179451
Acanthurus_guttatus	Acanthopagrus_schlegelii	18.9340813472537	13.5021702765624	24.3659924179451
Ctenochaetus_cyanocheilus	Acanthopagrus_schlegelii	18.9340813472537	13.5021702765624	24.3659924179451
Acanthurus_nubilus	Acanthopagrus_schlegelii	18.9340813472537	13.5021702765624	24.3659924179451
Ctenochaetus_hawaiiensis	Acanthopagrus_schlegelii	18.9340813472537	13.5021702765624	24.3659924179451
Ctenochaetus_striatus	Acanthopagrus_schlegelii	18.9340813472537	13.5021702765624	24.3659924179451
Acanthurus_japonicus	Acanthopagrus_schlegelii	18.9340813472537	13.5021702765624	24.3659924179451
Acanthurus_nigricans	Acanthopagrus_schlegelii	18.9340813472537	13.5021702765624	24.3659924179451
Ctenochaetus_binotatus	Acanthopagrus_schlegelii	18.9340813472537	13.5021702765624	24.3659924179451
Acanthurus_mata	Acanthopagrus_schlegelii	18.9340813472537	13.5021702765624	24.3659924179451
Acanthurus_blochii	Acanthopagrus_schlegelii	18.9340813472537	13.5021702765624	24.3659924179451
Acanthurus_thompsoni	Acanthopagrus_schlegelii	18.9340813472537	13.5021702765624	24.3659924179451
Acanthurus_olivaceus	Acanthopagrus_schlegelii	18.9340813472537	13.5021702765624	24.3659924179451
Acanthurus_dussumieri	Acanthopagrus_schlegelii	18.9340813472537	13.5021702765624	24.3659924179451
Zebrasoma_scopas	Acanthopagrus_schlegelii	18.9340813472537	13.5021702765624	24.3659924179451
Zebrasoma_velifer	Acanthopagrus_schlegelii	18.9340813472537	13.5021702765624	24.3659924179451
Paracanthurus_hepatus	Acanthopagrus_schlegelii	18.9340813472537	13.5021702765624	24.3659924179451
Zanclus_cornutus	Acanthopagrus_schlegelii	18.9340813472537	13.5021702765624	24.3659924179451
Liopropoma_eukrines	Cephalopholis_miniata	18.7701442809451	13.5551618033372	23.9851267585531
Liopropoma_carmabi	Cephalopholis_miniata	18.7701442809451	13.5551618033372	23.9851267585531
Cephalopholis_leopardus	Cephalopholis_miniata	19.9804956535202	15.0404157763688	24.9205755306716
Cephalopholis_taeniops	Cephalopholis_miniata	19.9804956535202	15.0404157763688	24.9205755306716
Cephalopholis_sonnerati	Cephalopholis_miniata	19.9443571466423	15.0610820654669	24.8276322278178
Cephalopholis_urodeta	Cephalopholis_miniata	19.9443571466423	15.0610820654669	24.8276322278178
Cephalopholis_fulva	Cephalopholis_miniata	19.9885516734527	15.035897640396	24.9412057065094
Paranthias_colonus	Cephalopholis_miniata	19.9885516734527	15.035897640396	24.9412057065094
Paranthias_furcifer	Cephalopholis_miniata	19.9885516734527	15.035897640396	24.9412057065094
Aethaloperca_rogaa	Epinephelus_aeneus	20.2014113482942	15.1593700285748	25.2434526680136
Cephalopholis_formosa	Epinephelus_aeneus	20.2014113482942	15.1593700285748	25.2434526680136
Cephalopholis_cyanostigma	Epinephelus_aeneus	20.2014113482942	15.1593700285748	25.2434526680136
Cephalopholis_boenak	Epinephelus_aeneus	20.2014113482942	15.1593700285748	25.2434526680136
Cephalopholis_cruentata	Epinephelus_aeneus	20.2014113482942	15.1593700285748	25.2434526680136
Cephalopholis_panamensis	Epinephelus_aeneus	20.2014113482942	15.1593700285748	25.2434526680136
Cephalopholis_nigri	Epinephelus_aeneus	20.2014113482942	15.1593700285748	25.2434526680136
Hyporthodus_flavolimbatus	Epinephelus_aeneus	20.4885718229649	15.5277661064232	25.4493775395065
Epinephelus_daemelii	Epinephelus_aeneus	20.6333673204568	15.7014406204729	25.5652940204408
Epinephelus_morrhua	Epinephelus_aeneus	20.6333673204568	15.7014406204729	25.5652940204408
Cromileptes_altivelis	Epinephelus_aeneus	20.6333673204568	15.7014406204729	25.5652940204408
Epinephelus_andersoni	Epinephelus_aeneus	20.6333673204568	15.7014406204729	25.5652940204408
Epinephelus_polyphekadion	Epinephelus_aeneus	20.6333673204568	15.7014406204729	25.5652940204408
Epinephelus_ongus	Epinephelus_aeneus	20.6333673204568	15.7014406204729	25.5652940204408
Epinephelus_corallicola	Epinephelus_aeneus	20.6333673204568	15.7014406204729	25.5652940204408
Epinephelus_coeruleopunctatus	Epinephelus_aeneus	20.6333673204568	15.7014406204729	25.5652940204408
Epinephelus_bruneus	Epinephelus_aeneus	20.6333673204568	15.7014406204729	25.5652940204408
Epinephelus_itajara	Epinephelus_aeneus	20.6333673204568	15.7014406204729	25.5652940204408
Epinephelus_lanceolatus	Epinephelus_aeneus	20.6333673204568	15.7014406204729	25.5652940204408
Epinephelus_maculatus	Epinephelus_aeneus	20.6333673204568	15.7014406204729	25.5652940204408
Epinephelus_tauvina	Epinephelus_aeneus	20.6333673204568	15.7014406204729	25.5652940204408
Epinephelus_rivulatus	Epinephelus_aeneus	20.6333673204568	15.7014406204729	25.5652940204408
Epinephelus_coioides	Epinephelus_aeneus	20.6333673204568	15.7014406204729	25.5652940204408
Epinephelus_malabaricus	Epinephelus_aeneus	20.6333673204568	15.7014406204729	25.5652940204408
Epinephelus_tukula	Epinephelus_aeneus	20.6333673204568	15.7014406204729	25.5652940204408
Epinephelus_latifasciatus	Epinephelus_aeneus	20.6333673204568	15.7014406204729	25.5652940204408
Anyperodon_leucogrammicus	Epinephelus_aeneus	20.6333673204568	15.7014406204729	25.5652940204408
Epinephelus_howlandi	Epinephelus_aeneus	20.6333673204568	15.7014406204729	25.5652940204408
Epinephelus_striatus	Epinephelus_aeneus	20.6333673204568	15.7014406204729	25.5652940204408
Epinephelus_spilotoceps	Epinephelus_aeneus	20.6333673204568	15.7014406204729	25.5652940204408
Epinephelus_hexagonatus	Epinephelus_aeneus	20.6333673204568	15.7014406204729	25.5652940204408
Epinephelus_fuscoguttatus	Epinephelus_aeneus	20.6333673204568	15.7014406204729	25.5652940204408
Epinephelus_caninus	Epinephelus_epistictus	20.5019380276938	15.630418884722	25.3734571706657
Epinephelus_goreensis	Epinephelus_epistictus	20.5019380276938	15.630418884722	25.3734571706657
Mycteroperca_bonaci	Epinephelus_epistictus	20.4949374499804	15.6376258829401	25.3522490170207
Mycteroperca_venenosa	Epinephelus_epistictus	20.4949374499804	15.6376258829401	25.3522490170207
Triso_dermopterus	Epinephelus_epistictus	20.4949374499804	15.6376258829401	25.3522490170207
Mycteroperca_jordani	Epinephelus_epistictus	20.4949374499804	15.6376258829401	25.3522490170207
Mycteroperca_tigris	Epinephelus_epistictus	20.4949374499804	15.6376258829401	25.3522490170207
Mycteroperca_rosacea	Epinephelus_epistictus	20.4949374499804	15.6376258829401	25.3522490170207
Mycteroperca_olfax	Epinephelus_epistictus	20.4949374499804	15.6376258829401	25.3522490170207
Mycteroperca_interstitialis	Epinephelus_epistictus	20.494309309776	15.638274576828	25.3503440427241
Mycteroperca_phenax	Epinephelus_epistictus	20.494309309776	15.638274576828	25.3503440427241
Mycteroperca_xenarcha	Epinephelus_epistictus	20.4943093097761	15.638274576828	25.3503440427241
Epinephelus_guttatus	Epinephelus_epistictus	20.494309309776	15.638274576828	25.3503440427241
Epinephelus_amblycephalus	Epinephelus_epistictus	20.4714238473891	15.6621400462206	25.2807076485576
Epinephelus_radiatus	Epinephelus_epistictus	20.4611787879267	15.672971731099	25.2493858447544
Mycteroperca_prionura	Epinephelus_epistictus	20.4912329663347	15.6414564375549	25.3410094951145
Epinephelus_albomarginatus	Epinephelus_epistictus	20.4912329663347	15.6414564375549	25.3410094951145
Epinephelus_marginatus	Epinephelus_epistictus	20.4912329663347	15.6414564375549	25.3410094951145
Mycteroperca_fusca	Epinephelus_epistictus	20.4912329663347	15.6414564375549	25.3410094951145
Mycteroperca_acutirostris	Epinephelus_epistictus	20.4912329663347	15.6414564375549	25.3410094951145
Mycteroperca_rubra	Epinephelus_epistictus	20.4912329663347	15.6414564375549	25.3410094951145
Epinephelus_costae	Epinephelus_epistictus	20.4912329663347	15.6414564375549	25.3410094951145
Mycteroperca_microlepis	Epinephelus_epistictus	20.4912329663347	15.6414564375549	25.3410094951145
Epinephelus_multinotatus	Epinephelus_akaara	20.5461262699249	15.6524470460558	25.439805493794
Epinephelus_miliaris	Epinephelus_akaara	20.5461262699249	15.6524470460558	25.439805493794
Epinephelus_areolatus	Epinephelus_akaara	20.5461262699249	15.6524470460558	25.439805493794
Epinephelus_undulosus	Epinephelus_akaara	20.5461262699249	15.6524470460558	25.439805493794
Epinephelus_flavocaeruleus	Epinephelus_akaara	20.5461262699249	15.6524470460558	25.439805493794
Epinephelus_cyanopodus	Epinephelus_akaara	20.5461262699249	15.6524470460558	25.439805493794
Epinephelus_bleekeri	Epinephelus_akaara	20.5461262699249	15.6524470460558	25.439805493794
Epinephelus_analogus	Epinephelus_akaara	20.5506135065452	15.6811851259706	25.4200418871198
Epinephelus_clippertonensis	Epinephelus_akaara	20.5506135065452	15.6811851259706	25.4200418871198
Epinephelus_labriformis	Epinephelus_akaara	20.5506135065452	15.6811851259706	25.4200418871198
Epinephelus_adscensionis	Epinephelus_akaara	20.5506135065452	15.6811851259706	25.4200418871198
Epinephelus_chlorostigma	Epinephelus_awoara	20.4982002557356	15.6852927131086	25.3111077983626
Epinephelus_fasciatomaculosus	Epinephelus_awoara	20.4982002557356	15.6852927131086	25.3111077983626
Epinephelus_retouti	Epinephelus_akaara	20.5539408434935	15.7025730096766	25.4053086773104
Epinephelus_diacanthus	Epinephelus_akaara	20.5539408434935	15.7025730096765	25.4053086773104
Epinephelus_stictus	Epinephelus_akaara	20.5539408434935	15.7025730096766	25.4053086773105
Epinephelus_sexfasciatus	Epinephelus_akaara	20.5536765942008	15.7008719770631	25.4064812113385
Epinephelus_undulatostriatus	Epinephelus_akaara	20.5468736400285	15.6572251588032	25.4365221212539
Epinephelus_morio	Epinephelus_akaara	20.5468736400285	15.6572251588031	25.4365221212539
Epinephelus_fasciatus	Epinephelus_akaara	20.5468736400285	15.6572251588032	25.4365221212539
Epinephelus_melanostigma	Epinephelus_akaara	20.5468736400285	15.6572251588032	25.4365221212539
Epinephelus_merra	Epinephelus_akaara	20.5468737700575	15.6572250524825	25.4365224876324
Epinephelus_quoyanus	Epinephelus_akaara	20.5468736400285	15.6572251588032	25.4365221212539
Epinephelus_macrospilos	Epinephelus_akaara	20.5468736400285	15.6572251588032	25.4365221212539
Epinephelus_trimaculatus	Epinephelus_akaara	20.5468736400285	15.6572251588032	25.4365221212539
Epinephelus_longispinis	Epinephelus_akaara	20.5423414516699	15.6283005802047	25.456382323135
Hyporthodus_acanthistius	Hyporthodus_septemfasciatus	20.4497534493557	15.5370752432657	25.3624316554457
Hyporthodus_exsul	Hyporthodus_septemfasciatus	20.44866825995	15.5376060720996	25.3597304478004
Hyporthodus_nigritus	Hyporthodus_septemfasciatus	20.44866825995	15.5376060720996	25.3597304478004
Hyporthodus_niveatus	Hyporthodus_septemfasciatus	20.44866825995	15.5376060720996	25.3597304478004
Hyporthodus_ergastularius	Hyporthodus_septemfasciatus	20.4478610506461	15.5380012697756	25.3577208315166
Hyporthodus_quernus	Hyporthodus_septemfasciatus	20.4478610506461	15.5380012697756	25.3577208315166
Hyporthodus_octofasciatus	Hyporthodus_septemfasciatus	20.4478610506461	15.5380012697756	25.3577208315166
Epinephelus_cifuentesi	Hyporthodus_septemfasciatus	20.4395028329429	15.5421106829897	25.3368949828962
Epinephelus_drummondhayi	Hyporthodus_septemfasciatus	20.4335666336442	15.5450485943028	25.3220846729856
Dermatolepis_dermatolepis	Hyporthodus_septemfasciatus	20.4335666336442	15.5450485943028	25.3220846729856
Alphestes_afer	Hyporthodus_septemfasciatus	20.4335666336442	15.5450485943028	25.3220846729856
Alphestes_immaculatus	Hyporthodus_septemfasciatus	20.4335666336442	15.5450485943028	25.3220846729856
Alphestes_multiguttatus	Hyporthodus_septemfasciatus	20.4335666336442	15.5450485943028	25.3220846729856
Dermatolepis_inermis	Hyporthodus_septemfasciatus	20.4335666336442	15.5450485943028	25.3220846729856
Dermatolepis_striolata	Hyporthodus_septemfasciatus	20.4335666336442	15.5450485943028	25.3220846729856
Hyporthodus_haifensis	Hyporthodus_septemfasciatus	20.4094046685145	15.5571741678103	25.2616351692186
Hyporthodus_mystacinus	Epinephelus_aeneus	20.3760568509489	15.3664974099087	25.385616291989
Hyporthodus_niphobles	Epinephelus_aeneus	20.3760568509489	15.3664974099087	25.385616291989
Cephalopholis_polleni	Epinephelus_aeneus	20.1962313710631	15.1532298350608	25.2392329070654
Cephalopholis_igarashiensis	Epinephelus_aeneus	20.1962313710631	15.1532298350608	25.2392329070654
Gracila_albomarginata	Epinephelus_aeneus	20.1962313710631	15.1532298350608	25.2392329070654
Variola_albimarginata	Cephalopholis_miniata	18.7657534611458	13.5817945087486	23.949712413543
Variola_louti	Cephalopholis_miniata	18.7657534611458	13.5817945087486	23.949712413543
Rypticus_bicolor	Cephalopholis_miniata	18.7816496462779	13.4862375413528	24.0770617512029
Rypticus_saponaceus	Cephalopholis_miniata	18.7816496462779	13.4862375413528	24.0770617512029
Rypticus_nigripinnis	Cephalopholis_miniata	18.7816496462779	13.4862375413528	24.0770617512029
Pseudogramma_gregoryi	Cephalopholis_miniata	18.7816496462779	13.4862375413528	24.0770617512029
Pseudogramma_thaumasia	Cephalopholis_miniata	18.7816496462779	13.4862375413528	24.0770617512029
Pogonoperca_punctata	Cephalopholis_miniata	18.7816496462779	13.4862375413528	24.0770617512029
Grammistes_sexlineatus	Cephalopholis_miniata	18.7816496462779	13.4862375413528	24.0770617512029
Diploprion_bifasciatum	Cephalopholis_miniata	18.7816496462779	13.4862375413528	24.0770617512029
Belonoperca_chabanaudi	Cephalopholis_miniata	18.7816496462779	13.4862375413528	24.0770617512029
Saloptia_powelli	Cephalopholis_miniata	18.7816496462779	13.4862375413528	24.0770617512029
Plectropomus_oligacanthus	Cephalopholis_miniata	18.7816496462779	13.4862375413528	24.0770617512029
Plectropomus_laevis	Cephalopholis_miniata	18.7816496462779	13.4862375413528	24.0770617512029
Plectropomus_leopardus	Cephalopholis_miniata	18.7816496462779	13.4862375413528	24.0770617512029
Plectropomus_pessuliferus	Cephalopholis_miniata	18.7816496462779	13.4862375413528	24.0770617512029
Plectropomus_maculatus	Cephalopholis_miniata	18.7816496462779	13.4862375413528	24.0770617512029
Plectropomus_areolatus	Cephalopholis_miniata	18.7816496462779	13.4862375413528	24.0770617512029
Plectranthias_kelloggi	Cephalopholis_miniata	18.7929610425307	13.4196487713245	24.166273313737
Luzonichthys_waitei	Cephalopholis_miniata	18.7929610425307	13.4196487713245	24.166273313737
Pseudanthias_pleurotaenia	Cephalopholis_miniata	18.7929610425307	13.4196487713245	24.166273313737
Tosana_niwae	Cephalopholis_miniata	18.7929610425307	13.4196487713245	24.166273313737
Pseudanthias_squamipinnis	Cephalopholis_miniata	18.7929610425307	13.4196487713245	24.166273313737
Nemanthias_carberryi	Cephalopholis_miniata	18.7929610425307	13.4196487713245	24.166273313737
Pseudanthias_tuka	Cephalopholis_miniata	18.7929610425307	13.4196487713245	24.166273313737
Anthias_anthias	Cephalopholis_miniata	18.7929610425307	13.4196487713245	24.166273313737
Pronotogrammus_multifasciatus	Cephalopholis_miniata	18.7929610425307	13.4196487713245	24.166273313737
Odontanthias_chrysostictus	Cephalopholis_miniata	18.7929610425307	13.4196487713245	24.166273313737
Pseudogramma_polyacantha	Cephalopholis_miniata	18.7929610425307	13.4196487713245	24.166273313737
Pseudanthias_lori	Cephalopholis_miniata	18.7929610425307	13.4196487713245	24.166273313737
Hemanthias_leptus	Cephalopholis_miniata	18.7929610425307	13.4196487713245	24.166273313737
Hemanthias_signifer	Cephalopholis_miniata	18.7929610425307	13.4196487713245	24.166273313737
Hemanthias_peruanus	Cephalopholis_miniata	18.7929610425307	13.4196487713245	24.166273313737
Caesioperca_lepidoptera	Dissostichus_eleginoides	18.4455449385258	13.1617487768372	23.7293411002143
Plectranthias_japonicus	Dissostichus_eleginoides	18.4455449385258	13.1617487768372	23.7293411002143
Eleginops_maclovinus	Dissostichus_eleginoides	18.0502224716857	12.9734541803004	23.1269907630709
Aethotaxis_mitopteryx_mitopteryx	Dissostichus_eleginoides	17.7155748431141	12.8208983554764	22.6102513307517
Dissostichus_mawsoni	Dissostichus_eleginoides	17.659388598231	12.7959531118997	22.5228240845623
Notothenia_rossii	Dissostichus_eleginoides	17.7869245674617	12.8528608733761	22.7209882615472
Notothenia_coriiceps	Dissostichus_eleginoides	17.7869245674617	12.8528608733761	22.7209882615472
Paranotothenia_magellanica	Dissostichus_eleginoides	17.7869245674617	12.8528608733761	22.7209882615472
Notothenia_angustata	Dissostichus_eleginoides	17.7869245674617	12.8528608733761	22.7209882615472
Pleuragramma_antarctica	Dissostichus_eleginoides	17.7869245674617	12.8528608733761	22.7209882615472
Gobionotothen_acuta	Dissostichus_eleginoides	17.7869245674617	12.8528608733761	22.7209882615472
Gobionotothen_gibberifrons	Dissostichus_eleginoides	17.7869245674617	12.8528608733761	22.7209882615472
Lepidonotothen_mizops	Dissostichus_eleginoides	17.7869223794873	12.8528595558773	22.7209852030972
Lepidonotothen_larseni	Dissostichus_eleginoides	17.7869245674617	12.8528608733761	22.7209882615472
Lepidonotothen_nudifrons	Dissostichus_eleginoides	17.7869245674617	12.8528608733761	22.7209882615472
Lepidonotothen_squamifrons	Dissostichus_eleginoides	17.7869245674617	12.8528608733761	22.7209882615472
Patagonotothen_brevicauda_brevicauda	Dissostichus_eleginoides	17.7869245674617	12.8528608733761	22.7209882615472
Patagonotothen_guntheri	Dissostichus_eleginoides	17.7869245674617	12.8528608733761	22.7209882615472
Patagonotothen_ramsayi	Dissostichus_eleginoides	17.7869245674617	12.8528608733761	22.7209882615472
Patagonotothen_tessellata	Dissostichus_eleginoides	17.7869245674617	12.8528608733761	22.7209882615472
Cryothenia_amphitreta	Dissostichus_eleginoides	17.7869245674617	12.8528608733761	22.7209882615472
Trematomus_scotti	Dissostichus_eleginoides	17.7869245674617	12.8528608733761	22.7209882615472
Pagothenia_borchgrevinki	Dissostichus_eleginoides	17.7869245674617	12.8528608733761	22.7209882615472
Trematomus_hansoni	Dissostichus_eleginoides	17.7869245674617	12.8528608733761	22.7209882615472
Trematomus_bernacchii	Dissostichus_eleginoides	17.7869245674617	12.8528608733761	22.7209882615472
Trematomus_vicarius	Dissostichus_eleginoides	17.7869245674617	12.8528608733761	22.7209882615472
Trematomus_nicolai	Dissostichus_eleginoides	17.7869245674617	12.8528608733761	22.7209882615472
Trematomus_pennellii	Dissostichus_eleginoides	17.7869245674617	12.8528608733761	22.7209882615472
Trematomus_eulepidotus	Dissostichus_eleginoides	17.7869245674617	12.8528608733761	22.7209882615472
Trematomus_lepidorhinus	Dissostichus_eleginoides	17.7869245674617	12.8528608733761	22.7209882615472
Trematomus_tokarevi	Dissostichus_eleginoides	17.7869245674617	12.8528608733761	22.7209882615472
Trematomus_loennbergii	Dissostichus_eleginoides	17.7869245674617	12.8528608733761	22.7209882615472
Notothenia_cyanobrancha	Dissostichus_eleginoides	17.7869245674617	12.8528608733761	22.7209882615472
Channichthys_rhinoceratus	Dissostichus_eleginoides	17.8231360453734	12.8692023159142	22.7770697748327
Neopagetopsis_ionah	Dissostichus_eleginoides	17.8231360453734	12.8692023159142	22.7770697748327
Chionodraco_rastrospinosus	Dissostichus_eleginoides	17.8231358282074	12.8692018035759	22.7770698528389
Pseudochaenichthys_georgianus	Dissostichus_eleginoides	17.8231360453734	12.8692023159142	22.7770697748327
Pagetopsis_maculatus	Dissostichus_eleginoides	17.8231360453734	12.8692023159142	22.7770697748327
Pagetopsis_macropterus	Dissostichus_eleginoides	17.8231360453734	12.8692023159142	22.7770697748327
Chaenocephalus_aceratus	Dissostichus_eleginoides	17.8231360453734	12.8692023159142	22.7770697748327
Cryodraco_antarcticus	Dissostichus_eleginoides	17.8231360453734	12.8692023159142	22.7770697748327
Dacodraco_hunteri	Dissostichus_eleginoides	17.8231360453734	12.8692023159142	22.7770697748327
Chionodraco_hamatus	Dissostichus_eleginoides	17.8231360453734	12.8692023159142	22.7770697748327
Chionodraco_myersi	Dissostichus_eleginoides	17.8231360453734	12.8692023159142	22.7770697748327
Champsocephalus_esox	Dissostichus_eleginoides	17.8231360453734	12.8692023159142	22.7770697748327
Chaenodraco_wilsoni	Dissostichus_eleginoides	17.8231360453734	12.8692023159142	22.7770697748327
Artedidraco_shackletoni	Dissostichus_eleginoides	17.8231360453734	12.8692023159142	22.7770697748327
Histiodraco_velifer	Dissostichus_eleginoides	17.8231360453734	12.8692023159142	22.7770697748327
Dolloidraco_longedorsalis	Dissostichus_eleginoides	17.8231360453734	12.8692023159142	22.7770697748327
Racovitzia_glacialis	Dissostichus_eleginoides	17.8231360453734	12.8692023159142	22.7770697748327
Gymnodraco_acuticeps	Dissostichus_eleginoides	17.8231360453734	12.8692023159142	22.7770697748327
Parachaenichthys_charcoti	Dissostichus_eleginoides	17.8231360453734	12.8692023159142	22.7770697748327
Gerlachea_australis	Dissostichus_eleginoides	17.8231360453734	12.8692023159142	22.7770697748327
Prionodraco_evansii	Dissostichus_eleginoides	17.8231360453734	12.8692023159142	22.7770697748327
Akarotaxis_nudiceps	Dissostichus_eleginoides	17.8231360453734	12.8692023159142	22.7770697748327
Bathydraco_macrolepis	Dissostichus_eleginoides	17.8231360453734	12.8692023159142	22.7770697748327
Bathydraco_marri	Dissostichus_eleginoides	17.8231360453734	12.8692023159142	22.7770697748327
Harpagifer_antarcticus	Dissostichus_eleginoides	17.8231360453734	12.8692023159142	22.7770697748327
Harpagifer_kerguelensis	Dissostichus_eleginoides	17.8231360453734	12.8692023159142	22.7770697748327
Pseudaphritis_urvillii	Dissostichus_eleginoides	18.3340511065972	13.1078131777747	23.5602890354197
Cottoperca_gobio	Dissostichus_eleginoides	18.3340511065972	13.1078131777747	23.5602890354197
Bovichtus_variegatus	Dissostichus_eleginoides	18.3340511065972	13.1078131777747	23.5602890354197
Bembrops_heterurus	Niphon_spinosus	18.6622239768958	13.3468576704397	23.9775902833519
Ammocrypta_vivax	Niphon_spinosus	18.6842646007775	13.4615515380791	23.9069776634758
Ammocrypta_meridiana	Niphon_spinosus	18.6842646007775	13.4615515380791	23.9069776634758
Ammocrypta_beanii	Niphon_spinosus	18.6842646007775	13.4615515380791	23.9069776634758
Ammocrypta_bifascia	Niphon_spinosus	18.6842646007775	13.4615515380792	23.9069776634758
Ammocrypta_pellucida	Niphon_spinosus	18.6842646007775	13.4615515380791	23.9069776634758
Ammocrypta_clara	Niphon_spinosus	18.6842646007775	13.4615515380791	23.9069776634758
Crystallaria_asprella	Niphon_spinosus	18.6842646007775	13.4615515380792	23.9069776634758
Percina_smithvanizi	Niphon_spinosus	18.6842646007775	13.4615515380791	23.9069776634758
Percina_kusha	Niphon_spinosus	18.6842646007775	13.4615515380791	23.9069776634758
Percina_palmaris	Niphon_spinosus	18.6842646007775	13.4615515380792	23.9069776634758
Percina_aurantiaca	Niphon_spinosus	18.6842646007775	13.4615515380791	23.9069776634758
Percina_evides	Niphon_spinosus	18.6842646007775	13.4615515380792	23.9069776634758
Percina_burtoni	Niphon_spinosus	18.6842646007775	13.4615515380792	23.9069776634758
Percina_caprodes	Niphon_spinosus	18.6842646007775	13.4615515380792	23.9069776634758
Percina_carbonaria	Niphon_spinosus	18.6842646007775	13.4615515380792	23.9069776634758
Percina_macrolepida	Niphon_spinosus	18.6842646007775	13.4615515380791	23.9069776634758
Percina_bimaculata	Niphon_spinosus	18.6842646007775	13.4615515380791	23.9069776634758
Percina_austroperca	Niphon_spinosus	18.6842646007775	13.4615515380791	23.9069776634758
Percina_kathae	Niphon_spinosus	18.6842646007775	13.4615515380792	23.9069776634758
Percina_suttkusi	Niphon_spinosus	18.6842646007775	13.4615515380792	23.9069776634758
Percina_fulvitaenia	Niphon_spinosus	18.6842646007775	13.4615515380791	23.9069776634758
Percina_jenkinsi	Niphon_spinosus	18.6842646007775	13.4615515380792	23.9069776634758
Percina_rex	Niphon_spinosus	18.6842646007775	13.4615515380791	23.9069776634758
Percina_gymnocephala	Niphon_spinosus	18.6842646007775	13.4615515380791	23.9069776634758
Percina_sciera	Niphon_spinosus	18.6842646007775	13.4615515380792	23.9069776634758
Percina_sipsi	Niphon_spinosus	18.6842646007775	13.4615515380792	23.9069776634758
Percina_nigrofasciata	Niphon_spinosus	18.6842646007775	13.4615515380791	23.9069776634758
Percina_aurolineata	Niphon_spinosus	18.6842645256678	13.461551560041	23.9069774912946
Percina_stictogaster	Niphon_spinosus	18.6842646007775	13.4615515380792	23.9069776634758
Percina_cymatotaenia	Niphon_spinosus	18.6842646007775	13.4615515380791	23.9069776634758
Percina_nasuta	Niphon_spinosus	18.6842646007775	13.4615515380792	23.9069776634758
Percina_phoxocephala	Niphon_spinosus	18.6842646007775	13.4615515380792	23.9069776634758
Percina_oxyrhynchus	Niphon_spinosus	18.6842646007775	13.4615515380792	23.9069776634758
Percina_squamata	Niphon_spinosus	18.6842646007775	13.4615515380791	23.9069776634758
Percina_notogramma	Niphon_spinosus	18.6842646007775	13.4615515380792	23.9069776634758
Percina_maculata	Niphon_spinosus	18.6842646007775	13.4615515380791	23.9069776634758
Percina_pantherina	Niphon_spinosus	18.6842646007775	13.4615515380791	23.9069776634758
Percina_lenticula	Niphon_spinosus	18.6842646007775	13.4615515380792	23.9069776634758
Percina_copelandi	Niphon_spinosus	18.6842646007775	13.4615515380791	23.9069776634758
Percina_aurora	Niphon_spinosus	18.6842646007775	13.4615515380792	23.9069776634758
Percina_brevicauda	Niphon_spinosus	18.6842646007775	13.4615515380791	23.9069776634758
Percina_tanasi	Niphon_spinosus	18.6842646007775	13.4615515380791	23.9069776634758
Percina_uranidea	Niphon_spinosus	18.6842646007775	13.4615515380791	23.9069776634758
Percina_shumardi	Niphon_spinosus	18.6842646007775	13.4615515380792	23.9069776634758
Percina_vigil	Niphon_spinosus	18.6842646007775	13.4615515380791	23.9069776634758
Percina_antesella	Niphon_spinosus	18.6842646007775	13.4615515380792	23.9069776634758
Percina_macrocephala	Niphon_spinosus	18.6842646007775	13.4615515380792	23.9069776634758
Percina_nevisense	Niphon_spinosus	18.6842646007775	13.4615515380791	23.9069776634758
Percina_peltata	Niphon_spinosus	18.6842646007775	13.4615515380792	23.9069776634758
Percina_crassa	Niphon_spinosus	18.6842646007775	13.4615515380791	23.9069776634758
Percina_roanoka	Niphon_spinosus	18.6842646007775	13.4615515380791	23.9069776634758
Etheostoma_juliae	Niphon_spinosus	18.6842646007775	13.4615515380792	23.9069776634758
Etheostoma_douglasi	Niphon_spinosus	18.6842646007775	13.4615515380792	23.9069776634758
Etheostoma_etowahae	Niphon_spinosus	18.6842646007775	13.4615515380792	23.9069776634758
Etheostoma_jordani	Niphon_spinosus	18.6842646007775	13.4615515380791	23.9069776634758
Etheostoma_chuckwachatte	Niphon_spinosus	18.6842646007775	13.4615515380791	23.9069776634758
Etheostoma_tippecanoe	Niphon_spinosus	18.6842646007775	13.4615515380791	23.9069776634758
Etheostoma_denoncourti	Niphon_spinosus	18.6842646007775	13.4615515380791	23.9069776634758
Etheostoma_acuticeps	Niphon_spinosus	18.6842646007775	13.4615515380791	23.9069776634758
Etheostoma_moorei	Niphon_spinosus	18.6842646007775	13.4615515380791	23.9069776634758
Etheostoma_rubrum	Niphon_spinosus	18.684264592555	13.4615513627341	23.9069778223759
Etheostoma_rufilineatum	Niphon_spinosus	18.6842646007775	13.4615515380792	23.9069776634758
Etheostoma_chlorobranchium	Niphon_spinosus	18.6842646007775	13.4615515380791	23.9069776634758
Etheostoma_camurum	Niphon_spinosus	18.6842646007775	13.4615515380791	23.9069776634758
Etheostoma_bellum	Niphon_spinosus	18.6842646007775	13.4615515380791	23.9069776634758
Etheostoma_wapiti	Niphon_spinosus	18.6842646007775	13.4615515380791	23.9069776634758
Etheostoma_vulneratum	Niphon_spinosus	18.6842646007775	13.4615515380791	23.9069776634758
Etheostoma_sanguifluum	Niphon_spinosus	18.6842646007775	13.4615515380791	23.9069776634758
Etheostoma_maculatum	Niphon_spinosus	18.6842646007775	13.4615515380792	23.9069776634758
Etheostoma_microlepidum	Niphon_spinosus	18.6842646007775	13.4615515380791	23.9069776634758
Etheostoma_aquali	Niphon_spinosus	18.6842646007775	13.4615515380791	23.9069776634758
Etheostoma_kanawhae	Niphon_spinosus	18.6842646007775	13.4615515380791	23.9069776634758
Etheostoma_osburni	Niphon_spinosus	18.6842646007775	13.4615515380791	23.9069776634758
Etheostoma_nianguae	Niphon_spinosus	18.6842646007775	13.4615515380791	23.9069776634758
Etheostoma_sagitta	Niphon_spinosus	18.6842646007775	13.4615515380792	23.9069776634758
Etheostoma_variatum	Niphon_spinosus	18.6842646007775	13.4615515380791	23.9069776634758
Etheostoma_tetrazonum	Niphon_spinosus	18.6842646007775	13.4615515380791	23.9069776634758
Etheostoma_euzonum	Niphon_spinosus	18.6842646007775	13.4615515380791	23.9069776634758
Etheostoma_histrio	Niphon_spinosus	18.6842646007775	13.4615515380791	23.9069776634758
Etheostoma_tennesseense	Niphon_spinosus	18.6842646007775	13.4615515380791	23.9069776634758
Etheostoma_simoterum	Niphon_spinosus	18.6842644278026	13.4615523153619	23.9069765402433
Etheostoma_planasaxatile	Niphon_spinosus	18.6842646007775	13.4615515380791	23.9069776634758
Etheostoma_occidentale	Niphon_spinosus	18.6842646007775	13.4615515380792	23.9069776634758
Etheostoma_atripinne	Niphon_spinosus	18.6842646007775	13.4615515380792	23.9069776634758
Etheostoma_barrenense	Niphon_spinosus	18.6842646007775	13.4615515380791	23.9069776634758
Etheostoma_rafinesquei	Niphon_spinosus	18.6842646007775	13.4615515380791	23.9069776634758
Etheostoma_zonale	Niphon_spinosus	18.6842646007775	13.4615515380791	23.9069776634758
Etheostoma_lynceum	Niphon_spinosus	18.6842646007775	13.4615515380791	23.9069776634758
Etheostoma_rupestre	Niphon_spinosus	18.6842646007775	13.4615515380791	23.9069776634758
Etheostoma_blennioides	Niphon_spinosus	18.6842646007775	13.4615515380791	23.9069776634758
Etheostoma_blennius	Niphon_spinosus	18.6842646007775	13.4615515380792	23.9069776634758
Etheostoma_swannanoa	Niphon_spinosus	18.6842646007775	13.4615515380792	23.9069776634758
Etheostoma_thalassinum	Niphon_spinosus	18.6842646007775	13.4615515380791	23.9069776634758
Etheostoma_inscriptum	Niphon_spinosus	18.6842646007775	13.4615515380791	23.9069776634758
Etheostoma_baileyi	Niphon_spinosus	18.6842646007775	13.4615515380791	23.9069776634758
Etheostoma_raneyi	Niphon_spinosus	18.6842646007775	13.4615515380791	23.9069776634758
Etheostoma_zonistium	Niphon_spinosus	18.6842646007775	13.4615515380792	23.9069776634758
Etheostoma_cervus	Niphon_spinosus	18.6842646007775	13.4615515380791	23.9069776634758
Etheostoma_pyrrhogaster	Niphon_spinosus	18.6842646007775	13.4615515380792	23.9069776634758
Etheostoma_tallapoosae	Niphon_spinosus	18.6842646007775	13.4615515380792	23.9069776634758
Etheostoma_ramseyi	Niphon_spinosus	18.6842646007775	13.4615515380791	23.9069776634758
Etheostoma_brevirostrum	Niphon_spinosus	18.6842646007775	13.4615515380792	23.9069776634758
Etheostoma_etnieri	Niphon_spinosus	18.6842646007775	13.4615515380791	23.9069776634758
Etheostoma_colorosum	Niphon_spinosus	18.6842646007775	13.4615515380791	23.9069776634758
Etheostoma_bellator	Niphon_spinosus	18.6842646007775	13.4615515380792	23.9069776634758
Etheostoma_chermocki	Niphon_spinosus	18.6842646007775	13.4615515380791	23.9069776634758
Etheostoma_lachneri	Niphon_spinosus	18.6842646007775	13.4615515380791	23.9069776634758
Etheostoma_scotti	Niphon_spinosus	18.6842646007775	13.4615515380791	23.9069776634758
Etheostoma_coosae	Niphon_spinosus	18.6842646007775	13.4615515380791	23.9069776634758
Etheostoma_duryi	Niphon_spinosus	18.6842646007775	13.4615515380792	23.9069776634758
Etheostoma_flavum	Niphon_spinosus	18.6842646007775	13.4615515380792	23.9069776634758
Etheostoma_barbouri	Niphon_spinosus	18.6842646007775	13.4615515380791	23.9069776634758
Etheostoma_flabellare	Niphon_spinosus	18.6842646007775	13.4615515380791	23.9069776634758
Etheostoma_percnurum	Niphon_spinosus	18.6842646007775	13.4615515380791	23.9069776634758
Etheostoma_basilare	Niphon_spinosus	18.6842646007775	13.4615515380792	23.9069776634758
Etheostoma_obeyense	Niphon_spinosus	18.6842646007775	13.4615515380791	23.9069776634758
Etheostoma_virgatum	Niphon_spinosus	18.6842646007775	13.4615515380791	23.9069776634758
Etheostoma_striatulum	Niphon_spinosus	18.6842646007775	13.4615515380791	23.9069776634758
Etheostoma_smithi	Niphon_spinosus	18.6842646007775	13.4615515380792	23.9069776634758
Etheostoma_derivativum	Niphon_spinosus	18.6842646007775	13.4615515380792	23.9069776634758
Etheostoma_kennicotti	Niphon_spinosus	18.6842646007775	13.4615515380791	23.9069776634758
Etheostoma_squamiceps	Niphon_spinosus	18.6842646007775	13.4615515380792	23.9069776634758
Etheostoma_olivaceum	Niphon_spinosus	18.6842646007775	13.4615515380792	23.9069776634758
Etheostoma_crossopterum	Niphon_spinosus	18.6842646007775	13.4615515380792	23.9069776634758
Etheostoma_pseudovulatum	Niphon_spinosus	18.6842646007775	13.4615515380791	23.9069776634758
Etheostoma_forbesi	Niphon_spinosus	18.6842646007775	13.4615515380792	23.9069776634758
Etheostoma_neopterum	Niphon_spinosus	18.6842646007775	13.4615515380792	23.9069776634758
Etheostoma_nigripinne	Niphon_spinosus	18.6842646007775	13.4615515380791	23.9069776634758
Etheostoma_corona	Niphon_spinosus	18.6842646007775	13.4615515380791	23.9069776634758
Etheostoma_oophylax	Niphon_spinosus	18.6842646007775	13.4615515380792	23.9069776634758
Etheostoma_chienense	Niphon_spinosus	18.6842646007775	13.4615515380791	23.9069776634758
Etheostoma_fragi	Niphon_spinosus	18.6842646007775	13.4615515380791	23.9069776634758
Etheostoma_radiosum	Niphon_spinosus	18.6842646007775	13.4615515380792	23.9069776634758
Etheostoma_whipplei	Niphon_spinosus	18.6842646007775	13.4615515380792	23.9069776634758
Etheostoma_tuscumbia	Niphon_spinosus	18.6842646007775	13.4615515380791	23.9069776634758
Etheostoma_ditrema	Niphon_spinosus	18.6842646007775	13.4615515380791	23.9069776634758
Etheostoma_asprigene	Niphon_spinosus	18.6842646007775	13.4615515380792	23.9069776634758
Etheostoma_collettei	Niphon_spinosus	18.6842646007775	13.4615515380791	23.9069776634758
Etheostoma_caeruleum	Niphon_spinosus	18.6842646007775	13.4615515380791	23.9069776634758
Etheostoma_exile	Niphon_spinosus	18.6842646007775	13.4615515380791	23.9069776634758
Etheostoma_luteovinctum	Niphon_spinosus	18.6842646007775	13.4615515380791	23.9069776634758
Etheostoma_susanae	Niphon_spinosus	18.6842646007775	13.4615515380791	23.9069776634758
Etheostoma_nigrum	Niphon_spinosus	18.6842646007775	13.4615515380791	23.9069776634758
Etheostoma_podostemone	Niphon_spinosus	18.6842646007775	13.4615515380791	23.9069776634758
Etheostoma_olmstedi	Niphon_spinosus	18.6842646007775	13.4615515380792	23.9069776634758
Etheostoma_perlongum	Niphon_spinosus	18.6842646007775	13.4615515380791	23.9069776634758
Etheostoma_longimanum	Niphon_spinosus	18.6842646007775	13.4615515380791	23.9069776634758
Etheostoma_vitreum	Niphon_spinosus	18.6842646007775	13.4615515380792	23.9069776634758
Etheostoma_stigmaeum	Niphon_spinosus	18.6842646007775	13.4615515380792	23.9069776634758
Etheostoma_chlorosoma	Niphon_spinosus	18.6842646007775	13.4615515380792	23.9069776634758
Etheostoma_fusiforme	Niphon_spinosus	18.6842646007775	13.4615515380791	23.9069776634758
Etheostoma_mariae	Niphon_spinosus	18.6842646007775	13.4615515380791	23.9069776634758
Etheostoma_parvipinne	Niphon_spinosus	18.6842646007775	13.4615515380791	23.9069776634758
Etheostoma_saludae	Niphon_spinosus	18.6842646007775	13.4615515380791	23.9069776634758
Etheostoma_collis	Niphon_spinosus	18.6842646007775	13.4615515380791	23.9069776634758
Etheostoma_gracile	Niphon_spinosus	18.6842646007775	13.4615515380791	23.9069776634758
Etheostoma_serrifer	Niphon_spinosus	18.6842646007775	13.4615515380791	23.9069776634758
Etheostoma_edwini	Niphon_spinosus	18.6842646007775	13.4615515380792	23.9069776634758
Etheostoma_punctulatum	Niphon_spinosus	18.6842646007775	13.4615515380792	23.9069776634758
Etheostoma_bison	Niphon_spinosus	18.6842646007775	13.4615515380791	23.9069776634758
Etheostoma_tecumsehi	Niphon_spinosus	18.6842646007775	13.4615515380791	23.9069776634758
Etheostoma_spectabile	Niphon_spinosus	18.6842646007775	13.4615515380791	23.9069776634758
Etheostoma_kantuckeense	Niphon_spinosus	18.6842646007775	13.4615515380791	23.9069776634758
Etheostoma_lawrencei	Niphon_spinosus	18.6842646007775	13.4615515380791	23.9069776634758
Etheostoma_burri	Niphon_spinosus	18.6842646007775	13.4615515380791	23.9069776634758
Etheostoma_microperca	Niphon_spinosus	18.6842646007775	13.4615515380791	23.9069776634758
Etheostoma_fonticola	Niphon_spinosus	18.6842646007775	13.4615515380792	23.9069776634758
Etheostoma_proeliare	Niphon_spinosus	18.6842646007775	13.4615515380792	23.9069776634758
Etheostoma_cinereum	Niphon_spinosus	18.6842646007775	13.4615515380791	23.9069776634758
Gymnocephalus_baloni	Niphon_spinosus	18.6842646007775	13.4615515380791	23.9069776634758
Gymnocephalus_cernua	Niphon_spinosus	18.6842646007775	13.4615515380792	23.9069776634758
Gymnocephalus_schraetser	Niphon_spinosus	18.6842646007775	13.4615515380791	23.9069776634758
Sander_canadensis	Niphon_spinosus	18.6842646007775	13.4615515380791	23.9069776634758
Sander_vitreus	Niphon_spinosus	18.6842646007775	13.4615515380791	23.9069776634758
Zingel_streber	Niphon_spinosus	18.6842646007775	13.4615515380792	23.9069776634758
Zingel_zingel	Niphon_spinosus	18.6842646007775	13.4615515380791	23.9069776634758
Romanichthys_valsanicola	Niphon_spinosus	18.6842645944604	13.4615513738673	23.9069778150535
Sander_lucioperca	Niphon_spinosus	18.6842646007775	13.4615515380792	23.9069776634758
Sander_volgensis	Niphon_spinosus	18.6842646007775	13.4615515380791	23.9069776634758
Perca_fluviatilis	Niphon_spinosus	18.6842646007775	13.4615515380792	23.9069776634758
Perca_flavescens	Niphon_spinosus	18.6842646007775	13.4615515380792	23.9069776634758
Perca_schrenkii	Niphon_spinosus	18.6842646007775	13.4615515380792	23.9069776634758
Echiichthys_vipera	Niphon_spinosus	18.6489007942264	13.2783022737983	24.0194993146546
Trachinus_collignoni	Niphon_spinosus	18.6489007942264	13.2783022737983	24.0194993146546
Trachinus_radiatus	Niphon_spinosus	18.6489007942264	13.2783022737983	24.0194993146546
Trachinus_draco	Niphon_spinosus	18.6489007942264	13.2783022737983	24.0194993146546
Centropristis_striata	Niphon_spinosus	18.6489007942264	13.2783022737983	24.0194993146546
Serranus_psittacinus	Niphon_spinosus	18.6489007942264	13.2783022737983	24.0194993146546
Serranus_baldwini	Niphon_spinosus	18.6489007942264	13.2783022737983	24.0194993146546
Serranus_scriba	Niphon_spinosus	18.6489007942264	13.2783022737983	24.0194993146546
Serranus_atricauda	Niphon_spinosus	18.6489007942264	13.2783022737983	24.0194993146546
Serranus_cabrilla	Niphon_spinosus	18.6489007942264	13.2783022737983	24.0194993146546
Serranus_accraensis	Niphon_spinosus	18.6489007942264	13.2783022737983	24.0194993146546
Serranus_hepatus	Niphon_spinosus	18.6489007942264	13.2783022737983	24.0194993146546
Paralabrax_albomaculatus	Niphon_spinosus	18.6489007942264	13.2783022737983	24.0194993146546
Paralabrax_callaensis	Niphon_spinosus	18.6489007942264	13.2783022737983	24.0194993146546
Cratinus_agassizii	Niphon_spinosus	18.6489007942264	13.2783022737983	24.0194993146546
Paralabrax_dewegeri	Niphon_spinosus	18.6489007942264	13.2783022737983	24.0194993146546
Paralabrax_loro	Niphon_spinosus	18.6489007942264	13.2783022737983	24.0194993146546
Paralabrax_nebulifer	Niphon_spinosus	18.6489007942264	13.2783022737983	24.0194993146546
Paralabrax_auroguttatus	Niphon_spinosus	18.6489007942264	13.2783022737983	24.0194993146546
Paralabrax_humeralis	Niphon_spinosus	18.6489007942264	13.2783022737983	24.0194993146546
Paralabrax_maculatofasciatus	Niphon_spinosus	18.6489007942264	13.2783022737983	24.0194993146546
Paralabrax_clathratus	Niphon_spinosus	18.6489007942264	13.2783022737983	24.0194993146546
Serranus_phoebe	Niphon_spinosus	18.6489007942264	13.2783022737983	24.0194993146546
Diplectrum_maximum	Niphon_spinosus	18.6489007942264	13.2783022737983	24.0194993146546
Diplectrum_formosum	Niphon_spinosus	18.6489007942264	13.2783022737983	24.0194993146546
Diplectrum_pacificum	Niphon_spinosus	18.6489007942264	13.2783022737983	24.0194993146546
Serranus_tortugarum	Niphon_spinosus	18.6489007942264	13.2783022737983	24.0194993146546
Serranus_tabacarius	Niphon_spinosus	18.6489007942264	13.2783022737983	24.0194993146546
Serranus_tigrinus	Niphon_spinosus	18.6489007942264	13.2783022737983	24.0194993146546
Hypoplectrus_gemma	Niphon_spinosus	18.6489007942264	13.2783022737983	24.0194993146546
Hypoplectrus_gummigutta	Niphon_spinosus	18.6489007942264	13.2783022737983	24.0194993146546
Hypoplectrus_chlorurus	Niphon_spinosus	18.6489007942264	13.2783022737983	24.0194993146546
Hypoplectrus_guttavarius	Niphon_spinosus	18.6489007942264	13.2783022737983	24.0194993146546
Hypoplectrus_unicolor	Niphon_spinosus	18.6489007942264	13.2783022737983	24.0194993146546
Hypoplectrus_aberrans	Niphon_spinosus	18.6489007517233	13.2783018022026	24.0194997012439
Hypoplectrus_nigricans	Niphon_spinosus	18.6489007942264	13.2783022737983	24.0194993146546
Hypoplectrus_indigo	Niphon_spinosus	18.6489007942264	13.2783022737983	24.0194993146546
Hypoplectrus_puella	Niphon_spinosus	18.6489007942264	13.2783022737983	24.0194993146546
Cryptacanthodes_giganteus	Chirolophis_japonicus	17.6773481796952	12.6106396640421	22.7440566953482
Ptilichthys_goodei	Pholis_nebulosa	17.8868156266983	12.8834684817529	22.8901627716437
Pholis_fangi	Pholis_nebulosa	18.1306651772648	13.349080074881	22.9122502796486
Apodichthys_flavidus	Pholis_nebulosa	18.0481315627503	13.1903551098821	22.9059080156186
Pholis_crassispina	Pholis_nebulosa	18.0481315627503	13.1903551098821	22.9059080156186
Pholis_gunnellus	Pholis_nebulosa	17.9705637947429	13.0422538595352	22.8988737299506
Pholis_ornata	Pholis_nebulosa	17.9705637947429	13.0422538595352	22.8988737299506
Plectobranchus_evides	Stichaeus_grigorjewi	17.9553323794058	13.0479259208517	22.8627388379599
Alectrias_alectrolophus	Stichaeus_grigorjewi	17.9553323794058	13.0479259208517	22.8627388379599
Anoplarchus_purpurescens	Stichaeus_grigorjewi	17.9553323794058	13.0479259208517	22.8627388379599
Chirolophis_nugator	Stichaeus_grigorjewi	17.9553323794058	13.0479259208517	22.8627388379599
Cebidichthys_violaceus	Stichaeus_grigorjewi	17.9553323794058	13.0479259208517	22.8627388379599
Ernogrammus_hexagrammus	Stichaeus_grigorjewi	17.9553323794058	13.0479259208517	22.8627388379599
Esselenichthys_carli	Stichaeus_grigorjewi	17.9553323794058	13.0479259208517	22.8627388379599
Opisthocentrus_tenuis	Stichaeus_grigorjewi	17.9553323794058	13.0479259208517	22.8627388379599
Pholidapus_dybowskii	Stichaeus_grigorjewi	17.9553323794058	13.0479259208517	22.8627388379599
Chirolophis_decoratus	Chirolophis_japonicus	17.8098011081176	12.8334459627949	22.7861562534402
Kasatkia_seigeli	Chirolophis_japonicus	17.8098011081176	12.8334459627949	22.7861562534402
Bathymaster_derjugini	Chirolophis_japonicus	17.8098919321093	12.8331662105408	22.7866176536779
Bathymaster_signatus	Chirolophis_japonicus	17.8098919321093	12.8331662105408	22.7866176536779
Bathymaster_leurolepis	Chirolophis_japonicus	17.8098919321093	12.8331662105408	22.7866176536779
Rathbunella_hypoplecta	Chirolophis_japonicus	17.8098919321093	12.8331662105408	22.7866176536779
Ronquilus_jordani	Chirolophis_japonicus	17.8098919321093	12.8331662105408	22.7866176536779
Zaprora_silenus	Chirolophis_japonicus	17.8237915785638	12.7906746968081	22.8569084603195
Anarrhichthys_ocellatus	Zoarces_gillii	17.8567589149675	12.9083235414098	22.8051942885253
Anarhichas_minor	Zoarces_gillii	17.8567589149675	12.9083235414098	22.8051942885253
Anarhichas_lupus	Zoarces_gillii	17.8567589149675	12.9083235414098	22.8051942885253
Neozoarces_pulcher	Zoarces_gillii	17.8570631144143	12.9097979780752	22.8043282507533
Gymnelopsis_ochotensis	Zoarces_gillii	17.8620631155964	12.9340725087414	22.7900537224514
Bilabria_ornata	Zoarces_gillii	17.8639066080537	12.9430415385556	22.7847716775518
Davidijordania_lacertina	Zoarces_gillii	17.8639066080537	12.9430415385556	22.7847716775518
Hadropareia_middendorffii	Zoarces_gillii	17.8639066080537	12.9430415385556	22.7847716775518
Magadanichthys_skopetsi	Zoarces_gillii	17.8639066080537	12.9430415385556	22.7847716775518
Gymnelus_viridis	Zoarces_gillii	17.870808313757	12.9767121042119	22.764904523302
Zoarces_americanus	Zoarces_gillii	17.8780653137811	13.0122748354693	22.7438557920929
Zoarces_elongatus	Zoarces_gillii	17.8780653137811	13.0122748354693	22.7438557920929
Zoarces_fedorovi	Zoarces_gillii	17.8780653137811	13.0122748354693	22.7438557920929
Zoarces_viviparus	Zoarces_gillii	17.8780653137811	13.0122748354693	22.7438557920929
Zoarces_andriashevi	Zoarces_gillii	17.8780653137811	13.0122748354693	22.7438557920929
Gymnelus_hemifasciatus	Zoarces_gillii	17.8659891071234	12.9531858240487	22.778792390198
Lycozoarces_regani	Zoarces_gillii	17.8659891071234	12.9531858240487	22.778792390198
Lycodes_brevipes	Zoarces_gillii	17.8659891071234	12.9531858240487	22.778792390198
Lycodes_nakamurae	Zoarces_gillii	17.8659891071234	12.9531858240487	22.778792390198
Lycodes_esmarkii	Zoarces_gillii	17.8659891071234	12.9531858240487	22.778792390198
Lycodes_eudipleurostictus	Zoarces_gillii	17.8659891071234	12.9531858240487	22.778792390198
Lycodes_mcallisteri	Zoarces_gillii	17.8659891071234	12.9531858240487	22.778792390198
Lycodes_paamiuti	Zoarces_gillii	17.8659891071234	12.9531858240487	22.778792390198
Lycodes_pallidus	Zoarces_gillii	17.8659891071234	12.9531858240487	22.778792390198
Lycodes_gracilis	Zoarces_gillii	17.8659891071234	12.9531858240487	22.778792390198
Lycodes_reticulatus	Zoarces_gillii	17.8659891071234	12.9531858240487	22.778792390198
Lycodes_rossi	Zoarces_gillii	17.8659891071234	12.9531858240487	22.778792390198
Lycodapus_antarcticus	Zoarces_gillii	17.8659891071234	12.9531858240487	22.778792390198
Lyconema_barbatum	Zoarces_gillii	17.8659891071234	12.9531858240487	22.778792390198
Austrolycus_depressiceps	Zoarces_gillii	17.8659891071234	12.9531858240487	22.778792390198
Lycodes_tanakae	Zoarces_gillii	17.8659891071234	12.9531858240487	22.778792390198
Lycodes_mucosus	Zoarces_gillii	17.8659891071234	12.9531858240487	22.778792390198
Lycodes_seminudus	Zoarces_gillii	17.8659891071234	12.9531858240487	22.778792390198
Lycodes_raridens	Zoarces_gillii	17.8659891071234	12.9531858240487	22.778792390198
Lycodes_adolfi	Zoarces_gillii	17.8659891071234	12.9531858240487	22.778792390198
Lycodes_terraenovae	Zoarces_gillii	17.8659891071234	12.9531858240487	22.778792390198
Lycodes_fulvus	Zoarces_gillii	17.8659891071234	12.9531858240487	22.778792390198
Lycodes_yamatoi	Zoarces_gillii	17.8659891071234	12.9531858240487	22.778792390198
Lycodapus_fierasfer	Zoarces_gillii	17.8659891071234	12.9531858240487	22.778792390198
Lycodes_concolor	Zoarces_gillii	17.8659889434091	12.9531859494953	22.7787919373228
Lycodes_brunneofasciatus	Zoarces_gillii	17.8659891071234	12.9531858240487	22.778792390198
Lycodes_soldatovi	Zoarces_gillii	17.8659891071234	12.9531858240487	22.778792390198
Lycodes_diapterus	Zoarces_gillii	17.8659891071234	12.9531858240487	22.778792390198
Lycodes_fasciatus	Zoarces_gillii	17.8659891071234	12.9531858240487	22.778792390198
Lycodes_cortezianus	Zoarces_gillii	17.8659891071234	12.9531858240487	22.778792390198
Lycodes_pacificus	Zoarces_gillii	17.8659891071234	12.9531858240487	22.778792390198
Bothrocarina_nigrocaudata	Zoarces_gillii	17.8659891071234	12.9531858240487	22.778792390198
Lycogrammoides_schmidti	Zoarces_gillii	17.8659891071234	12.9531858240487	22.778792390198
Bothrocarina_microcephala	Zoarces_gillii	17.8659891071234	12.9531858240487	22.778792390198
Bothrocara_hollandi	Zoarces_gillii	17.8659891071234	12.9531858240487	22.778792390198
Bothrocara_soldatovi	Zoarces_gillii	17.8659891071234	12.9531858240487	22.778792390198
Lycodes_palearis	Zoarces_gillii	17.8659891071234	12.9531858240487	22.778792390198
Lycodes_toyamensis	Zoarces_gillii	17.8659891071234	12.9531858240487	22.778792390198
Lycenchelys_crotalinus	Zoarces_gillii	17.8659891071234	12.9531858240487	22.778792390198
Lycodes_albonotatus	Zoarces_gillii	17.8659891071234	12.9531858240487	22.778792390198
Lycenchelys_muraena	Zoarces_gillii	17.8659891071234	12.9531858240487	22.778792390198
Lycenchelys_sarsii	Zoarces_gillii	17.8659891071234	12.9531858240487	22.778792390198
Hexagrammos_lagocephalus	Hexagrammos_agrammus	17.4907473089202	12.6436795234196	22.3378150944208
Hexagrammos_decagrammus	Hexagrammos_agrammus	17.4907524689263	12.6450364192158	22.3364685186368
Hexagrammos_stelleri	Hexagrammos_agrammus	17.7019748833525	12.8975452232661	22.506404543439
Ophiodon_elongatus	Hexagrammos_agrammus	17.490079045704	12.4710259911549	22.5091321002532
Oxylebius_pictus	Hexagrammos_agrammus	17.4898349160338	12.4094040349058	22.5702657971618
Crystallichthys_cyclospilus	Eumicrotremus_orbis	17.1855640887383	12.168596499148	22.2025316783286
Paraliparis_garmani	Eumicrotremus_orbis	17.1855640887383	12.168596499148	22.2025316783286
Paraliparis_bathybius	Eumicrotremus_orbis	17.1855640887383	12.168596499148	22.2025316783286
Rhinoliparis_barbulifer	Eumicrotremus_orbis	17.1855640887383	12.168596499148	22.2025316783286
Paraliparis_copei_copei	Eumicrotremus_orbis	17.1855640887383	12.168596499148	22.2025316783286
Psednos_melanocephalus	Eumicrotremus_orbis	17.1855640887383	12.168596499148	22.2025316783286
Psednos_micruroides	Eumicrotremus_orbis	17.1855640887383	12.168596499148	22.2025316783286
Psednos_groenlandicus	Eumicrotremus_orbis	17.1855637774142	12.1685959026513	22.2025316521772
Rhodichthys_regina	Eumicrotremus_orbis	17.1855640887383	12.168596499148	22.2025316783286
Careproctus_cypselurus	Eumicrotremus_orbis	17.1855640887383	12.168596499148	22.2025316783286
Careproctus_melanurus	Eumicrotremus_orbis	17.1855640887383	12.168596499148	22.2025316783286
Careproctus_rastrinus	Eumicrotremus_orbis	17.1855640887383	12.168596499148	22.2025316783286
Careproctus_reinhardti	Eumicrotremus_orbis	17.1855640887383	12.168596499148	22.2025316783286
Liparis_rutteri	Eumicrotremus_orbis	17.1855640887383	12.168596499148	22.2025316783286
Liparis_pulchellus	Eumicrotremus_orbis	17.1855640887383	12.168596499148	22.2025316783286
Liparis_gibbus	Eumicrotremus_orbis	17.1855640887383	12.168596499148	22.2025316783286
Liparis_dennyi	Eumicrotremus_orbis	17.1855640887383	12.168596499148	22.2025316783286
Liparis_mucosus	Eumicrotremus_orbis	17.1855640887383	12.168596499148	22.2025316783286
Liparis_fabricii	Eumicrotremus_orbis	17.1855640887383	12.168596499148	22.2025316783286
Liparis_inquilinus	Eumicrotremus_orbis	17.1855640887383	12.168596499148	22.2025316783286
Liparis_liparis_liparis	Eumicrotremus_orbis	17.1855640887383	12.168596499148	22.2025316783286
Liparis_montagui	Eumicrotremus_orbis	17.1855640887383	12.168596499148	22.2025316783286
Liparis_florae	Eumicrotremus_orbis	17.1855640887383	12.168596499148	22.2025316783286
Nectoliparis_pelagicus	Eumicrotremus_orbis	17.1855640887383	12.168596499148	22.2025316783286
Liparis_fucensis	Eumicrotremus_orbis	17.1855640887383	12.168596499148	22.2025316783286
Elassodiscus_tremebundus	Eumicrotremus_orbis	17.1855640887383	12.168596499148	22.2025316783286
Elassodiscus_caudatus	Eumicrotremus_orbis	17.1855640887383	12.168596499148	22.2025316783286
Aptocyclus_ventricosus	Eumicrotremus_orbis	16.6809719793582	11.7924066284923	21.5695373302242
Eumicrotremus_derjugini	Eumicrotremus_orbis	16.6758836869775	11.788630321223	21.5631370527321
Eumicrotremus_spinosus	Eumicrotremus_orbis	16.6758836869775	11.788630321223	21.5631370527321
Cyclopterus_lumpus	Eumicrotremus_orbis	16.8218762282602	11.8971184279522	21.7466340285681
Trichodon_trichodon	Arctoscopus_japonicus	17.1838587555432	12.2430279712084	22.124689539878
Jordania_zonope	Cottus_poecilopus	17.3510593146555	12.3179730041261	22.3841456251849
Cottus_princeps	Cottus_pollux	17.1298665923743	12.2461550508122	22.0135781339364
Cottus_klamathensis	Cottus_pollux	17.1298665923743	12.2461550508122	22.0135781339364
Cottus_asperrimus	Cottus_pollux	17.1298665923743	12.2461550508122	22.0135781339364
Cottus_asper	Cottus_pollux	17.1298665923743	12.2461550508122	22.0135781339364
Cottus_marginatus	Cottus_pollux	17.1298665923743	12.2461550508122	22.0135781339364
Cottus_gulosus	Cottus_pollux	17.1298665923743	12.2461550508122	22.0135781339364
Cottus_perplexus	Cottus_pollux	17.1298665923743	12.2461550508122	22.0135781339364
Cottus_pitensis	Cottus_pollux	17.1298665923743	12.2461550508122	22.0135781339364
Cottus_aleuticus	Cottus_pollux	17.1298665923743	12.2461550508122	22.0135781339364
Cottus_greenei	Cottus_pollux	17.1298665923743	12.2461550508122	22.0135781339364
Cottus_beldingii	Cottus_pollux	17.1298665923743	12.2461550508122	22.0135781339364
Cottus_leiopomus	Cottus_pollux	17.1298665923743	12.2461550508122	22.0135781339364
Cottus_confusus	Cottus_pollux	17.1298665923743	12.2461550508122	22.0135781339364
Comephorus_baikalensis	Cottus_pollux	17.1298665923743	12.2461550508122	22.0135781339364
Comephorus_dybowskii	Cottus_pollux	17.1298665923743	12.2461550508122	22.0135781339364
Procottus_jeittelesii	Cottus_pollux	17.1298665923743	12.2461550508122	22.0135781339364
Procottus_major	Cottus_pollux	17.1298665923743	12.2461550508122	22.0135781339364
Cyphocottus_eurystomus	Cottus_pollux	17.1298665923743	12.2461550508122	22.0135781339364
Abyssocottus_gibbosus	Cottus_pollux	17.1298665923743	12.2461550508122	22.0135781339364
Limnocottus_bergianus	Cottus_pollux	17.1298665923743	12.2461550508122	22.0135781339364
Limnocottus_godlewskii	Cottus_pollux	17.1298665923743	12.2461550508122	22.0135781339364
Limnocottus_griseus	Cottus_pollux	17.1298665923743	12.2461550508122	22.0135781339364
Limnocottus_pallidus	Cottus_pollux	17.1298665923743	12.2461550508122	22.0135781339364
Asprocottus_korjakovi	Cottus_pollux	17.1298665923743	12.2461550508122	22.0135781339364
Asprocottus_pulcher	Cottus_pollux	17.1298665923743	12.2461550508122	22.0135781339364
Asprocottus_herzensteini	Cottus_pollux	17.1298665923743	12.2461550508122	22.0135781339364
Asprocottus_platycephalus	Cottus_pollux	17.1298665923743	12.2461550508122	22.0135781339364
Cottinella_boulengeri	Cottus_pollux	17.1298665923743	12.2461550508122	22.0135781339364
Abyssocottus_korotneffi	Cottus_pollux	17.1298665923743	12.2461550508122	22.0135781339364
Batrachocottus_multiradiatus	Cottus_pollux	17.129865841111	12.2461549560545	22.0135767261674
Batrachocottus_baicalensis	Cottus_pollux	17.1298665923743	12.2461550508122	22.0135781339364
Batrachocottus_nikolskii	Cottus_pollux	17.1298665923743	12.2461550508122	22.0135781339364
Paracottus_knerii	Cottus_pollux	17.1298665923743	12.2461550508122	22.0135781339364
Cottocomephorus_grewingkii	Cottus_pollux	17.1298665923743	12.2461550508122	22.0135781339364
Cottocomephorus_inermis	Cottus_pollux	17.1298665923743	12.2461550508122	22.0135781339364
Leocottus_kesslerii	Cottus_pollux	17.1298665923743	12.2461550508122	22.0135781339364
Cottus_girardi	Cottus_pollux	17.1298665923743	12.2461550508122	22.0135781339364
Cottus_hypselurus	Cottus_pollux	17.1298665923743	12.2461550508122	22.0135781339364
Cottus_extensus	Cottus_pollux	17.1298665923743	12.2461550508122	22.0135781339364
Cottus_bendirei	Cottus_pollux	17.1298665923743	12.2461550508122	22.0135781339364
Cottus_hubbsi	Cottus_pollux	17.1298665923743	12.2461550508122	22.0135781339364
Cottus_caeruleomentum	Cottus_pollux	17.1298665923743	12.2461550508122	22.0135781339364
Cottus_bairdii	Cottus_pollux	17.1298665923743	12.2461550508122	22.0135781339364
Cottus_rhotheus	Cottus_pollux	17.1298665923743	12.2461550508122	22.0135781339364
Cottus_cognatus	Cottus_pollux	17.1298665923743	12.2461550508122	22.0135781339364
Cottus_paulus	Cottus_pollux	17.1298665923743	12.2461550508122	22.0135781339364
Cottus_carolinae	Cottus_pollux	17.1298665309231	12.2461548861101	22.0135781757361
Cottus_baileyi	Cottus_pollux	17.1298665923743	12.2461550508122	22.0135781339364
Cottus_sibiricus	Cottus_pollux	17.1298665923743	12.2461550508122	22.0135781339364
Cottus_gobio	Cottus_pollux	17.1298665923743	12.2461550508122	22.0135781339364
Cottus_ricei	Cottus_pollux	17.1298665923743	12.2461550508122	22.0135781339364
Cottus_reinii	Cottus_pollux	17.0976836631817	12.2510097467708	21.9443575795927
Cottus_amblystomopsis	Cottus_pollux	17.1144318404517	12.2484481551021	21.9804155258012
Cottus_nozawae	Cottus_pollux	17.1144318404517	12.2484481551021	21.9804155258012
Cottus_czerskii	Cottus_pollux	17.1144318404517	12.2484481551021	21.9804155258012
Cottus_hangiongensis	Cottus_pollux	17.1144318404517	12.2484481551021	21.9804155258012
Trachidermus_fasciatus	Cottus_poecilopus	17.2971098492054	12.3408093878023	22.2534103106085
Cottus_kazika	Cottus_poecilopus	17.2971098492054	12.3408093878023	22.2534103106085
Ruscarius_meanyi	Gymnocanthus_herzensteini	17.3793590294098	12.3954279704718	22.3632900883477
Ruscarius_creaseri	Gymnocanthus_herzensteini	17.3793590294098	12.3954279704718	22.3632900883477
Clinocottus_embryum	Gymnocanthus_herzensteini	17.3793590294098	12.3954279704718	22.3632900883477
Clinocottus_globiceps	Gymnocanthus_herzensteini	17.3793590294098	12.3954279704718	22.3632900883477
Clinocottus_recalvus	Gymnocanthus_herzensteini	17.3793590294098	12.3954279704718	22.3632900883477
Clinocottus_analis	Gymnocanthus_herzensteini	17.3793590294098	12.3954279704718	22.3632900883477
Leiocottus_hirundo	Gymnocanthus_herzensteini	17.3793590294098	12.3954279704718	22.3632900883477
Orthonopias_triacis	Gymnocanthus_herzensteini	17.3793590294098	12.3954279704718	22.3632900883477
Oligocottus_rubellio	Gymnocanthus_herzensteini	17.3793590294098	12.3954279704718	22.3632900883477
Oligocottus_maculosus	Gymnocanthus_herzensteini	17.3793590294098	12.3954279704718	22.3632900883477
[truncated: 5,553 more rows]
