# Supplementary material for: Predicting nutrient content of ray-finned fishes using phylogenetic information
Source: Nat Commun. 2018 Sep 25;9:3742. doi: 10.1038/s41467-018-06199-w (PMC6156416; doi:10.1038/s41467-018-06199-w)
Supplement: Supplementary file 14 — Supplementary Data 11 [file 41467_2018_6199_MOESM14_ESM.txt]

rm(list=ls())

library(phytools)
library(geiger)

#FUNCTION TO REMOVE SPECIES WITH MISSING DATA
removeNA<-function(dat){
	missing.list<-sapply(1:ncol(dat), function(x) as.numeric(which(is.na(dat[,x])==TRUE)))
	missing<-missing.list[[1]]
		for(i in 2:length(missing.list)) {missing<-c(missing, missing.list[[i]][which(match(missing.list[[i]], missing, nomatch=0)==0)])}
	dat<-dat[-missing,]
	return(dat)
}

#GET DATA AND TREE
fullTree<-read.newick("Rabosky_etal2014.timetree.nex")
	fullTree$tip.label[grep("Acanthopagrus_schlegelii",fullTree$tip.label)]<-"Acanthopagrus_schlegelii"
	fullTree$tip.label[grep("Auxis_thazard",fullTree$tip.label)]<-"Auxis_thazard"
	fullTree$tip.label[grep("Auxis_rochei",fullTree$tip.label)]<-"Auxis_rochei"
	fullTree$tip.label[grep("Carassius_auratus",fullTree$tip.label)]<-"Carassius_auratus"
	fullTree$tip.label[grep("Diagramma_picta",fullTree$tip.label)]<-"Diagramma_pictum"
	fullTree$tip.label[grep("Helicolenus_dactylopterus",fullTree$tip.label)]<-"Helicolenus_dactylopterus"
	fullTree$tip.label[grep("Oncorhynchus_masou",fullTree$tip.label)]<-"Oncorhynchus_masou"
	fullTree$tip.label[grep("Osmerus_mordax_mordax",fullTree$tip.label)]<-"Osmerus_mordax"
	fullTree$tip.label[grep("Salvelinus_alpinus",fullTree$tip.label)]<-"Salvelinus_alpinus"
	fullTree$tip.label[grep("Salvelinus_leucomaenis_leucomaenis",fullTree$tip.label)]<-"Salvelinus_leucomaenis"	
	fullTree$tip.label[grep("Sebastes_pachycephalus_pachycephalus",fullTree$tip.label)]<-"Sebastes_pachycephalus"
	fullTree$tip.label[grep("Thymallus_arcticus",fullTree$tip.label)]<-"Thymallus_arcticus"

fullDat<-read.csv("bionut_working.csv")
	rownames(fullDat)<-fullDat[,1]
	fullDat<-fullDat[,-1]


datSp<-rownames(fullDat)

species<-datSp[which(match(datSp, fullTree$tip.label, nomatch=0)!=0)]
exclude<-fullTree$tip.label[which(match(fullTree$tip.label, datSp, nomatch=0)==0)]

#NUTRIENT DATA
#nutDat<-fullDat[species,c("protein", "fat", "fac3_pol", "fac6_pol", "iron", "zinc", "ret_eq", "vitb12", "vitd")]
nutDat<-fullDat[species,c("protein", "fat", "iron", "zinc", "ret_eq", "vitb12", "vitd")]
logNut<-log((nutDat + 1))
nut<-removeNA(logNut)

tree1<-drop.tip(fullTree, which(match(fullTree$tip.label, rownames(nut), nomatch=0)==0))


#LIFE HISTORY DATA
lifeHistDat<-fullDat[species, c("depmin", "depmax", "maxlen", "a_lw", "b_lw", "troph")]
logLife<-log(lifeHistDat + 1)
life<-removeNA(logLife)

tree2<-drop.tip(fullTree, which(match(fullTree$tip.label, rownames(life), nomatch=0)==0))


#NUTRIENT AND LIFE HISTORY DATA COMBINED
logCombined<-data.frame(logLife, logNut)
combined<-removeNA(logCombined)

tree3<-drop.tip(fullTree, which(match(fullTree$tip.label, rownames(combined), nomatch=0)==0))


#EVOLUTIONARY CORRELATIONS AMONG NUTRIENT VARIABLES
lambda1<-phyl.pca(tree1, nut, method="lambda", mode="corr")$lambda

lambdaTree1<-rescale(tree1, model="lambda", lambda=lambda1)

eVCV1<-ratematrix(lambdaTree1, nut)

eCorMat1<-matrix(,nrow(eVCV1),ncol(eVCV1), dimnames=dimnames(eVCV1))
for (i in 1:nrow(eVCV1)){ for (j in 1:ncol(eVCV1)){eCorMat1[i,j]<-eVCV1[i,j] / sqrt(eVCV1[i,i] * eVCV1[j,j])}}
	eCorMat1<-round(eCorMat1, 3)

write.csv(eCorMat1, file="bionut.evolCorrel.csv")

p1<-matrix(,nrow(eCorMat1), ncol(eCorMat1), dimnames=dimnames(eCorMat1))
for (i in 1:nrow(eCorMat1)){ 
	for (j in 1:ncol(eCorMat1)){ 
		t<-eCorMat1[i,j] / sqrt((1-eCorMat1[i,j]^2) / (nrow(nut)-2))
		p1[i,j]<-dt(t, nrow(nut)-2)
	}
}
p1<-round(p1, 4)

write.csv(p1, file="bionut.evolCorrel_pvalues.csv")


#EVOLUTIONARY CORRELATIONS AMONG LIFE HISTORY VARIABLES
lambda2<-phyl.pca(tree2, life, method="lambda", mode="corr")$lambda

lambdaTree2<-rescale(tree2, model="lambda", lambda=lambda2)

eVCV2<-ratematrix(lambdaTree2, life)

eCorMat2<-matrix(,nrow(eVCV2),ncol(eVCV2), dimnames=dimnames(eVCV2))
for (i in 1:nrow(eVCV2)){for (j in 1:ncol(eVCV2)){eCorMat2[i,j]<-eVCV2[i,j] / sqrt(eVCV2[i,i] * eVCV2[j,j])}}
	eCorMat2<-round(eCorMat2, 3)

write.csv(eCorMat2, file="lifeHist.evolCorrel.csv")

p2<-matrix(,nrow(eCorMat2), ncol(eCorMat2), dimnames=dimnames(eCorMat2))
for (i in 1:nrow(eCorMat2)){ 
	for (j in 1:ncol(eCorMat2)){ 
		t<-eCorMat2[i,j] / sqrt((1-eCorMat2[i,j]^2) / (nrow(life)-2))
		p2[i,j]<-dt(t, nrow(nut)-2)
	}
}
p2<-round(p2, 4)

write.csv(p2, file="lifeHist.evolCorrel_pvalues.csv")


#EVOLUTIONARY CORRELATIONS BETWEEN LIFE HISTORY AND NUTRIENT VARIABLES
lambda3<-phyl.pca(tree3, combined, method="lambda", mode="corr")$lambda

lambdaTree3<-rescale(tree3, model="lambda", lambda=lambda3)

eVCV3<-ratematrix(lambdaTree3, combined)

eCorMat3<-matrix(,nrow(eVCV3),ncol(eVCV3), dimnames=dimnames(eVCV3))
for (i in 1:nrow(eVCV3)){for (j in 1:ncol(eVCV3)){eCorMat3[i,j]<-eVCV3[i,j] / sqrt(eVCV3[i,i] * eVCV3[j,j])}}
	eCorMat3<-round(eCorMat3, 3)

write.csv(eCorMat3, file="bionut_lifeHist.evolCorrel.csv")

p3<-matrix(,nrow(eCorMat3), ncol(eCorMat3), dimnames=dimnames(eCorMat3))
for (i in 1:nrow(eCorMat3)){ 
	for (j in 1:ncol(eCorMat3)){ 
		t<-eCorMat3[i,j] / sqrt((1-eCorMat3[i,j]^2) / (nrow(combined)-2))
		p3[i,j]<-dt(t, nrow(combined)-2)
	}
}
p3<-round(p3, 4)

write.csv(p3, file="bionut_lifeHist.evolCorrel_pvalues.csv")
