# Supplementary material for: Predicting nutrient content of ray-finned fishes using phylogenetic information
Source: Nat Commun. 2018 Sep 25;9:3742. doi: 10.1038/s41467-018-06199-w (PMC6156416; doi:10.1038/s41467-018-06199-w)
Supplement: Supplementary file 15 — Supplementary Data 12 [file 41467_2018_6199_MOESM15_ESM.txt]

rm(list=ls())

library(phytools)
library(geiger)
library(phylolm)

#FUNCTION TO REMOVE SPECIES WITH MISSING DATA
removeNA<-function(dat){
	missing.list<-sapply(1:ncol(dat), function(x) as.numeric(which(is.na(dat[,x])==TRUE)))
	missing<-missing.list[[1]]
		for(i in 2:length(missing.list)) {missing<-c(missing, missing.list[[i]][which(match(missing.list[[i]], missing, nomatch=0)==0)])}
	dat<-dat[-missing,]
	return(dat)
}

#GET DATA AND TREE
fullTree<-read.newick("Rabosky_etal2014.timetree.nex")
	fullTree$tip.label[grep("Acanthopagrus_schlegelii",fullTree$tip.label)]<-"Acanthopagrus_schlegelii"
	fullTree$tip.label[grep("Auxis_thazard",fullTree$tip.label)]<-"Auxis_thazard"
	fullTree$tip.label[grep("Auxis_rochei",fullTree$tip.label)]<-"Auxis_rochei"
	fullTree$tip.label[grep("Carassius_auratus",fullTree$tip.label)]<-"Carassius_auratus"
	fullTree$tip.label[grep("Diagramma_picta",fullTree$tip.label)]<-"Diagramma_pictum"
	fullTree$tip.label[grep("Helicolenus_dactylopterus",fullTree$tip.label)]<-"Helicolenus_dactylopterus"
	fullTree$tip.label[grep("Oncorhynchus_masou",fullTree$tip.label)]<-"Oncorhynchus_masou"
	fullTree$tip.label[grep("Osmerus_mordax_mordax",fullTree$tip.label)]<-"Osmerus_mordax"
	fullTree$tip.label[grep("Salvelinus_alpinus",fullTree$tip.label)]<-"Salvelinus_alpinus"
	fullTree$tip.label[grep("Salvelinus_leucomaenis_leucomaenis",fullTree$tip.label)]<-"Salvelinus_leucomaenis"	
	fullTree$tip.label[grep("Sebastes_pachycephalus_pachycephalus",fullTree$tip.label)]<-"Sebastes_pachycephalus"
	fullTree$tip.label[grep("Thymallus_arcticus",fullTree$tip.label)]<-"Thymallus_arcticus"

fullDat<-read.csv("bionut_working.csv")
	rownames(fullDat)<-fullDat[,1]
	fullDat<-fullDat[,-1]


datSp<-rownames(fullDat)

species<-datSp[which(match(datSp, fullTree$tip.label, nomatch=0)!=0)]
exclude<-fullTree$tip.label[which(match(fullTree$tip.label, datSp, nomatch=0)==0)]

tree<-drop.tip(fullTree, exclude)


nutDat<-fullDat[species,c("protein", "fat", "fac3_pol", "fac6_pol", "iron", "zinc", "ret_eq", "vitb12", "vitd")]
nutDat<-data.frame(nutDat[,"protein"], sapply(c("fat", "fac3_pol", "fac6_pol", "iron", "zinc", "ret_eq", "vitb12", "vitd"), function(x) log(nutDat[,x]+1)))
	colnames(nutDat)[1]<-"protein"

lifeHistDat<-fullDat[species, c("maxlen", "troph", "depmax")]
	
nutList<-lapply(1:ncol(nutDat), function(x) data.frame(lifeHistDat[which(is.na(nutDat[,x])==FALSE),], nutDat[which(is.na(nutDat[,x])==FALSE),x]))
	names(nutList)<-colnames(nutDat)
	for (i in 1:length(nutList)) {colnames(nutList[[i]])[ncol(nutList[[i]])]<-names(nutList)[i]}
for (i in 1:length(nutList)) {
	for (j in 1:ncol(nutList[[i]])){
		nutList[[i]]<-nutList[[i]][which(is.na(nutList[[i]][,j])==FALSE),]
	}
}

	
treeList<-lapply(1:length(nutList), function(x) drop.tip(tree, tree$tip.label[which(match(tree$tip.label, rownames(nutList[[x]]), nomatch=0)==0)]))


#ESTIMATING REGRESSION COEFFICIENTS USING PGLS [BAPU HAS ALREADY DONE THIS]

pgls.table<-matrix(, length(nutList), 18, dimnames=list(names(nutList), c("n", "lambda", "b0", "b1_maxlen", "b1_troph", "b1_depmax", "se_b0", "se_b1_maxlen", "se_b1_troph", "se_b1_depmax", "tstat_b0", "tstat_maxlen", "tstat_troph", "tstat_depmax", "P_b0", "P_maxlen", "P_troph", "P_depmax")))

fit.table<-matrix(, length(nutList), 9, dimnames=list(names(nutList), c("lnL_lmLambda", "lnL_lambda", "lnL_white", "AICc_lmLambda", "AICc_lambda", "AICc_white", "dAICc_lmLambda", "dAICc_lambda", "dAICc_white")))

lrt<-matrix(, length(nutList), 4, dimnames=list(names(nutList), c("lnL_lmLambda", "lnL_white", "-2lnLR", "P_Chi-sq_4df")))
lrt2<-matrix(, length(nutList), 4, dimnames=list(names(nutList), c("lnL_lmLambda", "lnL_lambda", "-2lnLR", "P_Chi-sq_3df")))

#coeffList<-list()

for (i in 1:length(nutList)){
	maxlen<-nutList[[i]]$maxlen
		names(maxlen)<-rownames(nutList[[i]])
	troph<-nutList[[i]]$troph
		names(troph)<-rownames(nutList[[i]])
	depmax<-nutList[[i]]$depmax
		names(depmax)<-rownames(nutList[[i]])
	
	nut<-nutList[[i]][,4]
		names(nut)<-rownames(nutList[[i]])
		
	phylo<-treeList[[i]]
		
	lmLambda<-phylolm(nut ~ maxlen + troph + depmax, phy=phylo, model="lambda")
	lmBrown<-phylolm(nut ~ maxlen + troph + depmax, phy=phylo, model="BM")
	lambda<-fitContinuous(phy=phylo, dat=nut, model="lambda")$opt
	brown<-fitContinuous(phy=phylo, dat=nut, model="BM")$opt
	white<-fitContinuous(phy=phylo, dat=nut, model="white")$opt
	
	fit.table[i,1:3]<-c(lmLambda$logLik, lambda$lnL, white$lnL)
	
	k<-c(6, 3, 2)
		names(k)<-c("lmLambda", "lambda", "white")
	
	aic_lmLambda<-(2 * k["lmLambda"]) - (2 * lmLambda$logLik) + (((2* k["lmLambda"]) * (k["lmLambda"] + 1)) / (length(nut) - k["lmLambda"] - 1))
	aic_lambda<-(2 * k["lambda"]) - (2 * lambda$lnL) + (((2* k["lambda"]) * (k["lambda"] + 1)) / (length(nut) - k["lambda"] - 1))
	aic_white<-(2 * k["white"]) - (2 * white$lnL) + (((2* k["white"]) * (k["white"] + 1)) / (length(nut) - k["white"] - 1))
	
	fit.table[i,4:6]<-c(aic_lmLambda, aic_lambda, aic_white)
	
	fit.table[i, 7:9]<-sapply(c(4:6), function(x) fit.table[i,x] - min(fit.table[i,4:6]))
	
	lrt[i,1:2]<-c(lmLambda$logLik, white$lnL)
	lrt[i,3]<-(-2) * (lrt[i,2] - lrt[i, 1])
	lrt[i,4]<-dchisq(lrt[i,3], df=4)
	
	lrt2[i,1:2]<-c(lmLambda$logLik, lambda$lnL)
	lrt2[i,3]<-(-2) * (lrt2[i,2] - lrt2[i,1])
	lrt2[i,4]<-dchisq(lrt2[i,3], df=3)
	
		
	pgls.table[i,1]<-nrow(nutList[[i]])
	pgls.table[i,2]<-round(lmLambda[[3]], 3)
	pgls.table[i,3:6]<-round(summary(lmLambda)[[2]][,"Estimate"], 5)
	pgls.table[i,7:10]<-round(summary(lmLambda)[[2]][,"StdErr"], 5)
	pgls.table[i,11:14]<-round(summary(lmLambda)[[2]][,"t.value"], 2)
	pgls.table[i,15:18]<-round(summary(lmLambda)[[2]][,"p.value"], 5)

#	coeffList[[i]]<-c(lmLambda[[3]], summary(lmLambda)[[2]][,"Estimate"])

	write.csv(pgls.table, file="nutPGLS_table.csv")
	write.csv(fit.table, file="nutPGLS_fitTable.csv")
	write.csv(lrt, file="nutPGLS_LRT.csv")
	write.csv(lrt, file="nutPGLS_LRT2.csv")

}
