# Supplementary material for: Predicting nutrient content of ray-finned fishes using phylogenetic information
Source: Nat Commun. 2018 Sep 25;9:3742. doi: 10.1038/s41467-018-06199-w (PMC6156416; doi:10.1038/s41467-018-06199-w)
Supplement: Supplementary file 16 — Supplementary Data 13 [file 41467_2018_6199_MOESM16_ESM.txt]

rm(list=ls())

library(phytools)
library(geiger)
library(phylolm)

#FUNCTION TO REMOVE SPECIES WITH MISSING DATA
removeNA<-function(dat){
	missing.list<-sapply(1:ncol(dat), function(x) as.numeric(which(is.na(dat[,x])==TRUE)))
	missing<-missing.list[[1]]
		for(i in 2:length(missing.list)) {missing<-c(missing, missing.list[[i]][which(match(missing.list[[i]], missing, nomatch=0)==0)])}
	dat<-dat[-missing,]
	return(dat)
}

#GET DATA AND TREE
fullTree<-read.newick("Rabosky_etal2014.timetree.nex")
	fullTree$tip.label[grep("Acanthopagrus_schlegelii",fullTree$tip.label)]<-"Acanthopagrus_schlegelii"
	fullTree$tip.label[grep("Auxis_thazard",fullTree$tip.label)]<-"Auxis_thazard"
	fullTree$tip.label[grep("Auxis_rochei",fullTree$tip.label)]<-"Auxis_rochei"
	fullTree$tip.label[grep("Carassius_auratus",fullTree$tip.label)]<-"Carassius_auratus"
	fullTree$tip.label[grep("Diagramma_picta",fullTree$tip.label)]<-"Diagramma_pictum"
	fullTree$tip.label[grep("Helicolenus_dactylopterus",fullTree$tip.label)]<-"Helicolenus_dactylopterus"
	fullTree$tip.label[grep("Oncorhynchus_masou",fullTree$tip.label)]<-"Oncorhynchus_masou"
	fullTree$tip.label[grep("Osmerus_mordax_mordax",fullTree$tip.label)]<-"Osmerus_mordax"
	fullTree$tip.label[grep("Salvelinus_alpinus",fullTree$tip.label)]<-"Salvelinus_alpinus"
	fullTree$tip.label[grep("Salvelinus_leucomaenis_leucomaenis",fullTree$tip.label)]<-"Salvelinus_leucomaenis"	
	fullTree$tip.label[grep("Sebastes_pachycephalus_pachycephalus",fullTree$tip.label)]<-"Sebastes_pachycephalus"
	fullTree$tip.label[grep("Thymallus_arcticus",fullTree$tip.label)]<-"Thymallus_arcticus"

fullDat<-read.csv("bionut_working.csv")
	rownames(fullDat)<-fullDat[,1]
	fullDat<-fullDat[,-1]


datSp<-rownames(fullDat)

species<-datSp[which(match(datSp, fullTree$tip.label, nomatch=0)!=0)]
exclude<-fullTree$tip.label[which(match(fullTree$tip.label, datSp, nomatch=0)==0)]

tree<-drop.tip(fullTree, exclude)


nutDat<-fullDat[species,c("protein", "fat", "fac3_pol", "fac6_pol", "iron", "zinc", "ret_eq", "vitb12", "vitd")]
nut<-data.frame(nutDat[,"protein"], sapply(c("fat", "fac3_pol", "fac6_pol", "iron", "zinc", "ret_eq", "vitb12", "vitd"), function(x) log(nutDat[,x]+1)))
nut<-data.frame(sapply(c("protein", "fat", "fac3_pol", "fac6_pol", "iron", "zinc", "ret_eq", "vitb12", "vitd"), function(x) log(nutDat[,x]+1)))
	rownames(nut)<-rownames(nutDat)
	colnames(nut)[1]<-"protein"


nutList<-lapply(1:ncol(nut), function(x) nut[which(is.na(nut[,x])==FALSE),x])
	names(nutList)<-colnames(nut)
	for(i in 1:length(nutList)){names(nutList[[i]])<-rownames(nut)[which(is.na(nut[,i])==FALSE)]}
	
nutList.n<-sapply(1:length(nutList), function(x) length(nutList[[x]]))

	
treeList<-lapply(1:length(nutList), function(x) drop.tip(tree, which(match(tree$tip.label, names(nutList[[x]]), nomatch=0)==0)))


phylosig2<-function(tree, X){
	lambdaFit<-fitContinuous(tree, X, model="lambda")$opt
		lambda<-round(lambdaFit$lambda, 5)
		sigsq<-round(lambdaFit$sigsq, 5)
		logL<-round(lambdaFit$lnL, 3)
	starTree<-rescale(tree, model="lambda", lambda=0)
	lambda0Fit<-fitContinuous(starTree, X, model="BM")$opt
		logL0<-round(lambda0Fit$lnL, 3)
	pLRT<-dchisq((-2*(logL0 - logL)), 1)
		pLRT<-round(pLRT, 4)
	result<-list(lambda, sigsq, logL, logL0, pLRT)
		names(result)<-c("lambda", "sigsq", "logL", "logL0", "P_LRT")
	return(result)
}

phylosig.result<-lapply(1:length(nutList), function(x) phylosig2(treeList[[x]], nutList[[x]]))
#phylosig.result<-lapply(1:length(nutList), function(x) phylosig(treeList[[x]], nutList[[x]], method="lambda", test=TRUE))
	names(phylosig.result)<-names(nutList)

#modelcomp<-function(k, n, loglik){
#	aic<-sapply(1:length(loglik), function(x) (2*k[x]) - (2*loglik[x]))
#	aicc<-sapply(1:length(aic), function(x) aic[x] + (((2*k[x]) * (k[x] +1)) / (n - k[x] -1)))
#		aicc<-round(aicc, 3)
#	daicc<-sapply(1:length(aicc), function(x) aicc[x] - min(aicc))
#		daicc<-round(daicc, 3)
#	support<-sapply(1:length(daicc), function(x) exp(-0.5 * daicc[x]))
#	aicw<-sapply(1:length(support), function(x) support[x] / sum(support))
#		aicw<-round(aicw, 3)
#	result<-list(aicc, daicc, aicw)
#		names(result)<-c("AICc", "dAICc", "AICw")
#	return(result)
#}
	
#lambda.modelcomp<-lapply(1:length(phylosig.result), function(x) modelcomp(c(2,1), length(nutList[[x]]), c(phylosig.result[[x]]$logL, phylosig.result[[x]]$logL0)))
#	names(lambda.modelcomp)<-names(nutList)


#lambdaConfInt.PBoot<-function(tree, data, nsim){
	
	#FIT LAMBDA MODEL TO DATA AND TREE
#	fitResult<-fitContinuous(tree, data, model="lambda")
#	lambda<-fitResult$opt$lambda
	
	#SIMULATE SPECIES DATA UNDER EMPIRICALLY DERIVED PARAMETER VALUES
#	lambdaTree<-rescale(tree, model="lambda", lambda=lambda)
#	pseudoDat<-sim.char(lambdaTree, par=fitResult$opt$sigsq , nsim=nsim, model="BM")
	
	#FIT MODEL TO PSEUDOREPLICATES OF SPECIES DATA
#	lambdaDist<-sapply(1:dim(pseudoDat)[3], function(x) fitContinuous(tree, pseudoDat[,,x], model="lambda")$opt$lambda)
#	lambdaDist<-round(as.numeric(lambdaDist), 4)
#	lambdaCI<-c(lambdaDist[order(lambdaDist)][round(0.025*nsim, 0)], lambdaDist[order(lambdaDist)][round(0.975*nsim, 0)])
#		names(lambdaCI)<-c("LCL_lambda", "UCL_lambda")
#	result<-list(lambda, lambdaCI)
#		names(result)<-c("lambda", "CI_lambda")
#	return(result)
#}

#lambdaCIsByVar<-lapply(1:length(nutList), function(x) lambdaConfInt.PBoot(treeList[[x]], nutList[[x]], nsim=100))
#	names(lambdaCIsByVar)<-names(nutList)
	
#phylosig.table<-matrix(,length(phylosig.result), 4+length(phylosig.result[[1]]), dimnames=list(c(1:length(phylosig.result)), c("Variable", "N", "lambda", "LCL_lambda", "UCL_lambda", "logL(lambda)", "logL(BM)", "P_value(LRT)")))
#	phylosig.table[,1]<-names(phylosig.result)
#	phylosig.table[,2]<-nutList.n
#	for (i in 1:length(phylosig.result)) {
#		phylosig.table[i,3]<-round(as.numeric(phylosig.result[[i]]$lambda),4)
#		phylosig.table[i,4:5]<-round(as.numeric(lambdaCIsByVar[[i]]$CI_lambda),4)
#		phylosig.table[i,6:ncol(phylosig.table)]<-round(as.numeric(phylosig.result[[i]][c("logL", "logL0", "P")]),4)
#		}
#	phylosig.table<-data.frame(phylosig.table)
	
phylosig.table<-matrix(,length(phylosig.result), 1+length(phylosig.result[[1]]), dimnames=list(names(phylosig.result), c("N", "lambda", "sigmasq", "logL(lambda)", "logL(lambda=0)", "P(lambda=0)")))
	phylosig.table[,1]<-nutList.n
	for (i in 1:length(phylosig.result)) {phylosig.table[i,2:ncol(phylosig.table)]<-round(as.numeric(phylosig.result[[i]]),4)}
	
write.csv(phylosig.table, file="phylosigByVar.table")
