# Supplementary material for: Predicting nutrient content of ray-finned fishes using phylogenetic information
Source: Nat Commun. 2018 Sep 25;9:3742. doi: 10.1038/s41467-018-06199-w (PMC6156416; doi:10.1038/s41467-018-06199-w)
Supplement: Supplementary file 17 — Supplementary Data 14 [file 41467_2018_6199_MOESM17_ESM.txt]

#THIS SCRIPT CARRIES OUT VALIDATION FOR PREDICTIONS UNDER THE LAMBDA MODEL

rm(list=ls())

library(phytools)
library(geiger)
source("phyloPred.jknife.R")
source("starPhyloPred.jknife.R")


#GET DATA AND TREE
fullTree<-read.newick("Rabosky_etal2014.timetree.nex")
	fullTree$tip.label[grep("Acanthopagrus_schlegelii",fullTree$tip.label)]<-"Acanthopagrus_schlegelii"
	fullTree$tip.label[grep("Auxis_thazard",fullTree$tip.label)]<-"Auxis_thazard"
	fullTree$tip.label[grep("Auxis_rochei",fullTree$tip.label)]<-"Auxis_rochei"
	fullTree$tip.label[grep("Carassius_auratus",fullTree$tip.label)]<-"Carassius_auratus"
	fullTree$tip.label[grep("Diagramma_picta",fullTree$tip.label)]<-"Diagramma_pictum"
	fullTree$tip.label[grep("Helicolenus_dactylopterus",fullTree$tip.label)]<-"Helicolenus_dactylopterus"
	fullTree$tip.label[grep("Oncorhynchus_masou",fullTree$tip.label)]<-"Oncorhynchus_masou"
	fullTree$tip.label[grep("Osmerus_mordax_mordax",fullTree$tip.label)]<-"Osmerus_mordax"
	fullTree$tip.label[grep("Salvelinus_alpinus",fullTree$tip.label)]<-"Salvelinus_alpinus"
	fullTree$tip.label[grep("Salvelinus_leucomaenis_leucomaenis",fullTree$tip.label)]<-"Salvelinus_leucomaenis"	
	fullTree$tip.label[grep("Sebastes_pachycephalus_pachycephalus",fullTree$tip.label)]<-"Sebastes_pachycephalus"
	fullTree$tip.label[grep("Thymallus_arcticus",fullTree$tip.label)]<-"Thymallus_arcticus"

fullDat<-read.csv("bionut_working.csv")
	rownames(fullDat)<-fullDat[,1]
	fullDat<-fullDat[,-1]


datSp<-rownames(fullDat)

species<-datSp[which(match(datSp, fullTree$tip.label, nomatch=0)!=0)]
exclude<-fullTree$tip.label[which(match(fullTree$tip.label, datSp, nomatch=0)==0)]

tree<-drop.tip(fullTree, exclude)


nutDat<-fullDat[species,c("protein", "fat", "fac3_pol", "fac6_pol", "iron", "zinc", "ret_eq", "vitb12", "vitd")]
nut<-data.frame(nutDat[,"protein"], sapply(c("fat", "fac3_pol", "fac6_pol", "iron", "zinc", "ret_eq", "vitb12", "vitd"), function(x) log(nutDat[,x]+1)))
#nut<-data.frame(sapply(c("protein", "fat", "fac3_pol", "fac6_pol", "iron", "zinc", "ret_eq", "vitb12", "vitd"), function(x) log(nutDat[,x]+1)))
	rownames(nut)<-rownames(nutDat)
	colnames(nut)[1]<-"protein"


nutList<-lapply(1:ncol(nut), function(x) nut[which(is.na(nut[,x])==FALSE),x])
	names(nutList)<-colnames(nut)
	for(i in 1:length(nutList)){names(nutList[[i]])<-rownames(nut)[which(is.na(nut[,i])==FALSE)]}
	
nutList.n<-sapply(1:length(nutList), function(x) length(nutList[[x]]))

	
treeList<-lapply(1:length(nutList), function(x) drop.tip(tree, which(match(tree$tip.label, names(nutList[[x]]), nomatch=0)==0)))


errorMat<-matrix(,length(nutList),3, dimnames=list(names(nutList), c("median_diff_percMean", "median_diff_nSD", "errorRate")))

for (i in 1:length(nutList)){

	nut<-nutList[[i]]
		names(nut)<-names(nutList[[i]])		

	pred<-matrix(, length(nutList[[i]]), 6, dimnames=list(names(nutList[[i]]), c("measuredVal", "predVal", "lcl_predInt", "ucl_predInt", "diff_percMean", "diff_nSampleSD")))
	withinCIMat<-matrix(, length(nutList[[i]]), 1, dimnames=list(names(nutList[[i]]), "withinCI"))
		
	for (j in 1:length(nutList[[i]])){

		result<-phyloPred.jknife (treeList[[i]], nut, names(nut)[j])

		predVal<-as.numeric(result$PredVal)
		measVal<-as.numeric(nut[j])
		diff<-abs(measVal - predVal)
		predSE<-as.numeric(result$PredSE)
		diff_nPredSE<-diff / predSE
		if (diff_nPredSE < 2) withinCIMat[j]<-TRUE else withinCIMat[j]<-FALSE
		
		lclPredInt<-predVal - (1.96 * predSE)
		uclPredInt<-predVal + (1.96 * predSE)	
		
		if (i > 1) predVal<-exp(predVal) - 1
		if (i > 1) measVal<-exp(nut[j]) - 1
		if (i > 1) lclPredInt<-exp(lclPredInt) - 1
		if (i > 1) uclPredInt<-exp(uclPredInt) - 1
		if (i > 1) nutSD<-sd(exp(nut) -1) else nutSD<-sd(nut)

		if (measVal == 0) diff1<-NA else diff1<-as.numeric((abs(measVal - predVal) / measVal) * 100)
		if (measVal == 0) diff2<-NA else diff2<-as.numeric((abs(measVal - predVal) / nutSD))
						
		pred[j,]<-round(c(measVal, predVal, lclPredInt, uclPredInt, diff1, diff2), 3)

	}

	pred<-data.frame(pred, withinCIMat)

	if (i == 1) write.csv(pred, file="phyloPredValid.protein.csv")
	if (i == 2) write.csv(pred, file="phyloPredValid.lipid.csv")
	if (i == 3) write.csv(pred, file="phyloPredValid.omega3.csv")
	if (i == 4) write.csv(pred, file="phyloPredValid.omega6.csv")	
	if (i == 5) write.csv(pred, file="phyloPredValid.iron.csv")
	if (i == 6) write.csv(pred, file="phyloPredValid.zinc.csv")
	if (i == 7) write.csv(pred, file="phyloPredValid.vitA.csv")
	if (i == 8) write.csv(pred, file="phyloPredValid.vitB12.csv")
	if (i == 9) write.csv(pred, file="phyloPredValid.vitD.csv")

	errorMat[i,1]<-median(pred[,"diff_percMean"], na.rm=TRUE)
	errorMat[i,2]<-median(pred[,"diff_nSampleSD"], na.rm=TRUE)
	errorMat[i,3]<-length(which(withinCIMat == FALSE))/nrow(pred)
	
	write.csv(errorMat, file="phyloPredValid.error.csv")
	
}
